# Supplementary material for: Multi-Omics Uncover Neonatal Cecal Cell Development Potentials
Source: Front Cell Dev Biol. 2022 Jul 15;10:840298. doi: 10.3389/fcell.2022.840298 (PMC9334561; doi:10.3389/fcell.2022.840298)
Supplement: Supplementary file 4 [file DataSheet1.zip]

Archive with 25 entries (25 files):
- Supplementary Table 1 Primary antibody informat.docx
- Supplementary Table 10 CC marker genes.xlsx
- Supplementary Table 11 Goblet.xlsx
- Supplementary Table 12 PLCs.xlsx
- Supplementary Table 13 EEC_marker.xlsx
- Supplementary Table 14  Undiff.xlsx
- Supplementary Table 15 TF.xlsx
- Supplementary Table 16 pvalue.xlsx
- Supplementary Table 17 Relative abundance--cecal mucosal.xlsx
- Supplementary Table 18 Relative abundance-cecal content.xlsx
- Supplementary Table 19 Content and mucosa.xlsx
- Supplementary Table 2   Expression.xlsx
- Supplementary Table 20 Mucosa-cell.xlsx
- Supplementary Table 21 Content-cell.xlsx
- Supplementary Table 22 Metabolites.xlsx
- Supplementary Table 23 Increased.xlsx
- Supplementary Table 24 Metabolites and mucosa.xlsx
- Supplementary Table 25 Metabolites and content.xlsx
- Supplementary Table 3   All_marker.xlsx
- Supplementary Table 4  All proteins.xlsx
- Supplementary Table 5   Different proteins.xlsx
- Supplementary Table 6   Both.xlsx
- Supplementary Table 7   Protein enrichment.xlsx
- Supplementary Table 8  Ims marker genes.xlsx
- Supplementary Table 9   Top50_allmarker-2.xlsx
