# Supplementary material for: Multi-Omics Uncover Neonatal Cecal Cell Development Potentials
Source: Front Cell Dev Biol. 2022 Jul 15;10:840298. doi: 10.3389/fcell.2022.840298 (PMC9334561; doi:10.3389/fcell.2022.840298)
Supplement: Supplementary file 4 [file DataSheet1.zip › Supplementary Table 10 CC marker genes.xlsx]

## Sheet: CCs_marker
	p_val	avg_logFC	pct.1	pct.2	p_val_adj	cluster	gene
RUNX3	0	0.9116	0.993	0.861	0	CC1	RUNX3
COX2	0	0.853082	1	1	0	CC1	COX2
IKZF2	0	0.842469	0.991	0.831	0	CC1	IKZF2
COX3	0	0.80956	1	1	0	CC1	COX3
ND3	0	0.78211	0.999	0.949	0	CC1	ND3
PTPRC	0	0.771074	0.994	0.853	0	CC1	PTPRC
ATP6	0	0.768351	1	1	0	CC1	ATP6
ND5	0	0.765239	0.998	0.931	0	CC1	ND5
ND1	0	0.754229	0.999	0.956	0	CC1	ND1
NLRC3	0	0.745786	0.985	0.776	0	CC1	NLRC3
CYTB	0	0.737726	1	0.992	0	CC1	CYTB
ND2	0	0.724612	0.999	0.956	0	CC1	ND2
GIMAP1	0	0.713117	0.993	0.846	0	CC1	GIMAP1
ND4	0	0.658379	1	0.991	0	CC1	ND4
COX1	0	0.646033	1	1	0	CC1	COX1
IKZF3	0	0.641348	0.988	0.865	0	CC1	IKZF3
IL2RB	0	0.640352	0.988	0.808	0	CC1	IL2RB
DOCK10	0	0.607491	0.983	0.845	0	CC1	DOCK10
MKI67	0	0.533281	0.99	0.69	0	CC1	MKI67
LCP1	0	0.506318	0.99	0.851	0	CC1	LCP1
CORO1A	0	0.434526	0.988	0.869	0	CC1	CORO1A
LOC102160313	0	0.420109	0.992	0.883	0	CC1	LOC102160313
CENPF	0	0.392902	0.982	0.679	0	CC1	CENPF
ITGB7	0	0.389347	0.984	0.822	0	CC1	ITGB7
ATAD2	0	0.388536	0.986	0.749	0	CC1	ATAD2
PTPRCAP	0	0.386028	0.987	0.858	0	CC1	PTPRCAP
LOC100621559	0	0.383018	0.988	0.864	0	CC1	LOC100621559
CD247	0	0.361975	0.99	0.858	0	CC1	CD247
ITGAE	0	0.35477	0.986	0.768	0	CC1	ITGAE
LOC100620198	0	0.342358	0.988	0.869	0	CC1	LOC100620198
LOC110255360	0	0.339877	0.983	0.727	0	CC1	LOC110255360
MCT7	0	0.336416	0.948	0.618	0	CC1	MCT7
EPHB6	0	0.331454	0.991	0.887	0	CC1	EPHB6
TOP2A	0	0.328873	0.988	0.786	0	CC1	TOP2A
TOX	0	0.327043	0.984	0.74	0	CC1	TOX
RHOH	0	0.326674	0.982	0.83	0	CC1	RHOH
PLCG2	0	0.303515	0.93	0.724	0	CC1	PLCG2
LOC100519098	0	0.296722	0.935	0.636	0	CC1	LOC100519098
LCP2	0	0.293781	0.98	0.826	0	CC1	LCP2
CENPE	0	0.289151	0.977	0.72	0	CC1	CENPE
BCL2	0	0.287885	0.983	0.832	0	CC1	BCL2
CD3E	0	0.28682	0.986	0.86	0	CC1	CD3E
CCL5	0	0.278736	1	0.995	0	CC1	CCL5
RAC2	0	0.275187	0.988	0.837	0	CC1	RAC2
CD96	0	0.272103	0.978	0.799	0	CC1	CD96
GIMAP7	0	0.269769	0.978	0.813	0	CC1	GIMAP7
AFF3	0	0.264847	0.98	0.791	0	CC1	AFF3
LAT2	0	0.263359	0.976	0.664	0	CC1	LAT2
CD8A	0	0.262597	0.985	0.838	0	CC1	CD8A
RGS1	0	0.257769	0.987	0.857	0	CC1	RGS1
PCLAF	0	0.256576	0.986	0.846	0	CC1	PCLAF
KYNU	0	0.25651	0.926	0.635	0	CC1	KYNU
NCAPG	0	0.251078	0.973	0.647	0	CC1	NCAPG
HMGB2	2.99e-261	0.334831	0.996	0.8	5.98e-258	CC1	HMGB2
FABP6	7.86e-242	0.334055	0.258	0.35	1.57e-238	CC1	FABP6
LOC106505804	5.36e-236	0.263337	0.221	0.324	1.07e-232	CC1	LOC106505804
SLC7A8	1.11e-232	0.260293	0.212	0.355	2.21e-229	CC1	SLC7A8
PTPRH	2.59e-212	0.260277	0.202	0.278	5.19e-209	CC1	PTPRH
LOC110256649	5.59e-196	0.28366	0.233	0.379	1.12e-192	CC1	LOC110256649
LOC102162202	4.6e-191	0.258835	0.344	0.703	9.2e-188	CC1	LOC102162202
SLC39A14	5.25e-183	0.293544	0.252	0.441	1.05e-179	CC1	SLC39A14
ARL14	6.11e-161	0.262166	0.275	0.327	1.22e-157	CC1	ARL14
ANKS4B	6.15e-160	0.27789	0.239	0.266	1.23e-156	CC1	ANKS4B
HIST1H3E	5.7e-140	0.377525	0.31	0.552	1.14e-136	CC1	HIST1H3E
LOC110258215	2.44e-139	0.873321	0.744	0.516	4.88e-136	CC1	LOC110258215
EPS8L2	8.09e-130	0.27924	0.314	0.315	1.62e-126	CC1	EPS8L2
LOC595122	8.08e-124	0.29213	0.962	0.792	1.62e-120	CC1	LOC595122
ARHGEF19	1.17e-123	0.279524	0.19	0.265	2.33e-120	CC1	ARHGEF19
RBM47	9.39e-106	0.274737	0.32	0.29	1.88e-102	CC1	RBM47
SLC46A3	3.17e-77	0.350629	0.311	0.413	6.34e-74	CC1	SLC46A3
HHLA2	2.45e-73	0.393966	0.355	0.383	4.9e-70	CC1	HHLA2
DPEP1	5.24e-58	0.294847	0.362	0.306	1.05e-54	CC1	DPEP1
LOC110261483	1.76e-52	0.578606	0.898	0.863	3.51e-49	CC1	LOC110261483
LOC574051	5.56e-49	0.490152	0.876	0.792	1.11e-45	CC1	LOC574051
HBB	1.14e-48	0.588485	0.63	0.458	2.28e-45	CC1	HBB
DSP	2.7e-46	0.308406	0.388	0.257	5.39e-43	CC1	DSP
DNAJC30	2.78e-43	0.275563	0.305	0.334	5.55e-40	CC1	DNAJC30
CDHR5	8.31e-42	0.348357	0.392	0.354	1.66e-38	CC1	CDHR5
LOC110255273	2.61e-40	0.381022	0.436	0.639	5.21e-37	CC1	LOC110255273
APOB	1.88e-25	0.441728	0.374	0.231	3.77e-22	CC1	APOB
LOC110261669	8.15e-19	0.257691	0.811	0.722	1.63e-15	CC1	LOC110261669
TMSB10	7.18e-12	0.265895	1	0.999	1.44e-08	CC1	TMSB10
LOC100621915	1.88e-10	0.279665	0.548	0.588	3.77e-07	CC1	LOC100621915
TMSB4X	0.000298086	0.408023	1	0.999	0.596172	CC1	TMSB4X
LOC110261482	0.00851136	0.423433	0.584	0.651	1	CC1	LOC110261482
HSPH1	0	1.32614	0.998	0.918	0	CC1	HSPH1
HSPA6	0	1.3171	0.997	0.928	0	CC1	HSPA6
BAG3	0	1.2603	0.997	0.883	0	CC1	BAG3
DNAJB1	0	1.06367	0.998	0.891	0	CC1	DNAJB1
TNFAIP3	0	1.05373	0.968	0.772	0	CC1	TNFAIP3
ZFAND2A	0	1.01806	0.988	0.824	0	CC1	ZFAND2A
HSP90AA1	0	0.917171	1	0.982	0	CC1	HSP90AA1
JUN	0	0.852604	0.997	0.894	0	CC1	JUN
HSPD1	0	0.718002	0.997	0.866	0	CC1	HSPD1
ND41	0	0.674079	1	0.992	0	CC1	ND4
HBEGF	0	0.597875	0.978	0.697	0	CC1	HBEGF
NR4A2	0	0.581446	0.98	0.8	0	CC1	NR4A2
RGS11	0	0.52472	0.99	0.881	0	CC1	RGS1
FCN2	0	0.432564	0.994	0.868	0	CC1	FCN2
OLFM4	0	0.380921	0.991	0.831	0	CC1	OLFM4
IRF8	0	0.378905	0.967	0.712	0	CC1	IRF8
KRT18	0	0.355639	0.859	0.432	0	CC1	KRT18
KYNU1	0	0.326167	0.951	0.684	0	CC1	KYNU
CYTIP	0	0.310412	0.984	0.882	0	CC1	CYTIP
NFKBID	0	0.277997	0.957	0.665	0	CC1	NFKBID
RGCC	0	0.268618	0.947	0.689	0	CC1	RGCC
ELL2	0	0.252157	0.971	0.675	0	CC1	ELL2
CD69	0	0.251068	0.984	0.834	0	CC1	CD69
DUSP2	0	0.250108	0.978	0.714	0	CC1	DUSP2
ND21	7.58e-306	0.628984	0.999	0.964	1.52e-302	CC1	ND2
COX11	7.48e-305	0.540241	1	1	1.5e-301	CC1	COX1
CDKN1A	3.04e-304	0.266848	0.873	0.523	6.09e-301	CC1	CDKN1A
COQ10B	5.34e-303	0.27394	0.972	0.732	1.07e-299	CC1	COQ10B
HERPUD1	2.84e-302	0.735588	0.967	0.677	5.67e-299	CC1	HERPUD1
EHF	1.23e-290	0.338512	0.83	0.576	2.45e-287	CC1	EHF
ND31	1.91e-278	0.575827	0.997	0.958	3.83e-275	CC1	ND3
ATF3	5.06e-274	1.01294	0.957	0.735	1.01e-270	CC1	ATF3
BTG2	3.94e-264	0.876986	0.926	0.727	7.88e-261	CC1	BTG2
ND11	7.08e-263	0.550827	0.998	0.964	1.42e-259	CC1	ND1
HSP70.2	1.73e-260	1.28683	0.999	0.962	3.45e-257	CC1	HSP70.2
FOSB	3.16e-239	0.907927	0.878	0.664	6.33e-236	CC1	FOSB
FAM46C	1.48e-237	0.28557	0.981	0.779	2.95e-234	CC1	FAM46C
SPTY2D1	1.05e-232	0.334694	0.939	0.665	2.1e-229	CC1	SPTY2D1
LOC110261670	1.03e-230	0.252201	0.856	0.718	2.06e-227	CC1	LOC110261670
COX31	7.23e-230	0.488332	1	1	1.45e-226	CC1	COX3
CYTB1	1.25e-221	0.473743	0.998	0.994	2.49e-218	CC1	CYTB
FOS	1.72e-217	0.812178	0.918	0.739	3.44e-214	CC1	FOS
NFKBIZ	1.68e-216	0.890377	0.851	0.577	3.37e-213	CC1	NFKBIZ
DNAJA1	1.34e-215	0.856488	0.996	0.882	2.68e-212	CC1	DNAJA1
DUSP1	5.28e-198	0.739385	0.891	0.665	1.06e-194	CC1	DUSP1
PPP1R15A	1.49e-195	0.816263	0.918	0.733	2.98e-192	CC1	PPP1R15A
ATP61	2.13e-195	0.429927	1	1	4.27e-192	CC1	ATP6
COX21	9.04e-195	0.445881	1	1	1.81e-191	CC1	COX2
PRR15L	1.76e-189	0.324536	0.689	0.267	3.53e-186	CC1	PRR15L
LOC110255823	6.89e-188	0.289599	0.238	0.318	1.38e-184	CC1	LOC110255823
SH3BGRL2	3.87e-179	0.28214	0.807	0.624	7.74e-176	CC1	SH3BGRL2
GBP1	8.03e-168	0.367066	0.972	0.884	1.61e-164	CC1	GBP1
BIRC3	4.19e-165	0.822766	0.907	0.695	8.39e-162	CC1	BIRC3
ND51	8.91e-156	0.382674	0.996	0.943	1.78e-152	CC1	ND5
HSPA5	2.96e-155	0.850856	0.958	0.832	5.91e-152	CC1	HSPA5
KLF6	9.67e-155	0.58811	0.952	0.714	1.93e-151	CC1	KLF6
LOC100524999	1.63e-154	0.273734	0.81	0.583	3.26e-151	CC1	LOC100524999
MXD1	3.12e-153	0.692693	0.771	0.523	6.24e-150	CC1	MXD1
SLC5A3	3.25e-151	0.415096	0.972	0.832	6.5e-148	CC1	SLC5A3
JUNB	3.69e-151	0.629856	0.892	0.74	7.38e-148	CC1	JUNB
HMOX1	3.83e-151	0.292295	0.857	0.627	7.65e-148	CC1	HMOX1
RNF19B	8.09e-143	0.512214	0.888	0.751	1.62e-139	CC1	RNF19B
DDIT3	2.86e-141	0.432346	0.874	0.591	5.72e-138	CC1	DDIT3
RGS2	2.82e-138	0.256093	0.986	0.743	5.63e-135	CC1	RGS2
HSPB1	1.93e-134	0.590879	0.994	0.91	3.85e-131	CC1	HSPB1
KRT19	6.89e-134	0.792891	0.723	0.459	1.38e-130	CC1	KRT19
ODC1	2.11e-127	0.585492	0.883	0.624	4.22e-124	CC1	ODC1
PLK3	2.6e-122	0.560856	0.749	0.575	5.21e-119	CC1	PLK3
TIPARP	1.99e-119	0.556246	0.81	0.564	3.98e-116	CC1	TIPARP
DNAJB4	1.74e-111	0.381396	0.99	0.843	3.48e-108	CC1	DNAJB4
TUBA4A	1.02e-105	0.437038	0.91	0.801	2.04e-102	CC1	TUBA4A
PRR13	3.12e-101	0.472153	0.837	0.589	6.24e-98	CC1	PRR13
LOC396867	2.67e-94	0.253657	0.292	0.264	5.34e-91	CC1	LOC396867
ITPKC	5.67e-94	0.333109	0.733	0.592	1.13e-90	CC1	ITPKC
LOC100153915	9.53e-94	0.498571	0.705	0.606	1.91e-90	CC1	LOC100153915
GADD45B	1.15e-93	0.491824	0.846	0.614	2.31e-90	CC1	GADD45B
DPRX	3.51e-93	0.34481	0.292	0.269	7.03e-90	CC1	DPRX
FTL	1.4e-92	0.392065	0.915	0.776	2.8e-89	CC1	FTL
GADD45G	8.16e-92	0.513252	0.821	0.658	1.63e-88	CC1	GADD45G
KLHL15	1.36e-90	0.301774	0.87	0.648	2.72e-87	CC1	KLHL15
TMEM54	3.87e-88	0.263156	0.6	0.323	7.75e-85	CC1	TMEM54
KBTBD7	5.18e-88	0.36075	0.293	0.386	1.04e-84	CC1	KBTBD7
ACE2	1.29e-86	0.261894	0.278	0.199	2.57e-83	CC1	ACE2
ESPN	2.1e-85	0.287898	0.273	0.255	4.2e-82	CC1	ESPN
FABP61	1.19e-84	0.322885	0.243	0.336	2.37e-81	CC1	FABP6
ENTPD5	2.27e-84	0.310325	0.29	0.355	4.54e-81	CC1	ENTPD5
RHOB	3.49e-82	0.423035	0.878	0.753	6.97e-79	CC1	RHOB
BHLHE40	4.4e-80	0.29928	0.687	0.457	8.81e-77	CC1	BHLHE40
KRT8	7.93e-79	0.625098	0.676	0.452	1.59e-75	CC1	KRT8
NR1I2	3.86e-76	0.289929	0.239	0.255	7.72e-73	CC1	NR1I2
MYO15B	4.22e-76	0.493166	0.684	0.38	8.43e-73	CC1	MYO15B
GLUL	4.48e-76	0.526994	0.783	0.589	8.96e-73	CC1	GLUL
HMGB21	8.28e-76	0.372821	0.995	0.837	1.66e-72	CC1	HMGB2
EID3	3.46e-75	0.695572	0.731	0.609	6.91e-72	CC1	EID3
FGFBP1	1.63e-74	0.435815	0.34	0.294	3.26e-71	CC1	FGFBP1
LOC100621538	1.71e-74	0.703936	0.811	0.668	3.42e-71	CC1	LOC100621538
NFKBIA	1.06e-71	0.512464	0.796	0.624	2.13e-68	CC1	NFKBIA
TGM3	5.66e-68	0.33063	0.57	0.272	1.13e-64	CC1	TGM3
LOC100517427	3.09e-63	0.291205	0.526	0.247	6.19e-60	CC1	LOC100517427
ZFP36	1.52e-62	0.548685	0.738	0.652	3.04e-59	CC1	ZFP36
LOC110258364	2e-61	0.275821	0.861	0.793	4e-58	CC1	LOC110258364
LOC100520273	2.1e-61	0.46162	0.314	0.317	4.21e-58	CC1	LOC100520273
JMJD6	2.15e-60	0.319596	0.411	0.612	4.29e-57	CC1	JMJD6
LOC1102614821	2.45e-58	0.589652	0.703	0.614	4.89e-55	CC1	LOC110261482
LOC106507543	3.83e-58	0.541878	0.68	0.551	7.66e-55	CC1	LOC106507543
PRDX6	4.28e-57	0.432453	0.719	0.573	8.57e-54	CC1	PRDX6
LOC1102582151	1.01e-55	0.266642	0.735	0.56	2.02e-52	CC1	LOC110258215
CISD3	2.3e-55	0.253944	0.824	0.652	4.59e-52	CC1	CISD3
DUSP5	3.38e-52	0.488436	0.661	0.484	6.76e-49	CC1	DUSP5
CCL20	6.56e-52	0.419345	0.579	0.327	1.31e-48	CC1	CCL20
AREG	1.33e-51	0.467384	0.647	0.431	2.66e-48	CC1	AREG
SLC7A81	1.41e-48	0.369576	0.338	0.302	2.82e-45	CC1	SLC7A8
HEXIM1	5.08e-48	0.415582	0.757	0.675	1.02e-44	CC1	HEXIM1
SLC26A3	6.19e-48	0.299454	0.273	0.133	1.24e-44	CC1	SLC26A3
ID2	6.43e-47	0.463226	0.982	0.844	1.29e-43	CC1	ID2
MGST2	2.14e-46	0.30275	0.297	0.26	4.27e-43	CC1	MGST2
LOC100155734	4.15e-46	0.522174	0.384	0.558	8.31e-43	CC1	LOC100155734
TSPAN1	1.22e-45	0.436976	0.682	0.389	2.45e-42	CC1	TSPAN1
EGR11	1.06e-44	0.255824	0.809	0.667	2.13e-41	CC1	EGR1
LGALS3	3e-44	0.307251	0.738	0.51	5.99e-41	CC1	LGALS3
SULT1E1	6.67e-44	0.276961	0.302	0.267	1.33e-40	CC1	SULT1E1
PERP	3.4e-41	0.414909	0.355	0.179	6.8e-38	CC1	PERP
SLC40A1	4.65e-41	0.272369	0.369	0.301	9.29e-38	CC1	SLC40A1
JAK2	1.97e-40	0.313968	0.825	0.717	3.94e-37	CC1	JAK2
RND3	2.05e-40	0.250681	0.675	0.557	4.11e-37	CC1	RND3
S100A10	2.46e-40	0.257139	0.895	0.737	4.93e-37	CC1	S100A10
ANKS4B1	7.33e-40	0.399316	0.381	0.232	1.47e-36	CC1	ANKS4B
CLDN7	8.44e-40	0.49249	0.636	0.322	1.69e-36	CC1	CLDN7
SLC6A20	1.13e-39	0.423123	0.476	0.246	2.26e-36	CC1	SLC6A20
SPINT2	4.34e-39	0.365402	0.58	0.379	8.68e-36	CC1	SPINT2
IER5L	1.66e-36	0.470578	0.692	0.57	3.32e-33	CC1	IER5L
DISP2	4.29e-36	0.265665	0.818	0.702	8.57e-33	CC1	DISP2
BCL2L15	6.57e-36	0.323076	0.341	0.324	1.31e-32	CC1	BCL2L15
C1H15orf48	4.67e-34	0.402188	0.669	0.525	9.33e-31	CC1	C1H15orf48
EDN1	6.76e-33	0.281702	0.381	0.207	1.35e-29	CC1	EDN1
LGALS4	3.24e-29	0.544033	0.602	0.396	6.48e-26	CC1	LGALS4
PLS1	1.15e-27	0.272504	0.364	0.31	2.29e-24	CC1	PLS1
INSIG1	3.35e-27	0.542597	0.673	0.641	6.69e-24	CC1	INSIG1
LENG9	3.35e-27	0.476993	0.591	0.492	6.7e-24	CC1	LENG9
CHP2	8.88e-27	0.299425	0.346	0.215	1.78e-23	CC1	CHP2
HIST1H3E1	4.06e-26	0.354794	0.403	0.488	8.11e-23	CC1	HIST1H3E
ALS2CL	2.66e-25	0.272616	0.273	0.221	5.32e-22	CC1	ALS2CL
ADM1	4.27e-25	0.438203	0.609	0.396	8.54e-22	CC1	ADM
HHLA21	5.76e-25	0.297678	0.598	0.327	1.15e-21	CC1	HHLA2
TUBB4B	7.95e-25	0.309435	0.909	0.809	1.59e-21	CC1	TUBB4B
LOC106504121	6.31e-24	0.702464	0.607	0.542	1.26e-20	CC1	LOC106504121
OSGIN1	6.41e-24	0.307346	0.528	0.28	1.28e-20	CC1	OSGIN1
MAFF	6.65e-24	0.262814	0.604	0.466	1.33e-20	CC1	MAFF
IER5	1.22e-22	0.385562	0.641	0.549	2.45e-19	CC1	IER5
SLC30A10	1.95e-22	0.370011	0.396	0.159	3.91e-19	CC1	SLC30A10
S100G	2.22e-22	0.386917	0.585	0.524	4.45e-19	CC1	S100G
GADD45A1	2.92e-22	0.289929	0.667	0.493	5.85e-19	CC1	GADD45A
EPCAM	5.74e-22	0.426678	0.546	0.329	1.15e-18	CC1	EPCAM
FAM3B	9.92e-22	0.291427	0.328	0.212	1.98e-18	CC1	FAM3B
DNAJB9	1.63e-21	0.26656	0.584	0.432	3.26e-18	CC1	DNAJB9
FABP1	1.16e-19	0.282192	0.615	0.379	2.32e-16	CC1	FABP1
CLDN4	1.02e-17	0.604433	0.569	0.307	2.03e-14	CC1	CLDN4
LOC110256108	1.64e-17	0.523716	0.392	0.363	3.28e-14	CC1	LOC110256108
GUCA2A	2.07e-17	0.359544	0.349	0.259	4.14e-14	CC1	GUCA2A
TMPRSS2	2.61e-17	0.371233	0.302	0.183	5.22e-14	CC1	TMPRSS2
IRF6	1.54e-16	0.477237	0.378	0.24	3.08e-13	CC1	IRF6
FAM84A	4.83e-14	0.307125	0.562	0.337	9.66e-11	CC1	FAM84A
CLDN3	1.45e-13	0.361773	0.365	0.233	2.89e-10	CC1	CLDN3
KRT20	1.9e-13	0.495264	0.573	0.361	3.8e-10	CC1	KRT20
DHRS11	2.67e-13	0.293654	0.354	0.252	5.34e-10	CC1	DHRS11
CLCA4	3.2e-13	0.468966	0.557	0.232	6.4e-10	CC1	CLCA4
FZD5	6.16e-13	0.541181	0.403	0.314	1.23e-09	CC1	FZD5
LOC100525821	5.81e-12	0.351417	0.608	0.585	1.16e-08	CC1	LOC100525821
LOC100622246	1.54e-11	0.295035	0.389	0.357	3.09e-08	CC1	LOC100622246
B3GALT5	2.11e-11	0.385093	0.358	0.2	4.23e-08	CC1	B3GALT5
SMIM22	1.75e-10	0.485962	0.347	0.206	3.5e-07	CC1	SMIM22
EPS8L21	2.65e-10	0.356017	0.39	0.299	5.3e-07	CC1	EPS8L2
TST	1.41e-09	0.292246	0.501	0.36	2.83e-06	CC1	TST
FAM46A	3.37e-08	0.39326	0.492	0.606	6.75e-05	CC1	FAM46A
ARL141	1.39e-07	0.382896	0.547	0.261	0.000277013	CC1	ARL14
CKB	2.89e-07	0.260007	0.606	0.548	0.000577251	CC1	CKB
LOC106510322	5.86e-06	0.276848	0.467	0.299	0.0117283	CC1	LOC106510322
LOC110261486	6.09e-06	0.391784	0.565	0.531	0.0121862	CC1	LOC110261486
UGT1A6	7.58e-06	0.438275	0.387	0.281	0.015163	CC1	UGT1A6
APOBEC1	1.7e-05	0.404073	0.464	0.222	0.0340505	CC1	APOBEC1
CKMT1A	2.09e-05	0.309522	0.403	0.346	0.0418215	CC1	CKMT1A
CDHR51	9.54e-05	0.304222	0.554	0.328	0.190756	CC1	CDHR5
PLK2	0.00012739	0.266033	0.556	0.404	0.254779	CC1	PLK2
LMO7	0.000189093	0.50254	0.466	0.31	0.378187	CC1	LMO7
MUC13	0.000460211	0.536856	0.523	0.277	0.920422	CC1	MUC13
LYPD8	0.000710752	0.348823	0.41	0.271	1	CC1	LYPD8
LOC100738744	0.000717056	0.416042	0.461	0.456	1	CC1	LOC100738744
LOC1006219151	0.000823523	0.482696	0.558	0.578	1	CC1	LOC100621915
DPEP11	0.00135374	0.270406	0.474	0.293	1	CC1	DPEP1
SGK1	0.00213771	0.448847	0.515	0.442	1	CC1	SGK1
PNP	0.00408341	0.486767	0.435	0.377	1	CC1	PNP
CASP10	0.00442357	0.329502	0.568	0.623	1	CC1	CASP10
EREG	0.0052111	0.596867	0.474	0.226	1	CC1	EREG
TMIGD1	0.00737559	0.25267	0.522	0.277	1	CC1	TMIGD1
MYH111	1.78e-171	3.12331	1	0.893	3.56e-168	CC1	MYH11
ACTA21	2.91e-139	2.01843	0.996	0.925	5.82e-136	CC1	ACTA2
FLNA2	3.23e-139	1.9612	0.993	0.941	6.47e-136	CC1	FLNA
ADGRD11	2.46e-137	1.97637	0.989	0.81	4.93e-134	CC1	ADGRD1
HHIP1	3.92e-137	2.10728	0.968	0.799	7.84e-134	CC1	HHIP
TPM11	1.53e-126	2.11949	0.968	0.852	3.06e-123	CC1	TPM1
TAGLN1	5.79e-126	2.07422	0.968	0.911	1.16e-122	CC1	TAGLN
LOC1005143401	2e-124	1.95832	0.993	0.911	4e-121	CC1	LOC100514340
ZNF5361	3.21e-123	1.63341	0.939	0.835	6.42e-120	CC1	ZNF536
LPP1	5.25e-123	1.92208	0.975	0.861	1.05e-119	CC1	LPP
TPM21	1.15e-121	2.14725	0.95	0.874	2.29e-118	CC1	TPM2
MYL91	4.82e-116	1.97079	0.957	0.848	9.63e-113	CC1	MYL9
NEGR1	1.04e-115	1.47121	0.896	0.785	2.08e-112	CC1	NEGR1
TTLL7	7.16e-113	1.47062	0.91	0.857	1.43e-109	CC1	TTLL7
MYLK2	5.72e-112	1.59532	0.971	0.746	1.14e-108	CC1	MYLK
SYNM	4.17e-110	1.5589	0.888	0.822	8.34e-107	CC1	SYNM
P2RY141	5.62e-108	1.64758	0.928	0.877	1.12e-104	CC1	P2RY14
FHL11	2.1e-107	1.70419	0.899	0.767	4.2e-104	CC1	FHL1
LMOD11	1.39e-105	1.63366	0.892	0.889	2.78e-102	CC1	LMOD1
NREP2	2.68e-105	1.80998	0.968	0.823	5.36e-102	CC1	NREP
MFAP41	6.05e-105	1.72622	0.942	0.778	1.21e-101	CC1	MFAP4
SYNPO22	1.05e-100	1.43588	0.935	0.909	2.09e-97	CC1	SYNPO2
CALD12	1.61e-100	1.25849	0.993	0.977	3.22e-97	CC1	CALD1
MAP1B1	2.32e-100	1.48748	0.914	0.784	4.65e-97	CC1	MAP1B
PGM51	1.92e-97	1.64777	0.888	0.845	3.85e-94	CC1	PGM5
ANK3	5.76e-94	0.594084	0.835	0.352	1.15e-90	CC1	ANK3
CNN1	2.81e-93	1.68073	0.871	0.863	5.62e-90	CC1	CNN1
PDE5A2	1.95e-92	1.3006	0.935	0.785	3.91e-89	CC1	PDE5A
C4A1	3.39e-88	1.21164	0.892	0.906	6.79e-85	CC1	C4A
LOC100515345	7.72e-84	0.995998	0.831	0.824	1.54e-80	CC1	LOC100515345
CXCL141	6.66e-83	1.16254	0.982	0.941	1.33e-79	CC1	CXCL14
COL6A32	8.16e-78	1.27322	0.917	0.849	1.63e-74	CC1	COL6A3
FN11	1.05e-76	0.833479	0.971	0.925	2.11e-73	CC1	FN1
FAT41	2.59e-76	1.2662	0.921	0.831	5.17e-73	CC1	FAT4
S100A6	1.15e-75	1.45025	0.917	0.62	2.3e-72	CC1	S100A6
GJA11	5.49e-75	1.10065	0.921	0.833	1.1e-71	CC1	GJA1
CKB1	6.56e-75	1.51198	0.853	0.551	1.31e-71	CC1	CKB
MMP23B1	1.63e-73	0.978485	0.871	0.831	3.27e-70	CC1	MMP23B
TNS11	9.03e-73	0.98759	0.899	0.877	1.81e-69	CC1	TNS1
PDLIM31	1.69e-71	0.833896	0.802	0.706	3.38e-68	CC1	PDLIM3
PCSK1N	1.46e-70	0.52334	0.813	0.779	2.91e-67	CC1	PCSK1N
CSRP11	2.13e-70	1.1923	0.888	0.856	4.27e-67	CC1	CSRP1
RASL11A1	7.73e-69	1.29854	0.874	0.848	1.55e-65	CC1	RASL11A
SOD31	9.06e-69	1.52727	0.799	0.678	1.81e-65	CC1	SOD3
COL6A22	1.79e-68	0.954565	0.946	0.922	3.57e-65	CC1	COL6A2
FAT11	8.21e-66	0.827602	0.867	0.486	1.64e-62	CC1	FAT1
MGLL1	1.74e-65	1.2569	0.849	0.815	3.48e-62	CC1	MGLL
CAV12	3.02e-65	1.40073	0.867	0.774	6.03e-62	CC1	CAV1
ADAMTS191	6.86e-65	0.711434	0.831	0.743	1.37e-61	CC1	ADAMTS19
VEGFC1	9.98e-65	0.562508	0.802	0.732	2e-61	CC1	VEGFC
CPED11	3.53e-63	0.989162	0.885	0.858	7.05e-60	CC1	CPED1
FILIP1L2	7.48e-63	1.0658	0.95	0.932	1.5e-59	CC1	FILIP1L
NBL11	2.09e-61	1.07875	0.838	0.678	4.18e-58	CC1	NBL1
PITX11	5.78e-61	1.18159	0.871	0.81	1.16e-57	CC1	PITX1
LGALS12	9.08e-61	1.18354	0.924	0.935	1.82e-57	CC1	LGALS1
TGFBR32	4.75e-59	1.50363	0.845	0.829	9.49e-56	CC1	TGFBR3
NCAM11	9.8e-59	1.00438	0.838	0.829	1.96e-55	CC1	NCAM1
PAWR1	2.1e-58	0.850925	0.892	0.862	4.21e-55	CC1	PAWR
RGS51	5.98e-58	0.389336	0.874	0.893	1.2e-54	CC1	RGS5
AMIGO2	1.89e-57	0.328239	0.745	0.631	3.78e-54	CC1	AMIGO2
C3H2orf40	1.15e-56	0.319861	0.104	0.718	2.3e-53	CC1	C3H2orf40
NRP21	7.65e-55	0.368782	0.824	0.852	1.53e-51	CC1	NRP2
COL1A12	7.03e-54	0.81683	0.953	0.937	1.41e-50	CC1	COL1A1
PEG101	6.21e-53	0.345731	0.817	0.778	1.24e-49	CC1	PEG10
LOC1021614181	8.01e-53	0.974288	0.824	0.73	1.6e-49	CC1	LOC102161418
LOC1005203291	3.06e-51	0.785111	0.831	0.82	6.12e-48	CC1	LOC100520329
SERPINH12	2.11e-50	0.829012	0.939	0.92	4.21e-47	CC1	SERPINH1
GPX3	7.79e-50	0.839559	0.705	0.479	1.56e-46	CC1	GPX3
CDC42EP3	2.8e-49	1.4056	0.741	0.558	5.6e-46	CC1	CDC42EP3
KANK11	3.5e-49	0.578461	0.82	0.773	7e-46	CC1	KANK1
ID41	4.77e-49	0.85527	0.853	0.523	9.54e-46	CC1	ID4
TBX21	2.08e-48	0.458847	0.842	0.84	4.16e-45	CC1	TBX2
ACTG2	3.25e-48	1.94745	0.763	0.786	6.5e-45	CC1	ACTG2
RBPMS2	4.18e-48	0.737093	0.953	0.959	8.36e-45	CC1	RBPMS
S100A4	5.37e-48	0.274264	0.432	0.814	1.07e-44	CC1	S100A4
AEBP11	5.63e-48	1.00073	0.849	0.801	1.13e-44	CC1	AEBP1
CAV22	7.18e-48	0.763887	0.827	0.786	1.44e-44	CC1	CAV2
CHD5	9.72e-47	0.428912	0.788	0.854	1.94e-43	CC1	CHD5
FILIP11	9.69e-46	0.876101	0.784	0.736	1.94e-42	CC1	FILIP1
VCAN1	2.75e-45	0.976605	0.856	0.873	5.51e-42	CC1	VCAN
PEAK11	4.93e-44	0.431544	0.874	0.864	9.87e-41	CC1	PEAK1
MMP111	8.99e-44	0.976092	0.838	0.775	1.8e-40	CC1	MMP11
ISG12(A)3	1.39e-43	0.853858	0.946	0.951	2.79e-40	CC1	ISG12(A)
ANTXR11	4.15e-43	0.509573	0.835	0.784	8.3e-40	CC1	ANTXR1
ADAM23	1.12e-42	0.445728	0.755	0.741	2.25e-39	CC1	ADAM23
ITIH4	2.66e-42	0.891627	0.723	0.782	5.31e-39	CC1	ITIH4
PRKG11	1.54e-41	0.522687	0.813	0.646	3.09e-38	CC1	PRKG1
GEM2	1.76e-41	0.969316	0.802	0.694	3.53e-38	CC1	GEM
VIM2	6.81e-41	0.721606	0.888	0.925	1.36e-37	CC1	VIM
NR2F11	6.87e-41	0.487483	0.842	0.881	1.37e-37	CC1	NR2F1
SPON21	1.42e-40	0.985804	0.799	0.68	2.84e-37	CC1	SPON2
COL4A12	1.44e-40	0.42508	0.975	0.922	2.89e-37	CC1	COL4A1
LOC1006237202	6.73e-40	0.577922	0.942	0.914	1.35e-36	CC1	LOC100623720
CAVIN31	3.46e-39	0.843448	0.838	0.824	6.93e-36	CC1	CAVIN3
CTDSPL2	5.31e-39	0.489357	0.853	0.728	1.06e-35	CC1	CTDSPL
TPM42	7.63e-39	0.673161	0.924	0.904	1.53e-35	CC1	TPM4
TWIST11	2.06e-38	0.30321	0.759	0.683	4.13e-35	CC1	TWIST1
TGM22	3.35e-38	1.1414	0.845	0.901	6.7e-35	CC1	TGM2
FAM174B1	4.33e-36	0.4697	0.835	0.789	8.67e-33	CC1	FAM174B
ADCY51	2.75e-35	0.596671	0.784	0.81	5.51e-32	CC1	ADCY5
CLIC41	4.98e-35	0.803041	0.885	0.824	9.96e-32	CC1	CLIC4
NTNG1	5.75e-35	0.499594	0.719	0.804	1.15e-31	CC1	NTNG1
SPOCK1	6.6e-35	0.553719	0.691	0.733	1.32e-31	CC1	SPOCK1
ENHO1	1.08e-34	1.31871	0.727	0.712	2.15e-31	CC1	ENHO
ANXA52	3.65e-34	0.955355	0.788	0.747	7.3e-31	CC1	ANXA5
CD92	6.71e-34	0.721518	0.82	0.726	1.34e-30	CC1	CD9
WFDC12	8.59e-34	0.853836	0.77	0.687	1.72e-30	CC1	WFDC1
VCL2	1.52e-33	0.766106	0.853	0.844	3.05e-30	CC1	VCL
ZEB22	2.09e-33	0.722419	0.917	0.945	4.19e-30	CC1	ZEB2
ARHGAP51	2.52e-33	0.744615	0.881	0.685	5.03e-30	CC1	ARHGAP5
HSPG21	3.09e-33	0.933429	0.77	0.772	6.18e-30	CC1	HSPG2
DSTN1	4.81e-33	1.09124	0.727	0.585	9.61e-30	CC1	DSTN
ADAMTS51	4.94e-33	0.951744	0.77	0.885	9.89e-30	CC1	ADAMTS5
GLI21	1.13e-32	0.359415	0.763	0.773	2.26e-29	CC1	GLI2
ADAMTS11	2.69e-32	0.658329	0.831	0.858	5.38e-29	CC1	ADAMTS1
EMILIN11	3.92e-32	0.628404	0.827	0.864	7.83e-29	CC1	EMILIN1
LOC100626715	5.43e-32	0.651014	0.73	0.759	1.09e-28	CC1	LOC100626715
COL1A22	2.32e-30	0.396293	0.935	0.909	4.65e-27	CC1	COL1A2
PCDH181	1.25e-28	0.804052	0.781	0.849	2.5e-25	CC1	PCDH18
DST1	3.73e-28	0.589583	0.838	0.594	7.45e-25	CC1	DST
AKAP123	4.15e-28	0.393057	0.871	0.91	8.3e-25	CC1	AKAP12
LOC1006262473	5.13e-28	0.648975	0.867	0.886	1.03e-24	CC1	LOC100626247
FOXF22	7.92e-28	0.812348	0.809	0.846	1.58e-24	CC1	FOXF2
C2H11orf962	1.58e-26	0.913007	0.856	0.864	3.16e-23	CC1	C2H11orf96
SPARCL11	2.6e-26	0.389667	0.881	0.828	5.2e-23	CC1	SPARCL1
SEMA3D2	8.16e-26	0.528445	0.741	0.819	1.63e-22	CC1	SEMA3D
AHNAK2	2.32e-25	0.319707	0.712	0.613	4.64e-22	CC1	AHNAK2
PRDM11	2.65e-25	0.41621	0.759	0.593	5.31e-22	CC1	PRDM1
BDKRB21	6.64e-25	0.891604	0.701	0.761	1.33e-21	CC1	BDKRB2
SMTN2	7.18e-25	1.05212	0.716	0.775	1.44e-21	CC1	SMTN
THSD41	1.48e-24	0.780218	0.759	0.731	2.96e-21	CC1	THSD4
TSC22D12	1.01e-23	0.64508	0.838	0.632	2.02e-20	CC1	TSC22D1
TMEM176B1	1.81e-23	0.477285	0.576	0.379	3.63e-20	CC1	TMEM176B
ADAMDEC11	2.99e-23	0.25947	0.888	0.868	5.98e-20	CC1	ADAMDEC1
COL15A11	4.75e-23	0.435113	0.788	0.793	9.5e-20	CC1	COL15A1
HOXA102	6.32e-23	0.594053	0.835	0.854	1.26e-19	CC1	HOXA10
AHNAK1	2.34e-22	0.616497	0.917	0.745	4.68e-19	CC1	AHNAK
C1R1	5.39e-22	0.449947	0.831	0.896	1.08e-18	CC1	C1R
GRN2	9.4e-22	0.255868	0.701	0.537	1.88e-18	CC1	GRN
NPR3	2.65e-21	0.298965	0.187	0.394	5.3e-18	CC1	NPR3
TPPP31	1.01e-20	0.522888	0.691	0.686	2.02e-17	CC1	TPPP3
SEMA6D1	1.86e-18	0.687884	0.709	0.676	3.72e-15	CC1	SEMA6D
MFGE82	2.37e-18	0.51819	0.683	0.607	4.73e-15	CC1	MFGE8
TMEM176A1	2.47e-18	0.6155	0.558	0.407	4.93e-15	CC1	TMEM176A
CRYAB2	2.49e-18	0.504767	0.795	0.88	4.98e-15	CC1	CRYAB
PRICKLE21	8.61e-18	0.502843	0.687	0.779	1.72e-14	CC1	PRICKLE2
LAMA5	1.42e-17	0.363237	0.561	0.364	2.83e-14	CC1	LAMA5
FTH12	2.31e-16	0.339126	0.978	0.977	4.63e-13	CC1	FTH1
S100A112	2.83e-16	0.694978	0.795	0.892	5.66e-13	CC1	S100A11
GNLY	4.85e-16	0.327098	0.827	0.872	9.71e-13	CC1	GNLY
TUBA1A3	5.41e-16	0.641389	0.737	0.778	1.08e-12	CC1	TUBA1A
ALDH21	8.93e-16	0.329177	0.716	0.679	1.79e-12	CC1	ALDH2
LMNA1	1.12e-15	0.452844	0.737	0.592	2.23e-12	CC1	LMNA
LSAMP1	3.17e-15	0.435815	0.755	0.81	6.34e-12	CC1	LSAMP
NEFM	5.02e-15	0.566909	0.27	0.414	1e-11	CC1	NEFM
MMP12	5.46e-15	0.293706	0.309	0.524	1.09e-11	CC1	MMP1
IFITM33	3.06e-14	0.35639	0.921	0.954	6.11e-11	CC1	IFITM3
RALGPS21	4.98e-14	0.390303	0.687	0.613	9.96e-11	CC1	RALGPS2
FERMT21	8.97e-14	0.523786	0.734	0.802	1.79e-10	CC1	FERMT2
F2R1	1.11e-13	0.504278	0.788	0.763	2.22e-10	CC1	F2R
PRELP1	1.39e-13	0.269373	0.741	0.843	2.77e-10	CC1	PRELP
EMP21	1.67e-13	0.456702	0.658	0.61	3.34e-10	CC1	EMP2
MRVI11	2.52e-13	0.530493	0.752	0.885	5.04e-10	CC1	MRVI1
EHD22	2.95e-13	0.494886	0.734	0.8	5.89e-10	CC1	EHD2
TIMP22	4.84e-13	0.521357	0.727	0.796	9.69e-10	CC1	TIMP2
ELN2	5.02e-13	0.326707	0.378	0.806	1e-09	CC1	ELN
HOXD101	5.6e-13	0.786969	0.669	0.754	1.12e-09	CC1	HOXD10
C7H14orf1321	8.1e-13	0.721674	0.705	0.814	1.62e-09	CC1	C7H14orf132
PLAU2	1.96e-12	0.338512	0.673	0.652	3.92e-09	CC1	PLAU
AKAP22	2.38e-12	0.254326	0.817	0.809	4.76e-09	CC1	AKAP2
SERPING11	3.16e-12	0.303706	0.824	0.868	6.32e-09	CC1	SERPING1
PTGES	1.02e-11	0.319729	0.54	0.412	2.04e-08	CC1	PTGES
SYTL21	1.43e-11	0.348155	0.795	0.866	2.86e-08	CC1	SYTL2
CTGF1	1.85e-11	0.270885	0.719	0.761	3.7e-08	CC1	CTGF
LOC1005252371	3.69e-11	0.737926	0.568	0.532	7.39e-08	CC1	LOC100525237
ARL4A	3.8e-11	0.450183	0.586	0.473	7.6e-08	CC1	ARL4A
SH3PXD2A1	7.9e-11	0.411901	0.691	0.594	1.58e-07	CC1	SH3PXD2A
PTCH11	1.83e-10	0.584525	0.698	0.828	3.66e-07	CC1	PTCH1
HSPB62	2.28e-09	0.787758	0.594	0.595	4.56e-06	CC1	HSPB6
NOVA11	3.02e-09	0.258994	0.759	0.806	6.04e-06	CC1	NOVA1
DES1	3.53e-09	0.85629	0.59	0.712	7.05e-06	CC1	DES
LAMA21	6.29e-09	0.269948	0.766	0.831	1.26e-05	CC1	LAMA2
FXYD71	1.33e-08	0.53341	0.683	0.795	2.65e-05	CC1	FXYD7
THY11	7.8e-08	0.395049	0.633	0.776	0.000156086	CC1	THY1
ARHGAP281	1.34e-07	0.847515	0.705	0.828	0.000268029	CC1	ARHGAP28
TGFB1I12	2e-07	0.665351	0.626	0.791	0.000399125	CC1	TGFB1I1
ITGA81	2.72e-07	0.626065	0.594	0.74	0.000543001	CC1	ITGA8
HSPB13	7.66e-07	0.293695	0.86	0.926	0.00153281	CC1	HSPB1
P2RY11	9.07e-07	0.277911	0.597	0.63	0.00181439	CC1	P2RY1
FSTL11	1.37e-06	0.504488	0.683	0.798	0.00274243	CC1	FSTL1
EMID12	2.15e-06	0.37306	0.629	0.766	0.00429027	CC1	EMID1
SEC11C	5.3e-06	0.303167	0.417	0.738	0.0106002	CC1	SEC11C
IGFBP52	1.02e-05	0.421016	0.723	0.846	0.0204779	CC1	IGFBP5
RIMS1	1.25e-05	0.587956	0.374	0.636	0.0250346	CC1	RIMS1
NUPR12	1.27e-05	0.747083	0.601	0.702	0.0253295	CC1	NUPR1
CSRP22	2.91e-05	0.364998	0.403	0.728	0.0581992	CC1	CSRP2
SLC8A12	3.57e-05	0.420251	0.791	0.882	0.0713881	CC1	SLC8A1
SSPN1	3.61e-05	0.439078	0.439	0.808	0.0721694	CC1	SSPN
AHRR	5.08e-05	0.273021	0.781	0.736	0.101634	CC1	AHRR
HSP90B12	6.27e-05	0.272248	0.853	0.927	0.125399	CC1	HSP90B1
LOXL22	6.33e-05	0.406706	0.604	0.732	0.126635	CC1	LOXL2
BEX3	0.000160519	0.27091	0.561	0.66	0.321038	CC1	BEX3
A2M1	0.000161298	0.374864	0.701	0.906	0.322596	CC1	A2M
PTGDS1	0.000342702	0.787577	0.565	0.695	0.685403	CC1	PTGDS
FAM3C1	0.000732715	0.253161	0.68	0.697	1	CC1	FAM3C
LIMCH11	0.000790055	0.400882	0.59	0.628	1	CC1	LIMCH1
TGFBI1	0.0016623	0.392991	0.601	0.75	1	CC1	TGFBI
PLXNA4	0.0022339	0.359497	0.622	0.768	1	CC1	PLXNA4
ETS21	0.00269836	0.338638	0.543	0.506	1	CC1	ETS2
CLMP1	0.00451543	0.47871	0.532	0.571	1	CC1	CLMP
SLITRK61	0.00463244	0.517006	0.579	0.7	1	CC1	SLITRK6
SELENOM1	0.00568093	0.503874	0.561	0.692	1	CC1	SELENOM
NID11	0.00747966	0.518495	0.586	0.774	1	CC1	NID1
COL3A1	0	2.70485	0.995	0.919	0	CC2	COL3A1
FN1	0	2.6821	0.969	0.91	0	CC2	FN1
CXCL14	0	2.53124	0.993	0.923	0	CC2	CXCL14
CFD	0	2.3882	0.964	0.588	0	CC2	CFD
COL6A5	0	2.18517	0.879	0.832	0	CC2	COL6A5
APOE	0	2.17472	0.957	0.89	0	CC2	APOE
SPARCL1	0	2.17258	0.95	0.786	0	CC2	SPARCL1
PTN	0	2.11216	0.888	0.748	0	CC2	PTN
CCL2	0	2.06221	0.941	0.782	0	CC2	CCL2
LUM	0	1.97572	0.819	0.64	0	CC2	LUM
ADAMDEC1	0	1.97055	0.904	0.856	0	CC2	ADAMDEC1
COL1A2	0	1.97004	0.974	0.886	0	CC2	COL1A2
COL1A1	0	1.93425	0.984	0.921	0	CC2	COL1A1
LOC100623720	0	1.9271	0.984	0.889	0	CC2	LOC100623720
CXCL12	0	1.92317	0.932	0.772	0	CC2	CXCL12
C1S	0	1.91432	0.913	0.747	0	CC2	C1S
DCN	0	1.9039	0.851	0.637	0	CC2	DCN
C1R	0	1.85763	0.938	0.879	0	CC2	C1R
FBLN1	0	1.83592	0.883	0.787	0	CC2	FBLN1
BMP4	0	1.76553	0.857	0.754	0	CC2	BMP4
PDGFRA	0	1.71814	0.752	0.75	0	CC2	PDGFRA
OGN	0	1.70498	0.808	0.789	0	CC2	OGN
HTRA1	0	1.68877	0.9	0.707	0	CC2	HTRA1
PTCH1	0	1.67248	0.865	0.81	0	CC2	PTCH1
NOVA1	0	1.6672	0.899	0.771	0	CC2	NOVA1
COL18A1	0	1.65861	0.978	0.944	0	CC2	COL18A1
COL15A1	0	1.63831	0.896	0.756	0	CC2	COL15A1
COL6A2	0	1.55606	0.944	0.915	0	CC2	COL6A2
COL14A1	0	1.5482	0.904	0.871	0	CC2	COL14A1
EMILIN1	0	1.53966	0.885	0.856	0	CC2	EMILIN1
ROBO2	0	1.52242	0.786	0.742	0	CC2	ROBO2
AEBP1	0	1.5178	0.883	0.773	0	CC2	AEBP1
IGFBP7	0	1.50363	0.976	0.912	0	CC2	IGFBP7
ZBTB20	0	1.48157	0.971	0.891	0	CC2	ZBTB20
LTBP4	0	1.46904	0.782	0.757	0	CC2	LTBP4
ECM1	0	1.43556	0.811	0.765	0	CC2	ECM1
LAMB1	0	1.39796	0.903	0.851	0	CC2	LAMB1
SERPING1	0	1.38845	0.871	0.865	0	CC2	SERPING1
SERPINH1	0	1.37647	0.942	0.913	0	CC2	SERPINH1
TCF21	0	1.37382	0.802	0.78	0	CC2	TCF21
VCAN	0	1.36884	0.915	0.857	0	CC2	VCAN
TMEM119	0	1.36162	0.755	0.589	0	CC2	TMEM119
A2M	0	1.3228	0.898	0.902	0	CC2	A2M
IGFBP5	0	1.28925	0.897	0.823	0	CC2	IGFBP5
CDH11	0	1.26877	0.827	0.759	0	CC2	CDH11
LAMA2	0	1.25547	0.9	0.804	0	CC2	LAMA2
PLPP3	0	1.252	0.764	0.656	0	CC2	PLPP3
VCAM1	0	1.2288	0.835	0.819	0	CC2	VCAM1
SLIT3	0	1.21646	0.819	0.525	0	CC2	SLIT3
TNXB	0	1.17999	0.853	0.605	0	CC2	TNXB
C7	0	1.17684	0.819	0.75	0	CC2	C7
SPARC	0	1.17246	0.815	0.79	0	CC2	SPARC
RARRES2	0	1.16821	0.735	0.369	0	CC2	RARRES2
COL6A3	0	1.15845	0.824	0.86	0	CC2	COL6A3
NRP1	0	1.12565	0.874	0.819	0	CC2	NRP1
RBPMS	0	1.11858	0.96	0.958	0	CC2	RBPMS
ICOSLG	0	1.11102	0.841	0.807	0	CC2	ICOSLG
SFRP1	0	1.10221	0.839	0.547	0	CC2	SFRP1
HOXA10	0	1.1011	0.884	0.843	0	CC2	HOXA10
PTK7	0	1.08975	0.733	0.677	0	CC2	PTK7
FGFR1	0	1.08036	0.892	0.676	0	CC2	FGFR1
C2H11orf96	0	1.07669	0.867	0.863	0	CC2	C2H11orf96
GJA1	0	1.04818	0.852	0.83	0	CC2	GJA1
SCARA5	0	1.04715	0.713	0.54	0	CC2	SCARA5
SPON2	0	1.0322	0.836	0.627	0	CC2	SPON2
CCDC80	0	1.03047	0.862	0.796	0	CC2	CCDC80
SELENOP	0	1.02927	0.784	0.498	0	CC2	SELENOP
PRELP	0	1.02642	0.895	0.82	0	CC2	PRELP
CPED1	0	1.01459	0.85	0.861	0	CC2	CPED1
IGF1	0	0.998538	0.851	0.725	0	CC2	IGF1
ALDH1A1	0	0.992001	0.767	0.578	0	CC2	ALDH1A1
THBS1	0	0.984909	0.896	0.792	0	CC2	THBS1
COL6A6	0	0.980166	0.803	0.647	0	CC2	COL6A6
TMEM150C	0	0.97242	0.84	0.812	0	CC2	TMEM150C
ABI3BP	0	0.96001	0.753	0.681	0	CC2	ABI3BP
SPRY1	0	0.947065	0.876	0.802	0	CC2	SPRY1
LSAMP	0	0.93676	0.769	0.824	0	CC2	LSAMP
LGALS1	0	0.907542	0.918	0.941	0	CC2	LGALS1
MATN2	0	0.901021	0.732	0.615	0	CC2	MATN2
ZEB2	0	0.899943	0.935	0.948	0	CC2	ZEB2
FREM1	0	0.890903	0.87	0.822	0	CC2	FREM1
NFIA	0	0.888964	0.864	0.876	0	CC2	NFIA
PITX1	0	0.886645	0.801	0.816	0	CC2	PITX1
COL4A2	0	0.883714	0.925	0.909	0	CC2	COL4A2
LOC106505107	0	0.882149	0.844	0.765	0	CC2	LOC106505107
MMP23B	0	0.875126	0.829	0.834	0	CC2	MMP23B
C7H14orf132	0	0.871735	0.832	0.803	0	CC2	C7H14orf132
C4A	0	0.855455	0.906	0.905	0	CC2	C4A
PTPRD	0	0.847566	0.849	0.759	0	CC2	PTPRD
HSPG2	0	0.846796	0.877	0.734	0	CC2	HSPG2
ADAMTS1	0	0.843461	0.847	0.861	0	CC2	ADAMTS1
HAPLN1	0	0.840546	0.883	0.899	0	CC2	HAPLN1
SH3PXD2A	0	0.818944	0.842	0.508	0	CC2	SH3PXD2A
ARHGAP20	0	0.815542	0.847	0.773	0	CC2	ARHGAP20
COL4A1	0	0.812334	0.97	0.907	0	CC2	COL4A1
IL6ST	0	0.80975	0.907	0.876	0	CC2	IL6ST
CFH	0	0.804142	0.866	0.761	0	CC2	CFH
AGT	0	0.788474	0.754	0.653	0	CC2	AGT
PMEPA1	0	0.779248	0.874	0.761	0	CC2	PMEPA1
COL16A1	0	0.763811	0.752	0.55	0	CC2	COL16A1
HPSE2	0	0.727838	0.852	0.866	0	CC2	HPSE2
THY1	0	0.724324	0.821	0.755	0	CC2	THY1
AKAP12	0	0.717479	0.863	0.926	0	CC2	AKAP12
MMP11	0	0.70726	0.889	0.736	0	CC2	MMP11
ADAMTS5	0	0.705095	0.873	0.885	0	CC2	ADAMTS5
ARHGAP28	0	0.692057	0.825	0.825	0	CC2	ARHGAP28
LOC100520512	0	0.685713	0.768	0.406	0	CC2	LOC100520512
CLU	0	0.670649	0.798	0.634	0	CC2	CLU
CTDSPL	0	0.663584	0.829	0.695	0	CC2	CTDSPL
FILIP1L	0	0.660748	0.917	0.938	0	CC2	FILIP1L
ENC1	0	0.660434	0.813	0.509	0	CC2	ENC1
SASH1	0	0.657112	0.836	0.687	0	CC2	SASH1
ARHGAP5	0	0.620313	0.895	0.615	0	CC2	ARHGAP5
FAM174B	0	0.609128	0.827	0.777	0	CC2	FAM174B
IFI6	0	0.604973	0.991	0.993	0	CC2	IFI6
DST	0	0.597242	0.874	0.501	0	CC2	DST
MSC	0	0.578988	0.801	0.849	0	CC2	MSC
GLI2	0	0.577408	0.758	0.778	0	CC2	GLI2
ZNF536	0	0.560896	0.866	0.827	0	CC2	ZNF536
GABRB2	0	0.552087	0.717	0.601	0	CC2	GABRB2
CALD1	0	0.539844	0.975	0.979	0	CC2	CALD1
CCDC102B	0	0.51588	0.83	0.84	0	CC2	CCDC102B
P2RY14	0	0.510647	0.884	0.876	0	CC2	P2RY14
PDGFRB	0	0.505602	0.909	0.92	0	CC2	PDGFRB
SSPN	0	0.503386	0.811	0.794	0	CC2	SSPN
LIMCH1	0	0.495327	0.76	0.58	0	CC2	LIMCH1
MYLK	0	0.486031	0.901	0.698	0	CC2	MYLK
HMCN1	0	0.457089	0.759	0.53	0	CC2	HMCN1
MAP1A	0	0.445746	0.813	0.524	0	CC2	MAP1A
CHODL	0	0.444257	0.767	0.694	0	CC2	CHODL
SYNPO2	0	0.415571	0.889	0.917	0	CC2	SYNPO2
PDE5A	0	0.376342	0.863	0.762	0	CC2	PDE5A
CPA6	0	0.344686	0.757	0.299	0	CC2	CPA6
NCAM1	0	0.318013	0.838	0.826	0	CC2	NCAM1
IGDCC4	0	0.301516	0.721	0.367	0	CC2	IGDCC4
APLNR	8.42e-308	0.268134	0.692	0.464	1.68e-304	CC2	APLNR
PMP22	1.16e-307	0.704851	0.75	0.421	2.31e-304	CC2	PMP22
COL5A2	3.33e-306	1.12074	0.794	0.84	6.66e-303	CC2	COL5A2
LIMA1	3.37e-304	0.468305	0.821	0.448	6.75e-301	CC2	LIMA1
SPON1	5.36e-298	0.766999	0.749	0.779	1.07e-294	CC2	SPON1
ELN	1.89e-297	0.516616	0.8	0.793	3.78e-294	CC2	ELN
IFI30	1.26e-296	0.592778	0.761	0.605	2.52e-293	CC2	IFI30
FAM111A	3.55e-295	0.432274	0.785	0.796	7.1e-292	CC2	FAM111A
RRBP1	1.17e-286	0.72999	0.91	0.831	2.35e-283	CC2	RRBP1
NID1	6.39e-286	1.09424	0.761	0.772	1.28e-282	CC2	NID1
CLMP	1.34e-284	0.985871	0.697	0.524	2.69e-281	CC2	CLMP
HOXA6	2.77e-283	0.259229	0.845	0.619	5.53e-280	CC2	HOXA6
KITLG	4.19e-283	0.35073	0.789	0.64	8.39e-280	CC2	KITLG
FOXF2	2.94e-282	1.01592	0.792	0.864	5.89e-279	CC2	FOXF2
IFITM3	2.56e-279	0.700108	0.946	0.956	5.12e-276	CC2	IFITM3
DPT	3.2e-277	1.42062	0.722	0.711	6.39e-274	CC2	DPT
MMP14	4.96e-274	0.788742	0.76	0.777	9.91e-271	CC2	MMP14
PGF	3.73e-272	0.271051	0.736	0.465	7.47e-269	CC2	PGF
RASA3	1.87e-267	0.442528	0.86	0.855	3.73e-264	CC2	RASA3
LOC397451	2.27e-261	0.518871	0.747	0.742	4.54e-258	CC2	LOC397451
ADGRD1	7.59e-258	1.05594	0.777	0.828	1.52e-254	CC2	ADGRD1
FIBIN	6.34e-255	0.30828	0.697	0.745	1.27e-251	CC2	FIBIN
LOC102167255	1.4e-254	0.529741	0.766	0.774	2.8e-251	CC2	LOC102167255
THSD4	2.74e-254	0.708977	0.751	0.725	5.49e-251	CC2	THSD4
COL5A1	1.84e-253	0.840868	0.713	0.75	3.68e-250	CC2	COL5A1
MFAP4	2.02e-253	1.18314	0.757	0.791	4.04e-250	CC2	MFAP4
TCF4	1.28e-252	1.09578	0.796	0.842	2.57e-249	CC2	TCF4
CKAP4	8.39e-247	0.790058	0.767	0.791	1.68e-243	CC2	CKAP4
PLOD2	6.87e-246	0.319765	0.663	0.307	1.37e-242	CC2	PLOD2
CEP126	1.58e-245	0.351862	0.777	0.859	3.17e-242	CC2	CEP126
FLNA	3.56e-245	0.434355	0.908	0.955	7.13e-242	CC2	FLNA
LOC100626247	2.24e-244	0.498355	0.877	0.888	4.49e-241	CC2	LOC100626247
ECE1	6.03e-244	0.83071	0.81	0.767	1.21e-240	CC2	ECE1
TIMP3	3.57e-243	0.422989	0.812	0.806	7.13e-240	CC2	TIMP3
CEBPD	8.69e-243	0.649834	0.837	0.535	1.74e-239	CC2	CEBPD
PKD2	3.55e-242	0.843955	0.779	0.774	7.1e-239	CC2	PKD2
SLC8A1	8.81e-235	0.344752	0.861	0.887	1.76e-231	CC2	SLC8A1
CTSB	4.96e-233	0.73674	0.835	0.852	9.92e-230	CC2	CTSB
TEAD1	8.29e-233	0.507993	0.777	0.661	1.66e-229	CC2	TEAD1
TGM2	1.02e-228	0.582292	0.839	0.922	2.03e-225	CC2	TGM2
ARRDC4	2.39e-224	0.274565	0.69	0.47	4.78e-221	CC2	ARRDC4
TNFAIP6	4.23e-222	0.384194	0.645	0.44	8.45e-219	CC2	TNFAIP6
ADGRL2	7.76e-222	0.852144	0.758	0.784	1.55e-218	CC2	ADGRL2
FAT4	5.37e-220	0.928816	0.79	0.848	1.07e-216	CC2	FAT4
WNT4	1.64e-219	0.848369	0.692	0.647	3.27e-216	CC2	WNT4
TGFBR3	3.78e-215	0.553196	0.774	0.849	7.56e-212	CC2	TGFBR3
PLEKHA5	1.47e-205	0.794147	0.75	0.683	2.95e-202	CC2	PLEKHA5
WLS	5.14e-205	0.621201	0.703	0.691	1.03e-201	CC2	WLS
COL12A1	6.26e-205	0.978696	0.775	0.851	1.25e-201	CC2	COL12A1
EFEMP2	4.31e-204	0.780844	0.721	0.715	8.62e-201	CC2	EFEMP2
POSTN	9.08e-203	1.09022	0.741	0.855	1.82e-199	CC2	POSTN
AKAP2	1.05e-202	0.51806	0.821	0.805	2.11e-199	CC2	AKAP2
PLXDC2	1.99e-200	0.698709	0.799	0.847	3.98e-197	CC2	PLXDC2
ISG12(A)	1.32e-196	0.300263	0.95	0.952	2.65e-193	CC2	ISG12(A)
RARRES1	2.46e-196	0.903649	0.689	0.698	4.92e-193	CC2	RARRES1
TMEM176B	5.23e-193	0.540329	0.588	0.31	1.05e-189	CC2	TMEM176B
AMCF-II	1.25e-192	0.403897	0.685	0.643	2.51e-189	CC2	AMCF-II
CD63	9.53e-191	0.492205	0.886	0.792	1.91e-187	CC2	CD63
FHL1	8.35e-187	0.321163	0.74	0.781	1.67e-183	CC2	FHL1
ETV1	9.36e-187	0.629837	0.657	0.6	1.87e-183	CC2	ETV1
FSTL1	1.47e-186	0.851344	0.761	0.808	2.95e-183	CC2	FSTL1
AHNAK	2.03e-181	0.655223	0.914	0.69	4.05e-178	CC2	AHNAK
CD55	2.11e-181	0.31935	0.504	0.871	4.23e-178	CC2	CD55
DENND2A	5.32e-181	0.526436	0.628	0.366	1.06e-177	CC2	DENND2A
PLA2R1	1.19e-179	0.89717	0.72	0.779	2.38e-176	CC2	PLA2R1
EDNRB	1.67e-178	1.0178	0.69	0.69	3.33e-175	CC2	EDNRB
HHIP	1.85e-176	0.935222	0.721	0.833	3.71e-173	CC2	HHIP
TMEM176A	1.31e-175	0.431022	0.582	0.35	2.62e-172	CC2	TMEM176A
ZFP36L1	8.71e-173	0.73241	0.921	0.923	1.74e-169	CC2	ZFP36L1
TNC	2.2e-170	0.67423	0.671	0.681	4.4e-167	CC2	TNC
SHAS2	9.42e-170	0.759172	0.648	0.542	1.88e-166	CC2	SHAS2
ANTXR1	1.69e-169	0.771175	0.718	0.81	3.38e-166	CC2	ANTXR1
DAB2	3.67e-169	0.608755	0.668	0.387	7.35e-166	CC2	DAB2
MFAP2	2.94e-168	0.822688	0.624	0.493	5.88e-165	CC2	MFAP2
SERPINF1	6.58e-167	0.657071	0.757	0.807	1.32e-163	CC2	SERPINF1
TGFB1I1	1.55e-162	0.379498	0.745	0.802	3.1e-159	CC2	TGFB1I1
NID2	1.24e-157	0.315204	0.683	0.664	2.49e-154	CC2	NID2
SLITRK6	7.54e-157	1.01851	0.662	0.709	1.51e-153	CC2	SLITRK6
ALDH2	9.56e-157	0.724903	0.672	0.683	1.91e-153	CC2	ALDH2
LAMA4	3.39e-155	0.75363	0.762	0.829	6.78e-152	CC2	LAMA4
NREP	6.04e-155	0.589202	0.811	0.831	1.21e-151	CC2	NREP
VASH2	9.08e-155	0.290805	0.634	0.566	1.82e-151	CC2	VASH2
ITGAV	4.04e-154	0.606962	0.717	0.663	8.07e-151	CC2	ITGAV
SEMA3D	5.81e-154	0.276063	0.752	0.84	1.16e-150	CC2	SEMA3D
NFIB	7.19e-152	0.679194	0.711	0.647	1.44e-148	CC2	NFIB
S100A11	6.07e-148	0.563147	0.792	0.925	1.21e-144	CC2	S100A11
ANXA1	1.79e-147	0.691155	0.737	0.763	3.58e-144	CC2	ANXA1
LOC100525237	1.4e-146	0.271614	0.305	0.615	2.81e-143	CC2	LOC100525237
PRICKLE2	4.31e-146	0.67053	0.692	0.807	8.62e-143	CC2	PRICKLE2
FTH1	5.92e-146	0.39877	0.991	0.972	1.18e-142	CC2	FTH1
HSPB6	1.48e-141	0.450623	0.663	0.57	2.95e-138	CC2	HSPB6
CYR61	2.8e-141	0.933168	0.729	0.779	5.6e-138	CC2	CYR61
JCHAIN	8.35e-139	0.531687	0.885	0.943	1.67e-135	CC2	JCHAIN
ICAM1	1.08e-138	0.346681	0.389	0.78	2.17e-135	CC2	ICAM1
BTBD19	5.21e-136	0.331379	0.824	0.722	1.04e-132	CC2	BTBD19
TIMP2	6.29e-135	0.829062	0.725	0.82	1.26e-131	CC2	TIMP2
SERPINE2	1.09e-132	0.366074	0.669	0.671	2.17e-129	CC2	SERPINE2
MMP2	1.5e-130	1.00603	0.64	0.686	3e-127	CC2	MMP2
EPB41L2	1.83e-129	0.788355	0.812	0.853	3.66e-126	CC2	EPB41L2
MAP1B	1.16e-128	0.297062	0.776	0.792	2.32e-125	CC2	MAP1B
CRYAB	1.5e-128	0.254873	0.815	0.901	2.99e-125	CC2	CRYAB
PKDCC	4.94e-128	0.757051	0.666	0.591	9.89e-125	CC2	PKDCC
PRNP	7.65e-128	0.25663	0.683	0.577	1.53e-124	CC2	PRNP
HOXA9	1.09e-127	0.329885	0.754	0.615	2.18e-124	CC2	HOXA9
CYBRD1	4.77e-127	0.99736	0.673	0.679	9.54e-124	CC2	CYBRD1
VCL	6.88e-127	0.457232	0.82	0.853	1.38e-123	CC2	VCL
SOD3	1.71e-124	0.277539	0.669	0.685	3.43e-121	CC2	SOD3
SELENOM	4.24e-123	0.813666	0.674	0.694	8.47e-120	CC2	SELENOM
SOX4	7.28e-122	0.601346	0.935	0.772	1.46e-118	CC2	SOX4
SAMD5	2.18e-121	0.398015	0.751	0.867	4.36e-118	CC2	SAMD5
MPDZ	6.52e-116	0.452826	0.8	0.865	1.3e-112	CC2	MPDZ
COLEC12	1.36e-115	1.08206	0.632	0.66	2.72e-112	CC2	COLEC12
GRID2	1.68e-115	0.748077	0.659	0.808	3.36e-112	CC2	GRID2
ENHO	7.49e-114	0.776098	0.669	0.728	1.5e-110	CC2	ENHO
FAM198B	1.75e-113	0.291556	0.628	0.573	3.5e-110	CC2	FAM198B
PCSK6	2.38e-111	1.47672	0.628	0.675	4.75e-108	CC2	PCSK6
HOXA5	6.92e-111	0.305808	0.731	0.638	1.38e-107	CC2	HOXA5
TSC22D1	7.09e-110	0.405493	0.786	0.583	1.42e-106	CC2	TSC22D1
FXYD7	1.59e-109	0.57143	0.702	0.824	3.19e-106	CC2	FXYD7
SVEP1	5.1e-109	0.83095	0.641	0.742	1.02e-105	CC2	SVEP1
TGFBI	3.43e-108	1.14354	0.653	0.781	6.87e-105	CC2	TGFBI
CALCRL	6.42e-107	0.495128	0.75	0.771	1.28e-103	CC2	CALCRL
SOX6	6.28e-105	1.07377	0.66	0.559	1.26e-101	CC2	SOX6
BMP5	1.27e-104	0.472884	0.375	0.822	2.55e-101	CC2	BMP5
PTGS1	2.97e-103	0.646407	0.625	0.66	5.94e-100	CC2	PTGS1
CSPG4	3.76e-103	0.342999	0.735	0.846	7.51e-100	CC2	CSPG4
FZD2	1.59e-101	0.432571	0.581	0.431	3.19e-98	CC2	FZD2
PEG10	4.21e-99	0.50957	0.664	0.82	8.43e-96	CC2	PEG10
ACSL4	1.51e-96	0.463491	0.469	0.816	3.01e-93	CC2	ACSL4
TPM4	2.86e-95	0.385596	0.863	0.919	5.72e-92	CC2	TPM4
FAM213A	1.37e-91	0.81866	0.616	0.574	2.74e-88	CC2	FAM213A
EHD2	1.76e-90	0.338427	0.74	0.819	3.52e-87	CC2	EHD2
HOXD10	1.36e-89	0.60727	0.65	0.789	2.71e-86	CC2	HOXD10
WNT5A	1.76e-89	1.14968	0.631	0.67	3.52e-86	CC2	WNT5A
GLP2R	2.27e-89	0.471686	0.369	0.728	4.55e-86	CC2	GLP2R
HSP90B1	5.85e-88	0.420684	0.869	0.945	1.17e-84	CC2	HSP90B1
C3	1.38e-83	0.451602	0.763	0.75	2.75e-80	CC2	C3
TNF	2.01e-83	0.323146	0.51	0.772	4.01e-80	CC2	TNF
PLPP1	2.12e-83	0.768249	0.642	0.637	4.24e-80	CC2	PLPP1
WNT16	9.87e-78	0.41389	0.691	0.765	1.97e-74	CC2	WNT16
ALDH16A1	2.18e-76	0.306589	0.57	0.818	4.37e-73	CC2	ALDH16A1
ABCA1	7.82e-74	0.373711	0.632	0.55	1.56e-70	CC2	ABCA1
LAMC1	1.37e-73	0.678415	0.69	0.795	2.75e-70	CC2	LAMC1
BGN	3.41e-73	0.285774	0.702	0.79	6.82e-70	CC2	BGN
MDK	2.17e-71	0.64242	0.709	0.81	4.35e-68	CC2	MDK
MMP1	4.56e-69	0.362318	0.578	0.496	9.11e-66	CC2	MMP1
CXCL10	2.46e-68	1.04464	0.483	0.832	4.92e-65	CC2	CXCL10
BMP2	2.33e-67	0.405738	0.497	0.383	4.66e-64	CC2	BMP2
RORA	3.09e-67	0.282281	0.742	0.916	6.19e-64	CC2	RORA
PRDM1	3.16e-67	0.29293	0.676	0.569	6.33e-64	CC2	PRDM1
ADGRL3	6e-67	0.325726	0.719	0.905	1.2e-63	CC2	ADGRL3
COL4A5	1.48e-66	0.585625	0.63	0.705	2.97e-63	CC2	COL4A5
MFGE8	3.22e-66	0.57698	0.617	0.605	6.43e-63	CC2	MFGE8
TXNIP	6.48e-65	0.322744	0.76	0.628	1.3e-61	CC2	TXNIP
C8H4orf48	2.93e-64	0.297298	0.687	0.777	5.86e-61	CC2	C8H4orf48
BDKRB2	4.43e-64	0.508026	0.642	0.802	8.85e-61	CC2	BDKRB2
EMP2	5.89e-63	0.776605	0.6	0.615	1.18e-59	CC2	EMP2
NEFL	9.17e-63	0.336543	0.29	0.514	1.83e-59	CC2	NEFL
ANXA5	4.4e-62	0.626857	0.664	0.779	8.8e-59	CC2	ANXA5
ID3	3.75e-61	0.389116	0.757	0.843	7.5e-58	CC2	ID3
C17H8orf4	2.16e-59	0.311751	0.623	0.614	4.33e-56	CC2	C17H8orf4
LOXL2	3.15e-59	0.798016	0.622	0.767	6.3e-56	CC2	LOXL2
GADD45A	3.02e-58	0.273012	0.637	0.482	6.05e-55	CC2	GADD45A
FGF7	1.55e-57	0.432743	0.595	0.698	3.11e-54	CC2	FGF7
FAM3C	6.4e-57	0.794324	0.638	0.718	1.28e-53	CC2	FAM3C
COL4A6	9.36e-57	0.406822	0.613	0.743	1.87e-53	CC2	COL4A6
ZNF503	2.07e-56	0.410887	0.708	0.825	4.15e-53	CC2	ZNF503
ETS2	2.23e-56	0.541919	0.594	0.475	4.47e-53	CC2	ETS2
YBX3	6.09e-56	0.317079	0.445	0.79	1.22e-52	CC2	YBX3
NDNF	1.1e-55	0.434699	0.413	0.742	2.2e-52	CC2	NDNF
PTGDS	3.83e-54	0.623309	0.614	0.72	7.67e-51	CC2	PTGDS
ROBO1	6.7e-54	0.400903	0.64	0.768	1.34e-50	CC2	ROBO1
WISP1	1.55e-52	0.593208	0.583	0.632	3.09e-49	CC2	WISP1
PHLDA1	8.31e-52	0.344694	0.71	0.844	1.66e-48	CC2	PHLDA1
LOX	1.02e-51	0.469207	0.382	0.682	2.04e-48	CC2	LOX
CDKN1C	3.91e-51	0.501263	0.54	0.445	7.82e-48	CC2	CDKN1C
GEM	1.35e-47	0.364227	0.662	0.709	2.71e-44	CC2	GEM
PLVAP	7.34e-47	0.291397	0.416	0.673	1.47e-43	CC2	PLVAP
CCDC88A	8.87e-47	0.596274	0.796	0.903	1.77e-43	CC2	CCDC88A
RUNX1T1	1.1e-46	0.440286	0.633	0.687	2.2e-43	CC2	RUNX1T1
PXDN	1.39e-46	0.804461	0.606	0.742	2.78e-43	CC2	PXDN
ADAMTS19	1.56e-46	0.602298	0.62	0.79	3.13e-43	CC2	ADAMTS19
BASP1	2.31e-45	0.397978	0.691	0.792	4.63e-42	CC2	BASP1
GALNT5	4.07e-45	0.771793	0.579	0.667	8.14e-42	CC2	GALNT5
HGF	3.77e-44	0.355957	0.439	0.717	7.53e-41	CC2	HGF
NBL1	6.51e-43	0.518996	0.637	0.699	1.3e-39	CC2	NBL1
PDPN	1.56e-42	0.30286	0.604	0.595	3.13e-39	CC2	PDPN
TNFAIP2	2.07e-42	0.481163	0.74	0.839	4.13e-39	CC2	TNFAIP2
S100A14	3.71e-41	0.34225	0.596	0.55	7.43e-38	CC2	S100A14
CSF1	4.98e-40	0.617638	0.716	0.827	9.96e-37	CC2	CSF1
ZBTB16	5.16e-38	0.511351	0.667	0.715	1.03e-34	CC2	ZBTB16
CDH6	2.34e-37	0.265582	0.719	0.865	4.69e-34	CC2	CDH6
G0S2	3.42e-36	0.278427	0.337	0.437	6.83e-33	CC2	G0S2
EGR1	8.17e-36	0.381331	0.791	0.655	1.63e-32	CC2	EGR1
PRDX4	6.05e-35	0.299445	0.419	0.663	1.21e-31	CC2	PRDX4
EMID1	8e-34	0.5422	0.641	0.807	1.6e-30	CC2	EMID1
SOX5	4.87e-33	0.289384	0.708	0.806	9.74e-30	CC2	SOX5
SELENBP1	5.3e-33	0.893474	0.594	0.721	1.06e-29	CC2	SELENBP1
GRN	5.37e-33	0.356223	0.58	0.527	1.07e-29	CC2	GRN
TUBA1A	1.13e-32	0.450022	0.666	0.816	2.25e-29	CC2	TUBA1A
PDE1A	2.22e-32	0.491602	0.677	0.868	4.44e-29	CC2	PDE1A
SH3BGRL	9e-32	0.274764	0.471	0.728	1.8e-28	CC2	SH3BGRL
NRG1	3.14e-31	1.00244	0.546	0.612	6.27e-28	CC2	NRG1
PLAT	9.48e-31	0.439139	0.374	0.595	1.9e-27	CC2	PLAT
LOC100517188	2.62e-30	0.49233	0.402	0.668	5.24e-27	CC2	LOC100517188
ALDH1A3	1.47e-29	0.767437	0.527	0.55	2.94e-26	CC2	ALDH1A3
MEST	1.51e-29	0.308264	0.711	0.775	3.02e-26	CC2	MEST
SEMA3C	2.97e-29	0.376708	0.391	0.579	5.95e-26	CC2	SEMA3C
ERLEC1	1.2e-27	0.360991	0.664	0.78	2.41e-24	CC2	ERLEC1
PDIA4	1.96e-27	0.306729	0.563	0.845	3.92e-24	CC2	PDIA4
PLAC9	6.78e-27	0.519694	0.378	0.528	1.36e-23	CC2	PLAC9
PAPPA	9.55e-27	0.57171	0.517	0.497	1.91e-23	CC2	PAPPA
KLF4	1.39e-26	0.303218	0.633	0.537	2.78e-23	CC2	KLF4
TIMP1	9.64e-26	0.596966	0.676	0.883	1.93e-22	CC2	TIMP1
PRR16	1.05e-24	0.342362	0.396	0.581	2.1e-21	CC2	PRR16
BMP7	1.41e-24	0.255747	0.382	0.518	2.82e-21	CC2	BMP7
FBN2	1.19e-23	0.438415	0.391	0.605	2.38e-20	CC2	FBN2
ADGRA2	1.03e-22	0.510618	0.666	0.857	2.06e-19	CC2	ADGRA2
IGF2	2.86e-21	0.521493	0.516	0.457	5.72e-18	CC2	IGF2
P2RY1	2.89e-21	0.535015	0.577	0.648	5.79e-18	CC2	P2RY1
RBP1	4.69e-21	0.615534	0.512	0.519	9.39e-18	CC2	RBP1
TNFSF10	1.55e-20	0.556447	0.835	0.881	3.09e-17	CC2	TNFSF10
LOC110259674	5.65e-20	0.293464	0.816	0.86	1.13e-16	CC2	LOC110259674
CALCB	3.38e-19	0.315008	0.256	0.325	6.77e-16	CC2	CALCB
NUPR1	9.42e-19	0.609987	0.459	0.786	1.88e-15	CC2	NUPR1
ADM	1.61e-18	0.262157	0.475	0.417	3.21e-15	CC2	ADM
PTX3	2.94e-18	0.649316	0.448	0.755	5.89e-15	CC2	PTX3
F13A1	1e-17	0.437377	0.529	0.573	2e-14	CC2	F13A1
CLEC14A	2.08e-17	0.342188	0.628	0.81	4.16e-14	CC2	CLEC14A
MAFB	2.43e-17	0.30055	0.653	0.579	4.87e-14	CC2	MAFB
COL7A1	2.62e-17	0.834241	0.566	0.67	5.25e-14	CC2	COL7A1
PLIN2	1.22e-15	0.352716	0.477	0.709	2.43e-12	CC2	PLIN2
PDK4	2.16e-15	0.396601	0.409	0.544	4.31e-12	CC2	PDK4
CDC42EP5	6.57e-14	0.402007	0.548	0.561	1.31e-10	CC2	CDC42EP5
SDC2	1.24e-13	0.378464	0.561	0.654	2.47e-10	CC2	SDC2
C1QTNF5	2.6e-13	0.424194	0.592	0.778	5.21e-10	CC2	C1QTNF5
PLAUR	6.39e-13	0.286682	0.406	0.507	1.28e-09	CC2	PLAUR
CH25H	2.62e-12	0.369927	0.647	0.834	5.24e-09	CC2	CH25H
TFPI2	5.6e-12	0.627212	0.532	0.653	1.12e-08	CC2	TFPI2
LGI1	1.17e-11	0.357886	0.543	0.75	2.34e-08	CC2	LGI1
LOC100738003	2.34e-11	0.605191	0.534	0.662	4.68e-08	CC2	LOC100738003
PEG3	1.13e-10	0.614489	0.429	0.625	2.27e-07	CC2	PEG3
PLAU	1.45e-10	0.645663	0.537	0.694	2.9e-07	CC2	PLAU
F2R	2.73e-10	0.414051	0.618	0.817	5.46e-07	CC2	F2R
WFDC1	3.19e-10	0.546592	0.562	0.735	6.37e-07	CC2	WFDC1
SPCS1	3.38e-10	0.257639	0.651	0.838	6.76e-07	CC2	SPCS1
CTSH	8.52e-10	0.408641	0.578	0.638	1.7e-06	CC2	CTSH
FKBP11	3.43e-09	0.298576	0.609	0.755	6.87e-06	CC2	FKBP11
VAMP5	5.78e-09	0.310469	0.588	0.632	1.16e-05	CC2	VAMP5
CSRP2	9.05e-09	0.458657	0.579	0.77	1.81e-05	CC2	CSRP2
LOC100521082	2.1e-08	0.296466	0.605	0.702	4.2e-05	CC2	LOC100521082
GPM6B	4.92e-08	0.265558	0.477	0.722	9.84e-05	CC2	GPM6B
TMEM100	4.01e-06	0.48318	0.47	0.686	0.00801837	CC2	TMEM100
MANF	7.28e-06	0.326319	0.585	0.743	0.0145531	CC2	MANF
LMAN1	1.86e-05	0.453589	0.541	0.755	0.037239	CC2	LMAN1
ANGPTL4	3.32e-05	0.604283	0.565	0.76	0.066375	CC2	ANGPTL4
PDGFD	3.79e-05	0.849517	0.433	0.622	0.0758669	CC2	PDGFD
CXCL8	0.000142291	0.297853	0.606	0.712	0.284582	CC2	CXCL8
FMO1	0.000148642	0.792133	0.444	0.597	0.297285	CC2	FMO1
PIEZO2	0.000161634	0.438382	0.49	0.74	0.323268	CC2	PIEZO2
C1QTNF1	0.00134021	0.458066	0.54	0.867	1	CC2	C1QTNF1
EPHA3	0.00195401	0.933043	0.514	0.744	1	CC2	EPHA3
ITGA8	0.0029736	0.533689	0.545	0.806	1	CC2	ITGA8
CST3	0.00386858	0.434262	0.651	0.866	1	CC2	CST3
EFEMP1	0.00597774	0.339052	0.506	0.617	1	CC2	EFEMP1
TXNDC5	0.00654984	0.424589	0.646	0.757	1	CC2	TXNDC5
RGS5	0	3.03566	0.954	0.884	0	CC3	RGS5
PCP4	0	2.50107	0.811	0.766	0	CC3	PCP4
ITGA1	0	2.20693	0.958	0.833	0	CC3	ITGA1
PPP1R14A	0	2.19301	0.929	0.789	0	CC3	PPP1R14A
EBF1	0	2.18509	0.901	0.705	0	CC3	EBF1
NOTCH3	0	2.09416	0.88	0.88	0	CC3	NOTCH3
NR2F2	0	2.06445	0.912	0.8	0	CC3	NR2F2
ACTA2	0	2.01947	0.937	0.925	0	CC3	ACTA2
GJC1	0	2.01567	0.931	0.83	0	CC3	GJC1
DLC1	0	1.87957	0.925	0.89	0	CC3	DLC1
ANGPT2	0	1.86071	0.829	0.722	0	CC3	ANGPT2
STOM	0	1.84401	0.898	0.761	0	CC3	STOM
GUCY1B3	0	1.83066	0.845	0.604	0	CC3	GUCY1B3
PDGFRB1	0	1.82189	0.955	0.912	0	CC3	PDGFRB
CYSLTR2	0	1.72544	0.848	0.778	0	CC3	CYSLTR2
SYTL2	0	1.70228	0.856	0.865	0	CC3	SYTL2
CALD11	0	1.69859	0.995	0.975	0	CC3	CALD1
COL4A11	0	1.63181	0.988	0.915	0	CC3	COL4A1
BGN1	0	1.61881	0.872	0.753	0	CC3	BGN
LOC102160410	0	1.59269	0.839	0.598	0	CC3	LOC102160410
SEMA5A	0	1.58872	0.837	0.712	0	CC3	SEMA5A
TINAGL1	0	1.55898	0.794	0.64	0	CC3	TINAGL1
PTPRR	0	1.42614	0.785	0.694	0	CC3	PTPRR
MARCKS	0	1.40031	0.898	0.849	0	CC3	MARCKS
LOC100514340	0	1.38433	0.888	0.916	0	CC3	LOC100514340
COL4A21	0	1.36753	0.962	0.906	0	CC3	COL4A2
ITGA7	0	1.34001	0.762	0.493	0	CC3	ITGA7
TPM41	0	1.31967	0.914	0.903	0	CC3	TPM4
MYLK1	0	1.30808	0.916	0.73	0	CC3	MYLK
ANO1	0	1.02746	0.722	0.413	0	CC3	ANO1
PDGFA	0	0.835478	0.705	0.299	0	CC3	PDGFA
FERMT2	1.02e-306	1.49266	0.859	0.793	2.04e-303	CC3	FERMT2
PEAK1	1.97e-304	1.39196	0.878	0.863	3.94e-301	CC3	PEAK1
ADAP2	3.4e-302	1.55713	0.808	0.84	6.81e-299	CC3	ADAP2
MYH11	1.58e-301	1.05837	0.866	0.9	3.17e-298	CC3	MYH11
CYGB	6.9e-300	1.57096	0.841	0.846	1.38e-296	CC3	CYGB
LOC100520329	4.93e-299	1.27736	0.797	0.824	9.86e-296	CC3	LOC100520329
INPP4B	1.18e-297	1.4768	0.852	0.887	2.37e-294	CC3	INPP4B
PAWR	8.15e-293	1.39033	0.836	0.867	1.63e-289	CC3	PAWR
OLFML2A	8.57e-293	1.46241	0.799	0.848	1.71e-289	CC3	OLFML2A
TNS1	1.88e-289	1.30503	0.853	0.88	3.75e-286	CC3	TNS1
CAVIN1	5.02e-289	1.33799	0.832	0.789	1e-285	CC3	CAVIN1
PLCE1	1.05e-283	0.591389	0.676	0.384	2.09e-280	CC3	PLCE1
LGALSL	5.62e-279	1.03409	0.755	0.529	1.12e-275	CC3	LGALSL
TM4SF1	4.45e-276	1.79957	0.798	0.768	8.9e-273	CC3	TM4SF1
RBPMS1	4.31e-269	0.980571	0.934	0.962	8.61e-266	CC3	RBPMS
CD9	6.59e-269	1.26867	0.82	0.716	1.32e-265	CC3	CD9
TAGLN	8.95e-267	1.55323	0.876	0.918	1.79e-263	CC3	TAGLN
JAG1	1.5e-266	0.931167	0.767	0.634	3e-263	CC3	JAG1
ARHGAP42	7.04e-266	0.940155	0.762	0.479	1.41e-262	CC3	ARHGAP42
MYL9	1.92e-264	1.48708	0.82	0.855	3.83e-261	CC3	MYL9
FAM13C	3.08e-262	1.32106	0.781	0.864	6.16e-259	CC3	FAM13C
MCAM	2.18e-258	1.5917	0.808	0.789	4.35e-255	CC3	MCAM
COL5A3	3.6e-258	1.53353	0.775	0.739	7.2e-255	CC3	COL5A3
LPP	3.51e-250	1.02989	0.904	0.859	7.02e-247	CC3	LPP
RCAN2	3.95e-249	1.82718	0.738	0.654	7.9e-246	CC3	RCAN2
FHL5	9.1e-249	1.6664	0.747	0.701	1.82e-245	CC3	FHL5
RASL12	1.07e-245	1.16818	0.715	0.656	2.13e-242	CC3	RASL12
FRMD3	1.86e-245	1.03938	0.709	0.621	3.73e-242	CC3	FRMD3
ARHGEF17	7.49e-245	1.33422	0.798	0.828	1.5e-241	CC3	ARHGEF17
TRPC1	1.06e-244	1.13678	0.792	0.736	2.12e-241	CC3	TRPC1
LRRC10B	9.67e-241	0.896946	0.608	0.31	1.93e-237	CC3	LRRC10B
MYO1B	7.45e-238	1.39917	0.752	0.695	1.49e-234	CC3	MYO1B
IGFBP71	4.28e-237	0.795348	0.958	0.925	8.55e-234	CC3	IGFBP7
TPM1	3.2e-234	1.22017	0.866	0.854	6.4e-231	CC3	TPM1
MRVI1	2.36e-233	1.18932	0.805	0.892	4.71e-230	CC3	MRVI1
GUCY1A3	1.47e-227	1.44928	0.784	0.829	2.93e-224	CC3	GUCY1A3
CCND1	1.63e-227	1.09383	0.802	0.862	3.26e-224	CC3	CCND1
VCL1	4.42e-227	1.153	0.863	0.842	8.85e-224	CC3	VCL
MEF2C	2.64e-222	1.40318	0.823	0.83	5.28e-219	CC3	MEF2C
OLFML2B	7.68e-222	0.48662	0.651	0.542	1.54e-218	CC3	OLFML2B
ZFHX3	8.03e-221	1.15377	0.825	0.823	1.61e-217	CC3	ZFHX3
LAMC3	2.05e-220	0.994329	0.674	0.585	4.09e-217	CC3	LAMC3
CNN3	4.23e-218	1.19996	0.777	0.674	8.46e-215	CC3	CNN3
C5H12orf75	2.51e-213	0.644315	0.7	0.659	5.02e-210	CC3	C5H12orf75
ID31	2.4e-209	1.25442	0.857	0.815	4.79e-206	CC3	ID3
TBX2	8.13e-209	1.19259	0.771	0.85	1.63e-205	CC3	TBX2
CPE	4.1e-206	1.25922	0.748	0.682	8.2e-203	CC3	CPE
SGIP1	5.97e-206	0.839273	0.719	0.745	1.19e-202	CC3	SGIP1
EPHX3	3.64e-205	1.15856	0.667	0.576	7.28e-202	CC3	EPHX3
PDE5A1	1.94e-203	0.902258	0.823	0.785	3.87e-200	CC3	PDE5A
ADRA1A	2.78e-200	1.04772	0.762	0.876	5.55e-197	CC3	ADRA1A
LHFP	6.72e-200	1.14806	0.694	0.544	1.34e-196	CC3	LHFP
ATP8B1	1.65e-199	0.791501	0.759	0.523	3.3e-196	CC3	ATP8B1
VIM	2.43e-199	0.973135	0.873	0.931	4.86e-196	CC3	VIM
APP	4.79e-198	1.05433	0.819	0.778	9.58e-195	CC3	APP
HEYL	1.1e-197	1.27583	0.735	0.864	2.2e-194	CC3	HEYL
LOC110257420	5.59e-197	1.76764	0.718	0.741	1.12e-193	CC3	LOC110257420
CSRP1	3.02e-196	1.34221	0.789	0.867	6.05e-193	CC3	CSRP1
CAMK2N1	1.09e-194	0.883617	0.682	0.45	2.19e-191	CC3	CAMK2N1
S100A111	2.75e-194	1.01972	0.828	0.898	5.51e-191	CC3	S100A11
SYNE2	6.15e-194	0.887903	0.881	0.675	1.23e-190	CC3	SYNE2
ACKR3	1.3e-191	0.697317	0.689	0.636	2.61e-188	CC3	ACKR3
FILIP1L1	8.94e-191	1.03458	0.863	0.941	1.79e-187	CC3	FILIP1L
PRKG1	1.01e-188	0.874571	0.721	0.641	2.03e-185	CC3	PRKG1
FLNA1	1.21e-187	0.858579	0.897	0.948	2.42e-184	CC3	FLNA
SLC8A11	2.37e-185	1.12866	0.805	0.89	4.75e-182	CC3	SLC8A1
TGFB3	2.14e-183	0.530315	0.694	0.709	4.28e-180	CC3	TGFB3
PKIG	3.91e-182	1.22758	0.642	0.417	7.82e-179	CC3	PKIG
SEMA6D	7.39e-181	0.699183	0.736	0.668	1.48e-177	CC3	SEMA6D
CLIC4	3.58e-180	0.953062	0.813	0.828	7.16e-177	CC3	CLIC4
EHD21	4.94e-178	1.07449	0.777	0.801	9.89e-175	CC3	EHD2
C14H10orf10	3.43e-176	0.414576	0.586	0.353	6.86e-173	CC3	C14H10orf10
LGALS11	1.4e-172	0.832452	0.879	0.942	2.8e-169	CC3	LGALS1
NR2F1	2.15e-172	0.852698	0.778	0.894	4.3e-169	CC3	NR2F1
ZEB21	1.31e-168	0.918797	0.882	0.953	2.62e-165	CC3	ZEB2
COL18A11	2.67e-168	0.567042	0.931	0.956	5.33e-165	CC3	COL18A1
FTH11	3.94e-165	0.583178	0.977	0.977	7.89e-162	CC3	FTH1
PLCL1	5.69e-165	1.04028	0.737	0.619	1.14e-161	CC3	PLCL1
TGM21	1.38e-164	1.02381	0.827	0.91	2.76e-161	CC3	TGM2
ANGPT1	4.04e-163	1.22754	0.726	0.82	8.08e-160	CC3	ANGPT1
KITLG1	6.36e-162	0.69917	0.712	0.675	1.27e-158	CC3	KITLG
COL12A11	7.56e-162	0.917472	0.816	0.833	1.51e-158	CC3	COL12A1
PLXDC21	2.88e-160	0.870741	0.797	0.84	5.76e-157	CC3	PLXDC2
TPM2	3.75e-160	1.21136	0.782	0.889	7.51e-157	CC3	TPM2
KLHL23	1.6e-158	1.16345	0.737	0.849	3.2e-155	CC3	KLHL23
GJA4	7.49e-157	1.43843	0.718	0.825	1.5e-153	CC3	GJA4
SLA-2	1.26e-154	0.529574	0.934	0.971	2.51e-151	CC3	SLA-2
LOC1006237201	1.72e-148	0.407911	0.936	0.911	3.45e-145	CC3	LOC100623720
HOXA101	4e-147	0.676436	0.861	0.853	8e-144	CC3	HOXA10
ECE11	1.21e-144	0.700852	0.813	0.774	2.42e-141	CC3	ECE1
EMB	3.97e-144	0.261818	0.416	0.876	7.94e-141	CC3	EMB
GUCY1A2	8.07e-138	1.38851	0.705	0.828	1.61e-134	CC3	GUCY1A2
FJX1	7.79e-136	1.19106	0.65	0.648	1.56e-132	CC3	FJX1
LAMA41	5.59e-135	0.968425	0.798	0.813	1.12e-131	CC3	LAMA4
DES	1.68e-134	0.559542	0.656	0.717	3.36e-131	CC3	DES
CDH61	1.14e-133	0.816488	0.722	0.84	2.29e-130	CC3	CDH6
NPNT	2.66e-130	0.26228	0.673	0.777	5.32e-127	CC3	NPNT
LTC4S	5.37e-130	0.610705	0.655	0.726	1.07e-126	CC3	LTC4S
MGP	1.76e-128	1.91944	0.707	0.888	3.51e-125	CC3	MGP
C1QTNF51	4.19e-128	1.15258	0.7	0.732	8.38e-125	CC3	C1QTNF5
ADGRL31	3.64e-126	0.749762	0.722	0.874	7.28e-123	CC3	ADGRL3
COL1A11	2.61e-122	0.264876	0.926	0.939	5.22e-119	CC3	COL1A1
CAV1	4.24e-121	1.12853	0.718	0.785	8.47e-118	CC3	CAV1
C2H11orf961	5.69e-121	0.921556	0.792	0.874	1.14e-117	CC3	C2H11orf96
ATP1A2	1.01e-120	0.466612	0.643	0.743	2.02e-117	CC3	ATP1A2
PIR	1.66e-119	1.11398	0.632	0.65	3.33e-116	CC3	PIR
SOX51	5.66e-116	0.704239	0.731	0.787	1.13e-112	CC3	SOX5
ADAMTS9	3.49e-112	0.767889	0.693	0.789	6.99e-109	CC3	ADAMTS9
ADGRA21	3.93e-112	0.725917	0.747	0.814	7.87e-109	CC3	ADGRA2
ARHGAP24	1.03e-111	0.744246	0.718	0.87	2.06e-108	CC3	ARHGAP24
S1PR5	1.66e-111	0.483557	0.639	0.772	3.31e-108	CC3	S1PR5
TSC22D11	2.58e-111	0.646983	0.789	0.616	5.16e-108	CC3	TSC22D1
KCNJ8	1.04e-108	1.45199	0.645	0.722	2.09e-105	CC3	KCNJ8
COL1A21	4.14e-108	0.321037	0.902	0.911	8.29e-105	CC3	COL1A2
CAV2	1.43e-107	0.713768	0.7	0.799	2.86e-104	CC3	CAV2
CD631	2.67e-107	0.563861	0.847	0.813	5.34e-104	CC3	CD63
NDUFA4L2	8.54e-107	1.20164	0.672	0.872	1.71e-103	CC3	NDUFA4L2
SEPT4	1.87e-105	1.15863	0.685	0.78	3.74e-102	CC3	SEPT4
HSPB61	1.05e-103	0.277173	0.648	0.587	2.1e-100	CC3	HSPB6
ID4	3.97e-103	0.694816	0.65	0.515	7.95e-100	CC3	ID4
ISG12(A)1	5.52e-103	0.595722	0.883	0.96	1.1e-99	CC3	ISG12(A)
PHYHIPL	7.84e-102	0.469076	0.254	0.712	1.57e-98	CC3	PHYHIPL
AKAP121	8.65e-101	0.669362	0.797	0.924	1.73e-97	CC3	AKAP12
EPHA2	3.7e-99	0.4975	0.466	0.284	7.41e-96	CC3	EPHA2
PMEPA11	2.77e-97	0.767806	0.755	0.796	5.54e-94	CC3	PMEPA1
CTGF	2.17e-95	0.751607	0.705	0.768	4.34e-92	CC3	CTGF
LAMC11	5.56e-95	0.727452	0.758	0.769	1.11e-91	CC3	LAMC1
ID1	9.96e-94	0.722855	0.695	0.549	1.99e-90	CC3	ID1
KANK1	1.11e-93	0.386181	0.659	0.79	2.21e-90	CC3	KANK1
CACNA2D1	1.5e-92	0.497175	0.627	0.644	3e-89	CC3	CACNA2D1
TESC	2.4e-92	0.954724	0.682	0.815	4.8e-89	CC3	TESC
SYNPO21	3.24e-92	0.856627	0.777	0.928	6.47e-89	CC3	SYNPO2
EDNRA	1.34e-91	0.859755	0.625	0.729	2.68e-88	CC3	EDNRA
RGS16	3.38e-91	0.495873	0.346	0.832	6.76e-88	CC3	RGS16
ADCY5	1.61e-90	0.400495	0.677	0.827	3.22e-87	CC3	ADCY5
CSRP21	2.43e-90	0.741927	0.681	0.725	4.85e-87	CC3	CSRP2
FAT1	9.42e-89	0.540686	0.642	0.476	1.88e-85	CC3	FAT1
PGF1	7.52e-88	0.398294	0.583	0.531	1.5e-84	CC3	PGF
PDE1A1	4.81e-86	0.71163	0.707	0.833	9.61e-83	CC3	PDE1A
DGKH	6.63e-86	0.529522	0.706	0.754	1.33e-82	CC3	DGKH
VASN	1.09e-85	0.789219	0.632	0.617	2.18e-82	CC3	VASN
HOXA91	2.88e-84	0.697787	0.694	0.646	5.75e-81	CC3	HOXA9
MPDZ1	1.62e-82	0.609235	0.753	0.861	3.23e-79	CC3	MPDZ
LMNA	1.09e-76	0.569578	0.682	0.584	2.17e-73	CC3	LMNA
IFITM31	1.25e-76	0.582283	0.865	0.965	2.5e-73	CC3	IFITM3
HAND2	3.82e-76	0.361386	0.654	0.844	7.64e-73	CC3	HAND2
CTDSPL1	3.9e-75	0.477793	0.719	0.732	7.81e-72	CC3	CTDSPL
PHLDA2	1.2e-74	0.751542	0.671	0.578	2.39e-71	CC3	PHLDA2
SLC2A3	5.77e-74	1.0409	0.691	0.772	1.15e-70	CC3	SLC2A3
FAM129A	2.19e-73	0.513528	0.691	0.803	4.37e-70	CC3	FAM129A
ENPEP	6.2e-72	0.554974	0.434	0.297	1.24e-68	CC3	ENPEP
TGFB2	8.13e-72	0.799419	0.715	0.862	1.63e-68	CC3	TGFB2
DCUN1D3	3.78e-69	0.298511	0.478	0.842	7.56e-66	CC3	DCUN1D3
SOX41	7.76e-66	0.400804	0.874	0.807	1.55e-62	CC3	SOX4
DSTN	3.99e-65	0.773414	0.604	0.586	7.98e-62	CC3	DSTN
LOC1006262471	4.59e-65	0.703124	0.795	0.898	9.18e-62	CC3	LOC100626247
CXCL2	2.84e-64	0.550357	0.355	0.796	5.69e-61	CC3	CXCL2
SULF1	7.35e-64	0.791769	0.668	0.797	1.47e-60	CC3	SULF1
COL6A21	7.88e-64	0.393419	0.828	0.936	1.58e-60	CC3	COL6A2
MAP2	1.05e-63	0.306594	0.557	0.616	2.1e-60	CC3	MAP2
UNC5B	1.16e-62	0.451105	0.587	0.501	2.33e-59	CC3	UNC5B
PLEKHA51	1.54e-62	0.391359	0.722	0.698	3.08e-59	CC3	PLEKHA5
SERPINH11	3.67e-62	0.309242	0.829	0.933	7.33e-59	CC3	SERPINH1
PDE4B	2.17e-60	0.268204	0.538	0.897	4.34e-57	CC3	PDE4B
WFDC11	1.25e-58	0.840118	0.635	0.696	2.51e-55	CC3	WFDC1
ITIH5	2.54e-58	0.691768	0.673	0.801	5.08e-55	CC3	ITIH5
C1QTNF11	7.48e-58	0.441417	0.658	0.797	1.5e-54	CC3	C1QTNF1
PHLDA3	8.3e-58	0.909316	0.672	0.847	1.66e-54	CC3	PHLDA3
ARHGAP29	1.34e-57	0.646391	0.609	0.67	2.67e-54	CC3	ARHGAP29
LMOD1	1.95e-57	0.576834	0.685	0.917	3.9e-54	CC3	LMOD1
IL6ST1	4.32e-57	0.415612	0.803	0.895	8.65e-54	CC3	IL6ST
RGS4	1.88e-54	0.45185	0.566	0.612	3.76e-51	CC3	RGS4
TPPP3	8.45e-54	1.15388	0.586	0.699	1.69e-50	CC3	TPPP3
LOC100510975	8.49e-54	0.354022	0.374	0.846	1.7e-50	CC3	LOC100510975
BMP51	3.72e-53	0.345196	0.611	0.716	7.44e-50	CC3	BMP5
LAMB11	2.12e-51	0.451737	0.766	0.878	4.24e-48	CC3	LAMB1
NRP11	9.21e-50	0.399494	0.74	0.846	1.84e-46	CC3	NRP1
HGF1	1.13e-49	0.496297	0.583	0.652	2.25e-46	CC3	HGF
SLC9A3R2	9.83e-49	0.542437	0.654	0.726	1.97e-45	CC3	SLC9A3R2
COL5A21	1.43e-48	0.546061	0.73	0.842	2.86e-45	CC3	COL5A2
THBS11	1.08e-47	0.77565	0.738	0.831	2.16e-44	CC3	THBS1
OLFML3	3.1e-47	0.838133	0.59	0.71	6.19e-44	CC3	OLFML3
PGM5	6.67e-47	0.818654	0.668	0.87	1.33e-43	CC3	PGM5
CPM	6.92e-47	0.777635	0.5	0.505	1.38e-43	CC3	CPM
PRRX2	7.9e-46	0.594684	0.522	0.581	1.58e-42	CC3	PRRX2
PHLDA11	1.31e-45	0.836856	0.674	0.827	2.62e-42	CC3	PHLDA1
RUNX1T11	3.57e-45	0.531955	0.611	0.681	7.15e-42	CC3	RUNX1T1
SAMD51	1.04e-41	0.981992	0.676	0.858	2.08e-38	CC3	SAMD5
THSD7A	2.06e-40	0.418496	0.525	0.578	4.13e-37	CC3	THSD7A
RASL11A	9.88e-40	1.13962	0.634	0.878	1.98e-36	CC3	RASL11A
NCAM2	1.23e-39	0.28608	0.592	0.815	2.45e-36	CC3	NCAM2
COL6A31	1.94e-38	0.326484	0.735	0.866	3.89e-35	CC3	COL6A3
SLC12A2	4.46e-38	0.568618	0.614	0.646	8.91e-35	CC3	SLC12A2
IGFBP51	1.3e-37	0.281744	0.709	0.861	2.59e-34	CC3	IGFBP5
CAVIN3	1.55e-37	1.00679	0.669	0.846	3.1e-34	CC3	CAVIN3
ZFP36L11	5.59e-37	0.327287	0.891	0.927	1.12e-33	CC3	ZFP36L1
FOXF21	1.33e-36	0.458681	0.703	0.864	2.66e-33	CC3	FOXF2
REM1	1.64e-35	1.01131	0.54	0.667	3.28e-32	CC3	REM1
CEBPD1	1.8e-35	0.335862	0.706	0.603	3.59e-32	CC3	CEBPD
FXYD6	2.36e-35	0.574477	0.602	0.735	4.73e-32	CC3	FXYD6
PKD21	1.39e-34	0.331758	0.694	0.786	2.78e-31	CC3	PKD2
RALGPS2	1.84e-34	0.507308	0.584	0.619	3.67e-31	CC3	RALGPS2
LDHA	2.63e-34	0.322583	0.643	0.641	5.26e-31	CC3	LDHA
LOC110257905	9.07e-33	0.335432	0.939	0.985	1.81e-29	CC3	LOC110257905
ABCC9	1.66e-31	1.076	0.607	0.889	3.33e-28	CC3	ABCC9
SDC21	2.36e-31	0.87385	0.546	0.64	4.72e-28	CC3	SDC2
EMID11	2.94e-27	0.768475	0.609	0.784	5.88e-24	CC3	EMID1
PROS1	3.02e-27	0.524532	0.466	0.484	6.04e-24	CC3	PROS1
ANXA51	3.48e-27	0.554831	0.625	0.765	6.96e-24	CC3	ANXA5
TEAD11	3.83e-27	0.433518	0.631	0.7	7.66e-24	CC3	TEAD1
SMTN	6.81e-27	0.729927	0.627	0.793	1.36e-23	CC3	SMTN
TWIST1	3.7e-26	0.983461	0.549	0.703	7.4e-23	CC3	TWIST1
NRIP1	6.35e-26	0.382936	0.679	0.694	1.27e-22	CC3	NRIP1
APOLD1	6.51e-26	0.677746	0.525	0.668	1.3e-22	CC3	APOLD1
MFGE81	2.77e-25	0.652592	0.547	0.617	5.54e-22	CC3	MFGE8
CLEC14A1	3.89e-25	0.817083	0.598	0.784	7.78e-22	CC3	CLEC14A
CCDC102B1	5.61e-25	0.498078	0.629	0.866	1.12e-21	CC3	CCDC102B
EFEMP21	3.3e-24	0.323709	0.602	0.732	6.6e-21	CC3	EFEMP2
CYR611	4.38e-23	0.625963	0.654	0.78	8.75e-20	CC3	CYR61
C9H1orf186	9.24e-23	0.511713	0.688	0.839	1.85e-19	CC3	C9H1orf186
HSPB11	3.95e-21	0.288354	0.832	0.936	7.9e-18	CC3	HSPB1
PRDX2	8.32e-21	0.423191	0.611	0.709	1.66e-17	CC3	PRDX2
EFEMP11	4.59e-20	0.63247	0.499	0.599	9.18e-17	CC3	EFEMP1
NFIA1	5.72e-20	0.38473	0.731	0.893	1.14e-16	CC3	NFIA
PLA2R11	5.75e-20	0.374956	0.64	0.78	1.15e-16	CC3	PLA2R1
CH25H1	1.09e-19	0.408498	0.457	0.828	2.17e-16	CC3	CH25H
SNAI1	2.49e-19	0.426511	0.534	0.604	4.99e-16	CC3	SNAI1
SPARC1	3.44e-18	0.406257	0.648	0.817	6.88e-15	CC3	SPARC
NREP1	5.8e-18	0.3801	0.693	0.844	1.16e-14	CC3	NREP
CD248	5.92e-18	0.725394	0.525	0.65	1.18e-14	CC3	CD248
RASA31	8.8e-18	0.666365	0.716	0.876	1.76e-14	CC3	RASA3
TUBA1A1	6.23e-17	0.434508	0.626	0.797	1.25e-13	CC3	TUBA1A
PLAU1	1.5e-16	0.661582	0.546	0.667	3e-13	CC3	PLAU
CRYAB1	1.53e-16	0.430566	0.692	0.903	3.06e-13	CC3	CRYAB
POSTN1	3.74e-16	0.751145	0.644	0.849	7.47e-13	CC3	POSTN
GEM1	8.99e-16	0.317719	0.607	0.709	1.8e-12	CC3	GEM
SPRY11	3.37e-15	0.506954	0.67	0.842	6.73e-12	CC3	SPRY1
AIF1	1.29e-14	0.388074	0.5	0.827	2.57e-11	CC3	AIF1
LOXL21	3.77e-13	0.361617	0.424	0.77	7.54e-10	CC3	LOXL2
S1PR1	4.79e-13	0.540902	0.553	0.752	9.58e-10	CC3	S1PR1
LIX1	1.11e-12	0.421724	0.52	0.71	2.21e-09	CC3	LIX1
F2RL2	1.13e-12	0.304116	0.51	0.622	2.25e-09	CC3	F2RL2
NDNF1	1.16e-12	0.319575	0.525	0.672	2.31e-09	CC3	NDNF
VCAM11	4.2e-12	0.347973	0.65	0.847	8.4e-09	CC3	VCAM1
RAB7B	6.74e-12	0.714883	0.417	0.738	1.35e-08	CC3	RAB7B
LOC1007380031	9.05e-12	0.654197	0.506	0.645	1.81e-08	CC3	LOC100738003
AKAP21	1.37e-11	0.625542	0.626	0.834	2.73e-08	CC3	AKAP2
ROBO11	3.3e-11	0.331079	0.561	0.758	6.6e-08	CC3	ROBO1
ARHGDIB	3.43e-11	0.772632	0.691	0.911	6.86e-08	CC3	ARHGDIB
PXDN1	4.08e-11	0.323211	0.565	0.725	8.16e-08	CC3	PXDN
C8H4orf32	5.01e-11	0.300763	0.558	0.687	1e-07	CC3	C8H4orf32
MGST3	1.27e-10	0.474048	0.562	0.722	2.53e-07	CC3	MGST3
PCDH18	1.47e-10	0.835879	0.605	0.88	2.94e-07	CC3	PCDH18
NID21	2.85e-10	0.65222	0.521	0.689	5.7e-07	CC3	NID2
SOCS3	1.78e-09	0.421044	0.475	0.584	3.57e-06	CC3	SOCS3
ITGAV1	1.01e-08	0.592211	0.541	0.695	2.02e-05	CC3	ITGAV
CD551	7.24e-08	0.25844	0.647	0.791	0.000144775	CC3	CD55
LOC1021672551	1.54e-07	0.269849	0.589	0.797	0.00030862	CC3	LOC102167255
TGFB1I11	4.87e-06	0.680211	0.566	0.817	0.00973353	CC3	TGFB1I1
ESAM	1.67e-05	0.692438	0.485	0.707	0.0334551	CC3	ESAM
KLF61	7.98e-05	0.317771	0.642	0.77	0.159579	CC3	KLF6
FOS1	0.000146444	0.285676	0.636	0.788	0.292887	CC3	FOS
ANXA11	0.000261243	0.33519	0.478	0.794	0.522486	CC3	ANXA1
PIEZO21	0.00034591	0.396323	0.524	0.694	0.69182	CC3	PIEZO2
HEY1	0.000679495	0.338149	0.484	0.728	1	CC3	HEY1
SH3BGRL1	0.000937683	0.393795	0.5	0.681	1	CC3	SH3BGRL
BASP11	0.00373126	0.666027	0.475	0.805	1	CC3	BASP1
ATP5G1	0.00378222	0.278862	0.551	0.701	1	CC3	ATP5G1
C4H1orf54	0.00404023	0.406143	0.443	0.758	1	CC3	C4H1orf54
SLC7A2	0.00427373	0.674189	0.534	0.855	1	CC3	SLC7A2
CALCRL1	0.00455462	0.42237	0.496	0.802	1	CC3	CALCRL
RNF122	0.0047371	0.691196	0.417	0.654	1	CC3	RNF122
TIMP21	0.00724081	0.361483	0.612	0.819	1	CC3	TIMP2
CSPG41	0.00951368	0.601516	0.558	0.851	1	CC3	CSPG4
FABP5	0	2.24196	0.947	0.613	0	CC4	FABP5
PROX1	0	1.98287	0.952	0.746	0	CC4	PROX1
PECAM1	0	1.72275	0.91	0.573	0	CC4	PECAM1
MMRN1	0	0.999406	0.913	0.706	0	CC4	MMRN1
SCN3A	0	0.959581	0.956	0.731	0	CC4	SCN3A
IFIT1	0	0.89484	0.963	0.843	0	CC4	IFIT1
RELN	0	0.60324	0.931	0.713	0	CC4	RELN
RANBP3L	0	0.397806	0.954	0.805	0	CC4	RANBP3L
IFIT2	0	0.30273	0.936	0.783	0	CC4	IFIT2
REEP1	1.69e-300	0.59538	0.908	0.787	3.39e-297	CC4	REEP1
TBX1	1.14e-298	0.813379	0.897	0.763	2.28e-295	CC4	TBX1
PDPN1	2.69e-280	0.552068	0.899	0.574	5.39e-277	CC4	PDPN
STAB1	2.05e-277	0.463819	0.885	0.432	4.11e-274	CC4	STAB1
SLA-DOA	4.12e-271	0.311592	0.874	0.429	8.23e-268	CC4	SLA-DOA
GNG11	8.33e-269	1.32013	0.95	0.715	1.67e-265	CC4	GNG11
KBTBD11	6.13e-266	0.548665	0.903	0.504	1.23e-262	CC4	KBTBD11
AQP1	2.17e-263	1.06365	0.856	0.541	4.34e-260	CC4	AQP1
SEMA3G	7.76e-251	0.377961	0.851	0.383	1.55e-247	CC4	SEMA3G
SEMA3D1	1.84e-250	0.310538	0.954	0.806	3.68e-247	CC4	SEMA3D
LYVE1	2.79e-248	0.802631	0.862	0.587	5.57e-245	CC4	LYVE1
FLT4	9.29e-234	0.714899	0.867	0.756	1.86e-230	CC4	FLT4
ACP5	6.65e-213	0.501053	0.911	0.763	1.33e-209	CC4	ACP5
EGFL7	1.3e-212	1.65475	0.84	0.663	2.59e-209	CC4	EGFL7
SCG3	2.33e-204	0.570462	0.834	0.609	4.66e-201	CC4	SCG3
BCR	1.8e-194	0.844941	0.866	0.44	3.6e-191	CC4	BCR
IFIT3	8.07e-190	0.259635	0.94	0.772	1.61e-186	CC4	IFIT3
PARD6G	9.45e-189	0.690105	0.836	0.612	1.89e-185	CC4	PARD6G
MRC1	2.55e-188	0.26737	0.899	0.679	5.1e-185	CC4	MRC1
RSAD2	2.08e-183	0.494294	0.951	0.756	4.16e-180	CC4	RSAD2
B2M	3.56e-173	0.847593	0.995	0.978	7.11e-170	CC4	B2M
BCL2L11	3.65e-172	0.264834	0.952	0.806	7.3e-169	CC4	BCL2L11
KCTD12	8.88e-168	0.401862	0.874	0.714	1.78e-164	CC4	KCTD12
S100B	2.48e-164	0.354164	0.885	0.764	4.96e-161	CC4	S100B
GJA41	2.71e-160	0.523255	0.841	0.81	5.41e-157	CC4	GJA4
SOX18	8.78e-160	1.40668	0.792	0.671	1.76e-156	CC4	SOX18
CYSTM1	1.13e-156	0.356163	0.849	0.508	2.27e-153	CC4	CYSTM1
ELN1	1.09e-155	0.65418	0.869	0.789	2.17e-152	CC4	ELN
SLC9A3R21	8.05e-155	1.17244	0.872	0.705	1.61e-151	CC4	SLC9A3R2
GPM6A	7.82e-148	0.52837	0.771	0.708	1.56e-144	CC4	GPM6A
CD74	1.15e-147	1.25729	0.929	0.909	2.31e-144	CC4	CD74
KLF2	4.27e-145	1.2312	0.831	0.718	8.54e-142	CC4	KLF2
THBD	1.48e-144	0.255738	0.2	0.494	2.95e-141	CC4	THBD
APOA1	1.28e-143	1.45093	0.807	0.331	2.55e-140	CC4	APOA1
BST1	9.36e-136	0.359915	0.744	0.424	1.87e-132	CC4	BST1
LOC102161418	2.25e-134	1.42272	0.821	0.725	4.49e-131	CC4	LOC102161418
GJD3	2.67e-134	0.268814	0.767	0.608	5.34e-131	CC4	GJD3
RASSF9	1.23e-132	0.738121	0.791	0.677	2.46e-129	CC4	RASSF9
MT1A	4.66e-129	0.451339	0.257	0.748	9.32e-126	CC4	MT1A
ADM5	3.79e-124	0.371659	0.233	0.557	7.58e-121	CC4	ADM5
CLEC3B	7.07e-123	0.750373	0.748	0.468	1.41e-119	CC4	CLEC3B
PLVAP1	2.58e-119	0.745822	0.791	0.59	5.16e-116	CC4	PLVAP
GJC2	4.86e-117	0.334883	0.691	0.227	9.72e-114	CC4	GJC2
CCL21	6.48e-117	0.278843	0.738	0.727	1.3e-113	CC4	CCL21
HSPB12	6.65e-113	0.763485	0.978	0.92	1.33e-109	CC4	HSPB1
SLA-DQB1	4.72e-111	1.37915	0.831	0.86	9.43e-108	CC4	SLA-DQB1
OAS1	1.57e-110	0.5032	0.749	0.574	3.13e-107	CC4	OAS1
SMAD1	5.79e-108	1.20005	0.786	0.609	1.16e-104	CC4	SMAD1
SLA-21	3.91e-106	0.907261	0.989	0.965	7.81e-103	CC4	SLA-2
SLA-DMB	2.1e-105	0.706482	0.764	0.616	4.2e-102	CC4	SLA-DMB
RAMP2	5.01e-104	0.936526	0.717	0.325	1e-100	CC4	RAMP2
LAPTM5	1.37e-103	0.85487	0.966	0.895	2.73e-100	CC4	LAPTM5
SLA-DRA	6.26e-102	1.26055	0.817	0.865	1.25e-98	CC4	SLA-DRA
CTNNAL1	1.11e-98	0.789607	0.759	0.653	2.22e-95	CC4	CTNNAL1
ANXA2	2.1e-98	0.770676	0.805	0.434	4.19e-95	CC4	ANXA2
ZFAND2A1	1.03e-95	0.333253	0.895	0.849	2.05e-92	CC4	ZFAND2A
IER3	7.58e-94	0.353074	0.868	0.421	1.52e-90	CC4	IER3
LOC1102579051	1.72e-92	0.935657	0.985	0.979	3.44e-89	CC4	LOC110257905
IL33	4.93e-92	0.969364	0.722	0.573	9.85e-89	CC4	IL33
ERG	6.58e-92	1.08406	0.709	0.582	1.32e-88	CC4	ERG
IRF81	4.69e-91	0.277841	0.93	0.742	9.38e-88	CC4	IRF8
CAV11	7.03e-90	0.662398	0.824	0.773	1.41e-86	CC4	CAV1
TIMP11	8.01e-90	0.791302	0.882	0.824	1.6e-86	CC4	TIMP1
TSPO	7e-89	0.37485	0.898	0.626	1.4e-85	CC4	TSPO
CD91	7.06e-88	0.296798	0.897	0.715	1.41e-84	CC4	CD9
DLL4	6.31e-87	0.327182	0.251	0.513	1.26e-83	CC4	DLL4
S100A101	3.43e-86	0.575699	0.892	0.754	6.86e-83	CC4	S100A10
RND1	5.18e-84	0.334691	0.292	0.674	1.04e-80	CC4	RND1
IFITM1	3.53e-82	1.07457	0.972	0.938	7.06e-79	CC4	IFITM1
LOC1006262472	1.54e-79	1.00971	0.844	0.889	3.08e-76	CC4	LOC100626247
LMO2	6.33e-77	1.21003	0.69	0.52	1.27e-73	CC4	LMO2
EMP1	1.08e-74	0.819823	0.748	0.417	2.15e-71	CC4	EMP1
DNASE1L3	3.74e-73	0.270977	0.313	0.61	7.48e-70	CC4	DNASE1L3
VWF	1.64e-71	1.27379	0.68	0.552	3.27e-68	CC4	VWF
IFITM32	1.87e-68	0.826295	0.913	0.956	3.74e-65	CC4	IFITM3
CCND11	1.43e-67	0.284031	0.892	0.852	2.87e-64	CC4	CCND1
UNC5B1	3.03e-66	0.254762	0.762	0.492	6.06e-63	CC4	UNC5B
SERPINE1	1.44e-63	0.345934	0.349	0.637	2.88e-60	CC4	SERPINE1
ID11	4.94e-63	0.675998	0.887	0.541	9.88e-60	CC4	ID1
IGF21	7.97e-63	0.717336	0.713	0.454	1.59e-59	CC4	IGF2
LOC102166944	4.26e-61	0.628519	0.315	0.575	8.51e-58	CC4	LOC102166944
ANGPTL41	6.79e-60	0.295102	0.85	0.697	1.36e-56	CC4	ANGPTL4
CALCRL2	1.31e-59	0.978876	0.73	0.768	2.62e-56	CC4	CALCRL
LYN	1.1e-57	0.351632	0.759	0.667	2.2e-54	CC4	LYN
DNAJA11	1.74e-57	0.731271	0.951	0.898	3.48e-54	CC4	DNAJA1
GPR143	7.43e-56	0.314966	0.308	0.547	1.49e-52	CC4	GPR143
CLEC14A2	1.19e-55	0.511808	0.749	0.763	2.39e-52	CC4	CLEC14A
SRGN	3.84e-55	0.278304	0.954	0.882	7.67e-52	CC4	SRGN
SLA-DQA1	4.08e-55	1.05217	0.752	0.83	8.16e-52	CC4	SLA-DQA1
DDIT4	5.79e-55	0.543587	0.91	0.769	1.16e-51	CC4	DDIT4
VIM1	9.68e-55	0.353139	0.899	0.926	1.94e-51	CC4	VIM
TIMP31	1.56e-54	1.01318	0.736	0.813	3.12e-51	CC4	TIMP3
ENPP4	3.03e-53	0.261919	0.786	0.799	6.06e-50	CC4	ENPP4
PODXL	4.05e-53	0.907471	0.666	0.539	8.1e-50	CC4	PODXL
CAVIN2	1.21e-52	1.38874	0.659	0.641	2.42e-49	CC4	CAVIN2
CST31	4.32e-50	0.463172	0.908	0.801	8.64e-47	CC4	CST3
CD93	4.87e-49	0.790974	0.644	0.478	9.74e-46	CC4	CD93
PSAP	5.78e-49	0.878147	0.86	0.847	1.16e-45	CC4	PSAP
LOC100525346	6.96e-49	0.36823	0.669	0.518	1.39e-45	CC4	LOC100525346
FAM167B	6.46e-48	0.589405	0.622	0.396	1.29e-44	CC4	FAM167B
PLPP11	1.07e-47	0.766202	0.727	0.631	2.14e-44	CC4	PLPP1
PDE4B1	2.38e-47	0.299815	0.889	0.851	4.76e-44	CC4	PDE4B
C4H1orf541	1.92e-45	0.467434	0.367	0.748	3.83e-42	CC4	C4H1orf54
TSPAN13	5.64e-45	1.11833	0.663	0.662	1.13e-41	CC4	TSPAN13
FOLR1	2.21e-43	0.462963	0.384	0.692	4.41e-40	CC4	FOLR1
HSPE1	3.2e-43	0.627022	0.917	0.858	6.4e-40	CC4	HSPE1
CD40	1.34e-42	0.370625	0.745	0.703	2.68e-39	CC4	CD40
RHOB1	2.45e-42	0.666003	0.914	0.764	4.9e-39	CC4	RHOB
NUPR11	3.41e-41	0.671701	0.697	0.699	6.82e-38	CC4	NUPR1
NRP2	6.61e-40	0.762079	0.799	0.855	1.32e-36	CC4	NRP2
PRSS23	1.07e-39	1.10278	0.659	0.528	2.14e-36	CC4	PRSS23
TM4SF11	1.38e-38	0.625724	0.717	0.776	2.76e-35	CC4	TM4SF1
FLRT2	1.47e-38	0.358822	0.697	0.703	2.93e-35	CC4	FLRT2
S100A16	2.07e-38	0.959541	0.661	0.658	4.14e-35	CC4	S100A16
NFKBIA1	2.26e-38	0.484494	0.783	0.643	4.53e-35	CC4	NFKBIA
TIFA	3.01e-38	0.450662	0.366	0.678	6.01e-35	CC4	TIFA
TUBA1A2	4.15e-38	0.263066	0.844	0.771	8.3e-35	CC4	TUBA1A
LOC1102583641	7.73e-38	0.504518	0.974	0.791	1.55e-34	CC4	LOC110258364
PKIB	1.19e-37	0.75492	0.612	0.426	2.38e-34	CC4	PKIB
SLPI	3.5e-37	0.581971	0.262	0.345	6.99e-34	CC4	SLPI
AKAP122	5.57e-37	0.313498	0.91	0.909	1.11e-33	CC4	AKAP12
CAPG	3.33e-36	0.387638	0.733	0.749	6.66e-33	CC4	CAPG
CDH5	3.96e-35	1.01427	0.622	0.61	7.92e-32	CC4	CDH5
TMEM123	2.9e-34	0.495973	0.927	0.831	5.79e-31	CC4	TMEM123
FAM107A	2.13e-33	0.641328	0.628	0.724	4.26e-30	CC4	FAM107A
LPAR6	1.12e-32	0.619126	0.64	0.462	2.24e-29	CC4	LPAR6
FAM198B1	7.08e-32	0.407594	0.377	0.604	1.42e-28	CC4	FAM198B
IFI61	1.51e-31	1.24468	0.995	0.992	3.02e-28	CC4	IFI6
CYYR1	5.1e-31	0.848564	0.616	0.594	1.02e-27	CC4	CYYR1
LOC102159820	8.82e-31	0.316396	0.628	0.636	1.76e-27	CC4	LOC102159820
BTG21	1.11e-30	0.329452	0.853	0.754	2.22e-27	CC4	BTG2
TCF41	6.37e-30	0.475933	0.784	0.833	1.27e-26	CC4	TCF4
CD36	6.37e-30	0.51581	0.596	0.446	1.27e-26	CC4	CD36
PSMB9	8e-30	0.467249	0.482	0.852	1.6e-26	CC4	PSMB9
ARHGDIB1	4.29e-29	0.361908	0.943	0.88	8.57e-26	CC4	ARHGDIB
PDLIM3	5.86e-29	0.358036	0.389	0.734	1.17e-25	CC4	PDLIM3
SMTN1	8.69e-29	0.277148	0.485	0.796	1.74e-25	CC4	SMTN
KLF41	1.62e-28	0.444263	0.658	0.555	3.24e-25	CC4	KLF4
MGLL	2.47e-28	0.439271	0.452	0.845	4.94e-25	CC4	MGLL
FAM110D	3.78e-28	0.491774	0.355	0.383	7.56e-25	CC4	FAM110D
DDIT31	1.55e-27	0.453193	0.723	0.634	3.11e-24	CC4	DDIT3
SLA-DRB1	2.55e-27	0.944925	0.65	0.719	5.09e-24	CC4	SLA-DRB1
HERPUD11	7.2e-27	0.382845	0.836	0.718	1.44e-23	CC4	HERPUD1
ANXA12	1.13e-26	0.375527	0.767	0.755	2.26e-23	CC4	ANXA1
DUSP21	2.92e-26	0.272802	0.922	0.747	5.84e-23	CC4	DUSP2
TXNIP1	9.28e-26	0.396036	0.78	0.653	1.86e-22	CC4	TXNIP
ECSCR	1.41e-25	1.117	0.592	0.417	2.81e-22	CC4	ECSCR
PCDH12	1.93e-25	0.509745	0.403	0.753	3.87e-22	CC4	PCDH12
FXYD61	3.11e-25	0.554276	0.672	0.723	6.22e-22	CC4	FXYD6
THSD1	1.71e-24	0.375755	0.6	0.647	3.42e-21	CC4	THSD1
ISG15	3.62e-24	1.25467	0.963	0.93	7.24e-21	CC4	ISG15
ATF31	8.29e-24	0.448269	0.736	0.776	1.66e-20	CC4	ATF3
PHLDA21	4.97e-23	0.412409	0.727	0.578	9.93e-20	CC4	PHLDA2
YBX31	7.56e-23	0.264226	0.713	0.698	1.51e-19	CC4	YBX3
SELP	1.72e-22	0.28975	0.378	0.337	3.45e-19	CC4	SELP
PHLDA31	1.06e-21	0.394586	0.765	0.831	2.12e-18	CC4	PHLDA3
REL	2.45e-20	0.439967	0.904	0.85	4.9e-17	CC4	REL
HSP90B11	3.42e-20	0.348889	0.916	0.925	6.84e-17	CC4	HSP90B1
APOLD11	1.92e-19	0.549975	0.414	0.67	3.84e-16	CC4	APOLD1
HYAL2	2.24e-19	0.542712	0.397	0.5	4.49e-16	CC4	HYAL2
GNG10	2.38e-19	0.469407	0.771	0.711	4.77e-16	CC4	GNG10
S1PR11	4.37e-18	1.01799	0.605	0.738	8.74e-15	CC4	S1PR1
PRR131	4.92e-18	0.30914	0.757	0.622	9.84e-15	CC4	PRR13
TNFSF101	5.47e-18	0.778871	0.837	0.871	1.09e-14	CC4	TNFSF10
ISG12(A)2	7.37e-18	0.53768	0.903	0.955	1.47e-14	CC4	ISG12(A)
SLA-DMA	8.08e-18	0.560766	0.448	0.749	1.62e-14	CC4	SLA-DMA
NFIB1	1.09e-17	0.44742	0.663	0.664	2.18e-14	CC4	NFIB
DNAJB41	5.72e-16	0.507676	0.858	0.869	1.14e-12	CC4	DNAJB4
LOC1005210821	1.27e-15	0.251467	0.472	0.693	2.54e-12	CC4	LOC100521082
PRDX21	2.21e-15	0.334186	0.685	0.698	4.42e-12	CC4	PRDX2
BCAS2	3.19e-15	0.454055	0.807	0.741	6.38e-12	CC4	BCAS2
GPX1	5.81e-15	0.479552	0.734	0.781	1.16e-11	CC4	GPX1
LRRC3B	9.16e-14	0.337185	0.383	0.267	1.83e-10	CC4	LRRC3B
CKS1B	1.23e-13	0.265037	0.757	0.665	2.46e-10	CC4	CKS1B
MDK1	1.93e-13	0.377881	0.717	0.789	3.86e-10	CC4	MDK
HHEX	4.11e-13	0.412885	0.463	0.575	8.23e-10	CC4	HHEX
MX1	4.35e-13	0.31533	0.958	0.91	8.71e-10	CC4	MX1
CAV21	9.61e-13	0.729068	0.653	0.798	1.92e-09	CC4	CAV2
CHP21	1.06e-12	0.646051	0.538	0.214	2.13e-09	CC4	CHP2
GRASP	1.45e-12	0.45415	0.477	0.757	2.91e-09	CC4	GRASP
TIPARP1	1.77e-12	0.260871	0.676	0.601	3.53e-09	CC4	TIPARP
VEGFC	1.95e-12	0.486323	0.608	0.744	3.91e-09	CC4	VEGFC
FGL2	5.31e-12	0.545185	0.451	0.624	1.06e-08	CC4	FGL2
ZNF5031	1.09e-11	0.394802	0.507	0.817	2.19e-08	CC4	ZNF503
CD320	2.97e-11	0.475697	0.558	0.599	5.94e-08	CC4	CD320
C8H4orf321	8.68e-11	0.416067	0.48	0.687	1.74e-07	CC4	C8H4orf32
PSMB8	1.97e-10	0.480399	0.647	0.869	3.94e-07	CC4	PSMB8
DGKH1	2.22e-10	0.400159	0.722	0.75	4.44e-07	CC4	DGKH
MT-2B	5.68e-10	0.820689	0.454	0.778	1.14e-06	CC4	MT-2B
FBP1	1.96e-09	0.281412	0.358	0.424	3.93e-06	CC4	FBP1
C8H4orf481	2.15e-09	0.51074	0.591	0.766	4.31e-06	CC4	C8H4orf48
FILIP1	3.21e-09	0.698308	0.627	0.746	6.42e-06	CC4	FILIP1
TGFBR31	5.52e-09	0.254012	0.729	0.837	1.1e-05	CC4	TGFBR3
STOX2	2.84e-08	0.423555	0.543	0.469	5.68e-05	CC4	STOX2
CKS2	4.24e-08	0.376622	0.663	0.784	8.47e-05	CC4	CKS2
ADAMTS91	1.69e-07	0.280914	0.559	0.794	0.000338651	CC4	ADAMTS9
GRN1	2.71e-07	0.316772	0.599	0.537	0.000542013	CC4	GRN
KDR	8.85e-07	1.10423	0.549	0.668	0.00176995	CC4	KDR
LOC100156073	8.94e-07	0.825889	0.539	0.83	0.0017883	CC4	LOC100156073
ARHGAP291	1.06e-06	0.861506	0.567	0.67	0.00211217	CC4	ARHGAP29
CTSS	1.28e-06	0.508439	0.631	0.622	0.00256799	CC4	CTSS
IPO11	1.38e-06	0.740368	0.459	0.693	0.00276257	CC4	IPO11
DUT	1.56e-06	0.405206	0.682	0.789	0.00312761	CC4	DUT
ARL5B	2.49e-06	0.363907	0.528	0.684	0.00498384	CC4	ARL5B
ST8SIA4	2.69e-06	0.499472	0.576	0.727	0.00537953	CC4	ST8SIA4
SPTY2D11	2.76e-06	0.41846	0.702	0.713	0.00552318	CC4	SPTY2D1
SEC61B	4.18e-06	0.355588	0.701	0.779	0.00835948	CC4	SEC61B
RBP5	4.51e-06	0.434492	0.507	0.25	0.00902918	CC4	RBP5
FSCN1	8.49e-06	0.652331	0.52	0.805	0.016987	CC4	FSCN1
FLT1	1.25e-05	0.728322	0.44	0.598	0.0249578	CC4	FLT1
LOC110255205	1.34e-05	0.823564	0.649	0.775	0.0268828	CC4	LOC110255205
MECOM	2.43e-05	0.552633	0.445	0.41	0.0486402	CC4	MECOM
LGMN	3.46e-05	0.429187	0.49	0.424	0.0691022	CC4	LGMN
GATA2	4.48e-05	0.309983	0.632	0.714	0.0896491	CC4	GATA2
MADCAM1	5.75e-05	0.696668	0.522	0.527	0.114979	CC4	MADCAM1
MMRN2	0.000237385	0.7976	0.462	0.637	0.474769	CC4	MMRN2
THSD7A1	0.000446014	0.293672	0.538	0.574	0.892027	CC4	THSD7A
MGST1	0.000717852	0.318321	0.591	0.596	1	CC4	MGST1
ATOX1	0.000937688	0.276874	0.58	0.541	1	CC4	ATOX1
CCL24	0.00145567	0.443348	0.484	0.198	1	CC4	CCL24
CCL14	0.00159785	0.471426	0.44	0.353	1	CC4	CCL14
ICAM11	0.00371057	0.376664	0.544	0.687	1	CC4	ICAM1
ROBO4	0.00581278	0.835978	0.447	0.49	1	CC4	ROBO4
SASH11	0.00708403	0.362553	0.619	0.735	1	CC4	SASH1
ITM2A	0.00811583	0.923651	0.515	0.599	1	CC4	ITM2A
TSPAN5	0.00907714	0.697797	0.574	0.765	1	CC4	TSPAN5
C15H2orf88	6.1e-96	1.3102	0.858	0.432	1.22e-92	CC5	C15H2orf88
ASCL1	7.71e-88	1.20888	0.863	0.636	1.54e-84	CC5	ASCL1
CRLF1	1.08e-86	1.01394	0.777	0.059	2.16e-83	CC5	CRLF1
ADGRB1	2.17e-81	0.641546	0.787	0.24	4.34e-78	CC5	ADGRB1
MARCKS1	3.25e-79	1.66292	0.953	0.853	6.51e-76	CC5	MARCKS
APOA11	1.84e-78	2.65079	0.848	0.357	3.69e-75	CC5	APOA1
STMN4	1.83e-76	0.683488	0.848	0.627	3.67e-73	CC5	STMN4
BEX4	1.93e-75	0.848903	0.829	0.523	3.86e-72	CC5	BEX4
SNCA	2.95e-75	0.828858	0.825	0.503	5.89e-72	CC5	SNCA
ERC2	8.27e-75	0.975589	0.863	0.662	1.65e-71	CC5	ERC2
HAND21	1.04e-74	1.35494	0.877	0.82	2.09e-71	CC5	HAND2
SYT1	2.78e-73	0.626643	0.839	0.695	5.56e-70	CC5	SYT1
BEX1	5.94e-72	1.06924	0.829	0.567	1.19e-68	CC5	BEX1
CD94	5.01e-71	1.6636	0.924	0.725	1e-67	CC5	CD9
NETO1	5.27e-69	0.711598	0.825	0.585	1.05e-65	CC5	NETO1
ISG12(A)4	3.82e-68	1.72262	0.986	0.95	7.63e-65	CC5	ISG12(A)
GNG3	9.31e-67	0.390902	0.758	0.443	1.86e-63	CC5	GNG3
FXYD62	1.23e-66	1.55148	0.872	0.717	2.46e-63	CC5	FXYD6
VIM3	1.25e-66	1.69362	0.919	0.924	2.49e-63	CC5	VIM
L1CAM	1.22e-65	1.30567	0.825	0.645	2.44e-62	CC5	L1CAM
UCHL1	7.53e-65	1.46952	0.829	0.762	1.51e-61	CC5	UCHL1
DCLK1	1.53e-64	0.753231	0.825	0.64	3.07e-61	CC5	DCLK1
GAL	8.63e-64	2.59667	0.806	0.686	1.73e-60	CC5	GAL
ARPP21	4.3e-63	0.535323	0.825	0.756	8.61e-60	CC5	ARPP21
KCTD121	1.11e-61	2.15854	0.853	0.723	2.21e-58	CC5	KCTD12
LGALS13	1.44e-61	1.45295	0.943	0.935	2.89e-58	CC5	LGALS1
GPM6B1	2.11e-61	1.63464	0.839	0.653	4.23e-58	CC5	GPM6B
RASSF4	3.34e-61	0.973457	0.867	0.785	6.68e-58	CC5	RASSF4
CD3201	2.79e-60	0.358086	0.82	0.591	5.57e-57	CC5	CD320
PTGDS2	3.7e-60	1.8634	0.834	0.689	7.4e-57	CC5	PTGDS
TUBB2B	7.91e-60	1.53016	0.801	0.651	1.58e-56	CC5	TUBB2B
S100A1	1.09e-59	0.736072	0.763	0.427	2.17e-56	CC5	S100A1
KIAA0408	2.43e-56	1.2086	0.787	0.617	4.86e-53	CC5	KIAA0408
TSPAN11	2.89e-56	0.65456	0.763	0.49	5.78e-53	CC5	TSPAN11
TLX2	2.37e-55	1.2913	0.801	0.778	4.73e-52	CC5	TLX2
NEFL1	7.51e-55	0.306158	0.749	0.449	1.5e-51	CC5	NEFL
ELAVL3	1.92e-52	0.669831	0.735	0.561	3.84e-49	CC5	ELAVL3
FEZ1	6.08e-52	0.477597	0.773	0.684	1.22e-48	CC5	FEZ1
SLA-22	6.49e-52	1.15482	0.995	0.966	1.3e-48	CC5	SLA-2
CADM1	3.03e-51	1.59943	0.839	0.805	6.06e-48	CC5	CADM1
PHOX2B	5.02e-51	1.91973	0.801	0.841	1e-47	CC5	PHOX2B
MATN21	9.04e-51	0.713681	0.853	0.642	1.81e-47	CC5	MATN2
TTLL71	1.31e-50	0.317279	0.834	0.859	2.61e-47	CC5	TTLL7
CD200	3.96e-50	0.450122	0.758	0.502	7.91e-47	CC5	CD200
RGS41	8.28e-50	0.557498	0.834	0.602	1.66e-46	CC5	RGS4
NREP3	1.38e-49	1.01929	0.938	0.824	2.77e-46	CC5	NREP
CADPS	1.75e-49	0.453042	0.749	0.625	3.5e-46	CC5	CADPS
IRF7	4.28e-49	0.290383	0.81	0.622	8.57e-46	CC5	IRF7
LGI4	1.3e-48	1.78207	0.806	0.676	2.59e-45	CC5	LGI4
SEC11C1	2.62e-48	0.712832	0.853	0.727	5.25e-45	CC5	SEC11C
THSD7A2	2.67e-48	1.71192	0.758	0.568	5.34e-45	CC5	THSD7A
COL14A11	8.71e-48	1.39838	0.896	0.879	1.74e-44	CC5	COL14A1
TUBA1A4	1.85e-47	1.80597	0.848	0.775	3.7e-44	CC5	TUBA1A
ZNF804A	7.62e-47	0.351609	0.773	0.601	1.52e-43	CC5	ZNF804A
INSM1	9.94e-47	0.380913	0.114	0.361	1.99e-43	CC5	INSM1
S100A61	2.08e-46	1.5951	0.891	0.623	4.16e-43	CC5	S100A6
PCSK1N1	2.32e-46	1.18781	0.777	0.779	4.65e-43	CC5	PCSK1N
CACNA2D11	5.56e-46	0.839132	0.82	0.638	1.11e-42	CC5	CACNA2D1
SCG31	8.43e-46	0.839176	0.768	0.623	1.69e-42	CC5	SCG3
IFI62	2.42e-45	1.49665	0.991	0.992	4.84e-42	CC5	IFI6
DDIT4L	3.63e-45	0.597366	0.815	0.726	7.26e-42	CC5	DDIT4L
SEMA6D2	5.24e-45	1.3209	0.839	0.673	1.05e-41	CC5	SEMA6D
MDK2	1.68e-44	0.895317	0.915	0.781	3.37e-41	CC5	MDK
SPON22	3.03e-44	1.2653	0.905	0.678	6.06e-41	CC5	SPON2
ANK31	9.17e-44	1.07637	0.754	0.357	1.83e-40	CC5	ANK3
DGKI	1.3e-43	0.444042	0.806	0.7	2.59e-40	CC5	DGKI
PLXNA41	2.65e-43	0.252112	0.806	0.763	5.3e-40	CC5	PLXNA4
FBLN2	1.76e-42	0.713333	0.758	0.613	3.52e-39	CC5	FBLN2
ATP10B	2.06e-42	0.445904	0.678	0.301	4.12e-39	CC5	ATP10B
LRRC4C	2.15e-42	0.745513	0.768	0.673	4.3e-39	CC5	LRRC4C
MAP21	2.62e-42	0.426105	0.768	0.606	5.24e-39	CC5	MAP2
SCRG1	7.01e-41	1.33093	0.801	0.844	1.4e-37	CC5	SCRG1
CSPG42	2.35e-40	0.292893	0.839	0.816	4.71e-37	CC5	CSPG4
GAP43	4.21e-40	0.475925	0.739	0.659	8.43e-37	CC5	GAP43
SOX42	1.34e-39	1.17944	0.953	0.812	2.68e-36	CC5	SOX4
CNTN1	1.6e-39	0.303454	0.744	0.724	3.2e-36	CC5	CNTN1
CLU1	5.44e-39	1.09516	0.801	0.675	1.09e-35	CC5	CLU
ANK2	8.74e-39	0.888534	0.763	0.713	1.75e-35	CC5	ANK2
CELF3	2.16e-38	0.624446	0.701	0.484	4.32e-35	CC5	CELF3
FAM3C2	2.35e-38	0.759104	0.882	0.693	4.7e-35	CC5	FAM3C
LOC100510904	3.62e-38	0.598413	0.739	0.379	7.24e-35	CC5	LOC100510904
S100A161	8.07e-38	1.35958	0.773	0.656	1.61e-34	CC5	S100A16
PRNP1	1.42e-37	1.69872	0.768	0.602	2.85e-34	CC5	PRNP
KIF5C	3.83e-37	0.816636	0.706	0.533	7.67e-34	CC5	KIF5C
PPP1R17	3.99e-37	0.367283	0.692	0.52	7.98e-34	CC5	PPP1R17
RCAN21	5.2e-37	0.3412	0.801	0.661	1.04e-33	CC5	RCAN2
PTPRN2	9.77e-37	0.261032	0.659	0.453	1.95e-33	CC5	PTPRN2
S100A102	2.9e-36	1.21055	0.886	0.762	5.79e-33	CC5	S100A10
S100A41	6.06e-36	1.73579	0.829	0.804	1.21e-32	CC5	S100A4
CRYAB3	1.74e-35	1.74882	0.801	0.88	3.47e-32	CC5	CRYAB
CLIC42	4.35e-35	0.908419	0.9	0.824	8.7e-32	CC5	CLIC4
FADS3	6.14e-35	0.256389	0.697	0.479	1.23e-31	CC5	FADS3
ZEB23	8.05e-35	0.854619	0.9	0.946	1.61e-31	CC5	ZEB2
PMP221	4.67e-34	0.935834	0.801	0.503	9.34e-31	CC5	PMP22
COL16A11	8.08e-34	1.26257	0.768	0.6	1.62e-30	CC5	COL16A1
HYAL21	6.95e-33	0.267585	0.716	0.488	1.39e-29	CC5	HYAL2
MARCKSL1	1.17e-32	1.05761	0.687	0.391	2.34e-29	CC5	MARCKSL1
NID22	8.58e-32	0.318511	0.82	0.666	1.72e-28	CC5	NID2
LOC100621607	1.3e-31	0.408559	0.768	0.679	2.6e-28	CC5	LOC100621607
SOX52	5.3e-31	0.316109	0.848	0.779	1.06e-27	CC5	SOX5
TCF42	7.36e-31	0.357877	0.924	0.828	1.47e-27	CC5	TCF4
CCND12	8.27e-31	0.54727	0.853	0.855	1.65e-27	CC5	CCND1
CCL22	2.23e-30	0.327902	0.9	0.823	4.46e-27	CC5	CCL2
EEF1A2	2.97e-30	0.381066	0.645	0.402	5.94e-27	CC5	EEF1A2
ATOX11	4.39e-30	0.536795	0.829	0.538	8.79e-27	CC5	ATOX1
ISG151	8.89e-30	0.977889	0.943	0.932	1.78e-26	CC5	ISG15
LOC1006262474	1.38e-29	0.774196	0.929	0.884	2.76e-26	CC5	LOC100626247
AMER2	1.46e-29	1.40988	0.706	0.66	2.93e-26	CC5	AMER2
HSPG22	1.54e-29	0.869314	0.886	0.77	3.07e-26	CC5	HSPG2
SCN9A	3.12e-29	0.355488	0.692	0.62	6.24e-26	CC5	SCN9A
MX11	1.25e-28	0.467523	0.924	0.913	2.5e-25	CC5	MX1
ADAM231	2.14e-28	0.722186	0.773	0.741	4.28e-25	CC5	ADAM23
ANXA53	1.9e-27	1.1214	0.834	0.747	3.79e-24	CC5	ANXA5
STMN2	6.85e-27	1.76322	0.649	0.332	1.37e-23	CC5	STMN2
SCN7A	7.75e-27	2.0007	0.701	0.744	1.55e-23	CC5	SCN7A
FGF13	1.25e-26	0.536636	0.725	0.76	2.5e-23	CC5	FGF13
RND31	3.28e-25	0.484783	0.806	0.573	6.57e-22	CC5	RND3
HSP90B13	7.06e-25	0.885827	0.957	0.924	1.41e-21	CC5	HSP90B1
MSMO1	7.66e-25	0.272394	0.716	0.486	1.53e-21	CC5	MSMO1
COL9A3	8.36e-25	0.95574	0.682	0.68	1.67e-21	CC5	COL9A3
FXYD72	1.1e-24	1.23525	0.735	0.793	2.21e-21	CC5	FXYD7
FGL21	1.35e-24	0.30342	0.251	0.618	2.7e-21	CC5	FGL2
TGFB1I13	3.67e-24	0.470869	0.81	0.787	7.34e-21	CC5	TGFB1I1
NRXN1	6.95e-24	1.80593	0.701	0.72	1.39e-20	CC5	NRXN1
STMN3	7.26e-24	0.632616	0.791	0.807	1.45e-20	CC5	STMN3
SCG2	7.39e-24	0.396749	0.602	0.272	1.48e-20	CC5	SCG2
FGF2	1.92e-23	1.13816	0.673	0.507	3.83e-20	CC5	FGF2
PAPPA1	3.08e-23	0.500122	0.692	0.498	6.16e-20	CC5	PAPPA
MEGF9	1.02e-22	0.973188	0.706	0.616	2.04e-19	CC5	MEGF9
HSPB8	1.61e-22	0.355562	0.72	0.85	3.22e-19	CC5	HSPB8
LIMA11	2.26e-22	0.577062	0.844	0.541	4.52e-19	CC5	LIMA1
LUZP2	2.63e-22	0.65541	0.275	0.655	5.26e-19	CC5	LUZP2
ARTN	5.03e-22	0.665331	0.725	0.806	1.01e-18	CC5	ARTN
MAP1B2	8.06e-22	1.42244	0.739	0.788	1.61e-18	CC5	MAP1B
PRDX22	4.18e-21	0.833265	0.863	0.694	8.37e-18	CC5	PRDX2
IFITM34	5.87e-21	0.895011	0.957	0.953	1.17e-17	CC5	IFITM3
GPR1431	1.96e-20	0.292548	0.659	0.527	3.93e-17	CC5	GPR143
TSPAN15	2.01e-20	1.27894	0.616	0.322	4.02e-17	CC5	TSPAN15
ITIH51	2.58e-20	1.16775	0.749	0.787	5.17e-17	CC5	ITIH5
CNN31	4.24e-20	1.03995	0.73	0.685	8.48e-17	CC5	CNN3
APP1	1.07e-19	0.920719	0.806	0.782	2.14e-16	CC5	APP
NPNT1	2.8e-19	0.350084	0.725	0.765	5.59e-16	CC5	NPNT
FAM129A1	2.94e-19	0.839002	0.773	0.79	5.89e-16	CC5	FAM129A
CD632	3.39e-19	0.558292	0.882	0.816	6.77e-16	CC5	CD63
S100B1	1.89e-18	1.70807	0.687	0.775	3.78e-15	CC5	S100B
DSTN2	2.79e-18	0.393608	0.744	0.585	5.58e-15	CC5	DSTN
TAGLN2	4e-18	0.440112	0.815	0.915	7.99e-15	CC5	TAGLN
FOXD3	2.13e-17	0.807824	0.303	0.688	4.27e-14	CC5	FOXD3
CTNNAL11	4e-17	0.484924	0.664	0.661	8e-14	CC5	CTNNAL1
LRRC3B1	8.59e-17	0.424721	0.19	0.277	1.72e-13	CC5	LRRC3B
ID42	8.64e-17	0.843469	0.72	0.528	1.73e-13	CC5	ID4
TXNIP2	9.92e-17	0.838442	0.839	0.659	1.98e-13	CC5	TXNIP
FTL1	5.68e-16	0.509163	0.867	0.799	1.14e-12	CC5	FTL
SCN3A1	7.99e-16	0.586627	0.711	0.748	1.6e-12	CC5	SCN3A
C8H4orf482	8.61e-16	0.865185	0.697	0.754	1.72e-12	CC5	C8H4orf48
SSPN2	1.5e-15	0.387863	0.773	0.799	3e-12	CC5	SSPN
SERPINE21	2e-14	0.833618	0.682	0.671	3.99e-11	CC5	SERPINE2
NCAM21	3.35e-14	1.52052	0.64	0.792	6.71e-11	CC5	NCAM2
LOC110257710	3.75e-14	0.654915	0.597	0.534	7.5e-11	CC5	LOC110257710
EDNRB1	1.55e-13	1.25622	0.673	0.69	3.1e-10	CC5	EDNRB
OLFML2A1	2.08e-13	0.778628	0.73	0.845	4.15e-10	CC5	OLFML2A
OLFML31	1.74e-12	0.288503	0.716	0.696	3.47e-09	CC5	OLFML3
RAMP1	1.82e-12	1.21611	0.583	0.475	3.65e-09	CC5	RAMP1
EMP11	1.92e-12	0.31175	0.678	0.437	3.84e-09	CC5	EMP1
TSPO1	5.35e-12	0.698976	0.801	0.643	1.07e-08	CC5	TSPO
ADGRL32	5.94e-12	0.921898	0.73	0.858	1.19e-08	CC5	ADGRL3
DMBT1	6.72e-12	0.404386	0.441	0.271	1.34e-08	CC5	DMBT1
MEST1	7.35e-12	0.436078	0.725	0.759	1.47e-08	CC5	MEST
SSR4	1.19e-11	0.783971	0.829	0.862	2.37e-08	CC5	SSR4
PCDH17	1.88e-11	1.0076	0.635	0.585	3.76e-08	CC5	PCDH17
CFH1	2.79e-11	0.392378	0.427	0.796	5.57e-08	CC5	CFH
CDH62	3.06e-11	0.460331	0.735	0.828	6.12e-08	CC5	CDH6
ID32	9.12e-11	0.393145	0.844	0.82	1.82e-07	CC5	ID3
SEMA3C1	4.95e-10	0.465124	0.313	0.534	9.9e-07	CC5	SEMA3C
COL4A22	5.84e-10	0.281564	0.91	0.913	1.17e-06	CC5	COL4A2
PLCE11	6.32e-10	0.604532	0.564	0.416	1.26e-06	CC5	PLCE1
MRPS6	1.17e-09	0.323436	0.355	0.651	2.34e-06	CC5	MRPS6
BEX31	1.47e-09	0.754294	0.327	0.664	2.94e-06	CC5	BEX3
LAMA22	3.98e-09	0.857992	0.758	0.831	7.96e-06	CC5	LAMA2
SLITRK62	1.32e-08	0.791446	0.63	0.698	2.65e-05	CC5	SLITRK6
TCF7	1.42e-08	0.357762	0.469	0.689	2.83e-05	CC5	TCF7
MCAM1	1.7e-08	0.257984	0.441	0.798	3.4e-05	CC5	MCAM
ITGA11	4.36e-08	0.438857	0.716	0.85	8.72e-05	CC5	ITGA1
CDH19	5.02e-08	1.22278	0.559	0.462	0.000100383	CC5	CDH19
DNER	7.68e-08	1.16645	0.578	0.679	0.000153504	CC5	DNER
STK17A	8.35e-08	0.297526	0.682	0.848	0.000166926	CC5	STK17A
PRDX41	1.5e-07	0.305779	0.332	0.604	0.000299477	CC5	PRDX4
DGKH2	1.52e-07	0.461924	0.768	0.748	0.000304987	CC5	DGKH
TIMP32	2.15e-07	0.832196	0.744	0.809	0.000430001	CC5	TIMP3
PDGFA1	8.68e-07	0.261232	0.294	0.348	0.00173666	CC5	PDGFA
MEF2C1	1.77e-06	0.467438	0.758	0.83	0.00353844	CC5	MEF2C
ROBO12	1.98e-06	0.272128	0.678	0.735	0.00395648	CC5	ROBO1
AHRR1	2.71e-06	0.334611	0.45	0.743	0.0054236	CC5	AHRR
CCDC801	3.52e-06	0.424179	0.464	0.82	0.00703329	CC5	CCDC80
SASH12	4.95e-06	0.298028	0.46	0.731	0.00990592	CC5	SASH1
ERBB3	5.1e-06	1.07226	0.507	0.274	0.0101984	CC5	ERBB3
TEAD12	5.21e-06	0.33319	0.73	0.691	0.0104278	CC5	TEAD1
TIMP23	1.82e-05	0.512223	0.82	0.794	0.0364894	CC5	TIMP2
CSRP12	1.99e-05	0.892445	0.682	0.861	0.0398966	CC5	CSRP1
SPCS2	2.39e-05	0.393337	0.398	0.714	0.0477842	CC5	SPCS2
PCDH9	2.52e-05	0.42489	0.54	0.588	0.0503072	CC5	PCDH9
MGST11	2.52e-05	0.535087	0.626	0.595	0.0503959	CC5	MGST1
SELENOP1	2.7e-05	0.303677	0.602	0.574	0.0540697	CC5	SELENOP
LTB	3.92e-05	0.287629	0.796	0.732	0.0784804	CC5	LTB
C9H11orf87	5.04e-05	0.404394	0.521	0.428	0.100878	CC5	C9H11orf87
ANXA21	6.01e-05	0.801876	0.55	0.459	0.120165	CC5	ANXA2
TCF7L2	6.71e-05	0.273103	0.673	0.571	0.134207	CC5	TCF7L2
FLRT3	8e-05	0.849225	0.521	0.401	0.160089	CC5	FLRT3
ADGRA22	9.3e-05	0.250831	0.464	0.813	0.185907	CC5	ADGRA2
DUSP6	0.000114323	0.392176	0.37	0.47	0.228646	CC5	DUSP6
DST2	0.000122312	0.497535	0.607	0.6	0.244624	CC5	DST
BACH2	0.000141294	0.299326	0.393	0.574	0.282589	CC5	BACH2
PLEKHA52	0.000230567	0.260336	0.45	0.705	0.461135	CC5	PLEKHA5
CHL1	0.000245256	1.36518	0.559	0.763	0.490513	CC5	CHL1
ID12	0.000263862	0.429051	0.649	0.565	0.527725	CC5	ID1
CST32	0.000355104	0.455827	0.82	0.809	0.710207	CC5	CST3
NDNF2	0.00052116	0.825772	0.564	0.656	1	CC5	NDNF
PDK41	0.000796874	0.323294	0.502	0.508	1	CC5	PDK4
GPX11	0.00121633	0.397576	0.521	0.783	1	CC5	GPX1
CDKN1C1	0.0013515	0.414403	0.512	0.469	1	CC5	CDKN1C
S100A113	0.00163627	0.43684	0.787	0.891	1	CC5	S100A11
NFIB2	0.00171409	0.256179	0.659	0.664	1	CC5	NFIB
TGFB21	0.00172201	0.844344	0.692	0.848	1	CC5	TGFB2
CDC42EP51	0.00183457	0.558198	0.564	0.557	1	CC5	CDC42EP5
LMNA2	0.00216097	0.362345	0.64	0.595	1	CC5	LMNA
YBX32	0.00298564	0.743085	0.616	0.7	1	CC5	YBX3
LOC1102579052	0.0032475	0.474385	0.972	0.979	1	CC5	LOC110257905
CYR612	0.00540841	0.474514	0.626	0.768	1	CC5	CYR61
ELN3	0.00879128	0.378553	0.507	0.8	1	CC5	ELN

## Sheet: CC1
RUNX3
COX2
IKZF2
COX3
ND3
PTPRC
ATP6
ND5
ND1
NLRC3
CYTB
ND2
GIMAP1
ND4
COX1
IKZF3
IL2RB
DOCK10
MKI67
LCP1
CORO1A
LOC102160313
CENPF
ITGB7
ATAD2
PTPRCAP
LOC100621559
CD247
ITGAE
LOC100620198
LOC110255360
MCT7
EPHB6
TOP2A
TOX
RHOH
PLCG2
LOC100519098
LCP2
CENPE
BCL2
CD3E
CCL5
RAC2
CD96
GIMAP7
AFF3
LAT2
CD8A
RGS1
PCLAF
KYNU
NCAPG
HMGB2
FABP6
LOC106505804
SLC7A8
PTPRH
LOC110256649
LOC102162202
SLC39A14
ARL14
ANKS4B
HIST1H3E
LOC110258215
EPS8L2
LOC595122
ARHGEF19
RBM47
SLC46A3
HHLA2
DPEP1
LOC110261483
LOC574051
HBB
DSP
DNAJC30
CDHR5
LOC110255273
APOB
LOC110261669
TMSB10
LOC100621915
TMSB4X
LOC110261482
HSPH1
HSPA6
BAG3
DNAJB1
TNFAIP3
ZFAND2A
HSP90AA1
JUN
HSPD1
ND4
HBEGF
NR4A2
RGS1
FCN2
OLFM4
IRF8
KRT18
KYNU
CYTIP
NFKBID
RGCC
ELL2
CD69
DUSP2
ND2
COX1
CDKN1A
COQ10B
HERPUD1
EHF
ND3
ATF3
BTG2
ND1
HSP70.2
FOSB
FAM46C
SPTY2D1
LOC110261670
COX3
CYTB
FOS
NFKBIZ
DNAJA1
DUSP1
PPP1R15A
ATP6
COX2
PRR15L
LOC110255823
SH3BGRL2
GBP1
BIRC3
ND5
HSPA5
KLF6
LOC100524999
MXD1
SLC5A3
JUNB
HMOX1
RNF19B
DDIT3
RGS2
HSPB1
KRT19
ODC1
PLK3
TIPARP
DNAJB4
TUBA4A
PRR13
LOC396867
ITPKC
LOC100153915
GADD45B
DPRX
FTL
GADD45G
KLHL15
TMEM54
KBTBD7
ACE2
ESPN
FABP6
ENTPD5
RHOB
BHLHE40
KRT8
NR1I2
MYO15B
GLUL
HMGB2
EID3
FGFBP1
LOC100621538
NFKBIA
TGM3
LOC100517427
ZFP36
LOC110258364
LOC100520273
JMJD6
LOC110261482
LOC106507543
PRDX6
LOC110258215
CISD3
DUSP5
CCL20
AREG
SLC7A8
HEXIM1
SLC26A3
ID2
MGST2
LOC100155734
TSPAN1
EGR1
LGALS3
SULT1E1
PERP
SLC40A1
JAK2
RND3
S100A10
ANKS4B
CLDN7
SLC6A20
SPINT2
IER5L
DISP2
BCL2L15
C1H15orf48
EDN1
LGALS4
PLS1
INSIG1
LENG9
CHP2
HIST1H3E
ALS2CL
ADM
HHLA2
TUBB4B
LOC106504121
OSGIN1
MAFF
IER5
SLC30A10
S100G
GADD45A
EPCAM
FAM3B
DNAJB9
FABP1
CLDN4
LOC110256108
GUCA2A
TMPRSS2
IRF6
FAM84A
CLDN3
KRT20
DHRS11
CLCA4
FZD5
LOC100525821
LOC100622246
B3GALT5
SMIM22
EPS8L2
TST
FAM46A
ARL14
CKB
LOC106510322
LOC110261486
UGT1A6
APOBEC1
CKMT1A
CDHR5
PLK2
LMO7
MUC13
LYPD8
LOC100738744
LOC100621915
DPEP1
SGK1
PNP
CASP10
EREG
TMIGD1
MYH11
ACTA2
FLNA
ADGRD1
HHIP
TPM1
TAGLN
LOC100514340
ZNF536
LPP
TPM2
MYL9
NEGR1
TTLL7
MYLK
SYNM
P2RY14
FHL1
LMOD1
NREP
MFAP4
SYNPO2
CALD1
MAP1B
PGM5
ANK3
CNN1
PDE5A
C4A
LOC100515345
CXCL14
COL6A3
FN1
FAT4
S100A6
GJA1
CKB
MMP23B
TNS1
PDLIM3
PCSK1N
CSRP1
RASL11A
SOD3
COL6A2
FAT1
MGLL
CAV1
ADAMTS19
VEGFC
CPED1
FILIP1L
NBL1
PITX1
LGALS1
TGFBR3
NCAM1
PAWR
RGS5
AMIGO2
C3H2orf40
NRP2
COL1A1
PEG10
LOC102161418
LOC100520329
SERPINH1
GPX3
CDC42EP3
KANK1
ID4
TBX2
ACTG2
RBPMS
S100A4
AEBP1
CAV2
CHD5
FILIP1
VCAN
PEAK1
MMP11
ISG12(A)
ANTXR1
ADAM23
ITIH4
PRKG1
GEM
VIM
NR2F1
SPON2
COL4A1
LOC100623720
CAVIN3
CTDSPL
TPM4
TWIST1
TGM2
FAM174B
ADCY5
CLIC4
NTNG1
SPOCK1
ENHO
ANXA5
CD9
WFDC1
VCL
ZEB2
ARHGAP5
HSPG2
DSTN
ADAMTS5
GLI2
ADAMTS1
EMILIN1
LOC100626715
COL1A2
PCDH18
DST
AKAP12
LOC100626247
FOXF2
C2H11orf96
SPARCL1
SEMA3D
AHNAK2
PRDM1
BDKRB2
SMTN
THSD4
TSC22D1
TMEM176B
ADAMDEC1
COL15A1
HOXA10
AHNAK
C1R
GRN
NPR3
TPPP3
SEMA6D
MFGE8
TMEM176A
CRYAB
PRICKLE2
LAMA5
FTH1
S100A11
GNLY
TUBA1A
ALDH2
LMNA
LSAMP
NEFM
MMP1
IFITM3
RALGPS2
FERMT2
F2R
PRELP
EMP2
MRVI1
EHD2
TIMP2
ELN
HOXD10
C7H14orf132
PLAU
AKAP2
SERPING1
PTGES
SYTL2
CTGF
LOC100525237
ARL4A
SH3PXD2A
PTCH1
HSPB6
NOVA1
DES
LAMA2
FXYD7
THY1
ARHGAP28
TGFB1I1
ITGA8
HSPB1
P2RY1
FSTL1
EMID1
SEC11C
IGFBP5
RIMS1
NUPR1
CSRP2
SLC8A1
SSPN
AHRR
HSP90B1
LOXL2
BEX3
A2M
PTGDS
FAM3C
LIMCH1
TGFBI
PLXNA4
ETS2
CLMP
SLITRK6
SELENOM
NID1

## Sheet: CC2
COL3A1
FN1
CXCL14
CFD
COL6A5
APOE
SPARCL1
PTN
CCL2
LUM
ADAMDEC1
COL1A2
COL1A1
LOC100623720
CXCL12
C1S
DCN
C1R
FBLN1
BMP4
PDGFRA
OGN
HTRA1
PTCH1
NOVA1
COL18A1
COL15A1
COL6A2
COL14A1
EMILIN1
ROBO2
AEBP1
IGFBP7
ZBTB20
LTBP4
ECM1
LAMB1
SERPING1
SERPINH1
TCF21
VCAN
TMEM119
A2M
IGFBP5
CDH11
LAMA2
PLPP3
VCAM1
SLIT3
TNXB
C7
SPARC
RARRES2
COL6A3
NRP1
RBPMS
ICOSLG
SFRP1
HOXA10
PTK7
FGFR1
C2H11orf96
GJA1
SCARA5
SPON2
CCDC80
SELENOP
PRELP
CPED1
IGF1
ALDH1A1
THBS1
COL6A6
TMEM150C
ABI3BP
SPRY1
LSAMP
LGALS1
MATN2
ZEB2
FREM1
NFIA
PITX1
COL4A2
LOC106505107
MMP23B
C7H14orf132
C4A
PTPRD
HSPG2
ADAMTS1
HAPLN1
SH3PXD2A
ARHGAP20
COL4A1
IL6ST
CFH
AGT
PMEPA1
COL16A1
HPSE2
THY1
AKAP12
MMP11
ADAMTS5
ARHGAP28
LOC100520512
CLU
CTDSPL
FILIP1L
ENC1
SASH1
ARHGAP5
FAM174B
IFI6
DST
MSC
GLI2
ZNF536
GABRB2
CALD1
CCDC102B
P2RY14
PDGFRB
SSPN
LIMCH1
MYLK
HMCN1
MAP1A
CHODL
SYNPO2
PDE5A
CPA6
NCAM1
IGDCC4
APLNR
PMP22
COL5A2
LIMA1
SPON1
ELN
IFI30
FAM111A
RRBP1
NID1
CLMP
HOXA6
KITLG
FOXF2
IFITM3
DPT
MMP14
PGF
RASA3
LOC397451
ADGRD1
FIBIN
LOC102167255
THSD4
COL5A1
MFAP4
TCF4
CKAP4
PLOD2
CEP126
FLNA
LOC100626247
ECE1
TIMP3
CEBPD
PKD2
SLC8A1
CTSB
TEAD1
TGM2
ARRDC4
TNFAIP6
ADGRL2
FAT4
WNT4
TGFBR3
PLEKHA5
WLS
COL12A1
EFEMP2
POSTN
AKAP2
PLXDC2
ISG12(A)
RARRES1
TMEM176B
AMCF-II
CD63
FHL1
ETV1
FSTL1
AHNAK
CD55
DENND2A
PLA2R1
EDNRB
HHIP
TMEM176A
ZFP36L1
TNC
SHAS2
ANTXR1
DAB2
MFAP2
SERPINF1
TGFB1I1
NID2
SLITRK6
ALDH2
LAMA4
NREP
VASH2
ITGAV
SEMA3D
NFIB
S100A11
ANXA1
LOC100525237
PRICKLE2
FTH1
HSPB6
CYR61
JCHAIN
ICAM1
BTBD19
TIMP2
SERPINE2
MMP2
EPB41L2
MAP1B
CRYAB
PKDCC
PRNP
HOXA9
CYBRD1
VCL
SOD3
SELENOM
SOX4
SAMD5
MPDZ
COLEC12
GRID2
ENHO
FAM198B
PCSK6
HOXA5
TSC22D1
FXYD7
SVEP1
TGFBI
CALCRL
SOX6
BMP5
PTGS1
CSPG4
FZD2
PEG10
ACSL4
TPM4
FAM213A
EHD2
HOXD10
WNT5A
GLP2R
HSP90B1
C3
TNF
PLPP1
WNT16
ALDH16A1
ABCA1
LAMC1
BGN
MDK
MMP1
CXCL10
BMP2
RORA
PRDM1
ADGRL3
COL4A5
MFGE8
TXNIP
C8H4orf48
BDKRB2
EMP2
NEFL
ANXA5
ID3
C17H8orf4
LOXL2
GADD45A
FGF7
FAM3C
COL4A6
ZNF503
ETS2
YBX3
NDNF
PTGDS
ROBO1
WISP1
PHLDA1
LOX
CDKN1C
GEM
PLVAP
CCDC88A
RUNX1T1
PXDN
ADAMTS19
BASP1
GALNT5
HGF
NBL1
PDPN
TNFAIP2
S100A14
CSF1
ZBTB16
CDH6
G0S2
EGR1
PRDX4
EMID1
SOX5
SELENBP1
GRN
TUBA1A
PDE1A
SH3BGRL
NRG1
PLAT
LOC100517188
ALDH1A3
MEST
SEMA3C
ERLEC1
PDIA4
PLAC9
PAPPA
KLF4
TIMP1
PRR16
BMP7
FBN2
ADGRA2
IGF2
P2RY1
RBP1
TNFSF10
LOC110259674
CALCB
NUPR1
ADM
PTX3
F13A1
CLEC14A
MAFB
COL7A1
PLIN2
PDK4
CDC42EP5
SDC2
C1QTNF5
PLAUR
CH25H
TFPI2
LGI1
LOC100738003
PEG3
PLAU
F2R
WFDC1
SPCS1
CTSH
FKBP11
VAMP5
CSRP2
LOC100521082
GPM6B
TMEM100
MANF
LMAN1
ANGPTL4
PDGFD
CXCL8
FMO1
PIEZO2
C1QTNF1
EPHA3
ITGA8
CST3
EFEMP1
TXNDC5

## Sheet: CC3
RGS5
PCP4
ITGA1
PPP1R14A
EBF1
NOTCH3
NR2F2
ACTA2
GJC1
DLC1
ANGPT2
STOM
GUCY1B3
PDGFRB
CYSLTR2
SYTL2
CALD1
COL4A1
BGN
LOC102160410
SEMA5A
TINAGL1
PTPRR
MARCKS
LOC100514340
COL4A2
ITGA7
TPM4
MYLK
ANO1
PDGFA
FERMT2
PEAK1
ADAP2
MYH11
CYGB
LOC100520329
INPP4B
PAWR
OLFML2A
TNS1
CAVIN1
PLCE1
LGALSL
TM4SF1
RBPMS
CD9
TAGLN
JAG1
ARHGAP42
MYL9
FAM13C
MCAM
COL5A3
LPP
RCAN2
FHL5
RASL12
FRMD3
ARHGEF17
TRPC1
LRRC10B
MYO1B
IGFBP7
TPM1
MRVI1
GUCY1A3
CCND1
VCL
MEF2C
OLFML2B
ZFHX3
LAMC3
CNN3
C5H12orf75
ID3
TBX2
CPE
SGIP1
EPHX3
PDE5A
ADRA1A
LHFP
ATP8B1
VIM
APP
HEYL
LOC110257420
CSRP1
CAMK2N1
S100A11
SYNE2
ACKR3
FILIP1L
PRKG1
FLNA
SLC8A1
TGFB3
PKIG
SEMA6D
CLIC4
EHD2
C14H10orf10
LGALS1
NR2F1
ZEB2
COL18A1
FTH1
PLCL1
TGM2
ANGPT1
KITLG
COL12A1
PLXDC2
TPM2
KLHL23
GJA4
SLA-2
LOC100623720
HOXA10
ECE1
EMB
GUCY1A2
FJX1
LAMA4
DES
CDH6
NPNT
LTC4S
MGP
C1QTNF5
ADGRL3
COL1A1
CAV1
C2H11orf96
ATP1A2
PIR
SOX5
ADAMTS9
ADGRA2
ARHGAP24
S1PR5
TSC22D1
KCNJ8
COL1A2
CAV2
CD63
NDUFA4L2
SEPT4
HSPB6
ID4
ISG12(A)
PHYHIPL
AKAP12
EPHA2
PMEPA1
CTGF
LAMC1
ID1
KANK1
CACNA2D1
TESC
SYNPO2
EDNRA
RGS16
ADCY5
CSRP2
FAT1
PGF
PDE1A
DGKH
VASN
HOXA9
MPDZ
LMNA
IFITM3
HAND2
CTDSPL
PHLDA2
SLC2A3
FAM129A
ENPEP
TGFB2
DCUN1D3
SOX4
DSTN
LOC100626247
CXCL2
SULF1
COL6A2
MAP2
UNC5B
PLEKHA5
SERPINH1
PDE4B
WFDC1
ITIH5
C1QTNF1
PHLDA3
ARHGAP29
LMOD1
IL6ST
RGS4
TPPP3
LOC100510975
BMP5
LAMB1
NRP1
HGF
SLC9A3R2
COL5A2
THBS1
OLFML3
PGM5
CPM
PRRX2
PHLDA1
RUNX1T1
SAMD5
THSD7A
RASL11A
NCAM2
COL6A3
SLC12A2
IGFBP5
CAVIN3
ZFP36L1
FOXF2
REM1
CEBPD
FXYD6
PKD2
RALGPS2
LDHA
LOC110257905
ABCC9
SDC2
EMID1
PROS1
ANXA5
TEAD1
SMTN
TWIST1
NRIP1
APOLD1
MFGE8
CLEC14A
CCDC102B
EFEMP2
CYR61
C9H1orf186
HSPB1
PRDX2
EFEMP1
NFIA
PLA2R1
CH25H
SNAI1
SPARC
NREP
CD248
RASA3
TUBA1A
PLAU
CRYAB
POSTN
GEM
SPRY1
AIF1
LOXL2
S1PR1
LIX1
F2RL2
NDNF
VCAM1
RAB7B
LOC100738003
AKAP2
ROBO1
ARHGDIB
PXDN
C8H4orf32
MGST3
PCDH18
NID2
SOCS3
ITGAV
CD55
LOC102167255
TGFB1I1
ESAM
KLF6
FOS
ANXA1
PIEZO2
HEY1
SH3BGRL
BASP1
ATP5G1
C4H1orf54
SLC7A2
CALCRL
RNF122
TIMP2
CSPG4

## Sheet: CC4
FABP5
PROX1
PECAM1
MMRN1
SCN3A
IFIT1
RELN
RANBP3L
IFIT2
REEP1
TBX1
PDPN
STAB1
SLA-DOA
GNG11
KBTBD11
AQP1
SEMA3G
SEMA3D
LYVE1
FLT4
ACP5
EGFL7
SCG3
BCR
IFIT3
PARD6G
MRC1
RSAD2
B2M
BCL2L11
KCTD12
S100B
GJA4
SOX18
CYSTM1
ELN
SLC9A3R2
GPM6A
CD74
KLF2
THBD
APOA1
BST1
LOC102161418
GJD3
RASSF9
MT1A
ADM5
CLEC3B
PLVAP
GJC2
CCL21
HSPB1
SLA-DQB1
OAS1
SMAD1
SLA-2
SLA-DMB
RAMP2
LAPTM5
SLA-DRA
CTNNAL1
ANXA2
ZFAND2A
IER3
LOC110257905
IL33
ERG
IRF8
CAV1
TIMP1
TSPO
CD9
DLL4
S100A10
RND1
IFITM1
LOC100626247
LMO2
EMP1
DNASE1L3
VWF
IFITM3
CCND1
UNC5B
SERPINE1
ID1
IGF2
LOC102166944
ANGPTL4
CALCRL
LYN
DNAJA1
GPR143
CLEC14A
SRGN
SLA-DQA1
DDIT4
VIM
TIMP3
ENPP4
PODXL
CAVIN2
CST3
CD93
PSAP
LOC100525346
FAM167B
PLPP1
PDE4B
C4H1orf54
TSPAN13
FOLR1
HSPE1
CD40
RHOB
NUPR1
NRP2
PRSS23
TM4SF1
FLRT2
S100A16
NFKBIA
TIFA
TUBA1A
LOC110258364
PKIB
SLPI
AKAP12
CAPG
CDH5
TMEM123
FAM107A
LPAR6
FAM198B
IFI6
CYYR1
LOC102159820
BTG2
TCF4
CD36
PSMB9
ARHGDIB
PDLIM3
SMTN
KLF4
MGLL
FAM110D
DDIT3
SLA-DRB1
HERPUD1
ANXA1
DUSP2
TXNIP
ECSCR
PCDH12
FXYD6
THSD1
ISG15
ATF3
PHLDA2
YBX3
SELP
PHLDA3
REL
HSP90B1
APOLD1
HYAL2
GNG10
S1PR1
PRR13
TNFSF10
ISG12(A)
SLA-DMA
NFIB
DNAJB4
LOC100521082
PRDX2
BCAS2
GPX1
LRRC3B
CKS1B
MDK
HHEX
MX1
CAV2
CHP2
GRASP
TIPARP
VEGFC
FGL2
ZNF503
CD320
C8H4orf32
PSMB8
DGKH
MT-2B
FBP1
C8H4orf48
FILIP1
TGFBR3
STOX2
CKS2
ADAMTS9
GRN
KDR
LOC100156073
ARHGAP29
CTSS
IPO11
DUT
ARL5B
ST8SIA4
SPTY2D1
SEC61B
RBP5
FSCN1
FLT1
LOC110255205
MECOM
LGMN
GATA2
MADCAM1
MMRN2
THSD7A
MGST1
ATOX1
CCL24
CCL14
ICAM1
ROBO4
SASH1
ITM2A
TSPAN5

## Sheet: CC5
C15H2orf88
ASCL1
CRLF1
ADGRB1
MARCKS
APOA1
STMN4
BEX4
SNCA
ERC2
HAND2
SYT1
BEX1
CD9
NETO1
ISG12(A)
GNG3
FXYD6
VIM
L1CAM
UCHL1
DCLK1
GAL
ARPP21
KCTD12
LGALS1
GPM6B
RASSF4
CD320
PTGDS
TUBB2B
S100A1
KIAA0408
TSPAN11
TLX2
NEFL
ELAVL3
FEZ1
SLA-2
CADM1
PHOX2B
MATN2
TTLL7
CD200
RGS4
NREP
CADPS
IRF7
LGI4
SEC11C
THSD7A
COL14A1
TUBA1A
ZNF804A
INSM1
S100A6
PCSK1N
CACNA2D1
SCG3
IFI6
DDIT4L
SEMA6D
MDK
SPON2
ANK3
DGKI
PLXNA4
FBLN2
ATP10B
LRRC4C
MAP2
SCRG1
CSPG4
GAP43
SOX4
CNTN1
CLU
ANK2
CELF3
FAM3C
LOC100510904
S100A16
PRNP
KIF5C
PPP1R17
RCAN2
PTPRN2
S100A10
S100A4
CRYAB
CLIC4
FADS3
ZEB2
PMP22
COL16A1
HYAL2
MARCKSL1
NID2
LOC100621607
SOX5
TCF4
CCND1
CCL2
EEF1A2
ATOX1
ISG15
LOC100626247
AMER2
HSPG2
SCN9A
MX1
ADAM23
ANXA5
STMN2
SCN7A
FGF13
RND3
HSP90B1
MSMO1
COL9A3
FXYD7
FGL2
TGFB1I1
NRXN1
STMN3
SCG2
FGF2
PAPPA
MEGF9
HSPB8
LIMA1
LUZP2
ARTN
MAP1B
PRDX2
IFITM3
GPR143
TSPAN15
ITIH5
CNN3
APP
NPNT
FAM129A
CD63
S100B
DSTN
TAGLN
FOXD3
CTNNAL1
LRRC3B
ID4
TXNIP
FTL
SCN3A
C8H4orf48
SSPN
SERPINE2
NCAM2
LOC110257710
EDNRB
OLFML2A
OLFML3
RAMP1
EMP1
TSPO
ADGRL3
DMBT1
MEST
SSR4
PCDH17
CFH
CDH6
ID3
SEMA3C
COL4A2
PLCE1
MRPS6
BEX3
LAMA2
SLITRK6
TCF7
MCAM
ITGA1
CDH19
DNER
STK17A
PRDX4
DGKH
TIMP3
PDGFA
MEF2C
ROBO1
AHRR
CCDC80
SASH1
ERBB3
TEAD1
TIMP2
CSRP1
SPCS2
PCDH9
MGST1
SELENOP
LTB
C9H11orf87
ANXA2
TCF7L2
FLRT3
ADGRA2
DUSP6
DST
BACH2
PLEKHA5
CHL1
ID1
CST3
NDNF
PDK4
GPX1
CDKN1C
S100A11
NFIB
TGFB2
CDC42EP5
LMNA
YBX3
LOC110257905
CYR61
ELN
