# Supplementary material for: Multi-Omics Uncover Neonatal Cecal Cell Development Potentials
Source: Front Cell Dev Biol. 2022 Jul 15;10:840298. doi: 10.3389/fcell.2022.840298 (PMC9334561; doi:10.3389/fcell.2022.840298)
Supplement: Supplementary file 4 [file DataSheet1.zip › Supplementary Table 11 Goblet.xlsx]

## Sheet: marker——goblet
	p_val	avg_logFC	pct.1	pct.2	p_val_adj	cluster	gene
COX1	1.03e-274	1.16435	1	0.984	2.06e-271	Goblet 1	COX1
COX3	2.32e-238	0.972725	1	0.99	4.65e-235	Goblet 1	COX3
ND4	3.55e-223	0.991315	0.997	0.888	7.09e-220	Goblet 1	ND4
ATP6	3.43e-213	0.911278	0.999	0.967	6.86e-210	Goblet 1	ATP6
CYTB	4.4e-201	0.920051	1	0.937	8.8e-198	Goblet 1	CYTB
BAG3	2.87e-189	0.960047	0.99	0.845	5.74e-186	Goblet 1	BAG3
HBEGF	1.03e-180	0.619425	0.958	0.717	2.06e-177	Goblet 1	HBEGF
SLC9A3	1.84e-174	1.23526	0.834	0.381	3.68e-171	Goblet 1	SLC9A3
LENG9	2.72e-159	0.376281	0.891	0.543	5.44e-156	Goblet 1	LENG9
COX2	4.77e-156	0.76425	1	0.996	9.55e-153	Goblet 1	COX2
ND3	1.14e-155	0.795309	0.99	0.8	2.28e-152	Goblet 1	ND3
HSPA6	1.34e-155	0.930779	0.993	0.92	2.68e-152	Goblet 1	HSPA6
ND5	3.12e-152	0.757457	0.99	0.782	6.23e-149	Goblet 1	ND5
DNAJB4	1.06e-149	0.790626	0.968	0.781	2.12e-146	Goblet 1	DNAJB4
HSPH1	1.58e-147	0.980226	0.993	0.845	3.17e-144	Goblet 1	HSPH1
DUOX2	5.95e-142	0.639851	0.79	0.362	1.19e-138	Goblet 1	DUOX2
SLC5A3	2.66e-141	0.552457	0.901	0.529	5.33e-138	Goblet 1	SLC5A3
ND2	3.65e-139	0.755746	0.993	0.824	7.29e-136	Goblet 1	ND2
HSP70	7.46e-135	1.04528	0.999	0.936	1.49e-131	Goblet 1	HSP70
MXD1	1.23e-133	0.758059	0.842	0.497	2.46e-130	Goblet 1	MXD1
RND3	1.94e-129	0.411144	0.891	0.556	3.88e-126	Goblet 1	RND3
APOBEC1	7.09e-124	0.388877	0.795	0.35	1.42e-120	Goblet 1	APOBEC1
KLF6	1.05e-123	0.742882	0.931	0.654	2.1e-120	Goblet 1	KLF6
PLK3	5.18e-123	0.428181	0.855	0.535	1.04e-119	Goblet 1	PLK3
THBS1	7.48e-123	0.328641	0.919	0.698	1.5e-119	Goblet 1	THBS1
ADM	2.11e-121	0.832298	0.936	0.738	4.21e-118	Goblet 1	ADM
DISP2	3.1e-117	0.681898	0.981	0.907	6.21e-114	Goblet 1	DISP2
AHNAK	1.72e-115	1.13	0.812	0.424	3.45e-112	Goblet 1	AHNAK
ND1	5.7e-115	0.647996	0.992	0.822	1.14e-111	Goblet 1	ND1
DUSP5	3.6e-114	0.480338	0.83	0.513	7.21e-111	Goblet 1	DUSP5
ZFAND2A	3.38e-112	0.442618	0.977	0.852	6.77e-109	Goblet 1	ZFAND2A
KYNU	5.67e-112	0.312219	0.827	0.536	1.13e-108	Goblet 1	KYNU
JAK2	3.01e-109	0.658968	0.811	0.504	6.01e-106	Goblet 1	JAK2
LYPD8	4.79e-109	1.01369	0.811	0.433	9.57e-106	Goblet 1	LYPD8
HPGD	1.72e-107	0.356776	0.845	0.565	3.43e-104	Goblet 1	HPGD
LOC100524999	7.49e-107	0.41805	0.935	0.6	1.5e-103	Goblet 1	LOC100524999
AREG	2.38e-103	0.603893	0.859	0.507	4.77e-100	Goblet 1	AREG
PPP1R15A	4.95e-103	0.748784	0.939	0.794	9.91e-100	Goblet 1	PPP1R15A
SYNE2	7.6e-102	0.833993	0.833	0.446	1.52e-98	Goblet 1	SYNE2
LOC102158679	1.19e-98	1.07241	0.749	0.369	2.38e-95	Goblet 1	LOC102158679
CLCA4	1.18e-96	1.02045	0.795	0.389	2.35e-93	Goblet 1	CLCA4
NFKBIZ	1.08e-95	0.839639	0.841	0.557	2.17e-92	Goblet 1	NFKBIZ
PDK4	1.14e-95	0.491476	0.769	0.567	2.29e-92	Goblet 1	PDK4
ATF3	2.74e-94	0.594668	0.929	0.69	5.49e-91	Goblet 1	ATF3
REL	5.22e-91	0.265719	0.948	0.764	1.04e-87	Goblet 1	REL
PRR13	7.18e-88	0.7066	0.96	0.819	1.44e-84	Goblet 1	PRR13
RNF19B	2.08e-83	0.390991	0.804	0.574	4.17e-80	Goblet 1	RNF19B
LGALSL	1.52e-77	0.406664	0.791	0.472	3.04e-74	Goblet 1	LGALSL
MISP	6.05e-76	0.717472	0.699	0.314	1.21e-72	Goblet 1	MISP
JUN	3.39e-74	0.683653	0.948	0.865	6.79e-71	Goblet 1	JUN
HERPUD1	3.68e-73	0.395041	0.953	0.763	7.36e-70	Goblet 1	HERPUD1
DMBT1	3.9e-73	0.701912	0.787	0.415	7.81e-70	Goblet 1	DMBT1
FABP1	8.97e-73	0.624861	0.806	0.53	1.79e-69	Goblet 1	FABP1
RRBP1	7.5e-68	0.496859	0.875	0.655	1.5e-64	Goblet 1	RRBP1
CDKN1A	4.78e-67	0.294978	0.596	0.245	9.56e-64	Goblet 1	CDKN1A
BIRC3	7.3e-67	0.846775	0.867	0.658	1.46e-63	Goblet 1	BIRC3
LOC110258215	8.35e-67	0.313745	0.88	0.597	1.67e-63	Goblet 1	LOC110258215
TGM3	3.14e-65	0.469763	0.701	0.362	6.29e-62	Goblet 1	TGM3
GADD45B	3.57e-64	0.391023	0.824	0.588	7.15e-61	Goblet 1	GADD45B
ENTPD8	6.4e-64	0.404103	0.674	0.404	1.28e-60	Goblet 1	ENTPD8
LOC106507543	2.93e-63	0.333625	0.694	0.358	5.86e-60	Goblet 1	LOC106507543
SLC6A20	2.03e-62	0.497868	0.713	0.458	4.05e-59	Goblet 1	SLC6A20
ATP8B1	9e-62	0.531905	0.777	0.531	1.8e-58	Goblet 1	ATP8B1
BTG2	9.13e-61	0.402454	0.921	0.769	1.83e-57	Goblet 1	BTG2
EMP1	5.22e-59	0.659431	0.75	0.457	1.04e-55	Goblet 1	EMP1
SMIM22	5.39e-59	0.457113	0.877	0.595	1.08e-55	Goblet 1	SMIM22
LOC100520273	2.41e-56	0.942303	0.657	0.351	4.82e-53	Goblet 1	LOC100520273
GLUL	3.21e-56	0.272205	0.882	0.638	6.41e-53	Goblet 1	GLUL
KLF4	1.22e-54	0.470178	0.795	0.46	2.43e-51	Goblet 1	KLF4
FAM46A	3.02e-54	0.582874	0.756	0.573	6.04e-51	Goblet 1	FAM46A
MAFF	3.1e-54	0.471069	0.732	0.461	6.21e-51	Goblet 1	MAFF
CA4	9.84e-54	0.802997	0.681	0.291	1.97e-50	Goblet 1	CA4
MYO15B	7.82e-53	0.737145	0.716	0.42	1.56e-49	Goblet 1	MYO15B
UGT1A6	2.31e-52	0.607956	0.744	0.446	4.62e-49	Goblet 1	UGT1A6
TMIGD1	6.11e-49	0.261339	0.773	0.431	1.22e-45	Goblet 1	TMIGD1
TIPARP	6.91e-49	0.498339	0.688	0.389	1.38e-45	Goblet 1	TIPARP
HSP90AA1	7.73e-49	0.496543	1	0.989	1.55e-45	Goblet 1	HSP90AA1
EREG	2.73e-48	0.558077	0.704	0.405	5.47e-45	Goblet 1	EREG
KLHL15	3.5e-48	0.265406	0.707	0.508	6.99e-45	Goblet 1	KLHL15
PRDX6	5.76e-47	0.423178	0.973	0.807	1.15e-43	Goblet 1	PRDX6
INSIG1	9.85e-47	0.296514	0.823	0.685	1.97e-43	Goblet 1	INSIG1
DPEP1	1.39e-45	0.339801	0.706	0.359	2.79e-42	Goblet 1	DPEP1
TNFAIP3	2.7e-45	0.915634	0.817	0.692	5.4e-42	Goblet 1	TNFAIP3
PRDM1	8.58e-45	0.352728	0.662	0.383	1.72e-41	Goblet 1	PRDM1
AOC1	7.61e-44	0.397397	0.682	0.324	1.52e-40	Goblet 1	AOC1
MS4A12	1.53e-43	0.498825	0.731	0.483	3.06e-40	Goblet 1	MS4A12
IRF6	1.36e-41	0.540129	0.608	0.259	2.72e-38	Goblet 1	IRF6
HHLA2	1.78e-41	0.393548	0.691	0.355	3.57e-38	Goblet 1	HHLA2
HSPA5	4.86e-41	0.607179	0.922	0.817	9.73e-38	Goblet 1	HSPA5
C7H6orf222	9e-41	0.659894	0.635	0.36	1.8e-37	Goblet 1	C7H6orf222
ELF3	1.51e-39	0.446729	0.75	0.503	3.02e-36	Goblet 1	ELF3
LOC102162202	7.99e-39	0.290598	0.675	0.447	1.6e-35	Goblet 1	LOC102162202
B3GALT5	8.79e-39	0.501019	0.644	0.318	1.76e-35	Goblet 1	B3GALT5
KRT20	3.89e-38	0.490238	0.717	0.539	7.79e-35	Goblet 1	KRT20
TCF7L2	6.54e-38	0.547775	0.564	0.268	1.31e-34	Goblet 1	TCF7L2
ALDOB	3.59e-37	0.50438	0.667	0.363	7.18e-34	Goblet 1	ALDOB
SLC44A4	5.23e-37	0.491535	0.719	0.51	1.05e-33	Goblet 1	SLC44A4
DSP	1.17e-35	0.646576	0.628	0.422	2.34e-32	Goblet 1	DSP
RHOB	6.28e-35	0.465532	0.899	0.75	1.26e-31	Goblet 1	RHOB
ZFP36	5.06e-33	0.366307	0.788	0.587	1.01e-29	Goblet 1	ZFP36
RBM47	1.11e-32	0.570843	0.617	0.359	2.22e-29	Goblet 1	RBM47
SDC4	1.78e-31	0.533249	0.695	0.566	3.56e-28	Goblet 1	SDC4
MUC13	2e-31	0.331759	0.712	0.381	4e-28	Goblet 1	MUC13
DNAJB1	8.31e-31	0.410799	0.993	0.896	1.66e-27	Goblet 1	DNAJB1
FZD5	1.53e-30	0.507823	0.682	0.455	3.07e-27	Goblet 1	FZD5
EID3	1.14e-29	0.771018	0.675	0.475	2.28e-26	Goblet 1	EID3
CDHR5	1.68e-29	0.332936	0.751	0.52	3.36e-26	Goblet 1	CDHR5
FOSB	1.22e-28	0.273095	0.836	0.663	2.43e-25	Goblet 1	FOSB
LMO7	8.95e-28	0.667118	0.583	0.278	1.79e-24	Goblet 1	LMO7
PSAP	2.34e-27	0.391233	0.735	0.593	4.67e-24	Goblet 1	PSAP
BMP2	6.18e-27	0.590051	0.635	0.486	1.24e-23	Goblet 1	BMP2
LOC100621538	8.47e-27	0.290069	0.75	0.616	1.69e-23	Goblet 1	LOC100621538
ZFP36L1	1.64e-26	0.417871	0.83	0.674	3.27e-23	Goblet 1	ZFP36L1
SLC26A3	1.97e-25	0.492391	0.545	0.259	3.94e-22	Goblet 1	SLC26A3
GADD45G	2.52e-24	0.396758	0.798	0.637	5.05e-21	Goblet 1	GADD45G
SULT1E1	3.29e-23	0.309516	0.692	0.503	6.57e-20	Goblet 1	SULT1E1
GBP1	3.7e-23	0.366207	0.882	0.771	7.4e-20	Goblet 1	GBP1
DUSP1	3.92e-23	0.326121	0.8	0.66	7.85e-20	Goblet 1	DUSP1
EPS8L2	4.66e-23	0.514474	0.593	0.344	9.31e-20	Goblet 1	EPS8L2
LAMA3	5.87e-23	0.303037	0.299	0.249	1.17e-19	Goblet 1	LAMA3
LOC110255823	1.43e-21	0.255204	0.271	0.182	2.86e-18	Goblet 1	LOC110255823
LUZP1	2.85e-21	0.48239	0.594	0.354	5.71e-18	Goblet 1	LUZP1
LOC110261482	9.84e-21	0.284503	0.735	0.61	1.97e-17	Goblet 1	LOC110261482
FAM3B	2.21e-20	0.360806	0.616	0.395	4.42e-17	Goblet 1	FAM3B
LOC100157285	1.08e-17	0.265047	0.344	0.241	2.16e-14	Goblet 1	LOC100157285
PLS1	1.74e-16	0.378867	0.607	0.437	3.48e-13	Goblet 1	PLS1
CASP10	1.79e-16	0.3686	0.638	0.46	3.57e-13	Goblet 1	CASP10
HEXIM1	2.04e-16	0.332639	0.612	0.415	4.09e-13	Goblet 1	HEXIM1
ARL4A	8.85e-15	0.345823	0.583	0.371	1.77e-11	Goblet 1	ARL4A
PLOD2	9.25e-15	0.553641	0.606	0.46	1.85e-11	Goblet 1	PLOD2
CDH17	1.23e-14	0.4012	0.581	0.34	2.45e-11	Goblet 1	CDH17
LIMA1	4.63e-14	0.324764	0.666	0.501	9.27e-11	Goblet 1	LIMA1
ERBB3	1.17e-13	0.374482	0.535	0.343	2.33e-10	Goblet 1	ERBB3
GADD45A	4.6e-13	0.267614	0.708	0.586	9.19e-10	Goblet 1	GADD45A
ENTPD5	8.05e-13	0.610546	0.506	0.19	1.61e-09	Goblet 1	ENTPD5
ALS2CL	9.9e-13	0.398613	0.504	0.277	1.98e-09	Goblet 1	ALS2CL
ANKS4B	5.09e-12	0.441286	0.533	0.338	1.02e-08	Goblet 1	ANKS4B
TMEM56	2.22e-10	0.274569	0.421	0.466	4.44e-07	Goblet 1	TMEM56
TMPRSS2	6.85e-10	0.592585	0.499	0.258	1.37e-06	Goblet 1	TMPRSS2
TSC22D1	1.07e-09	0.28051	0.57	0.406	2.13e-06	Goblet 1	TSC22D1
MUC12	2.34e-09	0.758138	0.534	0.282	4.68e-06	Goblet 1	MUC12
SLC30A10	2.9e-09	0.469165	0.561	0.339	5.8e-06	Goblet 1	SLC30A10
DUSP6	3.13e-09	0.324967	0.503	0.346	6.26e-06	Goblet 1	DUSP6
CTSZ	5.88e-09	0.356336	0.591	0.462	1.18e-05	Goblet 1	CTSZ
OTUD1	6.28e-09	0.270178	0.543	0.396	1.26e-05	Goblet 1	OTUD1
LOC110257759	1.62e-08	0.310334	0.365	0.28	3.24e-05	Goblet 1	LOC110257759
ESPN	4.71e-08	0.268535	0.434	0.228	9.43e-05	Goblet 1	ESPN
ADGRG7	8.22e-08	0.288312	0.517	0.338	0.000164462	Goblet 1	ADGRG7
LOC106505804	1.95e-07	0.290731	0.348	0.233	0.000390158	Goblet 1	LOC106505804
DSC2	2.64e-07	0.524403	0.506	0.374	0.000527068	Goblet 1	DSC2
PLCE1	3.27e-07	0.332777	0.457	0.357	0.000653104	Goblet 1	PLCE1
NRIP1	1.08e-06	0.412039	0.559	0.349	0.00215222	Goblet 1	NRIP1
CHP2	1.64e-06	0.320378	0.524	0.386	0.00327094	Goblet 1	CHP2
CES1	2.16e-06	0.326909	0.349	0.32	0.00432812	Goblet 1	CES1
LOC396867	1.21e-05	0.341542	0.502	0.354	0.0241479	Goblet 1	LOC396867
CXCL16	5.34e-05	0.334696	0.613	0.573	0.106738	Goblet 1	CXCL16
F2RL1	5.68e-05	0.307351	0.382	0.255	0.113605	Goblet 1	F2RL1
ASS1	6.74e-05	0.262529	0.481	0.316	0.134759	Goblet 1	ASS1
LOC100152327	7.22e-05	0.314572	0.987	0.929	0.144481	Goblet 1	LOC100152327
MAFB	0.000356053	0.332555	0.503	0.303	0.712106	Goblet 1	MAFB
SLC46A3	0.00137311	0.505995	0.483	0.301	1	Goblet 1	SLC46A3
GRN	0.00141751	0.257158	0.595	0.517	1	Goblet 1	GRN
SH3PXD2A	0.00179734	0.259585	0.437	0.392	1	Goblet 1	SH3PXD2A
PTPRH	0.00183331	0.399318	0.367	0.208	1	Goblet 1	PTPRH
LOC106504121	0.00190813	0.262843	0.583	0.515	1	Goblet 1	LOC106504121
NAALADL1	0.00378822	0.268775	0.477	0.184	1	Goblet 1	NAALADL1
DST	0.00481341	0.403714	0.515	0.428	1	Goblet 1	DST
LOC110256649	0.00778776	0.263952	0.488	0.224	1	Goblet 1	LOC110256649
OLFM4	2.48e-265	1.5164	0.944	0.97	4.95e-262	Goblet 2	OLFM4
IFITM3	6.86e-265	1.31016	0.966	0.981	1.37e-261	Goblet 2	IFITM3
C1H15orf48	7.52e-214	1.16389	0.982	0.887	1.5e-210	Goblet 2	C1H15orf48
SPINK1	2.76e-203	1.39731	0.881	0.962	5.52e-200	Goblet 2	SPINK1
SSR4	2.48e-191	1.26658	0.98	0.968	4.97e-188	Goblet 2	SSR4
S100A10	3.61e-187	1.02613	0.993	0.961	7.23e-184	Goblet 2	S100A10
MT-2B	1.49e-184	1.25427	0.845	0.917	2.97e-181	Goblet 2	MT-2B
PI3	7.22e-179	1.53221	0.889	0.967	1.44e-175	Goblet 2	PI3
PPP1R1B	7.48e-177	1.12563	0.87	0.93	1.5e-173	Goblet 2	PPP1R1B
TXN	2.09e-174	1.10676	0.979	0.893	4.19e-171	Goblet 2	TXN
ATP5G1	8.29e-174	1.13728	0.972	0.951	1.66e-170	Goblet 2	ATP5G1
HSPE1	1.37e-169	1.12153	0.982	0.986	2.75e-166	Goblet 2	HSPE1
S100G	3.98e-165	1.32117	0.923	0.781	7.96e-162	Goblet 2	S100G
DUT	2.92e-151	0.93691	0.852	0.958	5.84e-148	Goblet 2	DUT
SAA3	4.93e-149	1.21009	0.807	0.963	9.86e-146	Goblet 2	SAA3
MT1D	5.83e-146	1.18301	0.782	0.856	1.17e-142	Goblet 2	MT1D
LGALS2	5.01e-143	1.2152	0.8	0.535	1e-139	Goblet 2	LGALS2
PIGR	7.99e-141	0.706878	0.815	0.965	1.6e-137	Goblet 2	PIGR
FBP2	7.84e-132	0.683151	0.815	0.959	1.57e-128	Goblet 2	FBP2
PSMB8	4.11e-131	0.798072	0.875	0.967	8.22e-128	Goblet 2	PSMB8
CD63	4.28e-127	1.07511	0.944	0.822	8.55e-124	Goblet 2	CD63
MGST1	1.04e-122	0.949133	0.923	0.873	2.08e-119	Goblet 2	MGST1
PSMB9	2.46e-122	0.768669	0.832	0.929	4.93e-119	Goblet 2	PSMB9
FTL	3.02e-118	0.595986	0.97	0.934	6.03e-115	Goblet 2	FTL
TSTD1	3.95e-111	0.951813	0.858	0.84	7.9e-108	Goblet 2	TSTD1
ALDH1A1	1.14e-108	0.302794	0.715	0.71	2.28e-105	Goblet 2	ALDH1A1
YBX3	5.77e-108	0.772568	0.832	0.949	1.15e-104	Goblet 2	YBX3
C9	2.25e-103	0.629357	0.76	0.912	4.51e-100	Goblet 2	C9
FCN2	3.86e-99	1.08854	0.906	0.98	7.72e-96	Goblet 2	FCN2
SEC61B	2.27e-94	0.879369	0.919	0.969	4.54e-91	Goblet 2	SEC61B
GPX2	2.57e-93	0.869149	0.806	0.953	5.13e-90	Goblet 2	GPX2
MT1A	9.81e-93	0.747207	0.745	0.927	1.96e-89	Goblet 2	MT1A
MDK	2.18e-91	0.607422	0.845	0.942	4.36e-88	Goblet 2	MDK
PPA1	1.58e-89	0.650573	0.81	0.916	3.16e-86	Goblet 2	PPA1
S100A16	5.31e-85	0.713921	0.845	0.954	1.06e-81	Goblet 2	S100A16
LOC100517427	1.09e-84	0.777981	0.794	0.664	2.18e-81	Goblet 2	LOC100517427
LOC100517891	4.3e-84	0.384268	0.284	0.769	8.61e-81	Goblet 2	LOC100517891
CKS1B	2.14e-82	0.847521	0.78	0.949	4.28e-79	Goblet 2	CKS1B
MANF	2.33e-82	0.667848	0.787	0.838	4.67e-79	Goblet 2	MANF
KRT19	6.71e-81	0.821958	0.964	0.968	1.34e-77	Goblet 2	KRT19
TST	2.32e-78	0.743278	0.929	0.915	4.65e-75	Goblet 2	TST
GMDS	6.27e-77	0.724523	0.867	0.923	1.25e-73	Goblet 2	GMDS
MGST3	7.3e-75	0.806275	0.945	0.96	1.46e-71	Goblet 2	MGST3
TMEM171	1.94e-74	0.293104	0.649	0.437	3.87e-71	Goblet 2	TMEM171
KRT8	3.54e-71	0.832365	0.939	0.948	7.08e-68	Goblet 2	KRT8
C5	2.7e-70	0.391805	0.735	0.96	5.4e-67	Goblet 2	C5
FKBP11	1.46e-69	0.614903	0.858	0.904	2.93e-66	Goblet 2	FKBP11
SPINT2	8.02e-67	0.65425	0.944	0.877	1.6e-63	Goblet 2	SPINT2
SPAI-2	7.37e-66	1.03933	0.75	0.959	1.47e-62	Goblet 2	SPAI-2
GPX1	2.73e-61	0.628978	0.776	0.889	5.45e-58	Goblet 2	GPX1
CDC42EP5	2.03e-60	0.724965	0.832	0.852	4.05e-57	Goblet 2	CDC42EP5
LOC102166944	2.64e-59	0.509455	0.707	0.933	5.28e-56	Goblet 2	LOC102166944
ANXA2	7.13e-58	0.782128	0.808	0.766	1.43e-54	Goblet 2	ANXA2
PRDX2	2.71e-57	0.798834	0.869	0.875	5.42e-54	Goblet 2	PRDX2
ALDH2	5.31e-57	0.299475	0.657	0.811	1.06e-53	Goblet 2	ALDH2
HSPB1	5.94e-57	0.422747	0.913	0.981	1.19e-53	Goblet 2	HSPB1
TMSB10	2.18e-56	0.309518	1	1	4.36e-53	Goblet 2	TMSB10
MT3	2.24e-56	0.26694	0.69	0.945	4.48e-53	Goblet 2	MT3
CD9	2.48e-55	0.489825	0.857	0.801	4.95e-52	Goblet 2	CD9
CLDN3	2.94e-55	0.535307	0.814	0.795	5.87e-52	Goblet 2	CLDN3
PRDX5	1.27e-51	0.611344	0.726	0.598	2.54e-48	Goblet 2	PRDX5
LDHA	1.62e-51	0.553471	0.599	0.43	3.24e-48	Goblet 2	LDHA
CCNB1	6.18e-51	0.264966	0.483	0.407	1.24e-47	Goblet 2	CCNB1
LOC100626247	2.51e-49	0.752983	0.772	0.92	5.01e-46	Goblet 2	LOC100626247
SPCS1	3.49e-49	0.608158	0.761	0.736	6.98e-46	Goblet 2	SPCS1
CISD3	5.66e-47	0.817016	0.826	0.89	1.13e-43	Goblet 2	CISD3
PTTG1	4.8e-46	0.30061	0.44	0.908	9.6e-43	Goblet 2	PTTG1
LOC110261483	7.32e-46	0.923328	0.856	0.758	1.46e-42	Goblet 2	LOC110261483
TK1	6.23e-45	0.392966	0.546	0.542	1.25e-41	Goblet 2	TK1
FAM162A	7.67e-44	0.582189	0.82	0.884	1.53e-40	Goblet 2	FAM162A
C14H10orf99	1.52e-43	0.619413	0.793	0.718	3.03e-40	Goblet 2	C14H10orf99
CLDN7	2.21e-43	0.636384	0.921	0.822	4.42e-40	Goblet 2	CLDN7
EPCAM	1.21e-42	0.630399	0.947	0.866	2.42e-39	Goblet 2	EPCAM
TMEM54	5.27e-41	0.5011	0.854	0.929	1.05e-37	Goblet 2	TMEM54
B2M	4.88e-40	0.559954	0.987	0.975	9.76e-37	Goblet 2	B2M
CNN3	5.23e-40	0.403707	0.68	0.85	1.05e-36	Goblet 2	CNN3
CFP	1.14e-38	0.462025	0.697	0.935	2.28e-35	Goblet 2	CFP
SDF2L1	2.47e-38	0.291781	0.649	0.723	4.95e-35	Goblet 2	SDF2L1
TSPAN15	1.15e-37	0.361606	0.681	0.716	2.3e-34	Goblet 2	TSPAN15
HMGB2	7.55e-37	0.666563	0.892	0.979	1.51e-33	Goblet 2	HMGB2
CISD1	4.36e-34	0.681349	0.783	0.856	8.72e-31	Goblet 2	CISD1
ATOX1	4.89e-34	0.580946	0.71	0.697	9.78e-31	Goblet 2	ATOX1
SELENBP1	2.14e-33	0.5708	0.772	0.925	4.27e-30	Goblet 2	SELENBP1
TUBB4B	1.38e-32	0.574215	0.864	0.872	2.77e-29	Goblet 2	TUBB4B
LGALS4	2.57e-32	0.388634	0.887	0.874	5.14e-29	Goblet 2	LGALS4
CXCL10	2.9e-32	0.363294	0.534	0.814	5.81e-29	Goblet 2	CXCL10
PCLAF	2.99e-31	0.637905	0.712	0.943	5.99e-28	Goblet 2	PCLAF
GNLY	5.74e-31	0.34301	0.631	0.95	1.15e-27	Goblet 2	GNLY
IFITM1	6.7e-31	0.345803	0.99	0.983	1.34e-27	Goblet 2	IFITM1
FBP1	1.59e-30	0.450281	0.482	0.424	3.18e-27	Goblet 2	FBP1
RAC2	1.73e-30	0.414567	0.795	0.964	3.46e-27	Goblet 2	RAC2
IFI6	4.68e-30	0.347375	0.971	0.994	9.36e-27	Goblet 2	IFI6
TSPAN33	6.81e-30	0.386527	0.632	0.86	1.36e-26	Goblet 2	TSPAN33
SEC11C	7.68e-30	0.465042	0.725	0.82	1.54e-26	Goblet 2	SEC11C
BIRC5	1.89e-29	0.350894	0.71	0.963	3.79e-26	Goblet 2	BIRC5
CFI	2.86e-29	0.545966	0.716	0.937	5.71e-26	Goblet 2	CFI
PKIG	1.11e-28	0.468388	0.483	0.456	2.22e-25	Goblet 2	PKIG
NQO1	4.71e-28	0.296799	0.535	0.618	9.41e-25	Goblet 2	NQO1
C6	2.41e-27	0.360118	0.73	0.962	4.82e-24	Goblet 2	C6
LOC100154071	2.99e-25	0.271673	0.667	0.948	5.99e-22	Goblet 2	LOC100154071
FAM213A	3.31e-24	0.442055	0.613	0.712	6.62e-21	Goblet 2	FAM213A
ISG12(A)	3.79e-24	0.285944	0.962	0.996	7.58e-21	Goblet 2	ISG12(A)
S100A6	1.94e-22	0.513506	0.913	0.953	3.88e-19	Goblet 2	S100A6
CFB	1.28e-21	0.425949	0.704	0.887	2.56e-18	Goblet 2	CFB
XBP1	1.46e-21	0.332402	0.724	0.837	2.91e-18	Goblet 2	XBP1
DSTN	2.25e-21	0.543348	0.685	0.772	4.5e-18	Goblet 2	DSTN
CTSH	5e-21	0.266177	0.409	0.401	1e-17	Goblet 2	CTSH
SH3BGRL2	5.73e-21	0.450136	0.772	0.914	1.15e-17	Goblet 2	SH3BGRL2
LYZ	3.81e-20	0.444803	0.634	0.876	7.61e-17	Goblet 2	LYZ
LOC100154873	3.95e-20	0.43672	0.677	0.891	7.9e-17	Goblet 2	LOC100154873
TSPAN1	5.46e-20	0.508861	0.934	0.882	1.09e-16	Goblet 2	TSPAN1
LOC110259864	2.11e-19	0.311639	0.605	0.791	4.21e-16	Goblet 2	LOC110259864
CKS2	4.6e-19	0.485542	0.831	0.918	9.21e-16	Goblet 2	CKS2
CEBPD	3.74e-18	0.315092	0.839	0.857	7.48e-15	Goblet 2	CEBPD
UBE2C	4.36e-18	0.592605	0.719	0.95	8.72e-15	Goblet 2	UBE2C
C4BPB	1.44e-17	0.251658	0.611	0.696	2.88e-14	Goblet 2	C4BPB
LGALS3	2.65e-17	0.301949	0.878	0.849	5.3e-14	Goblet 2	LGALS3
GNG10	7.08e-17	0.448485	0.732	0.864	1.42e-13	Goblet 2	GNG10
CALML4	9.14e-16	0.337262	0.678	0.692	1.83e-12	Goblet 2	CALML4
S100A11	9.39e-16	0.393251	0.701	0.901	1.88e-12	Goblet 2	S100A11
CSTB	2.23e-15	0.349575	0.804	0.864	4.46e-12	Goblet 2	CSTB
LOC100522011	1.47e-14	0.420895	0.632	0.844	2.95e-11	Goblet 2	LOC100522011
BLVRB	1.57e-14	0.363486	0.682	0.891	3.15e-11	Goblet 2	BLVRB
LOC100153915	1.64e-14	0.547512	0.781	0.971	3.28e-11	Goblet 2	LOC100153915
AK1	6.76e-12	0.643417	0.648	0.8	1.35e-08	Goblet 2	AK1
PPP1R14D	9.7e-12	0.400329	0.707	0.8	1.94e-08	Goblet 2	PPP1R14D
LOC106510170	1.56e-11	0.291516	0.758	0.858	3.12e-08	Goblet 2	LOC106510170
PHLDA2	1.22e-10	0.350318	0.608	0.645	2.43e-07	Goblet 2	PHLDA2
CST3	2.54e-10	0.271095	0.629	0.81	5.08e-07	Goblet 2	CST3
S100A2	2.63e-10	0.421387	0.666	0.919	5.26e-07	Goblet 2	S100A2
LOC574051	3.44e-10	0.270961	0.726	0.824	6.88e-07	Goblet 2	LOC574051
FABP6	8.11e-09	0.54661	0.197	0.36	1.62e-05	Goblet 2	FABP6
STMN1	1.15e-08	0.437232	0.741	0.962	2.31e-05	Goblet 2	STMN1
BPI	1.91e-07	0.868442	0.735	0.95	0.000381227	Goblet 2	BPI
HMGN5	2.51e-07	0.308274	0.635	0.895	0.000502367	Goblet 2	HMGN5
GUCA2A	2.56e-07	0.288801	0.381	0.621	0.000511819	Goblet 2	GUCA2A
DHRS11	3.76e-07	0.374026	0.662	0.75	0.000752782	Goblet 2	DHRS11
HBB	3.88e-07	0.595383	0.26	0.478	0.000776182	Goblet 2	HBB
MSMB	1.2e-06	0.484731	0.385	0.465	0.00239444	Goblet 2	MSMB
CKMT1A	3.41e-06	0.258696	0.661	0.711	0.00681535	Goblet 2	CKMT1A
TSPO	8.94e-06	0.323526	0.623	0.743	0.0178759	Goblet 2	TSPO
SOD2	1.95e-05	0.519163	0.617	0.718	0.0390797	Goblet 2	SOD2
CKB	2.59e-05	0.391024	0.672	0.79	0.0517642	Goblet 2	CKB
S100A14	2.74e-05	0.444668	0.757	0.93	0.0547675	Goblet 2	S100A14
GLRX	6e-05	0.448728	0.687	0.889	0.120061	Goblet 2	GLRX
MRPS6	0.000129095	0.277817	0.569	0.693	0.258191	Goblet 2	MRPS6
SLPI	0.000297195	0.308619	0.27	0.471	0.59439	Goblet 2	SLPI
LOC100622246	0.0020496	0.251052	0.735	0.882	1	Goblet 2	LOC100622246
DLC1	2.55e-277	0.253033	0.989	0.706	5.11e-274	Goblet 3	DLC1
CALD1	3.89e-265	0.253056	0.997	0.755	7.79e-262	Goblet 3	CALD1
NLRC3	1.43e-214	0.263532	0.996	0.792	2.87e-211	Goblet 3	NLRC3
RUNX3	5.51e-211	0.309039	0.997	0.827	1.1e-207	Goblet 3	RUNX3
FLNA	2.74e-196	0.289666	0.982	0.647	5.48e-193	Goblet 3	FLNA
COL4A1	3.14e-178	0.262905	0.952	0.599	6.28e-175	Goblet 3	COL4A1
IKZF2	3.1e-158	0.375333	0.986	0.803	6.2e-155	Goblet 3	IKZF2
GIMAP1	7.13e-144	0.333686	0.994	0.829	1.43e-140	Goblet 3	GIMAP1
CXCL14	4.3e-138	0.278203	0.975	0.71	8.6e-135	Goblet 3	CXCL14
CCL5	2.27e-115	0.440827	1	0.995	4.53e-112	Goblet 3	CCL5
HOXA10	4.59e-110	0.348255	0.95	0.615	9.17e-107	Goblet 3	HOXA10
ND11	2.02e-98	0.614981	0.99	0.854	4.04e-95	Goblet 3	ND1
ND21	1.8e-97	0.622351	0.994	0.855	3.6e-94	Goblet 3	ND2
COX21	1.28e-87	0.580509	1	0.997	2.56e-84	Goblet 3	COX2
ND51	7.78e-82	0.565671	0.989	0.821	1.56e-78	Goblet 3	ND5
LGALS1	4.48e-81	0.266372	0.953	0.69	8.95e-78	Goblet 3	LGALS1
ND31	2.39e-77	0.544949	0.997	0.833	4.77e-74	Goblet 3	ND3
CD74	2.03e-66	0.253791	0.992	0.872	4.06e-63	Goblet 3	CD74
CYTB1	8.98e-59	0.459489	0.999	0.949	1.8e-55	Goblet 3	CYTB
ATP61	3.86e-55	0.479757	1	0.973	7.71e-52	Goblet 3	ATP6
ND41	3.29e-50	0.420043	0.996	0.909	6.59e-47	Goblet 3	ND4
COX31	5.28e-44	0.41981	1	0.992	1.06e-40	Goblet 3	COX3
HOXA5	2.44e-33	0.257318	0.85	0.634	4.89e-30	Goblet 3	HOXA5
HOXB6	9.66e-33	0.326035	0.767	0.529	1.93e-29	Goblet 3	HOXB6
COX11	1.35e-30	0.265396	1	0.987	2.69e-27	Goblet 3	COX1
HOXA6	5.26e-13	0.284514	0.692	0.551	1.05e-09	Goblet 3	HOXA6
A4GNT	5.02e-73	0.786855	0.965	0.837	1e-69	Goblet 4	A4GNT
LOC1005178911	8.16e-72	1.60402	0.972	0.596	1.63e-68	Goblet 4	LOC100517891
ETV4	1.29e-69	0.574842	0.944	0.719	2.58e-66	Goblet 4	ETV4
CENPE	1.98e-69	0.34745	0.979	0.822	3.96e-66	Goblet 4	CENPE
SGO2	1.02e-62	0.301187	0.972	0.771	2.04e-59	Goblet 4	SGO2
ANGPTL4	1.82e-62	0.315676	0.965	0.443	3.64e-59	Goblet 4	ANGPTL4
IL1A	3.67e-60	0.790335	0.951	0.477	7.35e-57	Goblet 4	IL1A
PEG3	4.26e-58	0.310154	0.901	0.551	8.52e-55	Goblet 4	PEG3
ATAD2	7.79e-58	0.341612	0.965	0.776	1.56e-54	Goblet 4	ATAD2
ARF2	2.8e-56	0.543689	0.958	0.592	5.61e-53	Goblet 4	ARF2
RORC	1.55e-55	0.338688	0.923	0.611	3.11e-52	Goblet 4	RORC
LOC1006262471	4.22e-54	0.294235	0.993	0.867	8.43e-51	Goblet 4	LOC100626247
BPI1	4.23e-54	0.865618	0.993	0.875	8.47e-51	Goblet 4	BPI
P2RY14	1.02e-52	0.467542	0.915	0.468	2.03e-49	Goblet 4	P2RY14
DNAJA4	1.76e-48	0.296479	0.958	0.812	3.51e-45	Goblet 4	DNAJA4
CPSF4L	4.09e-45	0.309746	0.113	0.405	8.18e-42	Goblet 4	CPSF4L
MUC2	6.54e-45	1.14041	0.859	0.281	1.31e-41	Goblet 4	MUC2
SPINK4	6.96e-45	1.48836	0.944	0.275	1.39e-41	Goblet 4	SPINK4
RAB26	9.14e-44	0.560629	0.838	0.251	1.83e-40	Goblet 4	RAB26
UPP1	9.81e-42	0.427433	0.944	0.517	1.96e-38	Goblet 4	UPP1
IRF8	1.95e-39	0.258925	0.951	0.636	3.89e-36	Goblet 4	IRF8
FCN21	3.36e-39	0.79444	1	0.954	6.73e-36	Goblet 4	FCN2
ALDH16A1	4.98e-35	0.353378	0.824	0.432	9.95e-32	Goblet 4	ALDH16A1
TFF3	6.99e-35	1.41871	0.937	0.677	1.4e-31	Goblet 4	TFF3
LOC595122	2.33e-33	0.429961	0.951	0.806	4.65e-30	Goblet 4	LOC595122
ATP2C2	3.31e-33	0.284028	0.268	0.82	6.61e-30	Goblet 4	ATP2C2
SIDT1	6.27e-33	0.464576	0.148	0.331	1.25e-29	Goblet 4	SIDT1
ARFGEF3	6.71e-32	0.603237	0.866	0.671	1.34e-28	Goblet 4	ARFGEF3
CIART	7.18e-32	0.29585	0.169	0.468	1.44e-28	Goblet 4	CIART
C1QA	1.23e-31	0.299648	0.873	0.484	2.46e-28	Goblet 4	C1QA
HERPUD11	5.99e-31	1.22438	0.972	0.826	1.2e-27	Goblet 4	HERPUD1
S100A21	9.35e-31	0.294144	0.958	0.832	1.87e-27	Goblet 4	S100A2
HBEGF1	3.11e-30	0.552139	0.965	0.798	6.23e-27	Goblet 4	HBEGF
CLCA1	2.43e-29	0.921414	0.796	0.236	4.87e-26	Goblet 4	CLCA1
ZFAND2A1	2.23e-28	0.662775	0.986	0.894	4.46e-25	Goblet 4	ZFAND2A
BAG31	5.72e-28	0.642545	0.979	0.895	1.14e-24	Goblet 4	BAG3
AHI1	1.97e-27	0.278278	0.958	0.684	3.94e-24	Goblet 4	AHI1
AGR2	5.18e-25	2.32935	0.81	0.673	1.04e-21	Goblet 4	AGR2
PTPRN2	1.69e-23	0.320209	0.232	0.31	3.37e-20	Goblet 4	PTPRN2
LOC5740511	1.77e-23	0.504946	0.951	0.785	3.54e-20	Goblet 4	LOC574051
PLCB4	2.86e-22	0.352771	0.232	0.372	5.72e-19	Goblet 4	PLCB4
2020-06-01	5.1e-22	0.80145	0.958	0.893	1.02e-18	Goblet 4	JUN
AHNAK2	5.13e-22	0.505997	0.19	0.303	1.03e-18	Goblet 4	AHNAK2
SLA-DRA	5.93e-22	0.32446	0.944	0.856	1.19e-18	Goblet 4	SLA-DRA
LOC1102582151	8.6e-21	0.477801	0.944	0.689	1.72e-17	Goblet 4	LOC110258215
CFB1	2.98e-20	0.299993	0.972	0.822	5.96e-17	Goblet 4	CFB
C4BPB1	3.72e-20	0.400628	0.845	0.66	7.43e-17	Goblet 4	C4BPB
SDF2L11	1.83e-19	0.477733	0.852	0.692	3.65e-16	Goblet 4	SDF2L1
FCGBP	2.75e-18	0.725913	0.711	0.359	5.5e-15	Goblet 4	FCGBP
MEGF9	3.07e-18	0.308032	0.254	0.371	6.14e-15	Goblet 4	MEGF9
SYTL5	1.68e-17	0.609272	0.282	0.484	3.37e-14	Goblet 4	SYTL5
FER1L6	6.2e-17	0.668012	0.268	0.323	1.24e-13	Goblet 4	FER1L6
DDIT3	1.12e-16	0.506886	0.944	0.713	2.23e-13	Goblet 4	DDIT3
RGS2	1.25e-16	1.05015	0.986	0.826	2.5e-13	Goblet 4	RGS2
IFI61	1.73e-16	0.380859	1	0.986	3.47e-13	Goblet 4	IFI6
STXBP5L	3.38e-16	0.61465	0.275	0.248	6.76e-13	Goblet 4	STXBP5L
CKAP4	1.79e-15	0.316549	0.831	0.648	3.58e-12	Goblet 4	CKAP4
HSPD1	4.53e-15	0.304508	0.979	0.954	9.05e-12	Goblet 4	HSPD1
DUSP11	4.57e-15	0.813431	0.88	0.704	9.14e-12	Goblet 4	DUSP1
BTG21	2.19e-14	0.888728	0.88	0.822	4.38e-11	Goblet 4	BTG2
TUBA4A	3.08e-14	0.29309	0.937	0.729	6.15e-11	Goblet 4	TUBA4A
BCAS1	3.89e-14	0.858132	0.697	0.451	7.79e-11	Goblet 4	BCAS1
CLDN4	8.06e-14	0.78219	0.789	0.646	1.61e-10	Goblet 4	CLDN4
DDIT4	2.87e-13	0.518619	0.972	0.758	5.75e-10	Goblet 4	DDIT4
SOX5	3.32e-13	0.272346	0.289	0.488	6.64e-10	Goblet 4	SOX5
SLC9A3R2	3.46e-12	0.28281	0.338	0.527	6.92e-09	Goblet 4	SLC9A3R2
FOSB1	3.63e-12	0.843059	0.81	0.723	7.25e-09	Goblet 4	FOSB
HSP90B1	8.57e-12	0.642352	0.986	0.895	1.71e-08	Goblet 4	HSP90B1
TSPAN13	8.69e-12	0.411529	0.296	0.516	1.74e-08	Goblet 4	TSPAN13
RAB27B	8.84e-12	0.4107	0.338	0.595	1.77e-08	Goblet 4	RAB27B
ENTPD81	1.05e-11	0.260818	0.331	0.511	2.11e-08	Goblet 4	ENTPD8
HSPH11	1.6e-11	0.566617	0.972	0.896	3.2e-08	Goblet 4	HSPH1
NTRK2	1.95e-11	0.342727	0.261	0.18	3.9e-08	Goblet 4	NTRK2
NFKBIA	2.26e-11	1.09245	0.796	0.784	4.52e-08	Goblet 4	NFKBIA
DNAJA1	3.14e-11	0.826393	0.979	0.957	6.29e-08	Goblet 4	DNAJA1
CFD	2.79e-10	0.298537	0.965	0.887	5.58e-07	Goblet 4	CFD
NFKBIZ1	3.13e-10	0.877784	0.817	0.654	6.27e-07	Goblet 4	NFKBIZ
BIRC31	4.15e-10	0.327863	0.887	0.728	8.3e-07	Goblet 4	BIRC3
GLUL1	6.46e-10	0.981193	0.824	0.724	1.29e-06	Goblet 4	GLUL
LPP	1.98e-09	0.357266	0.732	0.51	3.96e-06	Goblet 4	LPP
LOC100736733	2.93e-09	1.18828	0.352	0.453	5.87e-06	Goblet 4	LOC100736733
JUNB	6.67e-09	0.604785	0.887	0.78	1.33e-05	Goblet 4	JUNB
ATF31	1.05e-08	0.645147	0.873	0.774	2.1e-05	Goblet 4	ATF3
HSPA51	1.09e-08	0.499423	0.979	0.85	2.18e-05	Goblet 4	HSPA5
LPAR5	1.28e-08	0.328153	0.789	0.611	2.57e-05	Goblet 4	LPAR5
FOS	1.97e-08	0.521222	0.852	0.863	3.93e-05	Goblet 4	FOS
TXNDC5	2.35e-08	0.420189	0.838	0.636	4.71e-05	Goblet 4	TXNDC5
RHOB1	2.61e-08	0.560278	0.887	0.801	5.22e-05	Goblet 4	RHOB
SLC5A31	4.81e-08	0.459291	0.873	0.656	9.61e-05	Goblet 4	SLC5A3
MMP13	5.44e-08	0.514106	0.62	0.449	0.00010887	Goblet 4	MMP13
HSP90AA11	7.32e-08	0.558069	0.993	0.993	0.000146385	Goblet 4	HSP90AA1
MARCKSL1	1.32e-07	0.378853	0.725	0.584	0.0002634	Goblet 4	MARCKSL1
FERMT1	1.56e-07	0.289405	0.958	0.758	0.000312827	Goblet 4	FERMT1
DNAJB11	3.1e-07	0.612075	0.965	0.93	0.000619061	Goblet 4	DNAJB1
LOC1102614821	3.86e-07	0.504537	0.887	0.645	0.000771334	Goblet 4	LOC110261482
MAFF1	6.03e-07	0.31358	0.725	0.553	0.00120639	Goblet 4	MAFF
PRDX4	6.83e-07	0.367156	0.838	0.699	0.0013653	Goblet 4	PRDX4
CTSZ1	1.09e-06	0.292713	0.704	0.5	0.00218988	Goblet 4	CTSZ
EGR1	3.13e-06	0.640455	0.718	0.713	0.00625423	Goblet 4	EGR1
LOC100510904	5.43e-06	0.407142	0.613	0.406	0.0108674	Goblet 4	LOC100510904
KLF41	1.24e-05	0.306859	0.775	0.574	0.0248711	Goblet 4	KLF4
GMDS1	1.73e-05	0.51223	0.796	0.911	0.0345519	Goblet 4	GMDS
PNLIPRP2	1.99e-05	0.446811	0.38	0.182	0.0397421	Goblet 4	PNLIPRP2
CXCL8	5.67e-05	1.21917	0.662	0.667	0.113344	Goblet 4	CXCL8
EPHA2	6.36e-05	0.327873	0.57	0.399	0.127184	Goblet 4	EPHA2
ADM1	6.51e-05	0.646668	0.803	0.811	0.130238	Goblet 4	ADM
ATP10B	6.79e-05	0.398153	0.268	0.474	0.135729	Goblet 4	ATP10B
RASD1	9e-05	0.500528	0.408	0.595	0.180003	Goblet 4	RASD1
ZFP361	0.000117711	0.374139	0.754	0.657	0.235422	Goblet 4	ZFP36
DGKH	0.000135674	0.402396	0.606	0.514	0.271348	Goblet 4	DGKH
SEC61B1	0.000168209	0.252909	0.986	0.952	0.336418	Goblet 4	SEC61B
SPDEF	0.000395648	1.03706	0.592	0.414	0.791296	Goblet 4	SPDEF
HEPACAM2	0.000412985	0.640969	0.38	0.312	0.82597	Goblet 4	HEPACAM2
FAM46C	0.000525225	0.306939	0.775	0.714	1	Goblet 4	FAM46C
INSIG11	0.000540916	0.346795	0.775	0.734	1	Goblet 4	INSIG1
ARL5B	0.000646346	0.271117	0.401	0.494	1	Goblet 4	ARL5B
C17H8orf4	0.00084328	1.06641	0.585	0.571	1	Goblet 4	C17H8orf4
CCL20	0.000871508	0.670332	0.613	0.408	1	Goblet 4	CCL20
TCF7	0.00126866	0.52274	0.676	0.65	1	Goblet 4	TCF7
EREG1	0.00158392	0.582902	0.627	0.51	1	Goblet 4	EREG
LOC100519098	0.00167187	0.590138	0.634	0.559	1	Goblet 4	LOC100519098
RETNLB	0.00172526	0.909487	0.57	0.401	1	Goblet 4	RETNLB
SYTL2	0.00175355	1.2215	0.613	0.679	1	Goblet 4	SYTL2
REP15	0.00199492	0.804578	0.549	0.232	1	Goblet 4	REP15
ISG20	0.00232529	0.290871	0.923	0.854	1	Goblet 4	ISG20
PPP1R15A1	0.0044615	0.256448	0.845	0.848	1	Goblet 4	PPP1R15A
ADGRL2	0.00510355	0.276989	0.599	0.721	1	Goblet 4	ADGRL2
SLC12A2	0.00518886	0.368746	0.669	0.748	1	Goblet 4	SLC12A2
MUC131	0.00565082	0.445328	0.662	0.495	1	Goblet 4	MUC13
RNASE10	0.0061188	0.293228	0.437	0.573	1	Goblet 4	RNASE10
S100A161	0.0071798	0.300649	0.979	0.916	1	Goblet 4	S100A16
SOX4	0.00740965	0.504716	0.725	0.646	1	Goblet 4	SOX4
SLC39A14	0.00755387	0.271621	0.359	0.303	1	Goblet 4	SLC39A14
LOC100525346	0.00767426	0.407505	0.585	0.527	1	Goblet 4	LOC100525346
S100A141	0.00878161	0.319298	0.81	0.877	1	Goblet 4	S100A14
KRT18	0.0088976	0.346637	0.662	0.868	1	Goblet 4	KRT18
PIEZO2	9.07e-55	0.502651	0.988	0.372	1.81e-51	Goblet 5	PIEZO2
NT5E	1.74e-54	0.355646	1	0.199	3.47e-51	Goblet 5	NT5E
AMIGO2	3.08e-54	0.389225	0.988	0.469	6.16e-51	Goblet 5	AMIGO2
KIAA0408	3.64e-54	0.835875	0.988	0.669	7.28e-51	Goblet 5	KIAA0408
ASCL1	3.9e-54	1.2161	0.988	0.558	7.8e-51	Goblet 5	ASCL1
ZFHX4	4.42e-54	0.325833	0.988	0.766	8.84e-51	Goblet 5	ZFHX4
STMN2	5.45e-54	0.380386	0.988	0.327	1.09e-50	Goblet 5	STMN2
MEGF91	5.75e-54	0.778904	0.988	0.348	1.15e-50	Goblet 5	MEGF9
NYAP2	1.46e-53	1.13133	0.988	0.568	2.91e-50	Goblet 5	NYAP2
NCAM2	5.76e-53	0.266533	0.988	0.751	1.15e-49	Goblet 5	NCAM2
NTS	6.56e-53	2.38294	0.976	0.352	1.31e-49	Goblet 5	NTS
TAC1	1.12e-52	1.84874	0.976	0.069	2.23e-49	Goblet 5	TAC1
SLC18A1	1.45e-52	1.57819	0.976	0.397	2.91e-49	Goblet 5	SLC18A1
LOC110256583	2.79e-52	0.305088	0.976	0.548	5.58e-49	Goblet 5	LOC110256583
RAB261	4.02e-52	0.954219	0.988	0.258	8.04e-49	Goblet 5	RAB26
ISL1	1.01e-51	0.918772	0.976	0.731	2.03e-48	Goblet 5	ISL1
AHI11	1.23e-51	1.20741	1	0.688	2.46e-48	Goblet 5	AHI1
F2R	1.71e-51	0.329492	1	0.677	3.43e-48	Goblet 5	F2R
CCR5	3.59e-51	0.292634	0.976	0.564	7.18e-48	Goblet 5	CCR5
SLITRK6	3.76e-51	0.569841	0.988	0.658	7.51e-48	Goblet 5	SLITRK6
EGFL7	3.96e-51	0.336496	1	0.548	7.92e-48	Goblet 5	EGFL7
ROBO1	4.46e-51	0.486282	0.976	0.523	8.91e-48	Goblet 5	ROBO1
PLCXD3	8.73e-51	0.920725	0.988	0.854	1.75e-47	Goblet 5	PLCXD3
UCN3	8.92e-51	1.6349	0.976	0.114	1.78e-47	Goblet 5	UCN3
C9H11orf87	1.07e-50	0.341704	0.976	0.445	2.15e-47	Goblet 5	C9H11orf87
LOC110257710	1.6e-50	0.762995	0.976	0.429	3.2e-47	Goblet 5	LOC110257710
CHGA	1.63e-50	2.77822	0.976	0.404	3.25e-47	Goblet 5	CHGA
PCLO	4.72e-50	1.59855	0.976	0.402	9.45e-47	Goblet 5	PCLO
BMP4	8.34e-50	0.356488	0.976	0.659	1.67e-46	Goblet 5	BMP4
ADAP2	1.26e-49	0.26066	0.976	0.773	2.52e-46	Goblet 5	ADAP2
LOC100156937	1.29e-49	0.306353	0.988	0.624	2.58e-46	Goblet 5	LOC100156937
ASCL2	1.3e-49	0.456858	0.988	0.392	2.61e-46	Goblet 5	ASCL2
LIMCH1	1.49e-49	0.533525	0.976	0.476	2.98e-46	Goblet 5	LIMCH1
SYT16	1.76e-49	0.348685	0.988	0.309	3.53e-46	Goblet 5	SYT16
TOX	2.25e-49	1.30308	1	0.686	4.51e-46	Goblet 5	TOX
ELAVL2	3.22e-49	0.3387	0.976	0.719	6.44e-46	Goblet 5	ELAVL2
CLU	8.67e-49	0.484678	0.988	0.445	1.73e-45	Goblet 5	CLU
SOX51	1.2e-48	0.564573	0.976	0.465	2.39e-45	Goblet 5	SOX5
SCT	1.39e-48	0.492863	0.988	0.664	2.78e-45	Goblet 5	SCT
NRXN1	2.04e-48	0.250361	0.988	0.507	4.09e-45	Goblet 5	NRXN1
EPB41L2	1.08e-47	0.467024	0.988	0.666	2.16e-44	Goblet 5	EPB41L2
NR4A3	1.15e-47	0.766808	1	0.751	2.29e-44	Goblet 5	NR4A3
BASP1	1.37e-47	0.313866	0.976	0.466	2.73e-44	Goblet 5	BASP1
ATP2C21	1.69e-47	0.46864	1	0.79	3.39e-44	Goblet 5	ATP2C2
NREP	1.77e-47	0.707224	0.976	0.726	3.54e-44	Goblet 5	NREP
PKDCC	5.67e-47	1.4473	0.988	0.696	1.13e-43	Goblet 5	PKDCC
FLRT2	1.37e-46	0.482408	0.988	0.567	2.75e-43	Goblet 5	FLRT2
FAT4	4.11e-46	0.285734	0.976	0.75	8.23e-43	Goblet 5	FAT4
IRF81	1.25e-45	0.41114	0.988	0.641	2.49e-42	Goblet 5	IRF8
RPGR	2e-45	0.714871	0.976	0.421	4e-42	Goblet 5	RPGR
LAMC1	3.48e-45	0.328751	0.988	0.724	6.96e-42	Goblet 5	LAMC1
SYTL51	8.64e-45	0.391775	0.941	0.462	1.73e-41	Goblet 5	SYTL5
C8H4orf32	1.04e-44	0.503025	0.988	0.559	2.08e-41	Goblet 5	C8H4orf32
STXBP5L1	7.05e-44	0.3682	0.929	0.23	1.41e-40	Goblet 5	STXBP5L
EPHB6	8.27e-44	0.550203	1	0.837	1.65e-40	Goblet 5	EPHB6
AKR1CL1	8.46e-44	0.254856	0.988	0.664	1.69e-40	Goblet 5	AKR1CL1
HSPB8	8.95e-44	1.38156	0.976	0.839	1.79e-40	Goblet 5	HSPB8
BCL2	1.01e-43	0.48778	0.988	0.801	2.02e-40	Goblet 5	BCL2
PTPRCAP	2.18e-43	0.360577	0.988	0.842	4.37e-40	Goblet 5	PTPRCAP
NKX2-2	2.72e-43	0.889621	0.882	0.05	5.43e-40	Goblet 5	NKX2-2
FBXO16	4.59e-43	0.302816	0.941	0.265	9.18e-40	Goblet 5	FBXO16
NBL1	1.56e-42	0.850183	1	0.506	3.11e-39	Goblet 5	NBL1
SRGN	2.63e-42	0.544057	0.988	0.826	5.27e-39	Goblet 5	SRGN
LRRC10B	3.39e-42	0.756513	0.941	0.249	6.77e-39	Goblet 5	LRRC10B
SNAI1	5.65e-42	0.296512	0.976	0.671	1.13e-38	Goblet 5	SNAI1
RGS1	1.64e-41	0.332839	1	0.854	3.28e-38	Goblet 5	RGS1
ATAD21	3.59e-41	0.299115	0.988	0.778	7.19e-38	Goblet 5	ATAD2
P2RY141	8.63e-41	0.325305	0.976	0.475	1.73e-37	Goblet 5	P2RY14
LOC100738744	9.76e-41	0.260365	0.988	0.466	1.95e-37	Goblet 5	LOC100738744
TRPC1	1.96e-40	1.24725	0.941	0.329	3.91e-37	Goblet 5	TRPC1
SERPINH1	2.11e-40	0.309616	0.988	0.827	4.22e-37	Goblet 5	SERPINH1
RASD11	2.25e-40	0.30089	0.976	0.575	4.49e-37	Goblet 5	RASD1
ANXA1	3.3e-40	0.322162	0.988	0.677	6.59e-37	Goblet 5	ANXA1
CADPS	4.27e-40	0.948671	0.918	0.704	8.55e-37	Goblet 5	CADPS
SMC4	3.41e-39	0.618474	0.988	0.842	6.82e-36	Goblet 5	SMC4
ACSL4	4.34e-39	0.330734	0.976	0.804	8.69e-36	Goblet 5	ACSL4
ARHGAP24	8.28e-39	0.597789	0.918	0.664	1.66e-35	Goblet 5	ARHGAP24
PRNP	8.83e-39	0.311226	0.988	0.263	1.77e-35	Goblet 5	PRNP
TNFRSF13B	1.14e-38	0.410925	0.941	0.446	2.28e-35	Goblet 5	TNFRSF13B
ETV3	1.92e-38	0.48703	1	0.433	3.85e-35	Goblet 5	ETV3
LMAN1	2.49e-38	0.399228	0.988	0.636	4.98e-35	Goblet 5	LMAN1
MMP2	2.49e-38	0.625821	0.929	0.432	4.99e-35	Goblet 5	MMP2
TMEM123	2.82e-38	0.435749	0.988	0.722	5.63e-35	Goblet 5	TMEM123
MEST	3.46e-38	0.432553	0.918	0.569	6.92e-35	Goblet 5	MEST
DIRAS3	2.88e-37	1.00422	0.906	0.352	5.77e-34	Goblet 5	DIRAS3
GPR171	8.05e-37	0.280486	1	0.716	1.61e-33	Goblet 5	GPR171
C15H2orf88	1.32e-36	0.343968	0.941	0.654	2.64e-33	Goblet 5	C15H2orf88
HOXA51	2.18e-36	0.724287	0.988	0.674	4.37e-33	Goblet 5	HOXA5
GCG	2.7e-36	0.793638	0.094	0.31	5.4e-33	Goblet 5	GCG
HOXA61	3.07e-36	0.349304	0.988	0.572	6.14e-33	Goblet 5	HOXA6
CHGB	5.09e-36	1.83877	0.894	0.286	1.02e-32	Goblet 5	CHGB
MAP2	5.35e-36	0.292163	0.094	0.759	1.07e-32	Goblet 5	MAP2
SST	1.13e-35	3.98266	0.106	0.351	2.25e-32	Goblet 5	SST
HYAL2	2.77e-35	0.270172	1	0.325	5.54e-32	Goblet 5	HYAL2
FABP5	3.6e-35	0.872483	0.976	0.545	7.21e-32	Goblet 5	FABP5
ST18	8.77e-35	1.21368	0.906	0.672	1.75e-31	Goblet 5	ST18
ZBTB20	1.24e-34	1.26666	0.988	0.579	2.49e-31	Goblet 5	ZBTB20
LOC1006215381	6.07e-33	0.257306	0.988	0.656	1.21e-29	Goblet 5	LOC100621538
LPAR6	7.32e-33	0.670028	0.953	0.197	1.46e-29	Goblet 5	LPAR6
PAWR	1.22e-32	0.462631	1	0.682	2.45e-29	Goblet 5	PAWR
AGBL3	1.23e-32	0.387299	0.906	0.383	2.47e-29	Goblet 5	AGBL3
RBP4	1.72e-32	0.795627	0.141	0.379	3.44e-29	Goblet 5	RBP4
ARFGEF31	2.65e-32	0.741005	0.918	0.673	5.3e-29	Goblet 5	ARFGEF3
EPHA3	9.35e-32	0.29216	0.118	0.485	1.87e-28	Goblet 5	EPHA3
HOXB61	1.04e-31	0.578086	0.976	0.572	2.08e-28	Goblet 5	HOXB6
IFI62	1.66e-31	0.876975	1	0.986	3.31e-28	Goblet 5	IFI6
RFX6	1.93e-31	1.14753	0.871	0.239	3.86e-28	Goblet 5	RFX6
PAPPA2	2.13e-31	1.36648	0.871	0.427	4.26e-28	Goblet 5	PAPPA2
CTSB	3.33e-31	0.917855	1	0.614	6.66e-28	Goblet 5	CTSB
FAM3C	1e-30	0.765937	0.953	0.498	2e-27	Goblet 5	FAM3C
FAM46C1	1.02e-30	0.331347	0.988	0.709	2.05e-27	Goblet 5	FAM46C
LENG91	1.44e-30	0.553464	0.976	0.662	2.87e-27	Goblet 5	LENG9
RGS4	2.09e-30	0.607843	0.871	0.224	4.17e-27	Goblet 5	RGS4
IL17RB	5.37e-30	0.338011	0.894	0.631	1.07e-26	Goblet 5	IL17RB
SCG2	1.62e-29	1.89034	0.859	0.348	3.23e-26	Goblet 5	SCG2
TCF71	1.98e-29	0.258249	0.976	0.642	3.95e-26	Goblet 5	TCF7
NPNT	2.3e-29	0.252498	0.871	0.709	4.61e-26	Goblet 5	NPNT
VAMP5	2.62e-29	0.448919	0.906	0.575	5.24e-26	Goblet 5	VAMP5
2020-03-01	1.03e-28	0.32074	0.988	0.79	2.07e-25	Goblet 5	2020-03-01
SCN3A	5.92e-28	0.43455	0.153	0.701	1.18e-24	Goblet 5	SCN3A
DDIT31	9.07e-28	0.925115	0.976	0.716	1.81e-24	Goblet 5	DDIT3
ZFAND2A2	9.48e-28	0.321345	1	0.895	1.9e-24	Goblet 5	ZFAND2A
PLPP1	1.25e-27	0.619014	0.965	0.623	2.49e-24	Goblet 5	PLPP1
PHLDA1	2.42e-27	0.300188	0.953	0.625	4.85e-24	Goblet 5	PHLDA1
S100A111	3.87e-27	0.318623	0.988	0.832	7.73e-24	Goblet 5	S100A11
TUBA1A	4.52e-27	1.98797	0.871	0.592	9.05e-24	Goblet 5	TUBA1A
MID1IP1	4.67e-27	0.421158	0.894	0.34	9.34e-24	Goblet 5	MID1IP1
NEFM	7.78e-27	0.577478	0.835	0.165	1.56e-23	Goblet 5	NEFM
ELL2	2.22e-26	0.74576	0.918	0.672	4.44e-23	Goblet 5	ELL2
STMN11	4.39e-26	0.579353	0.988	0.888	8.79e-23	Goblet 5	STMN1
PYY	6.21e-26	4.33685	0.847	0.204	1.24e-22	Goblet 5	PYY
RGCC	9.25e-26	0.658738	0.953	0.61	1.85e-22	Goblet 5	RGCC
RASGEF1B	1.31e-25	0.822352	0.906	0.616	2.63e-22	Goblet 5	RASGEF1B
JAK21	2.71e-25	0.337814	0.988	0.606	5.41e-22	Goblet 5	JAK2
PROX1	3.47e-25	0.25466	0.165	0.497	6.95e-22	Goblet 5	PROX1
STMN3	4.48e-24	0.267673	0.188	0.852	8.97e-21	Goblet 5	STMN3
SCGN	6.16e-24	0.40073	0.824	0.655	1.23e-20	Goblet 5	SCGN
FAT1	1.71e-23	0.647545	0.906	0.307	3.42e-20	Goblet 5	FAT1
CPLX2	7.73e-23	0.38144	0.176	0.439	1.55e-19	Goblet 5	CPLX2
PKD2	1.01e-22	0.271777	0.847	0.692	2.03e-19	Goblet 5	PKD2
DNAJC12	1.03e-22	0.616229	0.859	0.755	2.05e-19	Goblet 5	DNAJC12
DNAJB41	1.46e-22	0.416398	0.988	0.846	2.92e-19	Goblet 5	DNAJB4
ID2	6.25e-22	1.43698	0.929	0.875	1.25e-18	Goblet 5	ID2
KANK1	8.55e-22	0.281865	0.224	0.775	1.71e-18	Goblet 5	KANK1
FMO1	2.37e-21	0.257144	0.176	0.698	4.74e-18	Goblet 5	FMO1
SERPINE1	3.38e-21	0.280776	0.212	0.633	6.76e-18	Goblet 5	SERPINE1
CITED4	1.35e-20	0.61003	0.871	0.609	2.7e-17	Goblet 5	CITED4
TTLL7	2.75e-20	0.472178	0.224	0.791	5.51e-17	Goblet 5	TTLL7
PLK2	4.32e-20	0.288681	0.929	0.495	8.64e-17	Goblet 5	PLK2
ALDH1A11	4.76e-20	1.5061	0.824	0.708	9.52e-17	Goblet 5	ALDH1A1
RUNX1T1	2.65e-19	0.541188	0.2	0.589	5.29e-16	Goblet 5	RUNX1T1
TPH1	6.44e-19	1.47175	0.776	0.358	1.29e-15	Goblet 5	TPH1
SQLE	1.03e-18	0.508799	0.953	0.539	2.05e-15	Goblet 5	SQLE
HMGB21	1.34e-18	0.38739	1	0.95	2.69e-15	Goblet 5	HMGB2
LOC1005253461	1.38e-18	0.327346	0.929	0.518	2.75e-15	Goblet 5	LOC100525346
XBP11	1.53e-18	0.33249	0.988	0.795	3.05e-15	Goblet 5	XBP1
LOC110255360	1.55e-18	0.277511	0.988	0.764	3.09e-15	Goblet 5	LOC110255360
SAMD5	1.64e-18	0.376968	0.259	0.791	3.29e-15	Goblet 5	SAMD5
DUSP12	1.94e-18	1.23512	1	0.704	3.89e-15	Goblet 5	DUSP1
HERPUD12	2.92e-18	0.665526	0.988	0.829	5.85e-15	Goblet 5	HERPUD1
SCIN	3.73e-18	0.444049	0.894	0.381	7.45e-15	Goblet 5	SCIN
ENC1	4.19e-18	0.740652	0.835	0.696	8.37e-15	Goblet 5	ENC1
IRF61	5.56e-18	0.469782	0.976	0.371	1.11e-14	Goblet 5	IRF6
FOSB2	5.72e-18	1.24535	0.918	0.721	1.14e-14	Goblet 5	FOSB
JUNB1	8.17e-18	0.934383	0.953	0.78	1.63e-14	Goblet 5	JUNB
REL1	8.45e-18	0.52907	1	0.827	1.69e-14	Goblet 5	REL
MT31	1.01e-17	0.301022	0.941	0.861	2.01e-14	Goblet 5	MT3
ID4	2.07e-17	1.36399	0.765	0.427	4.13e-14	Goblet 5	ID4
CTGF	6.28e-17	0.565315	0.353	0.773	1.26e-13	Goblet 5	CTGF
LUZP2	7.21e-17	0.433706	0.235	0.599	1.44e-13	Goblet 5	LUZP2
NEUROD1	8.57e-17	1.49787	0.765	0.333	1.71e-13	Goblet 5	NEUROD1
IMMP2L	9.66e-17	0.307884	0.235	0.58	1.93e-13	Goblet 5	IMMP2L
PTPRN21	9.94e-17	0.733137	0.765	0.294	1.99e-13	Goblet 5	PTPRN2
NFIL3	1.1e-16	0.70248	0.918	0.575	2.21e-13	Goblet 5	NFIL3
BCL2L11	1.19e-16	0.260079	0.953	0.692	2.38e-13	Goblet 5	BCL2L11
RGS21	1.24e-16	1.80734	0.824	0.833	2.48e-13	Goblet 5	RGS2
MAP1B	1.85e-16	0.346617	0.271	0.765	3.7e-13	Goblet 5	MAP1B
HSPB11	2.85e-16	0.911519	1	0.958	5.7e-13	Goblet 5	HSPB1
TM4SF4	2.9e-16	0.482872	0.776	0.224	5.8e-13	Goblet 5	TM4SF4
INSM1	3.16e-16	1.33315	0.753	0.315	6.32e-13	Goblet 5	INSM1
GADD45G1	3.49e-16	0.835151	0.953	0.689	6.99e-13	Goblet 5	GADD45G
TUBB2B	4.98e-16	0.727585	0.776	0.342	9.96e-13	Goblet 5	TUBB2B
C7H14orf132	5.41e-16	0.38094	0.271	0.766	1.08e-12	Goblet 5	C7H14orf132
MAFF2	9.66e-16	0.287722	0.953	0.55	1.93e-12	Goblet 5	MAFF
CLDN41	1.73e-15	1.47334	0.859	0.647	3.45e-12	Goblet 5	CLDN4
PCDH9	2.19e-15	0.513112	0.247	0.561	4.37e-12	Goblet 5	PCDH9
BIRC32	1.37e-14	0.304178	0.988	0.728	2.75e-11	Goblet 5	BIRC3
CITED2	1.78e-14	0.351027	0.976	0.513	3.56e-11	Goblet 5	CITED2
IER5	3.65e-14	0.264684	0.882	0.591	7.3e-11	Goblet 5	IER5
PITX2	9.89e-14	0.482226	0.259	0.667	1.98e-10	Goblet 5	PITX2
MRPS61	1.03e-13	0.491442	0.953	0.645	2.06e-10	Goblet 5	MRPS6
FOS1	1.69e-13	1.53627	0.906	0.861	3.38e-10	Goblet 5	FOS
LDHA1	3.24e-13	0.42188	0.988	0.471	6.48e-10	Goblet 5	LDHA
TSPAN131	1.06e-12	0.250679	0.271	0.512	2.12e-09	Goblet 5	TSPAN13
INPP4B	1.49e-12	0.549165	0.882	0.682	2.99e-09	Goblet 5	INPP4B
RORA	1.52e-12	0.347051	0.894	0.856	3.04e-09	Goblet 5	RORA
BTG22	1.78e-12	1.11778	0.882	0.823	3.56e-09	Goblet 5	BTG2
KLHL151	2.54e-12	0.285575	0.824	0.575	5.07e-09	Goblet 5	KLHL15
TUBA4A1	3.72e-12	0.573295	1	0.731	7.43e-09	Goblet 5	TUBA4A
PLK31	4.82e-12	0.28523	0.835	0.647	9.65e-09	Goblet 5	PLK3
SMIM24	6.35e-12	0.620097	0.776	0.309	1.27e-08	Goblet 5	SMIM24
ADGRB1	9.68e-12	0.585712	0.659	0.259	1.94e-08	Goblet 5	ADGRB1
LOC100737113	1.27e-11	0.872809	0.259	0.329	2.54e-08	Goblet 5	LOC100737113
HSPD11	2.62e-11	0.515217	1	0.953	5.23e-08	Goblet 5	HSPD1
C4BPB2	2.93e-11	0.3607	0.906	0.662	5.86e-08	Goblet 5	C4BPB
ARL5B1	3.43e-11	0.425008	0.929	0.478	6.85e-08	Goblet 5	ARL5B
SDC2	9.39e-11	0.355196	0.271	0.304	1.88e-07	Goblet 5	SDC2
RAB3C	1.12e-10	0.51677	0.306	0.616	2.24e-07	Goblet 5	RAB3C
TPM4	1.32e-10	0.610363	0.988	0.798	2.63e-07	Goblet 5	TPM4
ARRDC4	1.43e-10	0.286084	0.506	0.215	2.86e-07	Goblet 5	ARRDC4
TOPORS	4.31e-10	0.33138	0.329	0.585	8.61e-07	Goblet 5	TOPORS
FGF13	4.45e-10	0.402035	0.306	0.759	8.89e-07	Goblet 5	FGF13
LOC110257905	8.03e-10	0.935616	1	0.966	1.61e-06	Goblet 5	LOC110257905
SLIT3	8.22e-10	0.312003	0.318	0.468	1.64e-06	Goblet 5	SLIT3
PCSK1	8.68e-10	1.56401	0.694	0.261	1.74e-06	Goblet 5	PCSK1
ID1	9.43e-10	0.927615	0.788	0.626	1.89e-06	Goblet 5	ID1
EGR2	2.61e-09	0.495809	0.859	0.665	5.22e-06	Goblet 5	EGR2
ATF32	2.76e-09	1.35493	0.824	0.777	5.51e-06	Goblet 5	ATF3
COL9A2	3.69e-09	0.720423	0.306	0.338	7.39e-06	Goblet 5	COL9A2
DNAJB12	4.51e-09	0.595144	1	0.93	9.02e-06	Goblet 5	DNAJB1
VGF	7.83e-09	0.739574	0.294	0.411	1.57e-05	Goblet 5	VGF
RCAN2	1.46e-08	0.479595	0.318	0.514	2.92e-05	Goblet 5	RCAN2
KRT181	1.48e-08	0.670907	0.812	0.86	2.96e-05	Goblet 5	KRT18
HSPA52	2.85e-08	0.282105	1	0.852	5.69e-05	Goblet 5	HSPA5
C2CD4B	8.56e-08	1.52504	0.694	0.643	0.00017129	Goblet 5	C2CD4B
DSTN1	9.8e-08	0.554862	0.8	0.742	0.000195909	Goblet 5	DSTN
APOA1	1.01e-07	0.950297	0.624	0.451	0.000201667	Goblet 5	APOA1
ETV1	2.48e-07	0.637503	0.318	0.312	0.000496936	Goblet 5	ETV1
TFF31	3.6e-07	0.258136	0.941	0.682	0.000719165	Goblet 5	TFF3
SIDT11	3.62e-07	0.331511	0.329	0.323	0.000723318	Goblet 5	SIDT1
TRPM5	3.93e-07	0.567679	0.329	0.372	0.000786283	Goblet 5	TRPM5
IGFBP2	7.98e-07	1.11264	0.659	0.469	0.00159611	Goblet 5	IGFBP2
MARCKSL11	8.24e-07	0.688202	0.812	0.584	0.00164865	Goblet 5	MARCKSL1
HBB1	1.95e-06	2.00022	0.929	0.393	0.00390391	Goblet 5	HBB
2020-06-02	3.35e-06	0.426207	0.953	0.894	0.00670622	Goblet 5	JUN
KLF61	4.1e-06	0.736166	0.988	0.75	0.0081973	Goblet 5	KLF6
S100A1	5.05e-06	0.358645	0.412	0.275	0.0101048	Goblet 5	S100A1
AFF3	5.9e-06	0.34612	0.635	0.851	0.0117906	Goblet 5	AFF3
LRRC4C	6.98e-06	0.726026	0.365	0.66	0.0139667	Goblet 5	LRRC4C
TSC22D11	9.23e-06	0.765709	0.706	0.46	0.0184569	Goblet 5	TSC22D1
LOC1005178912	1.39e-05	0.348669	0.365	0.62	0.0277897	Goblet 5	LOC100517891
TMSB101	3.24e-05	0.441498	1	1	0.0647857	Goblet 5	TMSB10
ENHO	4.17e-05	0.283308	0.776	0.535	0.0834954	Goblet 5	ENHO
GPR143	6.03e-05	0.503341	0.376	0.667	0.120522	Goblet 5	GPR143
DDC	9.05e-05	0.824915	0.624	0.401	0.180983	Goblet 5	DDC
NEGR1	0.000100371	0.494198	0.424	0.81	0.200742	Goblet 5	NEGR1
FOXA1	0.000142181	0.632619	0.682	0.46	0.284363	Goblet 5	FOXA1
FAM43A	0.000152683	0.676982	0.376	0.336	0.305366	Goblet 5	FAM43A
PHLDA21	0.000164685	0.380148	0.953	0.624	0.329369	Goblet 5	PHLDA2
LSAMP	0.000371623	0.605593	0.388	0.443	0.743247	Goblet 5	LSAMP
BEX4	0.000472537	0.425385	0.612	0.352	0.945074	Goblet 5	BEX4
VIM	0.00085072	0.318786	0.976	0.824	1	Goblet 5	VIM
GATA3	0.000856166	0.467806	0.447	0.837	1	Goblet 5	GATA3
CELF3	0.0011643	0.76738	0.588	0.4	1	Goblet 5	CELF3
HSP90AA12	0.00137076	0.347229	1	0.993	1	Goblet 5	HSP90AA1
PMEPA1	0.00194994	0.284047	0.424	0.635	1	Goblet 5	PMEPA1
SELENOM	0.00252496	0.78218	0.612	0.726	1	Goblet 5	SELENOM
PKIB	0.00285144	0.438933	0.4	0.318	1	Goblet 5	PKIB
CAMK2N1	0.00285286	0.446243	0.647	0.32	1	Goblet 5	CAMK2N1
ADGRL3	0.00286157	0.367303	0.871	0.727	1	Goblet 5	ADGRL3
TIMP2	0.00293474	0.583699	0.518	0.651	1	Goblet 5	TIMP2
EMB	0.00348717	0.789443	0.447	0.841	1	Goblet 5	EMB
CDC42EP51	0.00584929	0.301871	0.765	0.848	1	Goblet 5	CDC42EP5
LOC100737472	0.00586546	0.489191	0.412	0.588	1	Goblet 5	LOC100737472
NOVA1	0.0061667	1.20502	0.588	0.725	1	Goblet 5	NOVA1
BLVRB1	0.00630104	0.262152	0.988	0.819	1	Goblet 5	BLVRB
CCDC88A	0.00664469	0.590253	0.906	0.723	1	Goblet 5	CCDC88A
RPRML	0.00690668	0.596626	0.588	0.556	1	Goblet 5	RPRML
KRT182	5.65e-20	2.51576	0.935	0.858	1.13e-16	Goblet 6	KRT18
MARCKSL12	9.02e-16	1.91697	0.87	0.586	1.8e-12	Goblet 6	MARCKSL1
CD79B	1.52e-15	1.27809	0.696	0.391	3.04e-12	Goblet 6	CD79B
DNAJC121	2e-14	1.64924	0.804	0.757	4.01e-11	Goblet 6	DNAJC12
GNG13	4.32e-14	2.45765	0.804	0.675	8.63e-11	Goblet 6	GNG13
CFD1	2.57e-13	1.2224	1	0.889	5.13e-10	Goblet 6	CFD
ALOX5AP	1.19e-12	2.80072	0.804	0.727	2.38e-09	Goblet 6	ALOX5AP
LOC100512793	1.63e-12	1.58621	0.761	0.707	3.27e-09	Goblet 6	LOC100512793
FXYD6	2.02e-11	0.528492	0.609	0.447	4.03e-08	Goblet 6	FXYD6
LOC1102579051	2.31e-11	1.4755	0.957	0.967	4.62e-08	Goblet 6	LOC110257905
IFITM31	2.52e-11	1.14912	1	0.976	5.04e-08	Goblet 6	IFITM3
TUBB2B1	4.86e-11	0.837589	0.587	0.35	9.72e-08	Goblet 6	TUBB2B
DNAAF4	6.08e-11	0.261359	0.37	0.176	1.22e-07	Goblet 6	DNAAF4
LGALS41	2e-10	0.967347	0.978	0.877	4e-07	Goblet 6	LGALS4
TUBA1A1	2.52e-10	1.24587	0.717	0.598	5.05e-07	Goblet 6	TUBA1A
KRT81	4.5e-10	0.717046	0.978	0.944	9e-07	Goblet 6	KRT8
SPIB	5.8e-10	1.18709	0.717	0.615	1.16e-06	Goblet 6	SPIB
SDC21	8.26e-10	1.04381	0.543	0.3	1.65e-06	Goblet 6	SDC2
S100A112	1.5e-09	1.17724	0.848	0.836	3e-06	Goblet 6	S100A11
TESC	1.7e-09	0.410923	0.174	0.763	3.39e-06	Goblet 6	TESC
TMSB102	1.84e-09	0.739583	1	1	3.67e-06	Goblet 6	TMSB10
RAC21	2.81e-09	1.28316	0.87	0.91	5.61e-06	Goblet 6	RAC2
COL6A6	3.2e-09	0.312162	0.043	0.531	6.41e-06	Goblet 6	COL6A6
ISG12(A)1	3.48e-09	1.36962	1	0.985	6.95e-06	Goblet 6	ISG12(A)
TM4SF41	3.89e-09	0.619433	0.413	0.236	7.79e-06	Goblet 6	TM4SF4
HCK	7.02e-09	1.89411	0.63	0.227	1.4e-05	Goblet 6	HCK
B2M1	3.19e-08	0.820702	1	0.979	6.38e-05	Goblet 6	B2M
CALML41	3.62e-08	1.36836	0.739	0.687	7.24e-05	Goblet 6	CALML4
TPPP3	4.24e-08	0.703382	0.587	0.484	8.49e-05	Goblet 6	TPPP3
PHLDA11	4.72e-08	1.3476	0.696	0.633	9.44e-05	Goblet 6	PHLDA1
UPP11	6.69e-08	1.45124	0.652	0.534	0.000133826	Goblet 6	UPP1
IFI63	7.76e-08	1.36768	1	0.987	0.000155114	Goblet 6	IFI6
ALDH1A12	1.51e-07	0.803214	0.739	0.711	0.000301351	Goblet 6	ALDH1A1
GNLY1	2.14e-07	0.277719	0.413	0.854	0.000428342	Goblet 6	GNLY
FTH1	4.12e-07	0.378001	1	0.993	0.000824091	Goblet 6	FTH1
IGFBP21	5.16e-07	0.263127	0.522	0.473	0.00103283	Goblet 6	IGFBP2
RGS41	9.37e-07	1.17468	0.478	0.238	0.00187398	Goblet 6	RGS4
ANXA11	1.31e-06	1.16045	0.696	0.685	0.00262954	Goblet 6	ANXA1
PRDX21	1.35e-06	0.813232	0.935	0.872	0.00270151	Goblet 6	PRDX2
LOC1001569371	1.78e-06	0.511918	0.174	0.641	0.00356037	Goblet 6	LOC100156937
ADGRG6	4.33e-06	0.344817	0.413	0.319	0.00865032	Goblet 6	ADGRG6
TSPAN132	4.57e-06	0.649113	0.543	0.505	0.00913588	Goblet 6	TSPAN13
LTC4S	6.5e-06	2.26837	0.674	0.717	0.0130032	Goblet 6	LTC4S
CD48	6.55e-06	0.518405	0.217	0.668	0.0130939	Goblet 6	CD48
SIRPA	6.93e-06	0.384383	0.304	0.739	0.013851	Goblet 6	SIRPA
PRC1	1.34e-05	0.557713	0.478	0.468	0.0268312	Goblet 6	PRC1
CFP1	1.52e-05	0.357101	0.326	0.866	0.0304261	Goblet 6	CFP
BMX	1.81e-05	1.55876	0.63	0.598	0.0361744	Goblet 6	BMX
TMEM176B	1.87e-05	0.471517	0.478	0.329	0.0374896	Goblet 6	TMEM176B
MDK1	2.25e-05	1.0372	0.87	0.911	0.0449825	Goblet 6	MDK
KCTD12	2.65e-05	0.699178	0.239	0.726	0.0530769	Goblet 6	KCTD12
STMN12	3.02e-05	1.10304	0.717	0.894	0.0603268	Goblet 6	STMN1
SLA-2	4.22e-05	0.77241	0.935	0.939	0.0844699	Goblet 6	SLA-2
HEPACAM21	5.13e-05	0.966404	0.457	0.313	0.102594	Goblet 6	HEPACAM2
LOC1005109041	6.85e-05	0.658148	0.5	0.414	0.137035	Goblet 6	LOC100510904
FAM129A	7.4e-05	0.343295	0.326	0.671	0.148022	Goblet 6	FAM129A
SPCS11	7.69e-05	0.581313	0.804	0.743	0.153825	Goblet 6	SPCS1
LOC5740512	0.0001025	0.854491	0.348	0.799	0.205001	Goblet 6	LOC574051
CD631	0.000125398	0.50886	0.87	0.861	0.250796	Goblet 6	CD63
MID1IP11	0.000131297	0.269662	0.435	0.354	0.262593	Goblet 6	MID1IP1
HCST	0.000131906	0.283537	0.391	0.753	0.263813	Goblet 6	HCST
TMEM176A	0.000133026	0.345646	0.413	0.335	0.266053	Goblet 6	TMEM176A
TOP2A	0.000134196	0.271096	0.457	0.882	0.268391	Goblet 6	TOP2A
MATK	0.0001349	1.64905	0.63	0.755	0.2698	Goblet 6	MATK
LOC1006215382	0.000138091	0.387394	0.261	0.671	0.276181	Goblet 6	LOC100621538
HPGD1	0.000156693	1.56856	0.63	0.669	0.313387	Goblet 6	HPGD
NR2F2	0.000195809	0.289371	0.457	0.397	0.391619	Goblet 6	NR2F2
TMEM1231	0.000197523	1.02212	0.674	0.73	0.395046	Goblet 6	TMEM123
POU2AF1	0.000209719	0.305925	0.13	0.531	0.419439	Goblet 6	POU2AF1
PERP	0.000259522	0.462185	0.652	0.463	0.519045	Goblet 6	PERP
TK11	0.000296037	0.370796	0.543	0.544	0.592074	Goblet 6	TK1
CNN31	0.000352101	0.64019	0.696	0.797	0.704202	Goblet 6	CNN3
A4GNT1	0.000378277	0.307926	0.478	0.848	0.756553	Goblet 6	A4GNT
S100A12	0.000380832	0.490248	0.304	0.279	0.761663	Goblet 6	S100A1
SH2D7	0.000457571	1.54873	0.565	0.61	0.915141	Goblet 6	SH2D7
CAMK2N11	0.000488345	0.250466	0.391	0.328	0.976689	Goblet 6	CAMK2N1
S100A101	0.000520111	0.351602	1	0.971	1	Goblet 6	S100A10
NUF2	0.000662711	0.557095	0.413	0.821	1	Goblet 6	NUF2
ATOX11	0.000664336	0.636821	0.739	0.701	1	Goblet 6	ATOX1
FURIN	0.000757699	0.281123	0.348	0.695	1	Goblet 6	FURIN
MYO1B	0.000886576	1.18239	0.543	0.658	1	Goblet 6	MYO1B
AHI12	0.00101449	0.268618	0.326	0.702	1	Goblet 6	AHI1
LOC1102582152	0.00105331	0.463543	0.304	0.707	1	Goblet 6	LOC110258215
MX1	0.00121381	0.777909	0.717	0.879	1	Goblet 6	MX1
KIF11	0.00127412	0.291493	0.348	0.75	1	Goblet 6	KIF11
UBE2C1	0.0013144	0.635534	0.522	0.881	1	Goblet 6	UBE2C
HMGN51	0.00145209	0.646269	0.391	0.818	1	Goblet 6	HMGN5
SKAP1	0.00145825	0.375716	0.522	0.776	1	Goblet 6	SKAP1
HMGB22	0.00154683	1.12339	0.804	0.953	1	Goblet 6	HMGB2
KIF23	0.00181247	0.514119	0.413	0.464	1	Goblet 6	KIF23
MARCKS	0.00201755	1.08568	0.717	0.8	1	Goblet 6	MARCKS
DNAJA11	0.00251555	0.644864	0.891	0.959	1	Goblet 6	DNAJA1
ZFHX3	0.00267295	0.534885	0.261	0.657	1	Goblet 6	ZFHX3
DISP21	0.00276449	0.498249	0.957	0.934	1	Goblet 6	DISP2
LOC1065041211	0.0030238	0.309389	0.196	0.545	1	Goblet 6	LOC106504121
PRDX51	0.00327444	0.50329	0.761	0.637	1	Goblet 6	PRDX5
NREP1	0.003328	0.418737	0.565	0.735	1	Goblet 6	NREP
ISG15	0.00429466	0.825673	0.848	0.925	1	Goblet 6	ISG15
CKS21	0.00496495	0.62135	0.587	0.894	1	Goblet 6	CKS2
POU2F3	0.00549737	0.832324	0.217	0.541	1	Goblet 6	POU2F3
C4BPB3	0.00552997	0.500813	0.609	0.669	1	Goblet 6	C4BPB
SH2D6	0.00686333	1.41808	0.478	0.493	1	Goblet 6	SH2D6
PTPRC	0.00725393	0.48865	0.5	0.851	1	Goblet 6	PTPRC
IFITM11	0.00776469	0.42516	0.957	0.986	1	Goblet 6	IFITM1
GMDS2	0.00776502	0.569178	0.848	0.906	1	Goblet 6	GMDS
LOC1065101701	0.00830482	0.72877	0.391	0.832	1	Goblet 6	LOC106510170
CSTB1	0.00849071	0.537776	0.826	0.845	1	Goblet 6	CSTB
ESPN1	0.00853904	0.514086	0.413	0.302	1	Goblet 6	ESPN
CENPF	0.00899315	0.632082	0.478	0.802	1	Goblet 6	CENPF
ADRB2	0.00904895	0.516128	0.391	0.406	1	Goblet 6	ADRB2
LOC110261661	0.00990854	0.460092	0.522	0.843	1	Goblet 6	LOC110261661

## Sheet: Goblet 1
COX1
COX3
ND4
ATP6
CYTB
BAG3
HBEGF
SLC9A3
LENG9
COX2
ND3
HSPA6
ND5
DNAJB4
HSPH1
DUOX2
SLC5A3
ND2
HSP70
MXD1
RND3
APOBEC1
KLF6
PLK3
THBS1
ADM
DISP2
AHNAK
ND1
DUSP5
ZFAND2A
KYNU
JAK2
LYPD8
HPGD
LOC100524999
AREG
PPP1R15A
SYNE2
LOC102158679
CLCA4
NFKBIZ
PDK4
ATF3
REL
PRR13
RNF19B
LGALSL
MISP
JUN
HERPUD1
DMBT1
FABP1
RRBP1
CDKN1A
BIRC3
LOC110258215
TGM3
GADD45B
ENTPD8
LOC106507543
SLC6A20
ATP8B1
BTG2
EMP1
SMIM22
LOC100520273
GLUL
KLF4
FAM46A
MAFF
CA4
MYO15B
UGT1A6
TMIGD1
TIPARP
HSP90AA1
EREG
KLHL15
PRDX6
INSIG1
DPEP1
TNFAIP3
PRDM1
AOC1
MS4A12
IRF6
HHLA2
HSPA5
C7H6orf222
ELF3
LOC102162202
B3GALT5
KRT20
TCF7L2
ALDOB
SLC44A4
DSP
RHOB
ZFP36
RBM47
SDC4
MUC13
DNAJB1
FZD5
EID3
CDHR5
FOSB
LMO7
PSAP
BMP2
LOC100621538
ZFP36L1
SLC26A3
GADD45G
SULT1E1
GBP1
DUSP1
EPS8L2
LAMA3
LOC110255823
LUZP1
LOC110261482
FAM3B
LOC100157285
PLS1
CASP10
HEXIM1
ARL4A
PLOD2
CDH17
LIMA1
ERBB3
GADD45A
ENTPD5
ALS2CL
ANKS4B
TMEM56
TMPRSS2
TSC22D1
MUC12
SLC30A10
DUSP6
CTSZ
OTUD1
LOC110257759
ESPN
ADGRG7
LOC106505804
DSC2
PLCE1
NRIP1
CHP2
CES1
LOC396867
CXCL16
F2RL1
ASS1
LOC100152327
MAFB
SLC46A3
GRN
SH3PXD2A
PTPRH
LOC106504121
NAALADL1
DST
LOC110256649

## Sheet: oblet 2
OLFM4
IFITM3
C1H15orf48
SPINK1
SSR4
S100A10
MT-2B
PI3
PPP1R1B
TXN
ATP5G1
HSPE1
S100G
DUT
SAA3
MT1D
LGALS2
PIGR
FBP2
PSMB8
CD63
MGST1
PSMB9
FTL
TSTD1
ALDH1A1
YBX3
C9
FCN2
SEC61B
GPX2
MT1A
MDK
PPA1
S100A16
LOC100517427
LOC100517891
CKS1B
MANF
KRT19
TST
GMDS
MGST3
TMEM171
KRT8
C5
FKBP11
SPINT2
SPAI-2
GPX1
CDC42EP5
LOC102166944
ANXA2
PRDX2
ALDH2
HSPB1
TMSB10
MT3
CD9
CLDN3
PRDX5
LDHA
CCNB1
LOC100626247
SPCS1
CISD3
PTTG1
LOC110261483
TK1
FAM162A
C14H10orf99
CLDN7
EPCAM
TMEM54
B2M
CNN3
CFP
SDF2L1
TSPAN15
HMGB2
CISD1
ATOX1
SELENBP1
TUBB4B
LGALS4
CXCL10
PCLAF
GNLY
IFITM1
FBP1
RAC2
IFI6
TSPAN33
SEC11C
BIRC5
CFI
PKIG
NQO1
C6
LOC100154071
FAM213A
ISG12(A)
S100A6
CFB
XBP1
DSTN
CTSH
SH3BGRL2
LYZ
LOC100154873
TSPAN1
LOC110259864
CKS2
CEBPD
UBE2C
C4BPB
LGALS3
GNG10
CALML4
S100A11
CSTB
LOC100522011
BLVRB
LOC100153915
AK1
PPP1R14D
LOC106510170
PHLDA2
CST3
S100A2
LOC574051
FABP6
STMN1
BPI
HMGN5
GUCA2A
DHRS11
HBB
MSMB
CKMT1A
TSPO
SOD2
CKB
S100A14
GLRX
MRPS6
SLPI
LOC100622246

## Sheet: oblet 3
DLC1
CALD1
NLRC3
RUNX3
FLNA
COL4A1
IKZF2
GIMAP1
CXCL14
CCL5
HOXA10
ND1
ND2
COX2
ND5
LGALS1
ND3
CD74
CYTB
ATP6
ND4
COX3
HOXA5
HOXB6
COX1
HOXA6

## Sheet: Goblet 4
A4GNT
LOC100517891
ETV4
CENPE
SGO2
ANGPTL4
IL1A
PEG3
ATAD2
ARF2
RORC
LOC100626247
BPI
P2RY14
DNAJA4
CPSF4L
MUC2
SPINK4
RAB26
UPP1
IRF8
FCN2
ALDH16A1
TFF3
LOC595122
ATP2C2
SIDT1
ARFGEF3
CIART
C1QA
HERPUD1
S100A2
HBEGF
CLCA1
ZFAND2A
BAG3
AHI1
AGR2
PTPRN2
LOC574051
PLCB4
JUN
AHNAK2
SLA-DRA
LOC110258215
CFB
C4BPB
SDF2L1
FCGBP
MEGF9
SYTL5
FER1L6
DDIT3
RGS2
IFI6
STXBP5L
CKAP4
HSPD1
DUSP1
BTG2
TUBA4A
BCAS1
CLDN4
DDIT4
SOX5
SLC9A3R2
FOSB
HSP90B1
TSPAN13
RAB27B
ENTPD8
HSPH1
NTRK2
NFKBIA
DNAJA1
CFD
NFKBIZ
BIRC3
GLUL
LPP
LOC100736733
JUNB
ATF3
HSPA5
LPAR5
FOS
TXNDC5
RHOB
SLC5A3
MMP13
HSP90AA1
MARCKSL1
FERMT1
DNAJB1
LOC110261482
MAFF
PRDX4
CTSZ
EGR1
LOC100510904
KLF4
GMDS
PNLIPRP2
CXCL8
EPHA2
ADM
ATP10B
RASD1
ZFP36
DGKH
SEC61B
SPDEF
HEPACAM2
FAM46C
INSIG1
ARL5B
C17H8orf4
CCL20
TCF7
EREG
LOC100519098
RETNLB
SYTL2
REP15
ISG20
PPP1R15A
ADGRL2
SLC12A2
MUC13
RNASE10
S100A16
SOX4
SLC39A14
LOC100525346
S100A14
KRT18

## Sheet: Goblet 5
PIEZO2
NT5E
AMIGO2
KIAA0408
ASCL1
ZFHX4
STMN2
MEGF9
NYAP2
NCAM2
NTS
TAC1
SLC18A1
LOC110256583
RAB26
ISL1
AHI1
F2R
CCR5
SLITRK6
EGFL7
ROBO1
PLCXD3
UCN3
C9H11orf87
LOC110257710
CHGA
PCLO
BMP4
ADAP2
LOC100156937
ASCL2
LIMCH1
SYT16
TOX
ELAVL2
CLU
SOX5
SCT
NRXN1
EPB41L2
NR4A3
BASP1
ATP2C2
NREP
PKDCC
FLRT2
FAT4
IRF8
RPGR
LAMC1
SYTL5
C8H4orf32
STXBP5L
EPHB6
AKR1CL1
HSPB8
BCL2
PTPRCAP
NKX2-2
FBXO16
NBL1
SRGN
LRRC10B
SNAI1
RGS1
ATAD2
P2RY14
LOC100738744
TRPC1
SERPINH1
RASD1
ANXA1
CADPS
SMC4
ACSL4
ARHGAP24
PRNP
TNFRSF13B
ETV3
LMAN1
MMP2
TMEM123
MEST
DIRAS3
GPR171
C15H2orf88
HOXA5
GCG
HOXA6
CHGB
MAP2
SST
HYAL2
FABP5
ST18
ZBTB20
LOC100621538
LPAR6
PAWR
AGBL3
RBP4
ARFGEF3
EPHA3
HOXB6
IFI6
RFX6
PAPPA2
CTSB
FAM3C
FAM46C
LENG9
RGS4
IL17RB
SCG2
TCF7
NPNT
VAMP5
2020-03-01
SCN3A
DDIT3
ZFAND2A
PLPP1
PHLDA1
S100A11
TUBA1A
MID1IP1
NEFM
ELL2
STMN1
PYY
RGCC
RASGEF1B
JAK2
PROX1
STMN3
SCGN
FAT1
CPLX2
PKD2
DNAJC12
DNAJB4
ID2
KANK1
FMO1
SERPINE1
CITED4
TTLL7
PLK2
ALDH1A1
RUNX1T1
TPH1
SQLE
HMGB2
LOC100525346
XBP1
LOC110255360
SAMD5
DUSP1
HERPUD1
SCIN
ENC1
IRF6
FOSB
JUNB
REL
MT3
ID4
CTGF
LUZP2
NEUROD1
IMMP2L
PTPRN2
NFIL3
BCL2L11
RGS2
MAP1B
HSPB1
TM4SF4
INSM1
GADD45G
TUBB2B
C7H14orf132
MAFF
CLDN4
PCDH9
BIRC3
CITED2
IER5
PITX2
MRPS6
FOS
LDHA
TSPAN13
INPP4B
RORA
BTG2
KLHL15
TUBA4A
PLK3
SMIM24
ADGRB1
LOC100737113
HSPD1
C4BPB
ARL5B
SDC2
RAB3C
TPM4
ARRDC4
TOPORS
FGF13
LOC110257905
SLIT3
PCSK1
ID1
EGR2
ATF3
COL9A2
DNAJB1
VGF
RCAN2
KRT18
HSPA5
C2CD4B
DSTN
APOA1
ETV1
TFF3
SIDT1
TRPM5
IGFBP2
MARCKSL1
HBB
JUN
KLF6
S100A1
AFF3
LRRC4C
TSC22D1
LOC100517891
TMSB10
ENHO
GPR143
DDC
NEGR1
FOXA1
FAM43A
PHLDA2
LSAMP
BEX4
VIM
GATA3
CELF3
HSP90AA1
PMEPA1
SELENOM
PKIB
CAMK2N1
ADGRL3
TIMP2
EMB
CDC42EP5
LOC100737472
NOVA1
BLVRB
CCDC88A
RPRML

## Sheet: Goblet 6
KRT18
MARCKSL1
CD79B
DNAJC12
GNG13
CFD
ALOX5AP
LOC100512793
FXYD6
LOC110257905
IFITM3
TUBB2B
DNAAF4
LGALS4
TUBA1A
KRT8
SPIB
SDC2
S100A11
TESC
TMSB10
RAC2
COL6A6
ISG12(A)
TM4SF4
HCK
B2M
CALML4
TPPP3
PHLDA1
UPP1
IFI6
ALDH1A1
GNLY
FTH1
IGFBP2
RGS4
ANXA1
PRDX2
LOC100156937
ADGRG6
TSPAN13
LTC4S
CD48
SIRPA
PRC1
CFP
BMX
TMEM176B
MDK
KCTD12
STMN1
SLA-2
HEPACAM2
LOC100510904
FAM129A
SPCS1
LOC574051
CD63
MID1IP1
HCST
TMEM176A
TOP2A
MATK
LOC100621538
HPGD
NR2F2
TMEM123
POU2AF1
PERP
TK1
CNN3
A4GNT
S100A1
SH2D7
CAMK2N1
S100A10
NUF2
ATOX1
FURIN
MYO1B
AHI1
LOC110258215
MX1
KIF11
UBE2C
HMGN5
SKAP1
HMGB2
KIF23
MARCKS
DNAJA1
ZFHX3
DISP2
LOC106504121
PRDX5
NREP
ISG15
CKS2
POU2F3
C4BPB
SH2D6
PTPRC
IFITM1
GMDS
LOC106510170
CSTB
ESPN
CENPF
ADRB2
LOC110261661
