# Supplementary material for: Multi-Omics Uncover Neonatal Cecal Cell Development Potentials
Source: Front Cell Dev Biol. 2022 Jul 15;10:840298. doi: 10.3389/fcell.2022.840298 (PMC9334561; doi:10.3389/fcell.2022.840298)
Supplement: Supplementary file 4 [file DataSheet1.zip › Supplementary Table 12 PLCs.xlsx]

## Sheet: marker_PLCs
	p_val	avg_logFC	pct.1	pct.2	p_val_adj	cluster	gene
LYZ	0	2.23053	0.941	0.46	0	PLC1	LYZ
FCN1	0	1.71442	0.976	0.501	0	PLC1	FCN1
FTH1	0	1.36898	0.998	0.98	0	PLC1	FTH1
SLPI	0	0.869207	0.9	0.401	0	PLC1	SLPI
CSF3	4.62e-306	0.341276	0.919	0.611	9.24e-303	PLC1	CSF3
ANXA1	6.57e-280	1.62921	0.978	0.598	1.31e-276	PLC1	ANXA1
G0S2	4.88e-279	2.27297	0.911	0.43	9.76e-276	PLC1	G0S2
IL10	1.59e-252	0.633086	0.931	0.551	3.19e-249	PLC1	IL10
MEFV	1.4e-246	1.13648	0.834	0.233	2.81e-243	PLC1	MEFV
LOC100512873	3.32e-243	1.40331	0.877	0.457	6.63e-240	PLC1	LOC100512873
SERPINB10	2.56e-228	0.282762	0.815	0.402	5.12e-225	PLC1	SERPINB10
THBD	5.53e-223	0.670991	0.803	0.422	1.11e-219	PLC1	THBD
CXCL10	1.18e-217	0.975459	0.95	0.752	2.35e-214	PLC1	CXCL10
LOC110256043	4.17e-216	1.01602	0.818	0.345	8.34e-213	PLC1	LOC110256043
CSF1	8.19e-209	0.711571	0.898	0.692	1.64e-205	PLC1	CSF1
LOC100525396	6.32e-207	1.09967	0.855	0.461	1.26e-203	PLC1	LOC100525396
CCL20	6.19e-205	0.488905	0.868	0.674	1.24e-201	PLC1	CCL20
IFITM3	3.51e-203	1.04939	0.988	0.876	7.02e-200	PLC1	IFITM3
TSPO	4.53e-203	1.03106	0.968	0.705	9.06e-200	PLC1	TSPO
SRGN	5.57e-199	0.655247	0.986	0.858	1.11e-195	PLC1	SRGN
IER3	2.54e-194	1.20861	0.898	0.6	5.09e-191	PLC1	IER3
CCL4	2.19e-191	0.364722	0.826	0.515	4.39e-188	PLC1	CCL4
STX11	2.16e-189	0.717289	0.901	0.57	4.33e-186	PLC1	STX11
GMFG	4.12e-186	0.976625	0.939	0.582	8.24e-183	PLC1	GMFG
LOC100516039	7.87e-183	1.58757	0.83	0.38	1.57e-179	PLC1	LOC100516039
FCGR3A	4.05e-182	0.986495	0.997	0.834	8.09e-179	PLC1	FCGR3A
NFKBIA	7.55e-181	1.4635	0.937	0.748	1.51e-177	PLC1	NFKBIA
GPX1	2.03e-177	0.870882	0.973	0.856	4.07e-174	PLC1	GPX1
PLBD1	9.5e-175	0.96307	0.849	0.438	1.9e-171	PLC1	PLBD1
AIF1	5.61e-173	0.931278	0.967	0.688	1.12e-169	PLC1	AIF1
BAG3	8.79e-170	1.22783	0.983	0.764	1.76e-166	PLC1	BAG3
CXCL2	1.35e-166	1.45339	0.834	0.618	2.7e-163	PLC1	CXCL2
GLRX	3.76e-161	0.98003	0.874	0.581	7.53e-158	PLC1	GLRX
TUBA1A	4.09e-158	0.259654	0.87	0.495	8.19e-155	PLC1	TUBA1A
FOLR1	1.57e-157	0.824935	0.981	0.726	3.14e-154	PLC1	FOLR1
TYROBP	2.96e-157	0.65402	0.976	0.81	5.92e-154	PLC1	TYROBP
DNAJB1	7.48e-155	0.805971	0.952	0.848	1.5e-151	PLC1	DNAJB1
CSTB	3.94e-154	0.754403	0.961	0.836	7.88e-151	PLC1	CSTB
LY86	3.29e-152	0.780381	0.872	0.596	6.58e-149	PLC1	LY86
ZFAND2A	1.41e-146	0.74836	0.95	0.872	2.81e-143	PLC1	ZFAND2A
HSP90AA1	1.7e-144	0.829192	0.994	0.977	3.39e-141	PLC1	HSP90AA1
S100A11	1.63e-143	0.748204	0.939	0.776	3.25e-140	PLC1	S100A11
LOC100522011	4.35e-143	0.696906	0.884	0.498	8.69e-140	PLC1	LOC100522011
EREG	5.16e-142	0.71676	0.774	0.496	1.03e-138	PLC1	EREG
PPP1R15A	5.77e-140	0.91201	0.964	0.726	1.15e-136	PLC1	PPP1R15A
S100A9	2.66e-138	1.73798	0.779	0.396	5.32e-135	PLC1	S100A9
CEBPD	9e-138	0.817035	0.865	0.467	1.8e-134	PLC1	CEBPD
TNFAIP6	8.92e-134	0.274085	0.755	0.334	1.78e-130	PLC1	TNFAIP6
ANXA2	1.47e-130	0.893659	0.809	0.465	2.94e-127	PLC1	ANXA2
LOC100515837	1.56e-130	0.453828	0.766	0.359	3.12e-127	PLC1	LOC100515837
CFD	5.13e-129	0.742963	0.91	0.605	1.03e-125	PLC1	CFD
B2M	2.43e-127	0.465088	0.995	0.985	4.86e-124	PLC1	B2M
TFEC	2.82e-127	0.653675	0.852	0.479	5.65e-124	PLC1	TFEC
PLAC8	5.85e-127	0.694312	0.974	0.674	1.17e-123	PLC1	PLAC8
XKR8	5.93e-124	0.351216	0.769	0.49	1.19e-120	PLC1	XKR8
HSPH1	3.67e-123	0.996212	0.987	0.91	7.34e-120	PLC1	HSPH1
S100A12	2.19e-122	1.5818	0.763	0.443	4.38e-119	PLC1	S100A12
HNMT	5.72e-122	0.916786	0.796	0.604	1.14e-118	PLC1	HNMT
HSPA6	3.06e-121	0.986547	0.954	0.887	6.12e-118	PLC1	HSPA6
ISG20	2.17e-120	0.561358	0.853	0.761	4.35e-117	PLC1	ISG20
GNG10	1.3e-119	0.532643	0.962	0.769	2.59e-116	PLC1	GNG10
LCN2	6.16e-119	0.25104	0.651	0.289	1.23e-115	PLC1	LCN2
UCP2	2.86e-118	0.542191	0.847	0.501	5.72e-115	PLC1	UCP2
ODC1	1.05e-117	0.569918	0.893	0.635	2.09e-114	PLC1	ODC1
PNP	2.66e-117	0.299235	0.8	0.503	5.31e-114	PLC1	PNP
SULT1A3	3.97e-117	0.646145	0.708	0.291	7.94e-114	PLC1	SULT1A3
IFITM1	1.5e-115	0.557355	0.991	0.949	3e-112	PLC1	IFITM1
FXYD5	2.42e-113	0.563795	0.866	0.638	4.84e-110	PLC1	FXYD5
FTL	2.68e-109	0.740476	0.957	0.839	5.37e-106	PLC1	FTL
HMOX1	4.87e-109	0.949649	0.859	0.694	9.73e-106	PLC1	HMOX1
NFE2	3.54e-108	0.306794	0.659	0.135	7.08e-105	PLC1	NFE2
CITED4	7.51e-108	1.3264	0.768	0.537	1.5e-104	PLC1	CITED4
NAGK	3.73e-106	0.604424	0.898	0.59	7.45e-103	PLC1	NAGK
CXCL16	3.81e-106	0.698861	0.82	0.539	7.62e-103	PLC1	CXCL16
DNASE2	8.14e-106	0.367701	0.827	0.482	1.63e-102	PLC1	DNASE2
HSPB1	7.15e-105	0.927795	0.959	0.848	1.43e-101	PLC1	HSPB1
HBEGF	1.5e-103	1.14217	0.792	0.601	3e-100	PLC1	HBEGF
TNF	9.05e-103	0.805547	0.855	0.578	1.81e-99	PLC1	TNF
S100A6	9.54e-102	0.898761	0.852	0.642	1.91e-98	PLC1	S100A6
HSP70.2	1.33e-101	0.641699	0.977	0.941	2.66e-98	PLC1	HSP70.2
IFI6	6.73e-99	0.513913	0.998	0.981	1.35e-95	PLC1	IFI6
AREG	7.36e-99	1.07452	0.802	0.616	1.47e-95	PLC1	AREG
PLA2G16	2.42e-97	0.387423	0.932	0.724	4.83e-94	PLC1	PLA2G16
DUSP2	1.76e-96	1.01435	0.897	0.689	3.52e-93	PLC1	DUSP2
OSM	8.46e-96	0.867959	0.683	0.308	1.69e-92	PLC1	OSM
CD14	6.95e-95	0.924098	0.737	0.328	1.39e-91	PLC1	CD14
LOC110256379	2.46e-94	0.40665	0.704	0.375	4.92e-91	PLC1	LOC110256379
F13A1	1.03e-92	0.508777	0.729	0.432	2.05e-89	PLC1	F13A1
C2H19orf38	1.1e-92	0.339063	0.683	0.328	2.21e-89	PLC1	C2H19orf38
LDHA	1.93e-92	0.767699	0.861	0.724	3.87e-89	PLC1	LDHA
FAM111B	2.98e-91	0.268862	0.833	0.635	5.96e-88	PLC1	FAM111B
SPP1	1.59e-89	0.512908	0.838	0.521	3.18e-86	PLC1	SPP1
DNAJA1	5.29e-89	0.527567	0.98	0.873	1.06e-85	PLC1	DNAJA1
HSPD1	2.11e-87	0.766675	0.967	0.891	4.22e-84	PLC1	HSPD1
MT-2B	3.07e-87	0.308101	0.884	0.659	6.15e-84	PLC1	MT-2B
LAPTM5	7.65e-87	0.547408	0.981	0.884	1.53e-83	PLC1	LAPTM5
CYSTM1	8.86e-86	0.641132	0.878	0.709	1.77e-82	PLC1	CYSTM1
IL1A	2.5e-85	0.645082	0.712	0.433	5e-82	PLC1	IL1A
PLIN2	1.34e-84	0.844481	0.748	0.528	2.69e-81	PLC1	PLIN2
CASP1	2.89e-84	0.557722	0.743	0.458	5.79e-81	PLC1	CASP1
IL1B	1e-83	1.65312	0.661	0.214	2e-80	PLC1	IL1B
CD55	4.32e-83	0.392184	0.855	0.687	8.64e-80	PLC1	CD55
MAFF	1.58e-82	0.292056	0.826	0.666	3.16e-79	PLC1	MAFF
CLEC2B	1.97e-82	0.345527	0.819	0.608	3.95e-79	PLC1	CLEC2B
SH3BGRL	1.75e-80	0.562457	0.835	0.606	3.49e-77	PLC1	SH3BGRL
CD63	4.47e-80	0.451803	0.956	0.861	8.94e-77	PLC1	CD63
IRF7	1.37e-78	0.365359	0.918	0.625	2.75e-75	PLC1	IRF7
PILRA	1.59e-78	0.437994	0.81	0.456	3.18e-75	PLC1	PILRA
FCER1G	1.23e-76	0.330184	0.951	0.825	2.47e-73	PLC1	FCER1G
LOC110261034	1.31e-76	0.530545	0.788	0.473	2.62e-73	PLC1	LOC110261034
IL18BP	5.39e-76	0.687269	0.866	0.616	1.08e-72	PLC1	IL18BP
TGM3	1.71e-75	1.15874	0.691	0.385	3.42e-72	PLC1	TGM3
HSPE1	4.58e-75	0.622578	0.973	0.817	9.16e-72	PLC1	HSPE1
HK3	2.03e-74	0.607572	0.81	0.612	4.07e-71	PLC1	HK3
SAA3	5.87e-74	1.35104	0.834	0.746	1.17e-70	PLC1	SAA3
SLA-2	1.07e-73	0.386951	0.997	0.959	2.13e-70	PLC1	SLA-2
TIMP2	1.79e-73	0.514531	0.907	0.646	3.58e-70	PLC1	TIMP2
GADD45B	2.41e-73	0.752917	0.846	0.678	4.82e-70	PLC1	GADD45B
PLEK	1.37e-72	0.734258	0.806	0.632	2.73e-69	PLC1	PLEK
DUSP1	1.28e-70	0.473994	0.901	0.704	2.57e-67	PLC1	DUSP1
BTG2	1.93e-70	0.47549	0.939	0.809	3.85e-67	PLC1	BTG2
DCUN1D3	8.34e-70	0.276591	0.86	0.73	1.67e-66	PLC1	DCUN1D3
SGK1	8.45e-70	0.593342	0.841	0.578	1.69e-66	PLC1	SGK1
TIMP1	3.71e-69	1.3297	0.812	0.686	7.43e-66	PLC1	TIMP1
LOC110261486	1.87e-68	0.260854	0.265	0.465	3.74e-65	PLC1	LOC110261486
CD37	4.4e-68	0.471668	0.782	0.572	8.8e-65	PLC1	CD37
GIMAP4	2.3e-67	0.507399	0.939	0.816	4.59e-64	PLC1	GIMAP4
THBS1	2.45e-67	1.10421	0.662	0.39	4.89e-64	PLC1	THBS1
FAM46C	8.3e-67	0.401339	0.831	0.585	1.66e-63	PLC1	FAM46C
GP91-PHOX	4.1e-65	0.309501	0.742	0.428	8.19e-62	PLC1	GP91-PHOX
CLEC4E	4.1e-65	0.259089	0.271	0.286	8.2e-62	PLC1	CLEC4E
BCL2A1	1.79e-64	0.469368	0.86	0.606	3.57e-61	PLC1	BCL2A1
SOD2	2.69e-64	0.963198	0.68	0.436	5.37e-61	PLC1	SOD2
GIMAP7	5.09e-64	0.406448	0.837	0.622	1.02e-60	PLC1	GIMAP7
PGLYRP1	1.09e-63	0.541372	0.668	0.355	2.19e-60	PLC1	PGLYRP1
ICAM1	1.24e-63	0.478007	0.863	0.76	2.47e-60	PLC1	ICAM1
NLRP3	2.25e-63	0.504519	0.718	0.424	4.49e-60	PLC1	NLRP3
KLF2	7.78e-63	0.599599	0.912	0.681	1.56e-59	PLC1	KLF2
SNX10	8.2e-62	0.556333	0.908	0.758	1.64e-58	PLC1	SNX10
NFKBIZ	1.12e-58	0.632514	0.878	0.701	2.24e-55	PLC1	NFKBIZ
LOC110257905	1.42e-58	0.273168	0.994	0.978	2.83e-55	PLC1	LOC110257905
S100A8	6.85e-58	1.20909	0.672	0.405	1.37e-54	PLC1	S100A8
ECM1	1.16e-57	0.605443	0.803	0.646	2.32e-54	PLC1	ECM1
PDXK	1.41e-57	0.666555	0.686	0.468	2.82e-54	PLC1	PDXK
C5AR1	1.79e-57	0.441606	0.794	0.56	3.57e-54	PLC1	C5AR1
SNAI1	3.35e-57	0.873269	0.679	0.52	6.7e-54	PLC1	SNAI1
NFIL3	1.39e-54	0.481164	0.728	0.602	2.77e-51	PLC1	NFIL3
FOS	2.93e-54	0.605555	0.822	0.667	5.86e-51	PLC1	FOS
JUNB	3.56e-54	0.433364	0.909	0.778	7.12e-51	PLC1	JUNB
PLK3	1.45e-52	0.396119	0.78	0.64	2.9e-49	PLC1	PLK3
HERPUD1	2.4e-52	0.277043	0.868	0.669	4.8e-49	PLC1	HERPUD1
TNFSF9	2.02e-51	0.493781	0.795	0.617	4.04e-48	PLC1	TNFSF9
LOC110259674	2.36e-51	0.258202	0.885	0.606	4.71e-48	PLC1	LOC110259674
LOC100156073	2.77e-51	0.280921	0.845	0.661	5.54e-48	PLC1	LOC100156073
CTSL	6.66e-51	0.32775	0.828	0.702	1.33e-47	PLC1	CTSL
TXN	1.4e-50	0.532831	0.855	0.75	2.8e-47	PLC1	TXN
CHI3L1	4.32e-50	0.682826	0.603	0.275	8.64e-47	PLC1	CHI3L1
LOC100624191	5.7e-50	0.266331	0.689	0.429	1.14e-46	PLC1	LOC100624191
CAPG	9.57e-50	0.464099	0.82	0.74	1.91e-46	PLC1	CAPG
PHACTR1	3.06e-49	0.48719	0.778	0.602	6.12e-46	PLC1	PHACTR1
CXCL8	1.03e-48	0.575634	0.667	0.424	2.06e-45	PLC1	CXCL8
SLC2A3	1.74e-48	0.403108	0.781	0.608	3.48e-45	PLC1	SLC2A3
TREM1	6.3e-48	0.749263	0.629	0.155	1.26e-44	PLC1	TREM1
JUN	1.57e-47	0.358766	0.963	0.898	3.14e-44	PLC1	JUN
MCEMP1	1.25e-45	0.96389	0.621	0.161	2.51e-42	PLC1	MCEMP1
RGS2	2.32e-43	0.524007	0.855	0.771	4.63e-40	PLC1	RGS2
SLA-DMA	2.65e-43	0.2705	0.866	0.733	5.31e-40	PLC1	SLA-DMA
PRDX2	3.22e-43	0.273233	0.83	0.624	6.45e-40	PLC1	PRDX2
NRG1	6.3e-43	0.678427	0.595	0.161	1.26e-39	PLC1	NRG1
ATF3	6.98e-43	0.482482	0.851	0.791	1.4e-39	PLC1	ATF3
TNFAIP3	7.6e-43	0.358778	0.857	0.717	1.52e-39	PLC1	TNFAIP3
DDIT4	2.99e-42	0.429502	0.846	0.677	5.97e-39	PLC1	DDIT4
KLF4	7.46e-42	0.346306	0.742	0.586	1.49e-38	PLC1	KLF4
STK17A	2.91e-41	0.337796	0.894	0.741	5.82e-38	PLC1	STK17A
NUPR1	1.86e-40	0.781436	0.758	0.632	3.72e-37	PLC1	NUPR1
ADM	2.15e-40	0.372168	0.754	0.637	4.3e-37	PLC1	ADM
TRIB1	5.67e-40	0.252445	0.742	0.516	1.13e-36	PLC1	TRIB1
ATOX1	1.35e-39	0.320506	0.701	0.491	2.7e-36	PLC1	ATOX1
TXNIP	1.88e-39	0.322525	0.974	0.797	3.76e-36	PLC1	TXNIP
LMO2	1.97e-39	0.366929	0.754	0.625	3.94e-36	PLC1	LMO2
ETHE1	3.29e-39	0.358843	0.665	0.455	6.58e-36	PLC1	ETHE1
IGSF6	6.76e-39	0.476628	0.657	0.455	1.35e-35	PLC1	IGSF6
CCL2	7.82e-39	0.57689	0.727	0.644	1.56e-35	PLC1	CCL2
CASS4	2.26e-38	0.445916	0.699	0.557	4.52e-35	PLC1	CASS4
EMILIN2	2.99e-38	0.400314	0.73	0.479	5.98e-35	PLC1	EMILIN2
TLR2	2.89e-37	0.532335	0.608	0.368	5.78e-34	PLC1	TLR2
KCTD12	4.02e-36	0.451531	0.834	0.667	8.05e-33	PLC1	KCTD12
PSMB8	4.34e-36	0.319564	0.912	0.739	8.67e-33	PLC1	PSMB8
VIM	6.58e-34	0.45183	0.924	0.871	1.32e-30	PLC1	VIM
PLAUR	1.88e-32	0.419914	0.647	0.505	3.77e-29	PLC1	PLAUR
UPP1	2.16e-32	0.789756	0.58	0.366	4.33e-29	PLC1	UPP1
LGALS3	2.26e-32	0.423773	0.649	0.492	4.52e-29	PLC1	LGALS3
LGMN	3e-32	0.285539	0.805	0.612	5.99e-29	PLC1	LGMN
CTSC	6.49e-32	0.389801	0.939	0.838	1.3e-28	PLC1	CTSC
ZFP36	7.25e-31	0.315597	0.856	0.73	1.45e-27	PLC1	ZFP36
CTSZ	1.47e-30	0.351934	0.933	0.806	2.94e-27	PLC1	CTSZ
FOSB	3.33e-30	0.251337	0.911	0.823	6.66e-27	PLC1	FOSB
RHOB	8.93e-30	0.340431	0.883	0.791	1.79e-26	PLC1	RHOB
IRS2	1.88e-29	0.266098	0.675	0.571	3.77e-26	PLC1	IRS2
MXD1	5.06e-29	0.391016	0.763	0.677	1.01e-25	PLC1	MXD1
LOC100517285	1.36e-28	0.535447	0.545	0.23	2.72e-25	PLC1	LOC100517285
LOC110258364	4.3e-28	0.295243	0.952	0.881	8.6e-25	PLC1	LOC110258364
GADD45A	4.89e-28	0.257899	0.674	0.463	9.78e-25	PLC1	GADD45A
NCF4	8.61e-28	0.283638	0.663	0.447	1.72e-24	PLC1	NCF4
CREM	1.38e-27	0.294894	0.677	0.475	2.75e-24	PLC1	CREM
SLC2A6	2.23e-27	0.34898	0.717	0.652	4.46e-24	PLC1	SLC2A6
RNF19B	6.75e-27	0.288331	0.747	0.622	1.35e-23	PLC1	RNF19B
MRPS6	1.19e-25	0.335404	0.733	0.621	2.38e-22	PLC1	MRPS6
ECE1	1.71e-24	0.304574	0.609	0.473	3.42e-21	PLC1	ECE1
SOCS3	4.4e-24	0.538745	0.621	0.453	8.79e-21	PLC1	SOCS3
SAMSN1	4.73e-23	0.316194	0.713	0.546	9.47e-20	PLC1	SAMSN1
LOC100511639	1.06e-22	0.529826	0.527	0.303	2.11e-19	PLC1	LOC100511639
HSPA5	1.31e-21	0.27756	0.892	0.817	2.62e-18	PLC1	HSPA5
C1H15orf48	1.42e-21	0.499838	0.688	0.59	2.84e-18	PLC1	C1H15orf48
CSF3R	1.45e-20	0.603423	0.568	0.261	2.89e-17	PLC1	CSF3R
NINJ1	5.58e-20	0.417277	0.7	0.575	1.12e-16	PLC1	NINJ1
CSF2RA	9.22e-20	0.31509	0.632	0.341	1.84e-16	PLC1	CSF2RA
PTGS2	4.69e-19	0.461629	0.628	0.558	9.38e-16	PLC1	PTGS2
HCK	1.16e-18	0.252237	0.595	0.407	2.32e-15	PLC1	HCK
MAFB	1.49e-18	0.262537	0.803	0.666	2.98e-15	PLC1	MAFB
PHLDA2	2.94e-17	0.625863	0.67	0.57	5.89e-14	PLC1	PHLDA2
ELL2	2.88e-16	0.250726	0.758	0.701	5.75e-13	PLC1	ELL2
RETN	1.81e-15	0.760495	0.557	0.274	3.63e-12	PLC1	RETN
FAM111A	1.16e-14	0.381521	0.684	0.709	2.32e-11	PLC1	FAM111A
LOC100736623	1.51e-14	0.347421	0.527	0.362	3.02e-11	PLC1	LOC100736623
VNN3	2.28e-14	0.42103	0.565	0.435	4.57e-11	PLC1	VNN3
MGST1	1.66e-13	0.423649	0.67	0.649	3.31e-10	PLC1	MGST1
ID2	1.7e-13	0.40542	0.86	0.824	3.4e-10	PLC1	ID2
BHLHE40	6.81e-10	0.329975	0.701	0.679	1.36e-06	PLC1	BHLHE40
CD68	9.43e-10	0.345688	0.636	0.574	1.89e-06	PLC1	CD68
GPR84	2.31e-05	0.379587	0.422	0.176	0.0461752	PLC1	GPR84
NCF1	9.22e-05	0.343143	0.511	0.417	0.184363	PLC1	NCF1
GADD45G	0.000949246	0.410971	0.626	0.65	1	PLC1	GADD45G
LOC100156937	0.000993527	0.379607	0.542	0.547	1	PLC1	LOC100156937
LOC110260994	0.00320132	0.426587	0.423	0.117	1	PLC1	LOC110260994
IL1R2	0.00498066	0.610848	0.419	0.215	1	PLC1	IL1R2
ARHGAP20	3.87e-278	0.295615	0.877	0.344	7.74e-275	PLC2	ARHGAP20
COX2	1.05e-248	1.0081	1	0.999	2.09e-245	PLC2	COX2
COX3	1.24e-227	0.907134	1	0.999	2.48e-224	PLC2	COX3
ATP6	7.1e-227	0.945337	0.999	0.999	1.42e-223	PLC2	ATP6
COX1	5.25e-216	0.791659	1	1	1.05e-212	PLC2	COX1
CYTB	2.59e-192	1.02698	0.988	0.966	5.18e-189	PLC2	CYTB
ND4	2e-187	0.902998	0.997	0.984	4e-184	PLC2	ND4
ND1	2.14e-187	1.09298	0.989	0.963	4.28e-184	PLC2	ND1
ND2	2.15e-152	1.0232	0.984	0.954	4.31e-149	PLC2	ND2
ND3	1.24e-147	1.00012	0.979	0.928	2.48e-144	PLC2	ND3
APOE	4.25e-147	1.03844	0.901	0.581	8.51e-144	PLC2	APOE
ND5	2.62e-145	0.833341	0.96	0.912	5.23e-142	PLC2	ND5
MMP14	1.25e-140	0.346871	0.801	0.484	2.49e-137	PLC2	MMP14
LOC100624077	2.13e-136	0.640208	0.763	0.326	4.26e-133	PLC2	LOC100624077
MYC	1.53e-133	0.332151	0.884	0.577	3.05e-130	PLC2	MYC
ACP5	4.5e-132	0.446584	0.831	0.601	9e-129	PLC2	ACP5
GPR31	3.67e-118	0.566564	0.8	0.511	7.34e-115	PLC2	GPR31
ARHGAP5	6.37e-108	0.489124	0.757	0.47	1.27e-104	PLC2	ARHGAP5
CXCL13	1.78e-101	0.252749	0.61	0.197	3.56e-98	PLC2	CXCL13
SELENOP	9.22e-97	0.38052	0.804	0.475	1.84e-93	PLC2	SELENOP
ADGRL2	9.83e-94	0.281282	0.771	0.448	1.97e-90	PLC2	ADGRL2
PLA2G2D	1.47e-85	0.303104	0.84	0.559	2.95e-82	PLC2	PLA2G2D
ZFHX3	1.37e-84	0.256078	0.852	0.66	2.75e-81	PLC2	ZFHX3
LUZP1	4.21e-76	0.294189	0.782	0.595	8.41e-73	PLC2	LUZP1
NRP2	9.41e-74	0.451027	0.842	0.728	1.88e-70	PLC2	NRP2
LOC110255918	3.7e-71	0.258845	0.786	0.499	7.4e-68	PLC2	LOC110255918
RASSF4	4.31e-57	0.343147	0.771	0.494	8.62e-54	PLC2	RASSF4
TGM2	2.31e-50	0.272014	0.81	0.655	4.62e-47	PLC2	TGM2
SLC2A61	3.11e-47	0.259696	0.878	0.604	6.22e-44	PLC2	SLC2A6
MAFB1	1.66e-46	0.621054	0.837	0.669	3.32e-43	PLC2	MAFB
SLC11A1	1.22e-45	0.324146	0.743	0.461	2.45e-42	PLC2	SLC11A1
SOX4	2.8e-44	0.560751	0.779	0.579	5.61e-41	PLC2	SOX4
BEST1	4.38e-43	0.256615	0.673	0.484	8.76e-40	PLC2	BEST1
ARHGAP24	2.04e-39	0.271544	0.775	0.652	4.08e-36	PLC2	ARHGAP24
ABCA1	9.07e-39	0.39648	0.681	0.473	1.81e-35	PLC2	ABCA1
HIST1H3E	9.08e-39	0.284282	0.394	0.603	1.82e-35	PLC2	HIST1H3E
HTRA1	1.33e-37	0.304921	0.654	0.448	2.65e-34	PLC2	HTRA1
JCHAIN	1.55e-37	0.484804	0.952	0.881	3.11e-34	PLC2	JCHAIN
CASP10	2.96e-36	0.665933	0.861	0.714	5.92e-33	PLC2	CASP10
DNAJB4	4.29e-34	0.493621	0.877	0.796	8.58e-31	PLC2	DNAJB4
CTSB	4.81e-33	0.443999	0.908	0.767	9.63e-30	PLC2	CTSB
VCAM1	1.13e-32	0.257192	0.721	0.546	2.26e-29	PLC2	VCAM1
ADRB2	4.12e-31	0.285736	0.624	0.384	8.23e-28	PLC2	ADRB2
MYLIP	1.17e-30	0.365223	0.68	0.479	2.33e-27	PLC2	MYLIP
NRP1	5.03e-30	0.334026	0.684	0.483	1.01e-26	PLC2	NRP1
LOC110256108	1.35e-28	0.266803	0.47	0.699	2.7e-25	PLC2	LOC110256108
CITED2	8.59e-28	0.364294	0.614	0.402	1.72e-24	PLC2	CITED2
TCF7L2	9.51e-28	0.374002	0.842	0.729	1.9e-24	PLC2	TCF7L2
LOC100514068	1.69e-26	0.267424	0.756	0.603	3.38e-23	PLC2	LOC100514068
CTSD	6.04e-24	0.551019	0.848	0.678	1.21e-20	PLC2	CTSD
MX2	8.6e-24	0.47694	0.816	0.755	1.72e-20	PLC2	MX2
DAB2	1.48e-22	0.341254	0.565	0.28	2.96e-19	PLC2	DAB2
CXCL14	2.71e-22	0.486461	0.729	0.547	5.41e-19	PLC2	CXCL14
NRIP1	2.52e-21	0.392455	0.835	0.799	5.03e-18	PLC2	NRIP1
IER5L	3.15e-21	0.771669	0.678	0.582	6.3e-18	PLC2	IER5L
FLNA	8.72e-21	0.35035	0.894	0.746	1.74e-17	PLC2	FLNA
SIRPA	2.08e-20	0.358121	0.826	0.669	4.15e-17	PLC2	SIRPA
ACER3	4.58e-20	0.427998	0.82	0.683	9.16e-17	PLC2	ACER3
CSF1R	6.3e-19	0.380204	0.793	0.773	1.26e-15	PLC2	CSF1R
ZEB2	2.37e-18	0.549422	0.769	0.699	4.75e-15	PLC2	ZEB2
GPNMB	1.76e-17	0.250038	0.623	0.416	3.52e-14	PLC2	GPNMB
PIK3R1	4.14e-17	0.346479	0.868	0.737	8.28e-14	PLC2	PIK3R1
DOCK10	3.23e-16	0.302643	0.932	0.863	6.45e-13	PLC2	DOCK10
GIMAP1	1.13e-15	0.277761	0.937	0.953	2.26e-12	PLC2	GIMAP1
EID3	2.38e-15	0.392616	0.676	0.588	4.77e-12	PLC2	EID3
RGS1	5.81e-15	0.323979	0.909	0.816	1.16e-11	PLC2	RGS1
BTBD19	3.68e-13	0.329723	0.686	0.529	7.36e-10	PLC2	BTBD19
DUSP6	5.1e-13	0.288761	0.68	0.547	1.02e-09	PLC2	DUSP6
FAM46A	6.42e-13	0.514348	0.759	0.731	1.28e-09	PLC2	FAM46A
GLUL	9.15e-12	0.602101	0.748	0.661	1.83e-08	PLC2	GLUL
IER5	1.15e-11	0.322859	0.784	0.591	2.29e-08	PLC2	IER5
2020-03-01	2.4e-11	0.357964	0.854	0.781	4.8e-08	PLC2	2020-03-01
APP	2.68e-11	0.272857	0.614	0.464	5.36e-08	PLC2	APP
PSAP	1.3e-10	0.352855	0.954	0.91	2.6e-07	PLC2	PSAP
LOC110258215	2.86e-10	0.386945	0.691	0.666	5.72e-07	PLC2	LOC110258215
PTGS21	4.19e-10	0.310673	0.676	0.549	8.38e-07	PLC2	PTGS2
LOC110255360	7.57e-10	0.440269	0.901	0.862	1.51e-06	PLC2	LOC110255360
TLR8	7.73e-10	0.270859	0.699	0.631	1.55e-06	PLC2	TLR8
UAP1L1	1.6e-09	0.259182	0.738	0.704	3.2e-06	PLC2	UAP1L1
RBM47	3.46e-09	0.39825	0.641	0.55	6.91e-06	PLC2	RBM47
ADAP2	4.89e-09	0.52162	0.629	0.53	9.79e-06	PLC2	ADAP2
LOC106504121	1.43e-08	0.65748	0.615	0.53	2.86e-05	PLC2	LOC106504121
FAM111A1	1.44e-08	0.318118	0.753	0.682	2.88e-05	PLC2	FAM111A
LOC110261483	1.52e-08	0.562258	0.934	0.903	3.05e-05	PLC2	LOC110261483
ZFP36L1	2.57e-08	0.354732	0.856	0.786	5.15e-05	PLC2	ZFP36L1
AHNAK	3.2e-08	0.532798	0.783	0.781	6.4e-05	PLC2	AHNAK
GRN	6.85e-08	0.251655	0.82	0.705	0.000137056	PLC2	GRN
PLXNC1	1.13e-07	0.307731	0.772	0.711	0.000226935	PLC2	PLXNC1
TNFAIP2	1.3e-07	0.3996	0.653	0.552	0.00026012	PLC2	TNFAIP2
LOC100621538	3.1e-07	0.452815	0.746	0.696	0.000620245	PLC2	LOC100621538
LOC100738744	5.32e-07	0.304303	0.544	0.614	0.00106418	PLC2	LOC100738744
TIPARP	7.79e-07	0.32789	0.834	0.701	0.00155834	PLC2	TIPARP
EGR1	5.09e-06	0.457674	0.75	0.721	0.0101785	PLC2	EGR1
NR4A2	9.92e-06	0.261173	0.913	0.823	0.0198364	PLC2	NR4A2
LOC100155734	1.65e-05	0.343359	0.458	0.472	0.0330271	PLC2	LOC100155734
HEXIM1	3.56e-05	0.516215	0.603	0.72	0.0711069	PLC2	HEXIM1
LOC110255273	7.15e-05	0.458666	0.527	0.57	0.143056	PLC2	LOC110255273
VCAN	0.000186402	0.350386	0.668	0.572	0.372804	PLC2	VCAN
CYBRD1	0.00032343	0.29024	0.694	0.623	0.646859	PLC2	CYBRD1
EPB41L2	0.000711256	0.309071	0.637	0.587	1	PLC2	EPB41L2
LOC1006241911	0.000806643	0.445262	0.588	0.491	1	PLC2	LOC100624191
RHOB1	0.00115759	0.279294	0.862	0.808	1	PLC2	RHOB
HSPA51	0.00116392	0.427162	0.835	0.845	1	PLC2	HSPA5
HBB	0.00130352	0.468242	0.449	0.44	1	PLC2	HBB
LOC100621915	0.00134496	0.410783	0.63	0.562	1	PLC2	LOC100621915
TNFAIP31	0.00142866	0.340475	0.837	0.738	1	PLC2	TNFAIP3
RASA3	0.0023328	0.441663	0.691	0.648	1	PLC2	RASA3
LOC595122	0.00313134	0.354145	0.812	0.763	1	PLC2	LOC595122
GADD45G1	0.00970613	0.343418	0.66	0.636	1	PLC2	GADD45G
CST3	6.83e-212	2.35577	0.968	0.835	1.37e-208	PLC3	CST3
CADM1	6.67e-190	0.992253	0.857	0.497	1.33e-186	PLC3	CADM1
SLA-DQB1	5.99e-182	1.53278	0.987	0.883	1.2e-178	PLC3	SLA-DQB1
ARHGAP28	1.2e-181	0.342178	0.791	0.281	2.4e-178	PLC3	ARHGAP28
XCR1	4.99e-176	1.00702	0.842	0.497	9.98e-173	PLC3	XCR1
CIART	5.11e-159	0.547365	0.809	0.555	1.02e-155	PLC3	CIART
SLA-DQA1	1.9e-152	1.25926	0.982	0.923	3.81e-149	PLC3	SLA-DQA1
LOC110256583	5.04e-146	1.18118	0.772	0.35	1.01e-142	PLC3	LOC110256583
LGALSL	1.72e-140	0.302993	0.729	0.317	3.43e-137	PLC3	LGALSL
ANPEP	5.38e-130	0.526086	0.733	0.342	1.08e-126	PLC3	ANPEP
C4H1orf54	1.06e-124	0.848813	0.796	0.688	2.11e-121	PLC3	C4H1orf54
LOC100153139	3.76e-123	1.37071	0.87	0.764	7.51e-120	PLC3	LOC100153139
SLA-DRA	5.36e-123	1.24375	0.982	0.923	1.07e-119	PLC3	SLA-DRA
CD74	1.18e-122	1.01333	0.995	0.975	2.35e-119	PLC3	CD74
TMEM150C	7.7e-120	0.327815	0.762	0.316	1.54e-116	PLC3	TMEM150C
SNX22	1.15e-119	0.794903	0.764	0.577	2.31e-116	PLC3	SNX22
SLCO5A1	1.53e-118	0.416866	0.754	0.474	3.07e-115	PLC3	SLCO5A1
BATF3	1.04e-117	1.0712	0.756	0.342	2.08e-114	PLC3	BATF3
GPR157	3.04e-113	0.624414	0.734	0.366	6.08e-110	PLC3	GPR157
SLA-DRB1	5.23e-105	1.16411	0.914	0.841	1.05e-101	PLC3	SLA-DRB1
LAMP3	4.74e-103	0.532419	0.699	0.328	9.47e-100	PLC3	LAMP3
DNASE1L3	1.9e-102	0.557578	0.706	0.262	3.79e-99	PLC3	DNASE1L3
TSPAN33	3.63e-101	0.735767	0.777	0.604	7.26e-98	PLC3	TSPAN33
PRDM16	1.33e-99	0.263817	0.721	0.414	2.66e-96	PLC3	PRDM16
CDH17	1.52e-99	0.320401	0.703	0.381	3.04e-96	PLC3	CDH17
SLA-DOA	5.11e-98	0.752561	0.716	0.401	1.02e-94	PLC3	SLA-DOA
FZD5	1.88e-93	0.555711	0.749	0.562	3.76e-90	PLC3	FZD5
SMC6	3.36e-93	0.823493	0.884	0.704	6.71e-90	PLC3	SMC6
SULF1	5.68e-93	1.03346	0.706	0.393	1.14e-89	PLC3	SULF1
AHI1	2.79e-90	0.796402	0.826	0.731	5.57e-87	PLC3	AHI1
NYAP2	4.59e-84	0.694087	0.734	0.663	9.18e-81	PLC3	NYAP2
CCL17	9.59e-84	0.53972	0.676	0.399	1.92e-80	PLC3	CCL17
LOC100626247	1.65e-81	0.301965	0.779	0.76	3.3e-78	PLC3	LOC100626247
AFF3	1.34e-77	0.644308	0.776	0.77	2.69e-74	PLC3	AFF3
RRAD	5.07e-75	0.281363	0.352	0.79	1.01e-71	PLC3	RRAD
IL4I1	3.33e-74	1.45158	0.698	0.593	6.67e-71	PLC3	IL4I1
CCR7	7.37e-68	1.33238	0.792	0.703	1.47e-64	PLC3	CCR7
XIRP2	1.35e-66	0.616688	0.631	0.234	2.71e-63	PLC3	XIRP2
ST8SIA4	1.81e-66	0.325791	0.769	0.498	3.61e-63	PLC3	ST8SIA4
PLD4	1.79e-64	1.05081	0.721	0.568	3.57e-61	PLC3	PLD4
PLXNA4	2.68e-64	0.343582	0.688	0.396	5.37e-61	PLC3	PLXNA4
MRC1	3.84e-62	0.759784	0.704	0.461	7.68e-59	PLC3	MRC1
LOC100512780	8.14e-61	0.32786	0.683	0.366	1.63e-57	PLC3	LOC100512780
CIITA	1.29e-60	0.906914	0.729	0.62	2.58e-57	PLC3	CIITA
TGFB2	2.29e-58	0.394446	0.751	0.593	4.58e-55	PLC3	TGFB2
SLC46A3	3.26e-58	0.906924	0.784	0.7	6.52e-55	PLC3	SLC46A3
CCDC80	2.6e-54	0.568951	0.723	0.552	5.19e-51	PLC3	CCDC80
LOC102161418	3.8e-54	0.825451	0.608	0.364	7.59e-51	PLC3	LOC102161418
NR4A3	9.7e-53	0.514113	0.748	0.641	1.94e-49	PLC3	NR4A3
MMP11	3.1e-50	0.262433	0.645	0.478	6.2e-47	PLC3	MMP11
BASP1	6.41e-50	0.406155	0.694	0.427	1.28e-46	PLC3	BASP1
CD164L2	1.23e-48	0.260117	0.651	0.371	2.45e-45	PLC3	CD164L2
CD83	2.36e-48	0.882965	0.885	0.854	4.73e-45	PLC3	CD83
LGALS1	4.5e-47	0.819923	0.865	0.808	9.01e-44	PLC3	LGALS1
LOC100154053	3.37e-46	0.344826	0.859	0.746	6.73e-43	PLC3	LOC100154053
CLIC4	8.21e-46	0.299688	0.829	0.767	1.64e-42	PLC3	CLIC4
MMP25	1.7e-42	0.251049	0.455	0.215	3.41e-39	PLC3	MMP25
EHF	2.1e-42	0.623204	0.718	0.722	4.21e-39	PLC3	EHF
LOC1102582151	7e-40	0.532815	0.749	0.657	1.4e-36	PLC3	LOC110258215
CYTB1	1.11e-39	0.535555	0.992	0.968	2.22e-36	PLC3	CYTB
SERPINB1	4.75e-39	0.614401	0.777	0.644	9.5e-36	PLC3	SERPINB1
TMEM176A	5.05e-39	0.496877	0.61	0.455	1.01e-35	PLC3	TMEM176A
ICOSLG	1.21e-38	0.52865	0.784	0.583	2.42e-35	PLC3	ICOSLG
CXCL9	4.04e-38	0.59112	0.558	0.373	8.09e-35	PLC3	CXCL9
FLT3	1.81e-36	0.868613	0.615	0.432	3.61e-33	PLC3	FLT3
IL6ST	2.84e-36	0.739522	0.784	0.761	5.69e-33	PLC3	IL6ST
TBC1D4	1.24e-35	0.346686	0.635	0.52	2.48e-32	PLC3	TBC1D4
CCDC88A	1.64e-35	0.594336	0.824	0.721	3.28e-32	PLC3	CCDC88A
SERPINE1	5.74e-35	1.09513	0.671	0.633	1.15e-31	PLC3	SERPINE1
FSCN1	8.23e-35	0.899147	0.834	0.728	1.65e-31	PLC3	FSCN1
LSP1	1.65e-34	0.50432	0.797	0.693	3.3e-31	PLC3	LSP1
SPINT2	2.36e-34	0.672173	0.752	0.682	4.72e-31	PLC3	SPINT2
TVP23A	3.61e-34	0.414449	0.583	0.253	7.23e-31	PLC3	TVP23A
ND41	6.1e-34	0.376743	0.99	0.987	1.22e-30	PLC3	ND4
FABP5	9.27e-34	1.10873	0.659	0.549	1.85e-30	PLC3	FABP5
LOC110257900	6.09e-33	0.519351	0.703	0.663	1.22e-29	PLC3	LOC110257900
LOC100524999	6.15e-33	0.969984	0.703	0.592	1.23e-29	PLC3	LOC100524999
GRASP	1.54e-31	0.603386	0.784	0.81	3.08e-28	PLC3	GRASP
IFI30	2.74e-31	0.674174	0.779	0.686	5.48e-28	PLC3	IFI30
LCP1	7.76e-30	0.3353	0.892	0.79	1.55e-26	PLC3	LCP1
SQLE	9.66e-30	0.821587	0.782	0.856	1.93e-26	PLC3	SQLE
WDFY4	3.29e-29	0.616624	0.699	0.708	6.59e-26	PLC3	WDFY4
CSF2RA1	1.03e-28	0.254995	0.646	0.398	2.06e-25	PLC3	CSF2RA
TOX	2.25e-28	0.332329	0.756	0.806	4.5e-25	PLC3	TOX
RUNX3	1.1e-27	0.748833	0.764	0.774	2.19e-24	PLC3	RUNX3
LOC1102559181	1.48e-27	0.440171	0.679	0.552	2.95e-24	PLC3	LOC110255918
FGL2	1.74e-27	0.420655	0.678	0.487	3.47e-24	PLC3	FGL2
FKBP11	3.29e-25	0.435726	0.718	0.629	6.58e-22	PLC3	FKBP11
CCND1	2.85e-22	0.446039	0.703	0.786	5.7e-19	PLC3	CCND1
TGFBI	4.28e-21	0.392914	0.635	0.557	8.56e-18	PLC3	TGFBI
FGD2	1.52e-20	0.549318	0.678	0.644	3.04e-17	PLC3	FGD2
DNAJA4	2.65e-20	0.332176	0.736	0.756	5.3e-17	PLC3	DNAJA4
ARHGAP22	1.84e-19	0.483051	0.661	0.654	3.68e-16	PLC3	ARHGAP22
RRBP1	2.53e-19	0.254285	0.902	0.768	5.07e-16	PLC3	RRBP1
PIGR	3.9e-19	0.288158	0.711	0.757	7.79e-16	PLC3	PIGR
TMEM123	4.11e-19	0.266052	0.746	0.801	8.23e-16	PLC3	TMEM123
DUSP5	4.33e-19	0.520559	0.782	0.734	8.66e-16	PLC3	DUSP5
IRF8	3.16e-18	0.569978	0.754	0.682	6.31e-15	PLC3	IRF8
RAB7B	4.63e-18	0.341902	0.703	0.682	9.27e-15	PLC3	RAB7B
NAAA	1.29e-17	0.502628	0.548	0.426	2.59e-14	PLC3	NAAA
SEC61B	1.97e-17	0.442117	0.804	0.755	3.93e-14	PLC3	SEC61B
ND51	3.87e-17	0.273674	0.975	0.915	7.74e-14	PLC3	ND5
ETV3	1.94e-16	0.406455	0.723	0.722	3.89e-13	PLC3	ETV3
CTSH	1.58e-14	0.322434	0.757	0.728	3.15e-11	PLC3	CTSH
DOCK101	2.96e-14	0.346864	0.889	0.879	5.92e-11	PLC3	DOCK10
LY6E	4.84e-14	0.307598	0.769	0.794	9.69e-11	PLC3	LY6E
CD1.1	5.52e-14	0.844066	0.63	0.606	1.1e-10	PLC3	CD1.1
TMSB4X	2.47e-13	0.288266	0.997	0.999	4.95e-10	PLC3	TMSB4X
JAML	6.35e-13	0.541704	0.613	0.637	1.27e-09	PLC3	JAML
ITGB7	9.01e-13	0.365312	0.674	0.718	1.8e-09	PLC3	ITGB7
FCRL5	1.06e-12	0.581036	0.512	0.441	2.13e-09	PLC3	FCRL5
PPA1	2.2e-12	0.389699	0.814	0.817	4.4e-09	PLC3	PPA1
F2RL1	1.37e-11	0.505285	0.576	0.531	2.74e-08	PLC3	F2RL1
SLA-DMA1	2.58e-11	0.278231	0.771	0.779	5.17e-08	PLC3	SLA-DMA
IL18R1	3.85e-10	0.31811	0.59	0.562	7.7e-07	PLC3	IL18R1
MARCKSL1	4.15e-10	0.772072	0.711	0.721	8.31e-07	PLC3	MARCKSL1
PIK3R11	5.26e-10	0.396611	0.782	0.768	1.05e-06	PLC3	PIK3R1
ABRACL	1.82e-09	0.438168	0.64	0.611	3.64e-06	PLC3	ABRACL
GPR183	5.51e-09	0.780753	0.643	0.675	1.1e-05	PLC3	GPR183
HAVCR2	7.63e-09	0.427853	0.542	0.448	1.53e-05	PLC3	HAVCR2
PKIB	8.11e-09	0.688839	0.513	0.493	1.62e-05	PLC3	PKIB
SDC4	1.13e-08	0.294705	0.688	0.735	2.25e-05	PLC3	SDC4
SLAMF9	2.91e-08	0.258602	0.447	0.232	5.82e-05	PLC3	SLAMF9
ARL4C	3.31e-08	0.669321	0.601	0.674	6.63e-05	PLC3	ARL4C
SLA-DOB	3.84e-08	0.396092	0.556	0.597	7.68e-05	PLC3	SLA-DOB
FCRLA	6.54e-08	0.255328	0.548	0.45	0.000130871	PLC3	FCRLA
SLAMF8	9.49e-08	0.316605	0.458	0.334	0.000189802	PLC3	SLAMF8
MS4A2	1.41e-07	0.296445	0.641	0.773	0.000281101	PLC3	MS4A2
C6H19orf33	2.82e-07	0.459989	0.595	0.599	0.000563344	PLC3	C6H19orf33
WEE1	1.25e-06	0.267194	0.797	0.842	0.00250674	PLC3	WEE1
IRF4	3.47e-06	0.264566	0.424	0.504	0.00693541	PLC3	IRF4
CD40	7.88e-06	0.391712	0.633	0.61	0.0157655	PLC3	CD40
EBI3	1.1e-05	0.258296	0.57	0.616	0.0220133	PLC3	EBI3
PPP1R14A	1.29e-05	0.668003	0.578	0.68	0.0258911	PLC3	PPP1R14A
CD52	6.52e-05	0.330347	0.919	0.903	0.130404	PLC3	CD52
RAMP1	0.000144959	0.406857	0.352	0.284	0.289918	PLC3	RAMP1
RASSF41	0.000148563	0.354163	0.556	0.566	0.297127	PLC3	RASSF4
CD200	0.000162654	0.365374	0.523	0.446	0.325308	PLC3	CD200
AHRR	0.000596377	0.380593	0.643	0.704	1	PLC3	AHRR
CD274	0.000674857	0.251024	0.508	0.515	1	PLC3	CD274
REL	0.000901698	0.49518	0.796	0.847	1	PLC3	REL
S100A4	0.0011987	0.306565	0.728	0.771	1	PLC3	S100A4
MDK	0.0033714	0.367641	0.588	0.684	1	PLC3	MDK

## Sheet: PLC1
LYZ
FCN1
FTH1
SLPI
CSF3
ANXA1
G0S2
IL10
MEFV
LOC100512873
SERPINB10
THBD
CXCL10
LOC110256043
CSF1
LOC100525396
CCL20
IFITM3
TSPO
SRGN
IER3
CCL4
STX11
GMFG
LOC100516039
FCGR3A
NFKBIA
GPX1
PLBD1
AIF1
BAG3
CXCL2
GLRX
TUBA1A
FOLR1
TYROBP
DNAJB1
CSTB
LY86
ZFAND2A
HSP90AA1
S100A11
LOC100522011
EREG
PPP1R15A
S100A9
CEBPD
TNFAIP6
ANXA2
LOC100515837
CFD
B2M
TFEC
PLAC8
XKR8
HSPH1
S100A12
HNMT
HSPA6
ISG20
GNG10
LCN2
UCP2
ODC1
PNP
SULT1A3
IFITM1
FXYD5
FTL
HMOX1
NFE2
CITED4
NAGK
CXCL16
DNASE2
HSPB1
HBEGF
TNF
S100A6
HSP70.2
IFI6
AREG
PLA2G16
DUSP2
OSM
CD14
LOC110256379
F13A1
C2H19orf38
LDHA
FAM111B
SPP1
DNAJA1
HSPD1
MT-2B
LAPTM5
CYSTM1
IL1A
PLIN2
CASP1
IL1B
CD55
MAFF
CLEC2B
SH3BGRL
CD63
IRF7
PILRA
FCER1G
LOC110261034
IL18BP
TGM3
HSPE1
HK3
SAA3
SLA-2
TIMP2
GADD45B
PLEK
DUSP1
BTG2
DCUN1D3
SGK1
TIMP1
LOC110261486
CD37
GIMAP4
THBS1
FAM46C
GP91-PHOX
CLEC4E
BCL2A1
SOD2
GIMAP7
PGLYRP1
ICAM1
NLRP3
KLF2
SNX10
NFKBIZ
LOC110257905
S100A8
ECM1
PDXK
C5AR1
SNAI1
NFIL3
FOS
JUNB
PLK3
HERPUD1
TNFSF9
LOC110259674
LOC100156073
CTSL
TXN
CHI3L1
LOC100624191
CAPG
PHACTR1
CXCL8
SLC2A3
TREM1
JUN
MCEMP1
RGS2
SLA-DMA
PRDX2
NRG1
ATF3
TNFAIP3
DDIT4
KLF4
STK17A
NUPR1
ADM
TRIB1
ATOX1
TXNIP
LMO2
ETHE1
IGSF6
CCL2
CASS4
EMILIN2
TLR2
KCTD12
PSMB8
VIM
PLAUR
UPP1
LGALS3
LGMN
CTSC
ZFP36
CTSZ
FOSB
RHOB
IRS2
MXD1
LOC100517285
LOC110258364
GADD45A
NCF4
CREM
SLC2A6
RNF19B
MRPS6
ECE1
SOCS3
SAMSN1
LOC100511639
HSPA5
C1H15orf48
CSF3R
NINJ1
CSF2RA
PTGS2
HCK
MAFB
PHLDA2
ELL2
RETN
FAM111A
LOC100736623
VNN3
MGST1
ID2
BHLHE40
CD68
GPR84
NCF1
GADD45G
LOC100156937
LOC110260994
IL1R2

## Sheet: PLC2
ARHGAP20
COX2
COX3
ATP6
COX1
CYTB
ND4
ND1
ND2
ND3
APOE
ND5
MMP14
LOC100624077
MYC
ACP5
GPR31
ARHGAP5
CXCL13
SELENOP
ADGRL2
PLA2G2D
ZFHX3
LUZP1
NRP2
LOC110255918
RASSF4
TGM2
SLC2A6
MAFB
SLC11A1
SOX4
BEST1
ARHGAP24
ABCA1
HIST1H3E
HTRA1
JCHAIN
CASP10
DNAJB4
CTSB
VCAM1
ADRB2
MYLIP
NRP1
LOC110256108
CITED2
TCF7L2
LOC100514068
CTSD
MX2
DAB2
CXCL14
NRIP1
IER5L
FLNA
SIRPA
ACER3
CSF1R
ZEB2
GPNMB
PIK3R1
DOCK10
GIMAP1
EID3
RGS1
BTBD19
DUSP6
FAM46A
GLUL
IER5
2020-03-01
APP
PSAP
LOC110258215
PTGS2
LOC110255360
TLR8
UAP1L1
RBM47
ADAP2
LOC106504121
FAM111A
LOC110261483
ZFP36L1
AHNAK
GRN
PLXNC1
TNFAIP2
LOC100621538
LOC100738744
TIPARP
EGR1
NR4A2
LOC100155734
HEXIM1
LOC110255273
VCAN
CYBRD1
EPB41L2
LOC100624191
RHOB
HSPA5
HBB
LOC100621915
TNFAIP3
RASA3
LOC595122
GADD45G

## Sheet: PLC3
CST3
CADM1
SLA-DQB1
ARHGAP28
XCR1
CIART
SLA-DQA1
LOC110256583
LGALSL
ANPEP
C4H1orf54
LOC100153139
SLA-DRA
CD74
TMEM150C
SNX22
SLCO5A1
BATF3
GPR157
SLA-DRB1
LAMP3
DNASE1L3
TSPAN33
PRDM16
CDH17
SLA-DOA
FZD5
SMC6
SULF1
AHI1
NYAP2
CCL17
LOC100626247
AFF3
RRAD
IL4I1
CCR7
XIRP2
ST8SIA4
PLD4
PLXNA4
MRC1
LOC100512780
CIITA
TGFB2
SLC46A3
CCDC80
LOC102161418
NR4A3
MMP11
BASP1
CD164L2
CD83
LGALS1
LOC100154053
CLIC4
MMP25
EHF
LOC110258215
CYTB
SERPINB1
TMEM176A
ICOSLG
CXCL9
FLT3
IL6ST
TBC1D4
CCDC88A
SERPINE1
FSCN1
LSP1
SPINT2
TVP23A
ND4
FABP5
LOC110257900
LOC100524999
GRASP
IFI30
LCP1
SQLE
WDFY4
CSF2RA
TOX
RUNX3
LOC110255918
FGL2
FKBP11
CCND1
TGFBI
FGD2
DNAJA4
ARHGAP22
RRBP1
PIGR
TMEM123
DUSP5
IRF8
RAB7B
NAAA
SEC61B
ND5
ETV3
CTSH
DOCK10
LY6E
CD1.1
TMSB4X
JAML
ITGB7
FCRL5
PPA1
F2RL1
SLA-DMA
IL18R1
MARCKSL1
PIK3R1
ABRACL
GPR183
HAVCR2
PKIB
SDC4
SLAMF9
ARL4C
SLA-DOB
FCRLA
SLAMF8
MS4A2
C6H19orf33
WEE1
IRF4
CD40
EBI3
PPP1R14A
CD52
RAMP1
RASSF4
CD200
AHRR
CD274
REL
S100A4
MDK
