# Supplementary material for: Multi-Omics Uncover Neonatal Cecal Cell Development Potentials
Source: Front Cell Dev Biol. 2022 Jul 15;10:840298. doi: 10.3389/fcell.2022.840298 (PMC9334561; doi:10.3389/fcell.2022.840298)
Supplement: Supplementary file 4 [file DataSheet1.zip › Supplementary Table 13 EEC_marker.xlsx]

## Sheet: EEC_marker
	p_val	avg_logFC	pct.1	pct.2	p_val_adj	cluster	gene
COX2	8.08363e-90	1.10337	1	1	1.39693e-85	EEC1	COX2
COX3	1.05999e-88	1.02581	1	1	1.83178e-84	EEC1	COX3
ATP6	2.62252e-88	1.07779	1	0.997	4.53197e-84	EEC1	ATP6
COX1	1.94131e-86	0.921341	1	0.997	3.35477e-82	EEC1	COX1
CYTB	1.24553e-70	1.07724	1	0.984	2.1524e-66	EEC1	CYTB
ND5	2.59482e-57	0.947949	0.976	0.929	4.48411e-53	EEC1	ND5
ND3	3.61665e-56	0.995282	0.986	0.894	6.24994e-52	EEC1	ND3
ND2	9.4841e-50	0.90902	0.98	0.943	1.63895e-45	EEC1	ND2
ND1	1.28539e-46	0.93421	0.986	0.962	2.22128e-42	EEC1	ND1
ND4	2.04139e-38	0.761417	0.996	0.978	3.52772e-34	EEC1	ND4
SRRM2	5.63386e-22	0.62503	0.85	0.807	9.73587e-18	EEC1	SRRM2
ND4L	4.10737e-21	0.900658	0.644	0.444	7.09795e-17	EEC1	ND4L
IKZF2	3.64931e-17	0.804465	0.628	0.466	6.30638e-13	EEC1	IKZF2
RUNX3	3.25338e-16	0.892603	0.644	0.572	5.62216e-12	EEC1	RUNX3
IL2RB	3.73011e-12	0.798631	0.528	0.371	6.44599e-08	EEC1	IL2RB
SON	8.61236e-12	0.416529	0.741	0.689	1.4883e-07	EEC1	SON
SEMA4D	9.5025e-11	0.65309	0.415	0.251	1.64213e-06	EEC1	SEMA4D
WWOX	1.27175e-10	0.694401	0.488	0.335	2.19772e-06	EEC1	WWOX
NLRC3	4.93084e-10	0.574075	0.603	0.515	8.52098e-06	EEC1	NLRC3
NSD2	9.00449e-10	0.621448	0.464	0.335	1.55607e-05	EEC1	NSD2
OGT	3.29147e-09	0.743199	0.387	0.251	5.68798e-05	EEC1	OGT
DOCK10	9.84515e-09	0.50615	0.532	0.42	0.000170134	EEC1	DOCK10
MKI67	1.25053e-08	0.418954	0.694	0.643	0.000216105	EEC1	MKI67
ND6	1.49638e-08	0.82672	0.48	0.392	0.000258589	EEC1	ND6
AKAP13	2.54503e-08	0.541644	0.538	0.447	0.000439807	EEC1	AKAP13
ITGAE	3.84023e-08	0.650364	0.324	0.185	0.00066363	EEC1	ITGAE
CD96	6.57858e-08	0.660893	0.34	0.213	0.00113684	EEC1	CD96
CENPF	3.30975e-07	0.432716	0.715	0.654	0.00571959	EEC1	CENPF
AFF3	3.87696e-07	0.603098	0.326	0.204	0.00669977	EEC1	AFF3
HUWE1	4.20881e-07	0.503117	0.354	0.234	0.00727324	EEC1	HUWE1
NCOR1	5.9215e-07	0.435743	0.417	0.294	0.010233	EEC1	NCOR1
MYCBP2	8.15409e-07	0.498102	0.474	0.373	0.0140911	EEC1	MYCBP2
LOC100525572	1.35547e-06	0.624244	0.283	0.172	0.0234238	EEC1	LOC100525572
UTRN	1.4418e-06	0.536127	0.474	0.387	0.0249157	EEC1	UTRN
KMT2C	1.6477e-06	0.572835	0.385	0.286	0.0284739	EEC1	KMT2C
BCL2	2.20596e-06	0.55246	0.455	0.351	0.0381212	EEC1	BCL2
ZCCHC11	2.90098e-06	0.499778	0.411	0.311	0.0501318	EEC1	ZCCHC11
PACSIN2	3.62893e-06	0.496596	0.251	0.142	0.0627115	EEC1	PACSIN2
CHD2	6.87318e-06	0.547628	0.385	0.311	0.118775	EEC1	CHD2
ANKRD11	7.99532e-06	0.448891	0.271	0.161	0.138167	EEC1	ANKRD11
JARID2	8.6952e-06	0.523086	0.484	0.441	0.150262	EEC1	JARID2
SMG6	1.072e-05	0.511065	0.277	0.174	0.185253	EEC1	SMG6
DDX46	1.19944e-05	0.419708	0.565	0.526	0.207275	EEC1	DDX46
RAPGEF6	1.23053e-05	0.527983	0.314	0.221	0.212648	EEC1	RAPGEF6
CELF1	1.63323e-05	0.479032	0.289	0.196	0.282239	EEC1	CELF1
LOC100511376	1.71365e-05	0.52027	0.261	0.163	0.296135	EEC1	LOC100511376
IKZF3	1.88149e-05	0.436391	0.508	0.447	0.32514	EEC1	IKZF3
LNPEP	1.95633e-05	0.450313	0.257	0.153	0.338073	EEC1	LNPEP
LOC100519314	3.16265e-05	0.589716	0.298	0.199	0.546538	EEC1	LOC100519314
SF3B1	4.31015e-05	0.427549	0.579	0.567	0.744837	EEC1	SF3B1
PIK3CD	4.78229e-05	0.432749	0.255	0.158	0.826428	EEC1	PIK3CD
MBNL1	5.77797e-05	0.410181	0.632	0.654	0.998491	EEC1	MBNL1
GIMAP1	6.67917e-05	0.377651	0.676	0.711	1	EEC1	GIMAP1
ATP2A3	8.70771e-05	0.571425	0.332	0.262	1	EEC1	ATP2A3
HIVEP2	9.71019e-05	0.506686	0.455	0.409	1	EEC1	HIVEP2
PRPF4B	9.77196e-05	0.368521	0.605	0.578	1	EEC1	PRPF4B
KNL1	0.000101947	0.479014	0.421	0.357	1	EEC1	KNL1
ITGB1	0.000146545	0.397383	0.441	0.379	1	EEC1	ITGB1
KIF14	0.000148244	0.446621	0.3	0.21	1	EEC1	KIF14
MDM4	0.000163562	0.485112	0.279	0.193	1	EEC1	MDM4
TULP4	0.000185338	0.439079	0.279	0.193	1	EEC1	TULP4
ITPR2	0.000291233	0.446891	0.287	0.204	1	EEC1	ITPR2
GSE1	0.000323994	0.413453	0.381	0.322	1	EEC1	GSE1
DDX17	0.000348229	0.333108	0.583	0.578	1	EEC1	DDX17
TRPM7	0.000351034	0.39967	0.304	0.223	1	EEC1	TRPM7
CEP295	0.000368988	0.43087	0.281	0.202	1	EEC1	CEP295
LOC102160313	0.00041269	0.378557	0.484	0.373	1	EEC1	LOC102160313
CHD3	0.00045433	0.45724	0.304	0.232	1	EEC1	CHD3
BPTF	0.000454597	0.498651	0.399	0.354	1	EEC1	BPTF
MED13	0.000466656	0.418484	0.312	0.237	1	EEC1	MED13
THEMIS	0.000483551	0.442124	0.257	0.177	1	EEC1	THEMIS
PNN	0.000498661	0.298798	0.65	0.684	1	EEC1	PNN
GLS	0.000543024	0.337432	0.561	0.561	1	EEC1	GLS
PTPRC	0.000554003	0.270685	0.727	0.779	1	EEC1	PTPRC
FRYL	0.000686118	0.415716	0.298	0.232	1	EEC1	FRYL
NSD3	0.00071657	0.398928	0.474	0.444	1	EEC1	NSD3
NUSAP1	0.000934627	0.332817	0.51	0.482	1	EEC1	NUSAP1
TNRC6B	0.00104424	0.406227	0.46	0.431	1	EEC1	TNRC6B
BUB1B	0.00126793	0.367916	0.298	0.229	1	EEC1	BUB1B
PRRC2C	0.00141348	0.337902	0.601	0.61	1	EEC1	PRRC2C
TTC14	0.00154024	0.410184	0.308	0.243	1	EEC1	TTC14
SBNO1	0.00165614	0.445165	0.263	0.207	1	EEC1	SBNO1
CNOT1	0.00196136	0.426852	0.275	0.218	1	EEC1	CNOT1
SKIL	0.00208312	0.403049	0.364	0.311	1	EEC1	SKIL
TOP2A	0.00208553	0.41843	0.65	0.665	1	EEC1	TOP2A
SMG1	0.00214524	0.378708	0.265	0.199	1	EEC1	SMG1
DHX9	0.00215227	0.442068	0.421	0.414	1	EEC1	DHX9
NKTR	0.00226225	0.445997	0.358	0.308	1	EEC1	NKTR
SYNE1	0.00232562	0.47293	0.322	0.272	1	EEC1	SYNE1
GOLGA4	0.0023881	0.394175	0.336	0.275	1	EEC1	GOLGA4
AKAP9	0.00249205	0.343975	0.476	0.46	1	EEC1	AKAP9
USP34	0.0027968	0.302157	0.273	0.207	1	EEC1	USP34
DGKZ	0.00302712	0.357386	0.344	0.286	1	EEC1	DGKZ
PCNT	0.00333813	0.470437	0.277	0.218	1	EEC1	PCNT
ASH1L	0.00368572	0.338574	0.407	0.371	1	EEC1	ASH1L
TBL1XR1	0.0037027	0.359652	0.401	0.373	1	EEC1	TBL1XR1
PURB	0.00370893	0.38229	0.257	0.199	1	EEC1	PURB
SETX	0.00375939	0.405917	0.362	0.332	1	EEC1	SETX
DCP2	0.0038363	0.377554	0.381	0.357	1	EEC1	DCP2
ZC3H11A	0.00405547	0.390607	0.374	0.349	1	EEC1	ZC3H11A
CFLAR	0.00410679	0.358967	0.348	0.3	1	EEC1	CFLAR
PRRC2B	0.00482701	0.349574	0.3	0.245	1	EEC1	PRRC2B
ZNF148	0.00565016	0.393667	0.304	0.264	1	EEC1	ZNF148
ATAD2	0.0066333	0.384654	0.455	0.447	1	EEC1	ATAD2
SMC1A	0.00715115	0.362389	0.455	0.444	1	EEC1	SMC1A
LUC7L3	0.00774436	0.365455	0.427	0.414	1	EEC1	LUC7L3
ACIN1	0.00894072	0.381803	0.445	0.455	1	EEC1	ACIN1
CEP350	0.00903549	0.358629	0.265	0.215	1	EEC1	CEP350
SETD2	0.00922743	0.377088	0.389	0.362	1	EEC1	SETD2
NCALD	0.0098452	0.316883	0.259	0.21	1	EEC1	NCALD
ZFC3H1	0.0099223	0.383848	0.279	0.232	1	EEC1	ZFC3H1
TMSB10	9.41434e-72	0.920003	0.991	0.972	1.62689e-67	EEC2	TMSB10
RPLP1	4.45404e-63	0.824593	0.991	0.949	7.69703e-59	EEC2	RPLP1
TPT1	6.41728e-62	0.849498	0.991	0.952	1.10897e-57	EEC2	TPT1
UBB	2.19867e-59	1.1858	0.997	0.895	3.79952e-55	EEC2	UBB
UBA52	7.6058e-57	0.908633	0.965	0.754	1.31436e-52	EEC2	UBA52
RPL27A	1.87773e-55	0.780402	0.994	0.851	3.2449e-51	EEC2	RPL27A
RPL10	3.32451e-55	0.833935	0.987	0.91	5.74508e-51	EEC2	RPL10
TMSB4X	8.27124e-54	0.796652	0.997	0.967	1.42935e-49	EEC2	TMSB4X
RPS20	8.71282e-54	0.739402	0.991	0.91	1.50566e-49	EEC2	RPS20
FAU	1.14198e-53	0.813361	0.959	0.744	1.97345e-49	EEC2	FAU
RPL28	3.47036e-53	0.762473	0.991	0.84	5.99712e-49	EEC2	RPL28
RPL19	6.03565e-52	0.737657	0.978	0.787	1.04302e-47	EEC2	RPL19
RPLP2	7.85413e-49	0.749138	0.968	0.763	1.35727e-44	EEC2	RPLP2
RPS5	5.69442e-48	0.817735	0.956	0.697	9.84053e-44	EEC2	RPS5
HMGN2	5.28796e-46	0.768712	0.95	0.662	9.13813e-42	EEC2	HMGN2
RPL11	4.34725e-45	0.760685	0.959	0.79	7.51248e-41	EEC2	RPL11
RPS29	4.62771e-45	0.643903	0.972	0.82	7.99714e-41	EEC2	RPS29
RPS7	8.59601e-45	0.733074	0.984	0.824	1.48548e-40	EEC2	RPS7
RPS2	2.15282e-44	0.761158	0.991	0.866	3.72029e-40	EEC2	RPS2
B2M	5.62756e-44	0.785487	0.943	0.757	9.72499e-40	EEC2	B2M
SERF2	5.63462e-44	0.674333	0.953	0.785	9.73718e-40	EEC2	SERF2
RPL32	1.13361e-43	0.730074	0.943	0.79	1.95899e-39	EEC2	RPL32
RPS9	2.11884e-43	0.668102	0.956	0.798	3.66157e-39	EEC2	RPS9
PTMA	3.96367e-43	0.512008	0.994	0.974	6.84961e-39	EEC2	PTMA
RPS18	4.80352e-43	0.680476	0.975	0.827	8.30097e-39	EEC2	RPS18
RPS8	1.31358e-42	0.635486	0.991	0.926	2.27e-38	EEC2	RPS8
ACTG1	2.37851e-41	0.767789	0.984	0.82	4.1103e-37	EEC2	ACTG1
RPS12	4.0704e-41	0.670069	0.987	0.892	7.03406e-37	EEC2	RPS12
RPS19	5.85551e-41	0.733741	0.937	0.713	1.01189e-36	EEC2	RPS19
RPS15A	6.60296e-41	0.729077	0.943	0.739	1.14106e-36	EEC2	RPS15A
RPS10	7.9757e-41	0.657383	0.953	0.798	1.37828e-36	EEC2	RPS10
RPS15	2.28908e-40	0.653583	0.978	0.86	3.95575e-36	EEC2	RPS15
RPL30	6.60345e-40	0.767269	0.902	0.605	1.14114e-35	EEC2	RPL30
RPL8	1.7198e-39	0.697157	0.965	0.829	2.97199e-35	EEC2	RPL8
RPS23	2.19425e-39	0.70131	0.95	0.756	3.79188e-35	EEC2	RPS23
RPS16	3.60294e-39	0.67666	0.95	0.792	6.22624e-35	EEC2	RPS16
RPL13A	6.10986e-39	0.754788	0.943	0.814	1.05585e-34	EEC2	RPL13A
ZC3H10	1.07789e-38	0.603859	0.997	0.862	1.8627e-34	EEC2	ZC3H10
EIF1	1.55996e-38	0.79186	0.918	0.592	2.69576e-34	EEC2	EIF1
EEF1A1	1.79688e-38	0.552098	0.991	0.868	3.10518e-34	EEC2	EEF1A1
RPL37	1.97736e-38	0.572778	0.991	0.877	3.41708e-34	EEC2	RPL37
RPL6	3.36332e-38	0.65012	0.956	0.829	5.81215e-34	EEC2	RPL6
RPL26	6.87926e-38	0.629501	0.953	0.754	1.18881e-33	EEC2	RPL26
RPL12	1.56653e-37	0.713951	0.934	0.676	2.70712e-33	EEC2	RPL12
RPL39	1.41027e-36	0.597738	0.953	0.768	2.4371e-32	EEC2	RPL39
RPS25	2.04861e-36	0.650025	0.962	0.759	3.5402e-32	EEC2	RPS25
RPL24	9.77543e-36	0.669846	0.959	0.71	1.68929e-31	EEC2	RPL24
RPL15	1.10974e-35	0.689076	0.946	0.722	1.91775e-31	EEC2	RPL15
NACA	6.4914e-35	0.6525	0.931	0.612	1.12178e-30	EEC2	NACA
CFL1	8.84145e-35	0.735939	0.896	0.566	1.52789e-30	EEC2	CFL1
ACTB	9.202e-35	0.622768	0.981	0.908	1.5902e-30	EEC2	ACTB
RPS3A	1.24928e-34	0.649922	0.934	0.77	2.15888e-30	EEC2	RPS3A
RPL27	1.73127e-34	0.652661	0.927	0.588	2.99181e-30	EEC2	RPL27
GAPDH	2.1642e-34	0.813075	0.896	0.54	3.73996e-30	EEC2	GAPDH
RPS14	8.96773e-34	0.56585	0.978	0.851	1.54971e-29	EEC2	RPS14
HMGB2	1.15862e-33	0.578579	0.984	0.855	2.00221e-29	EEC2	HMGB2
RPS3	1.16958e-33	0.642442	0.94	0.713	2.02115e-29	EEC2	RPS3
HSPB1	1.21423e-33	1.05993	0.716	0.314	2.0983e-29	EEC2	HSPB1
PFN1	2.61131e-33	0.912741	0.858	0.568	4.5126e-29	EEC2	PFN1
COX7A2	3.81218e-33	0.702197	0.751	0.307	6.58783e-29	EEC2	COX7A2
ARHGDIB	4.26894e-33	0.816662	0.808	0.423	7.37716e-29	EEC2	ARHGDIB
LOC100516480	4.30998e-33	0.69099	0.845	0.432	7.44807e-29	EEC2	LOC100516480
RPL7	9.44007e-33	0.643337	0.927	0.722	1.63134e-28	EEC2	RPL7
RPL29	1.25703e-32	0.566748	0.972	0.825	2.17227e-28	EEC2	RPL29
RPS27A	3.99671e-32	0.705339	0.909	0.776	6.90672e-28	EEC2	RPS27A
STMN1	1.18555e-31	0.674695	0.902	0.599	2.04874e-27	EEC2	STMN1
RPL35A	1.20084e-31	0.633997	0.931	0.673	2.07517e-27	EEC2	RPL35A
CALM1	1.7561e-31	0.673381	0.893	0.608	3.03472e-27	EEC2	CALM1
RPS13	1.93661e-31	0.601978	0.912	0.715	3.34666e-27	EEC2	RPS13
RPL31	3.67039e-31	0.642469	0.899	0.507	6.3428e-27	EEC2	RPL31
RPL14	5.78542e-31	0.56936	0.943	0.752	9.99779e-27	EEC2	RPL14
RPL35	7.4451e-31	0.530449	0.962	0.756	1.28659e-26	EEC2	RPL35
LOC100521680	7.77159e-31	0.939323	0.978	0.86	1.34301e-26	EEC2	LOC100521680
YBX1	8.87612e-31	0.628246	0.868	0.494	1.53388e-26	EEC2	YBX1
RPL22	1.34047e-30	0.642219	0.918	0.66	2.31647e-26	EEC2	RPL22
RPS4X	1.43641e-30	0.627463	0.934	0.662	2.48226e-26	EEC2	RPS4X
RPS21	1.62174e-30	0.594773	0.905	0.535	2.80253e-26	EEC2	RPS21
LOC110258364	5.96127e-30	0.676405	0.893	0.596	1.03017e-25	EEC2	LOC110258364
RPL34	5.99681e-30	0.583153	0.943	0.704	1.03631e-25	EEC2	RPL34
SRGN	6.69973e-30	0.860867	0.798	0.415	1.15778e-25	EEC2	SRGN
LOC100516295	8.08076e-30	0.653229	0.915	0.57	1.39644e-25	EEC2	LOC100516295
FTH1	8.89235e-30	0.505489	0.968	0.728	1.53669e-25	EEC2	FTH1
TUBA4A	1.55815e-29	0.716461	0.625	0.211	2.69263e-25	EEC2	TUBA4A
RPL9	1.81539e-29	0.625368	0.909	0.717	3.13718e-25	EEC2	RPL9
RPL13	2.65157e-29	0.51082	0.968	0.855	4.58217e-25	EEC2	RPL13
UBE2S	3.77304e-29	0.8781	0.738	0.373	6.52019e-25	EEC2	UBE2S
RPSA	1.4539e-28	0.62536	0.931	0.717	2.51249e-24	EEC2	RPSA
RPS11	1.65581e-28	0.566328	0.921	0.638	2.8614e-24	EEC2	RPS11
LOC100624067	1.82186e-28	0.528851	0.94	0.706	3.14835e-24	EEC2	LOC100624067
JUN	2.30398e-28	1.03079	0.836	0.555	3.98151e-24	EEC2	JUN
BTG2	5.21963e-28	0.926278	0.666	0.278	9.02004e-24	EEC2	BTG2
DUT	6.6657e-28	0.711668	0.826	0.496	1.1519e-23	EEC2	DUT
ATP5L	1.00616e-27	0.64508	0.798	0.449	1.73874e-23	EEC2	ATP5L
ABRACL	1.33951e-27	0.756448	0.562	0.189	2.31481e-23	EEC2	ABRACL
COX6A1	2.6282e-27	0.605101	0.729	0.327	4.54179e-23	EEC2	COX6A1
RPL23A	3.46199e-27	0.539495	0.937	0.693	5.98266e-23	EEC2	RPL23A
RPL23	4.78566e-27	0.547375	0.965	0.822	8.27011e-23	EEC2	RPL23
RPS24	5.13262e-27	0.517031	0.946	0.732	8.86968e-23	EEC2	RPS24
ELOB	6.20081e-27	0.577275	0.868	0.456	1.07156e-22	EEC2	ELOB
LOC100522725	1.24979e-26	0.618075	0.855	0.572	2.15977e-22	EEC2	LOC100522725
RPL18A	1.32393e-26	0.536139	0.94	0.741	2.28788e-22	EEC2	RPL18A
RPL7A	2.41458e-26	0.4575	0.978	0.897	4.17263e-22	EEC2	RPL7A
CD52	2.70941e-26	0.854543	0.845	0.599	4.68212e-22	EEC2	CD52
RPS26	2.90442e-26	0.668421	0.886	0.673	5.01913e-22	EEC2	RPS26
LOC110257905	2.99646e-26	0.803666	0.826	0.702	5.17818e-22	EEC2	LOC110257905
RPL37A	5.63919e-26	0.615701	0.871	0.603	9.74508e-22	EEC2	RPL37A
PSME2	6.43941e-26	0.580804	0.574	0.188	1.11279e-21	EEC2	PSME2
PPP1R15A	8.09496e-26	0.831135	0.669	0.3	1.39889e-21	EEC2	PPP1R15A
GMFG	9.51859e-26	0.633441	0.644	0.246	1.64491e-21	EEC2	GMFG
IFITM1	1.22613e-25	0.730786	0.912	0.632	2.11888e-21	EEC2	IFITM1
RPLP0	1.49163e-25	0.627678	0.934	0.77	2.57768e-21	EEC2	RPLP0
DNAJB1	1.88168e-25	0.894656	0.82	0.487	3.25173e-21	EEC2	DNAJB1
UBL5	2.4159e-25	0.580033	0.685	0.287	4.17492e-21	EEC2	UBL5
SNRPG	2.5502e-25	0.653892	0.71	0.327	4.40699e-21	EEC2	SNRPG
HSP70.2	6.44079e-25	0.90891	0.823	0.551	1.11303e-20	EEC2	HSP70.2
H2AFZ	8.49674e-25	0.568085	0.912	0.656	1.46832e-20	EEC2	H2AFZ
FTL	1.02914e-24	0.617362	0.82	0.443	1.77845e-20	EEC2	FTL
MYL6	1.14873e-24	0.571759	0.795	0.408	1.98512e-20	EEC2	MYL6
HSPA6	1.36349e-24	1.04883	0.719	0.403	2.35624e-20	EEC2	HSPA6
SF3B6	2.84779e-24	0.656587	0.505	0.165	4.92126e-20	EEC2	SF3B6
EEF1B2	3.30075e-24	0.551394	0.836	0.518	5.70403e-20	EEC2	EEF1B2
USMG5	3.31461e-24	0.595635	0.681	0.281	5.72798e-20	EEC2	USMG5
BTF3	6.54749e-24	0.645944	0.744	0.39	1.13147e-19	EEC2	BTF3
MIF	8.24082e-24	0.578182	0.804	0.445	1.4241e-19	EEC2	MIF
RPL21	1.16638e-23	0.479721	0.931	0.678	2.01562e-19	EEC2	RPL21
HSPA8	1.44756e-23	0.599886	0.978	0.805	2.50153e-19	EEC2	HSPA8
COX5B	1.70351e-23	0.570578	0.763	0.39	2.94384e-19	EEC2	COX5B
RPL36A	1.70797e-23	0.558502	0.861	0.612	2.95154e-19	EEC2	RPL36A
RPS6	2.0441e-23	0.501254	0.937	0.77	3.53241e-19	EEC2	RPS6
RACK1	3.30735e-23	0.568981	0.89	0.634	5.71542e-19	EEC2	RACK1
HSP90AA1	3.38309e-23	0.618039	0.981	0.89	5.84631e-19	EEC2	HSP90AA1
ID2	4.00749e-23	0.82314	0.864	0.596	6.92534e-19	EEC2	ID2
SAP18	5.43677e-23	0.565243	0.694	0.318	9.39528e-19	EEC2	SAP18
EIF3K	6.42332e-23	0.63989	0.685	0.322	1.11001e-18	EEC2	EIF3K
SPC24	1.05193e-22	0.60939	0.587	0.228	1.81785e-18	EEC2	SPC24
RGS1	1.29487e-22	1.12652	0.618	0.278	2.23767e-18	EEC2	RGS1
SNRPD2	1.47629e-22	0.525438	0.804	0.417	2.55117e-18	EEC2	SNRPD2
LSM5	1.96656e-22	0.571606	0.637	0.263	3.39841e-18	EEC2	LSM5
HSPH1	2.40961e-22	0.621996	0.767	0.419	4.16405e-18	EEC2	HSPH1
TNFSF9	2.84739e-22	0.933549	0.397	0.108	4.92058e-18	EEC2	TNFSF9
S100A10	5.01683e-22	0.531942	0.817	0.467	8.66958e-18	EEC2	S100A10
DUSP1	5.20991e-22	1.00491	0.599	0.268	9.00325e-18	EEC2	DUSP1
ATF4	5.41821e-22	0.650699	0.826	0.485	9.36322e-18	EEC2	ATF4
NDUFS5	9.88747e-22	0.549848	0.672	0.3	1.70865e-17	EEC2	NDUFS5
LOC100157763	1.00773e-21	0.829833	0.669	0.349	1.74145e-17	EEC2	LOC100157763
HINT1	1.16153e-21	0.630901	0.763	0.447	2.00723e-17	EEC2	HINT1
NDUFA12	1.45888e-21	0.578084	0.552	0.213	2.52109e-17	EEC2	NDUFA12
HSPE1	1.87372e-21	0.74111	0.726	0.399	3.23797e-17	EEC2	HSPE1
DYNLL1	2.3307e-21	0.563889	0.707	0.349	4.02769e-17	EEC2	DYNLL1
EIF3H	3.44399e-21	0.549984	0.549	0.2	5.95157e-17	EEC2	EIF3H
FCGR3A	6.26892e-21	0.997854	0.565	0.261	1.08333e-16	EEC2	FCGR3A
CDK2AP2	6.29495e-21	0.493392	0.599	0.23	1.08783e-16	EEC2	CDK2AP2
LOC110261666	6.60034e-21	0.793085	0.669	0.338	1.1406e-16	EEC2	LOC110261666
EIF3G	8.71281e-21	0.533689	0.505	0.178	1.50566e-16	EEC2	EIF3G
SEM1	1.03876e-20	0.516648	0.732	0.375	1.79508e-16	EEC2	SEM1
LAMTOR4	1.03993e-20	0.546677	0.369	0.096	1.7971e-16	EEC2	LAMTOR4
TUBB4B	1.29635e-20	0.629432	0.833	0.531	2.24023e-16	EEC2	TUBB4B
JUNB	1.4158e-20	0.754756	0.697	0.368	2.44665e-16	EEC2	JUNB
LOC110261483	1.53529e-20	0.889829	0.896	0.787	2.65313e-16	EEC2	LOC110261483
COX6B	1.5939e-20	0.55044	0.707	0.342	2.75443e-16	EEC2	COX6B
LOC733637	1.60158e-20	0.684929	0.647	0.314	2.76768e-16	EEC2	LOC733637
PPIA	2.72186e-20	0.584835	0.877	0.629	4.70365e-16	EEC2	PPIA
LOC100627410	3.48974e-20	0.497464	0.416	0.121	6.03062e-16	EEC2	LOC100627410
FOS	3.60559e-20	1.23279	0.571	0.278	6.23082e-16	EEC2	FOS
BANF1	4.80401e-20	0.545062	0.735	0.406	8.3018e-16	EEC2	BANF1
NDUFS8	5.78846e-20	0.500186	0.593	0.244	1.0003e-15	EEC2	NDUFS8
COX6C	6.29388e-20	0.516856	0.776	0.423	1.08765e-15	EEC2	COX6C
JUND	9.15311e-20	0.716536	0.89	0.632	1.58175e-15	EEC2	JUND
C5H12orf57	1.02242e-19	0.555418	0.404	0.121	1.76685e-15	EEC2	C5H12orf57
SUMO2	1.24206e-19	0.487497	0.754	0.415	2.1464e-15	EEC2	SUMO2
TXN	1.33778e-19	0.550752	0.776	0.419	2.31182e-15	EEC2	TXN
PDCD5	1.56124e-19	0.514566	0.533	0.21	2.69798e-15	EEC2	PDCD5
PTTG1	1.57652e-19	0.591326	0.423	0.138	2.72439e-15	EEC2	PTTG1
RPS28	1.9921e-19	0.490355	0.842	0.55	3.44254e-15	EEC2	RPS28
PSMB9	2.0809e-19	0.57807	0.517	0.2	3.596e-15	EEC2	PSMB9
PTPN18	2.62072e-19	0.492868	0.549	0.21	4.52887e-15	EEC2	PTPN18
NDUFB7	2.69627e-19	0.442448	0.618	0.265	4.65943e-15	EEC2	NDUFB7
GADD45B	2.90792e-19	0.674676	0.461	0.171	5.02517e-15	EEC2	GADD45B
ATP6V1G1	3.05828e-19	0.579986	0.514	0.204	5.28502e-15	EEC2	ATP6V1G1
ATP5J	5.57024e-19	0.521674	0.719	0.386	9.62593e-15	EEC2	ATP5J
BCAS2	7.25297e-19	0.641352	0.464	0.175	1.25339e-14	EEC2	BCAS2
C2H19orf60	7.33782e-19	0.481315	0.467	0.164	1.26805e-14	EEC2	C2H19orf60
SH3BGRL3	1.0117e-18	0.427915	0.331	0.083	1.74832e-14	EEC2	SH3BGRL3
ATP5J2	1.01878e-18	0.430163	0.738	0.362	1.76055e-14	EEC2	ATP5J2
RPL36	1.06394e-18	0.471809	0.896	0.638	1.83859e-14	EEC2	RPL36
RPL38	1.07958e-18	0.427697	0.893	0.551	1.86563e-14	EEC2	RPL38
POLR2J	1.09325e-18	0.464057	0.401	0.121	1.88925e-14	EEC2	POLR2J
GNAS	1.17966e-18	0.384305	0.918	0.649	2.03856e-14	EEC2	GNAS
ATPIF1	1.32498e-18	0.52612	0.552	0.224	2.2897e-14	EEC2	ATPIF1
NDUFB9	1.32831e-18	0.444993	0.404	0.123	2.29545e-14	EEC2	NDUFB9
C1H14orf166	1.37359e-18	0.538952	0.505	0.199	2.37371e-14	EEC2	C1H14orf166
PSMB1	1.8141e-18	0.546428	0.539	0.222	3.13494e-14	EEC2	PSMB1
UBC	1.85856e-18	0.631547	0.789	0.493	3.21179e-14	EEC2	UBC
PSENEN	2.52233e-18	0.482059	0.388	0.118	4.35883e-14	EEC2	PSENEN
LOC106510170	2.61408e-18	0.84376	0.729	0.472	4.5174e-14	EEC2	LOC106510170
ATP5E	2.97023e-18	0.461752	0.811	0.439	5.13285e-14	EEC2	ATP5E
HIGD2A	3.30017e-18	0.490035	0.416	0.136	5.70302e-14	EEC2	HIGD2A
HMGB1	3.97097e-18	0.392198	0.984	0.853	6.86222e-14	EEC2	HMGB1
S100A11	4.2402e-18	0.535893	0.549	0.237	7.3275e-14	EEC2	S100A11
NDUFB3	4.85914e-18	0.525357	0.492	0.186	8.39708e-14	EEC2	NDUFB3
NDUFB4	7.99697e-18	0.508547	0.536	0.221	1.38196e-13	EEC2	NDUFB4
CHCHD2	1.07629e-17	0.525278	0.628	0.296	1.85994e-13	EEC2	CHCHD2
SF3B5	1.2876e-17	0.477802	0.505	0.188	2.22511e-13	EEC2	SF3B5
RNASEH2C	1.38307e-17	0.46546	0.562	0.232	2.39008e-13	EEC2	RNASEH2C
LOC100512448	1.40123e-17	0.522241	0.842	0.601	2.42146e-13	EEC2	LOC100512448
SERTAD1	1.40447e-17	0.566107	0.382	0.119	2.42706e-13	EEC2	SERTAD1
PFDN5	1.45498e-17	0.485745	0.448	0.16	2.51435e-13	EEC2	PFDN5
TXNDC17	1.73238e-17	0.418836	0.502	0.188	2.99373e-13	EEC2	TXNDC17
GABARAP	1.77481e-17	0.477149	0.533	0.215	3.06705e-13	EEC2	GABARAP
SNRPE	1.87077e-17	0.526247	0.574	0.261	3.23287e-13	EEC2	SNRPE
JPT1	1.91139e-17	0.521088	0.776	0.439	3.30308e-13	EEC2	JPT1
RNF181	1.98538e-17	0.455219	0.29	0.068	3.43094e-13	EEC2	RNF181
UBXN1	2.30195e-17	0.463151	0.445	0.156	3.97801e-13	EEC2	UBXN1
ATP5H	3.00026e-17	0.502208	0.473	0.182	5.18475e-13	EEC2	ATP5H
NR4A2	3.05082e-17	0.782806	0.435	0.165	5.27212e-13	EEC2	NR4A2
ARPC2	3.22366e-17	0.592892	0.77	0.52	5.57081e-13	EEC2	ARPC2
ZFP36L2	3.41852e-17	0.624628	0.694	0.366	5.90754e-13	EEC2	ZFP36L2
CUNH14orf2	3.95985e-17	0.472455	0.798	0.476	6.84301e-13	EEC2	CUNH14orf2
CSTB	4.80703e-17	0.501633	0.618	0.285	8.30702e-13	EEC2	CSTB
RPS17	4.84087e-17	0.445185	0.849	0.524	8.36551e-13	EEC2	RPS17
ANAPC11	5.93757e-17	0.460586	0.451	0.165	1.02607e-12	EEC2	ANAPC11
ATP5O	1.2048e-16	0.415217	0.416	0.14	2.08201e-12	EEC2	ATP5O
SEC61B	2.58007e-16	0.409722	0.621	0.289	4.45861e-12	EEC2	SEC61B
GNG2	2.89943e-16	0.52462	0.587	0.278	5.01051e-12	EEC2	GNG2
COX7C	3.33679e-16	0.435582	0.593	0.276	5.76631e-12	EEC2	COX7C
PTS	4.05776e-16	0.448165	0.416	0.149	7.01221e-12	EEC2	PTS
MINOS1	4.45102e-16	0.454352	0.713	0.392	7.69181e-12	EEC2	MINOS1
BAG3	4.48719e-16	0.573696	0.47	0.195	7.75431e-12	EEC2	BAG3
CD3G	5.24697e-16	0.519721	0.615	0.324	9.06728e-12	EEC2	CD3G
RALY	5.58392e-16	0.402043	0.511	0.204	9.64958e-12	EEC2	RALY
TMEM50A	6.27522e-16	0.437822	0.438	0.16	1.08442e-11	EEC2	TMEM50A
SNRPC	6.54611e-16	0.453068	0.385	0.131	1.13123e-11	EEC2	SNRPC
LXN	6.71569e-16	0.430686	0.265	0.061	1.16054e-11	EEC2	LXN
DNAJA1	9.7424e-16	0.631361	0.729	0.43	1.68358e-11	EEC2	DNAJA1
PSMB8	9.75405e-16	0.540711	0.644	0.344	1.6856e-11	EEC2	PSMB8
RPA3	1.151e-15	0.502871	0.391	0.14	1.98904e-11	EEC2	RPA3
ZFP36	1.21425e-15	0.592776	0.47	0.195	2.09834e-11	EEC2	ZFP36
CIB1	1.43305e-15	0.345536	0.464	0.169	2.47645e-11	EEC2	CIB1
ANP32B	1.53241e-15	0.448906	0.76	0.461	2.64816e-11	EEC2	ANP32B
DBI	2.16e-15	0.46023	0.672	0.371	3.7327e-11	EEC2	DBI
SNU13	2.22765e-15	0.394732	0.448	0.171	3.8496e-11	EEC2	SNU13
GLIPR2	2.4554e-15	0.39277	0.397	0.138	4.24317e-11	EEC2	GLIPR2
ERH	3.1591e-15	0.46163	0.536	0.243	5.45924e-11	EEC2	ERH
DPY30	3.39254e-15	0.373023	0.375	0.125	5.86264e-11	EEC2	DPY30
POLR1D	3.39939e-15	0.477676	0.448	0.173	5.87448e-11	EEC2	POLR1D
LAPTM5	3.50466e-15	0.579214	0.726	0.458	6.0564e-11	EEC2	LAPTM5
OST4	4.00572e-15	0.462183	0.517	0.226	6.92228e-11	EEC2	OST4
TAF10	4.0828e-15	0.44808	0.457	0.186	7.05549e-11	EEC2	TAF10
ATF3	4.40774e-15	0.980756	0.394	0.16	7.61702e-11	EEC2	ATF3
MIEN1	5.01087e-15	0.397147	0.328	0.099	8.65929e-11	EEC2	MIEN1
VAMP8	5.63074e-15	0.45661	0.536	0.23	9.73049e-11	EEC2	VAMP8
RPS27	6.95254e-15	0.43441	0.817	0.564	1.20147e-10	EEC2	RPS27
TUBA1B	8.2502e-15	0.460777	0.893	0.741	1.42572e-10	EEC2	TUBA1B
HCST	9.17053e-15	0.4353	0.363	0.123	1.58476e-10	EEC2	HCST
LOC574051	1.17479e-14	0.658057	0.7	0.465	2.03015e-10	EEC2	LOC574051
NDUFB1	1.2088e-14	0.39988	0.338	0.107	2.08892e-10	EEC2	NDUFB1
SLC25A6	1.4004e-14	0.401759	0.849	0.614	2.42003e-10	EEC2	SLC25A6
COPS9	1.69903e-14	0.417541	0.637	0.322	2.9361e-10	EEC2	COPS9
OAZ1	1.73143e-14	0.403486	0.817	0.557	2.99208e-10	EEC2	OAZ1
LY6E	1.79644e-14	0.474998	0.76	0.48	3.10443e-10	EEC2	LY6E
TAGLN2	1.81648e-14	0.440395	0.659	0.351	3.13905e-10	EEC2	TAGLN2
EIF3F	2.1588e-14	0.438529	0.634	0.347	3.73062e-10	EEC2	EIF3F
NDUFV2	2.30829e-14	0.445757	0.344	0.116	3.98895e-10	EEC2	NDUFV2
CKS2	2.43705e-14	0.424955	0.76	0.476	4.21146e-10	EEC2	CKS2
LOC100622387	2.57367e-14	0.645581	0.47	0.213	4.44756e-10	EEC2	LOC100622387
PVRIG	2.83891e-14	0.488011	0.457	0.193	4.90591e-10	EEC2	PVRIG
ANAPC16	3.66654e-14	0.423964	0.432	0.173	6.33615e-10	EEC2	ANAPC16
RGS2	3.67504e-14	0.654658	0.464	0.202	6.35084e-10	EEC2	RGS2
EGR1	3.89713e-14	0.784056	0.416	0.165	6.73462e-10	EEC2	EGR1
PSMB6	4.01043e-14	0.380298	0.432	0.164	6.93043e-10	EEC2	PSMB6
MPC2	4.04657e-14	0.362106	0.259	0.066	6.99288e-10	EEC2	MPC2
LOC100524873	4.27461e-14	0.41306	0.675	0.355	7.38696e-10	EEC2	LOC100524873
RBM8A	4.30991e-14	0.375079	0.562	0.25	7.44795e-10	EEC2	RBM8A
CACYBP	4.31234e-14	0.404156	0.53	0.233	7.45215e-10	EEC2	CACYBP
BUD31	5.10702e-14	0.391366	0.391	0.143	8.82544e-10	EEC2	BUD31
POLR2I	5.20088e-14	0.441242	0.41	0.158	8.98764e-10	EEC2	POLR2I
COX17	6.32391e-14	0.407851	0.631	0.311	1.09283e-09	EEC2	COX17
RPL10A	6.56322e-14	0.412248	0.886	0.675	1.13419e-09	EEC2	RPL10A
LOC100621559	6.66599e-14	0.6114	0.722	0.5	1.15195e-09	EEC2	LOC100621559
RPL17	7.69405e-14	0.418154	0.767	0.46	1.32961e-09	EEC2	RPL17
RNASEK	9.10271e-14	0.43992	0.309	0.097	1.57304e-09	EEC2	RNASEK
TSPO	9.27536e-14	0.390604	0.407	0.153	1.60288e-09	EEC2	TSPO
ATP5G1	1.0834e-13	0.431603	0.429	0.178	1.87222e-09	EEC2	ATP5G1
TNFAIP3	1.09237e-13	0.639026	0.36	0.136	1.88773e-09	EEC2	TNFAIP3
EIF3M	1.10978e-13	0.377172	0.379	0.138	1.9178e-09	EEC2	EIF3M
RBM3	1.18162e-13	0.421726	0.457	0.189	2.04196e-09	EEC2	RBM3
CORO1A	1.18844e-13	0.424754	0.849	0.629	2.05375e-09	EEC2	CORO1A
TRAPPC1	1.23046e-13	0.353918	0.344	0.116	2.12635e-09	EEC2	TRAPPC1
DUSP2	1.31082e-13	0.7636	0.404	0.169	2.26523e-09	EEC2	DUSP2
DRAP1	1.37066e-13	0.367067	0.385	0.142	2.36863e-09	EEC2	DRAP1
UBL4A	1.45557e-13	0.386568	0.281	0.083	2.51537e-09	EEC2	UBL4A
SIT1	1.47312e-13	0.42765	0.331	0.112	2.5457e-09	EEC2	SIT1
RHOA	1.62952e-13	0.388305	0.58	0.292	2.81597e-09	EEC2	RHOA
NDUFB11	1.64171e-13	0.321886	0.319	0.101	2.83703e-09	EEC2	NDUFB11
RAP1A	1.65253e-13	0.434584	0.574	0.292	2.85574e-09	EEC2	RAP1A
ATP6V1E1	1.7249e-13	0.400078	0.413	0.164	2.9808e-09	EEC2	ATP6V1E1
RBM42	1.78005e-13	0.433879	0.306	0.099	3.0761e-09	EEC2	RBM42
SNF8	2.22897e-13	0.393711	0.344	0.119	3.85188e-09	EEC2	SNF8
SMDT1	2.3744e-13	0.38643	0.416	0.167	4.10319e-09	EEC2	SMDT1
MRPS36	2.65302e-13	0.349843	0.252	0.068	4.58468e-09	EEC2	MRPS36
HMGN1	2.80472e-13	0.334385	0.71	0.384	4.84684e-09	EEC2	HMGN1
SUPT4H1	2.88918e-13	0.432924	0.325	0.112	4.99278e-09	EEC2	SUPT4H1
GABARAPL2	2.95507e-13	0.399477	0.382	0.143	5.10665e-09	EEC2	GABARAPL2
NOP10	3.30262e-13	0.37959	0.558	0.265	5.70727e-09	EEC2	NOP10
FAM32A	3.33307e-13	0.434373	0.328	0.114	5.75988e-09	EEC2	FAM32A
LOC100524308	3.60404e-13	0.4082	0.432	0.18	6.22815e-09	EEC2	LOC100524308
TRAPPC5	3.64908e-13	0.379451	0.476	0.21	6.30598e-09	EEC2	TRAPPC5
TPI1	3.90318e-13	0.392785	0.502	0.228	6.74509e-09	EEC2	TPI1
FOSB	4.42967e-13	0.796165	0.502	0.259	7.65491e-09	EEC2	FOSB
NME2	5.29554e-13	0.371655	0.779	0.456	9.15122e-09	EEC2	NME2
ESD	5.59283e-13	0.355907	0.293	0.092	9.66497e-09	EEC2	ESD
PRR13	5.71323e-13	0.357275	0.483	0.206	9.87304e-09	EEC2	PRR13
MAD2L1	5.75754e-13	0.359318	0.36	0.131	9.9496e-09	EEC2	MAD2L1
MRPL57	5.9034e-13	0.309814	0.593	0.279	1.02017e-08	EEC2	MRPL57
EIF5A	5.97555e-13	0.353864	0.492	0.221	1.03263e-08	EEC2	EIF5A
NDUFA13	6.39391e-13	0.408439	0.625	0.335	1.10493e-08	EEC2	NDUFA13
RAC2	6.43653e-13	0.465136	0.767	0.517	1.1123e-08	EEC2	RAC2
NDUFB5	6.43847e-13	0.327355	0.334	0.114	1.11263e-08	EEC2	NDUFB5
PHF5A	7.03812e-13	0.365301	0.328	0.114	1.21626e-08	EEC2	PHF5A
CST7	7.19537e-13	0.442375	0.416	0.176	1.24343e-08	EEC2	CST7
U2AF1	7.65172e-13	0.381964	0.621	0.312	1.32229e-08	EEC2	U2AF1
CD3E	8.36715e-13	0.40999	0.688	0.404	1.44593e-08	EEC2	CD3E
FKBP11	9.02503e-13	0.431744	0.562	0.274	1.55962e-08	EEC2	FKBP11
COTL1	9.08083e-13	0.398788	0.606	0.307	1.56926e-08	EEC2	COTL1
GON7	9.37135e-13	0.388058	0.413	0.167	1.61946e-08	EEC2	GON7
DDIT4	9.91136e-13	0.564796	0.618	0.357	1.71278e-08	EEC2	DDIT4
MAGOH	9.96273e-13	0.378482	0.3	0.097	1.72166e-08	EEC2	MAGOH
BOLA1	1.12914e-12	0.333568	0.287	0.088	1.95127e-08	EEC2	BOLA1
GNG5	1.13607e-12	0.414316	0.729	0.436	1.96325e-08	EEC2	GNG5
SSR4	1.26789e-12	0.454351	0.726	0.449	2.19104e-08	EEC2	SSR4
RPL36AL	1.56922e-12	0.366088	0.71	0.419	2.71177e-08	EEC2	RPL36AL
LOC100516606	1.57684e-12	0.393415	0.397	0.16	2.72494e-08	EEC2	LOC100516606
TMSB15B	2.08114e-12	0.404032	0.328	0.119	3.59641e-08	EEC2	TMSB15B
RPS27L	2.08555e-12	0.383066	0.461	0.204	3.60405e-08	EEC2	RPS27L
NDUFA2	2.09832e-12	0.341985	0.53	0.257	3.62611e-08	EEC2	NDUFA2
ATP5G3	2.16103e-12	0.378256	0.735	0.456	3.73448e-08	EEC2	ATP5G3
CREM	2.24746e-12	0.409164	0.281	0.088	3.88384e-08	EEC2	CREM
LOC110261735	2.29744e-12	0.439044	0.347	0.131	3.97021e-08	EEC2	LOC110261735
RAN	2.31275e-12	0.448357	0.71	0.443	3.99666e-08	EEC2	RAN
MRPL41	2.43292e-12	0.298064	0.372	0.143	4.20432e-08	EEC2	MRPL41
SRSF3	2.72671e-12	0.372259	0.817	0.518	4.71203e-08	EEC2	SRSF3
ACP1	3.00415e-12	0.385005	0.394	0.162	5.19146e-08	EEC2	ACP1
PNRC1	3.02406e-12	0.433224	0.647	0.364	5.22587e-08	EEC2	PNRC1
LSM4	3.41666e-12	0.329633	0.442	0.189	5.90433e-08	EEC2	LSM4
EIF3I	3.51834e-12	0.383414	0.42	0.176	6.08005e-08	EEC2	EIF3I
ATP6V1F	3.60494e-12	0.29707	0.36	0.134	6.2297e-08	EEC2	ATP6V1F
PSMA2	3.77667e-12	0.384182	0.479	0.221	6.52646e-08	EEC2	PSMA2
TOMM5	3.95176e-12	0.250978	0.473	0.202	6.82904e-08	EEC2	TOMM5
TMEM258	4.79922e-12	0.334167	0.483	0.217	8.29353e-08	EEC2	TMEM258
CKS1B	5.17461e-12	0.519274	0.521	0.274	8.94224e-08	EEC2	CKS1B
LAMTOR5	5.30676e-12	0.354158	0.36	0.14	9.1706e-08	EEC2	LAMTOR5
CALM3	5.40531e-12	0.398174	0.713	0.417	9.34092e-08	EEC2	CALM3
EEF1D	5.59056e-12	0.327617	0.713	0.393	9.66105e-08	EEC2	EEF1D
EDF1	5.82128e-12	0.343007	0.404	0.165	1.00597e-07	EEC2	EDF1
SNRPF	5.90512e-12	0.339408	0.59	0.3	1.02046e-07	EEC2	SNRPF
NDUFA1	7.1372e-12	0.342055	0.445	0.195	1.23338e-07	EEC2	NDUFA1
BCL7C	7.15456e-12	0.326843	0.322	0.114	1.23638e-07	EEC2	BCL7C
LOC100156937	7.67844e-12	0.542141	0.297	0.103	1.32691e-07	EEC2	LOC100156937
NUDC	8.46558e-12	0.417278	0.521	0.259	1.46294e-07	EEC2	NUDC
VPS29	8.6264e-12	0.337014	0.315	0.11	1.49073e-07	EEC2	VPS29
ARF4	8.73936e-12	0.405256	0.391	0.167	1.51025e-07	EEC2	ARF4
HSP90AB1	9.53516e-12	0.396794	0.896	0.68	1.64777e-07	EEC2	HSP90AB1
GADD45G	1.00413e-11	0.706512	0.527	0.276	1.73524e-07	EEC2	GADD45G
UQCR10	1.09454e-11	0.358375	0.445	0.195	1.89147e-07	EEC2	UQCR10
LOC595122	1.17755e-11	0.571946	0.59	0.362	2.03492e-07	EEC2	LOC595122
LOC100156967	1.24693e-11	0.368258	0.659	0.379	2.15482e-07	EEC2	LOC100156967
MRPL17	1.30285e-11	0.346924	0.388	0.16	2.25145e-07	EEC2	MRPL17
ST13	1.39437e-11	0.3507	0.552	0.268	2.40962e-07	EEC2	ST13
IFITM3	1.39608e-11	0.432026	0.426	0.191	2.41257e-07	EEC2	IFITM3
PSMA3	1.39696e-11	0.337229	0.312	0.112	2.41409e-07	EEC2	PSMA3
TOMM20	1.52899e-11	0.32068	0.461	0.2	2.64225e-07	EEC2	TOMM20
DDT	1.70452e-11	0.332538	0.473	0.219	2.94558e-07	EEC2	DDT
CSNK2B	1.73702e-11	0.286269	0.344	0.129	3.00175e-07	EEC2	CSNK2B
DDIT3	1.95732e-11	0.533512	0.287	0.105	3.38245e-07	EEC2	DDIT3
AP2S1	1.96279e-11	0.357984	0.495	0.239	3.3919e-07	EEC2	AP2S1
PPIB	1.97305e-11	0.289371	0.719	0.414	3.40963e-07	EEC2	PPIB
LOC102161782	2.04201e-11	0.45719	0.347	0.143	3.52879e-07	EEC2	LOC102161782
NUTF2	2.07755e-11	0.329493	0.328	0.123	3.59021e-07	EEC2	NUTF2
TMEM147	2.16654e-11	0.305221	0.265	0.085	3.744e-07	EEC2	TMEM147
ALDOA	2.29335e-11	0.357762	0.587	0.3	3.96314e-07	EEC2	ALDOA
LSP1	2.51237e-11	0.367027	0.577	0.3	4.34163e-07	EEC2	LSP1
LOC110261668	2.8659e-11	0.624986	0.341	0.149	4.95257e-07	EEC2	LOC110261668
MRPL23	2.94845e-11	0.283062	0.546	0.261	5.09521e-07	EEC2	MRPL23
PARK7	2.95151e-11	0.355635	0.413	0.184	5.1005e-07	EEC2	PARK7
SSR2	3.02051e-11	0.356729	0.688	0.426	5.21974e-07	EEC2	SSR2
LOC100624785	3.33612e-11	0.359152	0.265	0.088	5.76516e-07	EEC2	LOC100624785
C2H11orf98	3.70257e-11	0.310067	0.3	0.107	6.3984e-07	EEC2	C2H11orf98
ALYREF	3.73755e-11	0.318735	0.577	0.298	6.45885e-07	EEC2	ALYREF
ETFB	3.99623e-11	0.368628	0.382	0.162	6.90589e-07	EEC2	ETFB
LOC110261249	4.02843e-11	0.314874	0.256	0.081	6.96153e-07	EEC2	LOC110261249
PPP1R18	4.16098e-11	0.352727	0.527	0.27	7.19059e-07	EEC2	PPP1R18
ANP32A	4.51635e-11	0.296636	0.429	0.189	7.8047e-07	EEC2	ANP32A
LOC100621538	4.77574e-11	0.544438	0.432	0.206	8.25296e-07	EEC2	LOC100621538
CHMP2A	5.42712e-11	0.323988	0.47	0.219	9.3786e-07	EEC2	CHMP2A
MRPS25	6.15354e-11	0.286966	0.375	0.151	1.06339e-06	EEC2	MRPS25
TIMM8B	6.58865e-11	0.351793	0.331	0.129	1.13858e-06	EEC2	TIMM8B
SEC61G	6.87668e-11	0.387411	0.536	0.292	1.18836e-06	EEC2	SEC61G
TUBB	6.99138e-11	0.313367	0.849	0.588	1.20818e-06	EEC2	TUBB
FXYD5	7.0047e-11	0.315264	0.413	0.182	1.21048e-06	EEC2	FXYD5
RPL22L1	7.62171e-11	0.385532	0.435	0.2	1.31711e-06	EEC2	RPL22L1
ELOC	7.62388e-11	0.322584	0.319	0.121	1.31748e-06	EEC2	ELOC
UNC119	7.79772e-11	0.358904	0.372	0.158	1.34752e-06	EEC2	UNC119
RHOG	7.80464e-11	0.329173	0.42	0.186	1.34872e-06	EEC2	RHOG
ODC1	8.06317e-11	0.323124	0.379	0.16	1.3934e-06	EEC2	ODC1
UBALD2	9.34783e-11	0.378583	0.59	0.322	1.6154e-06	EEC2	UBALD2
SMNDC1	1.01144e-10	0.34837	0.284	0.101	1.74787e-06	EEC2	SMNDC1
RPL5	1.09957e-10	0.338654	0.833	0.594	1.90017e-06	EEC2	RPL5
PABPN1	1.1804e-10	0.321344	0.558	0.281	2.03984e-06	EEC2	PABPN1
PSME1	1.19272e-10	0.361557	0.634	0.366	2.06114e-06	EEC2	PSME1
PFDN2	1.19775e-10	0.317664	0.423	0.191	2.06983e-06	EEC2	PFDN2
PCNA	1.31342e-10	0.41642	0.47	0.241	2.26972e-06	EEC2	PCNA
PSMB2	1.36825e-10	0.407623	0.423	0.199	2.36447e-06	EEC2	PSMB2
CDC20	1.37906e-10	0.484126	0.325	0.132	2.38316e-06	EEC2	CDC20
HIKESHI	1.47313e-10	0.321382	0.284	0.101	2.54571e-06	EEC2	HIKESHI
RWDD1	1.5512e-10	0.274795	0.41	0.178	2.68063e-06	EEC2	RWDD1
SELENOK	1.65886e-10	0.278646	0.394	0.171	2.86667e-06	EEC2	SELENOK
PSMA6	1.70742e-10	0.396084	0.451	0.221	2.9506e-06	EEC2	PSMA6
NDUFA5	1.78809e-10	0.280508	0.356	0.145	3.09e-06	EEC2	NDUFA5
LSM2	1.97739e-10	0.34906	0.473	0.226	3.41714e-06	EEC2	LSM2
2020-09-01	2.00538e-10	0.334408	0.505	0.252	3.4655e-06	EEC2	2020-09-01
CYCS	2.02163e-10	0.312812	0.407	0.178	3.49357e-06	EEC2	CYCS
NTAN1	2.09877e-10	0.319854	0.256	0.086	3.62688e-06	EEC2	NTAN1
ATP5F1	2.1116e-10	0.333762	0.508	0.252	3.64905e-06	EEC2	ATP5F1
IER5L	2.26608e-10	0.629161	0.3	0.123	3.91602e-06	EEC2	IER5L
LAMTOR2	2.55558e-10	0.269541	0.309	0.118	4.4163e-06	EEC2	LAMTOR2
ARPC1B	2.55632e-10	0.302942	0.514	0.25	4.41758e-06	EEC2	ARPC1B
C12H17orf49	2.70039e-10	0.267878	0.293	0.108	4.66654e-06	EEC2	C12H17orf49
C17H20orf24	2.98384e-10	0.299217	0.416	0.184	5.15637e-06	EEC2	C17H20orf24
EPHB6	3.05331e-10	0.527748	0.833	0.603	5.27643e-06	EEC2	EPHB6
LOC100625850	3.06604e-10	0.254476	0.293	0.107	5.29843e-06	EEC2	LOC100625850
EMP3	3.23698e-10	0.355513	0.451	0.221	5.59382e-06	EEC2	EMP3
RFC2	3.25448e-10	0.33743	0.3	0.116	5.62407e-06	EEC2	RFC2
KRTCAP2	3.64676e-10	0.324946	0.514	0.259	6.30196e-06	EEC2	KRTCAP2
MRLC2	4.0468e-10	0.303603	0.451	0.211	6.99327e-06	EEC2	MRLC2
ISCA1	4.17365e-10	0.315084	0.382	0.164	7.21248e-06	EEC2	ISCA1
SLC9A3R1	4.8615e-10	0.253906	0.454	0.208	8.40115e-06	EEC2	SLC9A3R1
YWHAB	4.94731e-10	0.298768	0.555	0.296	8.54945e-06	EEC2	YWHAB
CALM2	5.46153e-10	0.300192	0.927	0.721	9.43807e-06	EEC2	CALM2
TALDO1	5.57575e-10	0.323121	0.467	0.224	9.63546e-06	EEC2	TALDO1
LAT	5.60135e-10	0.253709	0.331	0.131	9.6797e-06	EEC2	LAT
PSMA7	6.12957e-10	0.345137	0.618	0.355	1.05925e-05	EEC2	PSMA7
MRPL20	6.25739e-10	0.326991	0.432	0.204	1.08134e-05	EEC2	MRPL20
PSMG4	6.30218e-10	0.368559	0.382	0.175	1.08908e-05	EEC2	PSMG4
LOC106505238	7.47301e-10	0.322835	0.331	0.14	1.29141e-05	EEC2	LOC106505238
RPL7L1	7.90744e-10	0.25359	0.303	0.116	1.36649e-05	EEC2	RPL7L1
CDKN2AIPNL	8.00583e-10	0.284764	0.375	0.16	1.38349e-05	EEC2	CDKN2AIPNL
NDUFB2	8.04451e-10	0.283122	0.42	0.188	1.39017e-05	EEC2	NDUFB2
C2H19orf70	8.20834e-10	0.276905	0.29	0.11	1.41848e-05	EEC2	C2H19orf70
PSMC3	8.46459e-10	0.307823	0.306	0.121	1.46277e-05	EEC2	PSMC3
POLR2K	8.66321e-10	0.262052	0.369	0.156	1.49709e-05	EEC2	POLR2K
LOC100621915	8.8599e-10	0.572669	0.382	0.178	1.53108e-05	EEC2	LOC100621915
SPCS1	9.29999e-10	0.277117	0.448	0.211	1.60713e-05	EEC2	SPCS1
TBCA	9.81189e-10	0.339079	0.416	0.199	1.69559e-05	EEC2	TBCA
TNF	1.01878e-09	0.596811	0.274	0.105	1.76056e-05	EEC2	TNF
HERPUD1	1.05483e-09	0.44064	0.375	0.173	1.82286e-05	EEC2	HERPUD1
LOC110261482	1.1223e-09	0.713513	0.628	0.392	1.93945e-05	EEC2	LOC110261482
UCP2	1.1634e-09	0.334368	0.353	0.156	2.01047e-05	EEC2	UCP2
C1H9orf16	1.3445e-09	0.30153	0.319	0.129	2.32343e-05	EEC2	C1H9orf16
IER2	1.34585e-09	0.471872	0.382	0.176	2.32577e-05	EEC2	IER2
LOC110261487	1.35021e-09	0.44229	0.315	0.134	2.3333e-05	EEC2	LOC110261487
GPX4	1.36113e-09	0.312285	0.413	0.197	2.35216e-05	EEC2	GPX4
CD5	1.43746e-09	0.28474	0.252	0.09	2.48407e-05	EEC2	CD5
TIPARP	1.49359e-09	0.428192	0.29	0.119	2.58108e-05	EEC2	TIPARP
CD81	1.50875e-09	0.381279	0.621	0.382	2.60727e-05	EEC2	CD81
SLC25A3	1.52612e-09	0.251086	0.744	0.445	2.6373e-05	EEC2	SLC25A3
DHFR	1.52984e-09	0.365641	0.312	0.132	2.64372e-05	EEC2	DHFR
NDUFAB1	1.57661e-09	0.286705	0.394	0.182	2.72454e-05	EEC2	NDUFAB1
MISP3	1.59213e-09	0.3027	0.334	0.14	2.75136e-05	EEC2	MISP3
ATP5I	1.63822e-09	0.301253	0.562	0.292	2.831e-05	EEC2	ATP5I
UBE2N	1.67946e-09	0.322824	0.495	0.259	2.90227e-05	EEC2	UBE2N
POLR2L	1.77114e-09	0.279145	0.53	0.274	3.06071e-05	EEC2	POLR2L
LOC100739163	1.77353e-09	0.282514	0.577	0.314	3.06484e-05	EEC2	LOC100739163
DDX39A	1.89841e-09	0.31181	0.36	0.16	3.28064e-05	EEC2	DDX39A
GADD45A	1.93369e-09	0.44907	0.322	0.142	3.34161e-05	EEC2	GADD45A
IFI6	1.96837e-09	0.5541	0.842	0.732	3.40154e-05	EEC2	IFI6
ILK	2.04965e-09	0.326666	0.369	0.167	3.542e-05	EEC2	ILK
BTG1	2.22019e-09	0.260912	0.681	0.401	3.83671e-05	EEC2	BTG1
C7H6orf125	2.25143e-09	0.297427	0.319	0.134	3.8907e-05	EEC2	C7H6orf125
FIS1	2.32437e-09	0.288793	0.29	0.112	4.01675e-05	EEC2	FIS1
NEDD8	2.33766e-09	0.294174	0.388	0.176	4.0397e-05	EEC2	NEDD8
COPE	2.39607e-09	0.261624	0.388	0.175	4.14065e-05	EEC2	COPE
LSM3	2.66044e-09	0.2944	0.281	0.11	4.5975e-05	EEC2	LSM3
H3F3A	2.66823e-09	0.331412	0.338	0.145	4.61098e-05	EEC2	H3F3A
LOC100156879	2.67104e-09	0.254349	0.325	0.134	4.61582e-05	EEC2	LOC100156879
COQ10B	2.67963e-09	0.35855	0.293	0.118	4.63067e-05	EEC2	COQ10B
IMP4	2.697e-09	0.270682	0.319	0.132	4.66069e-05	EEC2	IMP4
CARHSP1	2.75568e-09	0.276418	0.325	0.136	4.7621e-05	EEC2	CARHSP1
PSMB10	2.90656e-09	0.314739	0.297	0.121	5.02283e-05	EEC2	PSMB10
LOC100738684	2.93701e-09	0.270684	0.268	0.103	5.07544e-05	EEC2	LOC100738684
HMCES	3.08321e-09	0.271094	0.284	0.11	5.3281e-05	EEC2	HMCES
UBE2M	3.26081e-09	0.27302	0.498	0.252	5.635e-05	EEC2	UBE2M
LOC110261486	3.27033e-09	0.527682	0.347	0.16	5.65146e-05	EEC2	LOC110261486
PSMB4	3.42909e-09	0.337416	0.42	0.211	5.92581e-05	EEC2	PSMB4
FUNDC1	3.60558e-09	0.35028	0.394	0.188	6.23081e-05	EEC2	FUNDC1
HMGN3	3.72683e-09	0.321479	0.432	0.215	6.44033e-05	EEC2	HMGN3
BLOC1S1	3.79903e-09	0.273068	0.328	0.138	6.5651e-05	EEC2	BLOC1S1
PTMS	3.97439e-09	0.361152	0.631	0.369	6.86814e-05	EEC2	PTMS
ARRDC3	4.13018e-09	0.483924	0.369	0.182	7.13736e-05	EEC2	ARRDC3
LAGE3	4.20344e-09	0.284689	0.35	0.156	7.26396e-05	EEC2	LAGE3
ATOX1	4.76241e-09	0.283356	0.29	0.118	8.22992e-05	EEC2	ATOX1
UBE2C	4.77823e-09	0.49999	0.483	0.278	8.25727e-05	EEC2	UBE2C
HNRNPA1	4.86492e-09	0.287798	0.776	0.5	8.40707e-05	EEC2	HNRNPA1
BRK1	4.88063e-09	0.316634	0.35	0.158	8.43422e-05	EEC2	BRK1
VBP1	5.38953e-09	0.301237	0.268	0.105	9.31364e-05	EEC2	VBP1
ENO1	5.62589e-09	0.346602	0.719	0.46	9.72211e-05	EEC2	ENO1
CAPNS1	5.7038e-09	0.258991	0.3	0.123	9.85674e-05	EEC2	CAPNS1
ECHS1	6.76707e-09	0.260163	0.41	0.193	0.000116942	EEC2	ECHS1
LOC106507543	7.09652e-09	0.440596	0.252	0.096	0.000122635	EEC2	LOC106507543
NDUFB10	7.38718e-09	0.258403	0.372	0.173	0.000127658	EEC2	NDUFB10
ISCU	7.63204e-09	0.269055	0.42	0.2	0.000131889	EEC2	ISCU
CD37	8.99342e-09	0.316365	0.322	0.142	0.000155415	EEC2	CD37
DYNLRB1	1.00767e-08	0.271929	0.3	0.125	0.000174136	EEC2	DYNLRB1
RBX1	1.09665e-08	0.251681	0.486	0.243	0.000189512	EEC2	RBX1
NIFK	1.23347e-08	0.251968	0.293	0.121	0.000213156	EEC2	NIFK
FKBP1A	1.44867e-08	0.267823	0.426	0.213	0.000250344	EEC2	FKBP1A
MPC1	1.47816e-08	0.285711	0.338	0.153	0.000255441	EEC2	MPC1
NFKBIA	1.71644e-08	0.457588	0.259	0.107	0.000296617	EEC2	NFKBIA
FKBP2	1.73614e-08	0.300184	0.388	0.182	0.000300023	EEC2	FKBP2
BOLA2B	1.87571e-08	0.267778	0.372	0.176	0.000324141	EEC2	BOLA2B
SERP1	2.02762e-08	0.259459	0.366	0.171	0.000350393	EEC2	SERP1
FYB	2.06296e-08	0.280096	0.416	0.206	0.000356499	EEC2	FYB
LOC100738859	2.20535e-08	0.494714	0.287	0.127	0.000381107	EEC2	LOC100738859
OSTF1	2.26304e-08	0.310332	0.681	0.443	0.000391077	EEC2	OSTF1
LOC100154071	2.66283e-08	0.369795	0.372	0.186	0.000460164	EEC2	LOC100154071
ZFP36L1	4.05193e-08	0.413036	0.625	0.392	0.000700215	EEC2	ZFP36L1
GLRX3	4.16018e-08	0.293362	0.252	0.101	0.000718921	EEC2	GLRX3
BIRC5	4.56054e-08	0.303735	0.527	0.307	0.000788107	EEC2	BIRC5
CHCHD1	5.23194e-08	0.263737	0.328	0.153	0.000904131	EEC2	CHCHD1
MGST3	5.361e-08	0.256849	0.353	0.165	0.000926435	EEC2	MGST3
VIM	6.19196e-08	0.262782	0.565	0.335	0.00107003	EEC2	VIM
POLR2E	7.20552e-08	0.257806	0.42	0.213	0.00124519	EEC2	POLR2E
CNN2	8.36242e-08	0.252526	0.36	0.171	0.00144511	EEC2	CNN2
NDUFA4	8.36643e-08	0.26557	0.429	0.222	0.0014458	EEC2	NDUFA4
GNG10	9.84172e-08	0.278098	0.347	0.167	0.00170075	EEC2	GNG10
PLAC8	1.00754e-07	0.261832	0.372	0.186	0.00174112	EEC2	PLAC8
PFDN6	1.09833e-07	0.283593	0.287	0.123	0.00189802	EEC2	PFDN6
SNRPD1	1.20657e-07	0.29971	0.565	0.342	0.00208507	EEC2	SNRPD1
SSB	1.40737e-07	0.2997	0.495	0.289	0.00243208	EEC2	SSB
TAF7	1.79477e-07	0.25627	0.379	0.188	0.00310155	EEC2	TAF7
NFKBIZ	1.81178e-07	0.530628	0.338	0.171	0.00313094	EEC2	NFKBIZ
CAPG	1.85756e-07	0.309709	0.35	0.175	0.00321005	EEC2	CAPG
SLA-6	1.86396e-07	0.253476	0.413	0.217	0.0032211	EEC2	SLA-6
NDUFC2	2.48056e-07	0.252328	0.517	0.292	0.00428665	EEC2	NDUFC2
NDUFA7	2.79151e-07	0.258238	0.256	0.11	0.004824	EEC2	NDUFA7
RHOB	2.83755e-07	0.394052	0.445	0.261	0.00490358	EEC2	RHOB
MCL1	2.83764e-07	0.308162	0.596	0.353	0.00490373	EEC2	MCL1
LOC110261661	2.89784e-07	0.40125	0.517	0.322	0.00500776	EEC2	LOC110261661
RANBP1	3.67286e-07	0.254367	0.593	0.355	0.00634707	EEC2	RANBP1
KLHL15	3.74725e-07	0.255236	0.293	0.136	0.00647563	EEC2	KLHL15
SAMSN1	4.53748e-07	0.260563	0.328	0.165	0.00784121	EEC2	SAMSN1
LOC110255273	4.95799e-07	0.553448	0.41	0.233	0.00856791	EEC2	LOC110255273
LOC110261669	5.02708e-07	0.48631	0.35	0.186	0.00868729	EEC2	LOC110261669
SLA-2	6.41146e-07	0.32107	0.902	0.728	0.0110796	EEC2	SLA-2
BUB3	9.46888e-07	0.274328	0.382	0.2	0.0163632	EEC2	BUB3
SKAP1	1.31424e-06	0.267047	0.435	0.241	0.0227114	EEC2	SKAP1
SRSF7	1.35963e-06	0.334859	0.83	0.61	0.0234957	EEC2	SRSF7
S100A4	2.05887e-06	0.304767	0.385	0.21	0.0355794	EEC2	S100A4
PCLAF	2.17196e-06	0.335843	0.656	0.482	0.0375336	EEC2	PCLAF
LOC100158121	2.28188e-06	0.329006	0.322	0.171	0.0394331	EEC2	LOC100158121
TRA2B	2.84493e-06	0.332187	0.681	0.487	0.0491633	EEC2	TRA2B
CMPK1	3.4236e-06	0.259297	0.293	0.147	0.0591633	EEC2	CMPK1
LOC110261670	3.59246e-06	0.401597	0.281	0.143	0.0620813	EEC2	LOC110261670
CITED2	4.27415e-06	0.38021	0.278	0.142	0.0738615	EEC2	CITED2
CCL5	5.01366e-06	0.544367	0.877	0.864	0.0866411	EEC2	CCL5
XCL1	6.96086e-06	0.296207	0.363	0.208	0.120291	EEC2	XCL1
HSPD1	7.10419e-06	0.334126	0.562	0.357	0.122767	EEC2	HSPD1
GPX1	7.96068e-06	0.290573	0.382	0.215	0.137568	EEC2	GPX1
PPP1R10	1.23189e-05	0.369332	0.555	0.36	0.212883	EEC2	PPP1R10
LOC100525821	1.76991e-05	0.29792	0.274	0.143	0.305858	EEC2	LOC100525821
LOC110261663	2.08965e-05	0.497267	0.262	0.138	0.361112	EEC2	LOC110261663
LOC106504121	7.95167e-05	0.432544	0.281	0.16	1	EEC2	LOC106504121
ID3	0.000158557	0.260792	0.268	0.153	1	EEC2	ID3
LTB	0.000274346	0.399156	0.319	0.199	1	EEC2	LTB
DNAJB4	0.000354681	0.448104	0.344	0.222	1	EEC2	DNAJB4
METTL23	0.000403812	0.384368	0.454	0.305	1	EEC2	METTL23
GZMB	0.00382537	0.51263	0.344	0.246	1	EEC2	GZMB
GNLY	1.8105e-43	3.16571	0.92	0.196	3.12872e-39	EEC3	GNLY
CX3CR1	1.02907e-41	0.965102	0.34	0.01	1.77834e-37	EEC3	CX3CR1
GPR37	3.9759e-40	1.16821	0.38	0.016	6.87075e-36	EEC3	GPR37
KLF2	1.41967e-35	1.69461	0.76	0.126	2.45333e-31	EEC3	KLF2
RASA3	2.57817e-29	1.36993	0.48	0.052	4.45533e-25	EEC3	RASA3
S100A1	7.48753e-29	1.61712	0.42	0.039	1.29392e-24	EEC3	S100A1
FGL2	1.64983e-26	1.09123	0.4	0.038	2.85107e-22	EEC3	FGL2
FGR	5.07624e-23	0.929775	0.34	0.031	8.77225e-19	EEC3	FGR
GAS7	5.32249e-23	0.765201	0.3	0.022	9.19779e-19	EEC3	GAS7
S100A41	3.05166e-22	1.54596	0.78	0.243	5.27358e-18	EEC3	S100A4
FLNA	1.91733e-21	1.2362	0.84	0.266	3.31334e-17	EEC3	FLNA
PLEK	3.28559e-21	1.05937	0.44	0.063	5.67783e-17	EEC3	PLEK
PTGDR	9.81663e-21	1.30654	0.44	0.063	1.69641e-16	EEC3	PTGDR
TBX21	3.55545e-20	1.17325	0.66	0.159	6.14417e-16	EEC3	TBX21
SEMA6D	4.11329e-20	0.935216	0.36	0.041	7.10818e-16	EEC3	SEMA6D
ITGB2	1.16521e-17	1.24463	0.58	0.139	2.01361e-13	EEC3	ITGB2
LOC100156062	1.74698e-17	1.04919	0.34	0.044	3.01896e-13	EEC3	LOC100156062
HOPX	3.16025e-17	1.20641	0.62	0.168	5.46123e-13	EEC3	HOPX
EMP1	3.40462e-17	0.970546	0.36	0.051	5.88353e-13	EEC3	EMP1
ZEB2	2.36393e-16	0.887278	0.36	0.054	4.08511e-12	EEC3	ZEB2
BATF	3.04596e-16	1.006	0.64	0.184	5.26372e-12	EEC3	BATF
LOC102165642	6.77406e-16	0.915826	0.26	0.027	1.17063e-11	EEC3	LOC102165642
VAMP5	2.69078e-15	0.876462	0.56	0.138	4.64993e-11	EEC3	VAMP5
GPX11	2.56328e-14	1.11461	0.68	0.252	4.4296e-10	EEC3	GPX1
CTSW	4.42006e-14	1.04661	0.9	0.488	7.6383e-10	EEC3	CTSW
NKG7	1.00587e-13	0.947989	0.88	0.481	1.73824e-09	EEC3	NKG7
ADGRG1	6.62423e-13	0.907078	0.74	0.266	1.14473e-08	EEC3	ADGRG1
CD7	1.73846e-12	0.836574	0.46	0.115	3.00423e-08	EEC3	CD7
TESC	3.09088e-12	0.816306	0.44	0.111	5.34134e-08	EEC3	TESC
HPCAL1	4.33414e-12	0.71677	0.26	0.038	7.48982e-08	EEC3	HPCAL1
S100A6	1.30206e-11	0.811627	0.62	0.223	2.25009e-07	EEC3	S100A6
RBPMS	1.60342e-11	0.887293	0.46	0.12	2.77087e-07	EEC3	RBPMS
METRNL	2.80445e-11	0.602983	0.34	0.069	4.84637e-07	EEC3	METRNL
TYROBP	4.32229e-11	0.921912	0.42	0.111	7.46935e-07	EEC3	TYROBP
GBP1	9.47882e-11	0.882864	0.9	0.51	1.63804e-06	EEC3	GBP1
KLRB1	1.63781e-10	0.764369	0.26	0.044	2.8303e-06	EEC3	KLRB1
AHNAK	9.75256e-10	0.708934	0.34	0.076	1.68534e-05	EEC3	AHNAK
PTPRE	2.40062e-09	0.594878	0.48	0.144	4.14852e-05	EEC3	PTPRE
LY6E1	6.14137e-09	0.678026	0.84	0.567	0.000106129	EEC3	LY6E
PRICKLE4	7.66591e-09	0.767829	0.62	0.309	0.000132475	EEC3	PRICKLE4
SMPD1	1.24839e-08	0.79906	0.58	0.242	0.000215734	EEC3	SMPD1
RHOQ	1.25942e-08	0.700969	0.4	0.118	0.000217641	EEC3	RHOQ
S100A111	3.11231e-08	0.927709	0.66	0.333	0.000537838	EEC3	S100A11
KLHL8	3.61218e-08	0.697715	0.34	0.091	0.00062422	EEC3	KLHL8
DUSP6	7.68223e-08	0.662069	0.34	0.096	0.00132757	EEC3	DUSP6
RAP1B	8.42444e-08	0.724787	0.64	0.321	0.00145583	EEC3	RAP1B
EFHD2	1.57801e-07	0.733545	0.5	0.212	0.00272696	EEC3	EFHD2
SOCS1	2.54215e-07	0.824501	0.56	0.253	0.0043931	EEC3	SOCS1
ARHGEF18	2.89975e-07	0.693557	0.44	0.164	0.00501105	EEC3	ARHGEF18
SIAH1	3.46479e-07	0.540409	0.3	0.08	0.0059875	EEC3	SIAH1
JAK1	3.86745e-07	0.65524	0.78	0.525	0.00668334	EEC3	JAK1
MATK	3.89512e-07	0.579436	0.32	0.092	0.00673116	EEC3	MATK
SLC1A5	4.14757e-07	0.618912	0.3	0.084	0.00716741	EEC3	SLC1A5
DENND3	5.66248e-07	0.731314	0.28	0.076	0.00978533	EEC3	DENND3
TESK2	9.02233e-07	0.628427	0.26	0.068	0.0155915	EEC3	TESK2
UBAC2	9.14138e-07	0.649399	0.48	0.189	0.0157972	EEC3	UBAC2
CORO1A1	1.00837e-06	0.529321	0.9	0.698	0.0174256	EEC3	CORO1A
PRF1	1.06225e-06	0.510087	0.36	0.118	0.0183567	EEC3	PRF1
LOC100155195	1.22546e-06	0.579581	0.58	0.25	0.0211772	EEC3	LOC100155195
CAPG1	1.28867e-06	0.559144	0.52	0.222	0.0222696	EEC3	CAPG
FCER1G	1.36125e-06	0.823088	0.62	0.312	0.0235238	EEC3	FCER1G
CTSD	1.56647e-06	0.761329	0.64	0.343	0.0270701	EEC3	CTSD
TXN1	2.34911e-06	0.626635	0.76	0.538	0.040595	EEC3	TXN
CXXC5	2.64232e-06	0.651661	0.46	0.181	0.0456619	EEC3	CXXC5
GZMH	3.63009e-06	0.414194	0.36	0.12	0.0627316	EEC3	GZMH
GOLM1	4.18014e-06	0.508037	0.4	0.147	0.0722369	EEC3	GOLM1
SPINT2	7.24551e-06	0.45943	0.28	0.084	0.12521	EEC3	SPINT2
UBALD21	8.81531e-06	0.636688	0.68	0.404	0.152337	EEC3	UBALD2
LAT2	1.00755e-05	0.740561	0.54	0.269	0.174115	EEC3	LAT2
TSC22D3	1.04712e-05	0.639234	0.3	0.101	0.180954	EEC3	TSC22D3
IRF2	1.2078e-05	0.48345	0.42	0.173	0.208719	EEC3	IRF2
ADD3	1.24333e-05	0.598919	0.3	0.101	0.21486	EEC3	ADD3
S100A101	1.32746e-05	0.583397	0.8	0.583	0.229398	EEC3	S100A10
LOC100523789	1.33942e-05	0.670044	0.4	0.168	0.231466	EEC3	LOC100523789
FAM43A	1.39876e-05	0.363407	0.28	0.085	0.24172	EEC3	FAM43A
ADGRE5	1.45321e-05	0.540329	0.34	0.123	0.25113	EEC3	ADGRE5
UCP21	1.47637e-05	0.645865	0.46	0.215	0.255132	EEC3	UCP2
MAP2K2	1.52977e-05	0.552816	0.6	0.321	0.26436	EEC3	MAP2K2
FMNL1	1.62497e-05	0.693922	0.38	0.152	0.280811	EEC3	FMNL1
FCGR3A1	1.81278e-05	0.572417	0.64	0.356	0.313267	EEC3	FCGR3A
RIPOR2	1.86713e-05	0.782047	0.4	0.164	0.322658	EEC3	RIPOR2
MYADM	1.94259e-05	0.465248	0.36	0.134	0.335699	EEC3	MYADM
TAGLN21	1.99439e-05	0.607469	0.7	0.45	0.344651	EEC3	TAGLN2
CNBP	2.06523e-05	0.475214	0.58	0.285	0.356892	EEC3	CNBP
RGS19	2.25923e-05	0.571133	0.64	0.377	0.390417	EEC3	RGS19
LFNG	2.42615e-05	0.487389	0.36	0.139	0.419263	EEC3	LFNG
LOC1102583641	2.42852e-05	0.631194	0.86	0.695	0.419672	EEC3	LOC110258364
CAVIN3	3.50907e-05	0.557919	0.34	0.131	0.606403	EEC3	CAVIN3
TUBA4A1	3.99753e-05	0.550788	0.6	0.349	0.690813	EEC3	TUBA4A
YWHAQ	4.06607e-05	0.448558	0.5	0.242	0.702658	EEC3	YWHAQ
IKZF1	4.34119e-05	0.52547	0.44	0.197	0.7502	EEC3	IKZF1
HPRT1	4.39738e-05	0.45334	0.3	0.109	0.759912	EEC3	HPRT1
ALYREF1	4.53668e-05	0.532657	0.64	0.386	0.783984	EEC3	ALYREF
DYNLT3	4.54126e-05	0.488038	0.5	0.247	0.784775	EEC3	DYNLT3
CD1D	4.65508e-05	0.577282	0.26	0.086	0.804445	EEC3	CD1D
TRIB2	4.77903e-05	0.618858	0.28	0.102	0.825864	EEC3	TRIB2
CACYBP1	5.59643e-05	0.406812	0.6	0.327	0.967119	EEC3	CACYBP
CDKN2D	5.81078e-05	0.507938	0.38	0.159	1	EEC3	CDKN2D
TCF19	6.26029e-05	0.590674	0.26	0.09	1	EEC3	TCF19
MIDN	6.74138e-05	0.429361	0.42	0.179	1	EEC3	MIDN
PTPRC1	7.12369e-05	0.618145	0.88	0.741	1	EEC3	PTPRC
AGFG2	8.67288e-05	0.607005	0.26	0.092	1	EEC3	AGFG2
SLA-1	8.81271e-05	0.401393	0.96	0.846	1	EEC3	SLA-1
RBM8A1	8.93272e-05	0.489607	0.6	0.35	1	EEC3	RBM8A
S100A13	9.36436e-05	0.51901	0.28	0.104	1	EEC3	S100A13
BOLA2B1	9.4736e-05	0.39179	0.5	0.233	1	EEC3	BOLA2B
SPTAN1	0.000101658	0.529577	0.34	0.142	1	EEC3	SPTAN1
CAPZB	0.000104474	0.496604	0.64	0.382	1	EEC3	CAPZB
TMEM230	0.000106501	0.278653	0.28	0.096	1	EEC3	TMEM230
CD44	0.000109704	0.428642	0.42	0.19	1	EEC3	CD44
APBB1IP	0.000124127	0.470522	0.56	0.295	1	EEC3	APBB1IP
ITGAL	0.000124294	0.649389	0.4	0.19	1	EEC3	ITGAL
RABAC1	0.000125204	0.457482	0.38	0.165	1	EEC3	RABAC1
CAB39	0.000138366	0.530019	0.32	0.133	1	EEC3	CAB39
ITGB11	0.000166238	0.482148	0.64	0.401	1	EEC3	ITGB1
DAD1	0.000186102	0.373993	0.48	0.238	1	EEC3	DAD1
HCST1	0.000200214	0.428917	0.42	0.199	1	EEC3	HCST
DENR	0.000230337	0.392497	0.36	0.155	1	EEC3	DENR
LRCH3	0.000268801	0.388408	0.28	0.105	1	EEC3	LRCH3
BANF11	0.000272412	0.452862	0.74	0.514	1	EEC3	BANF1
OSBPL8	0.000303873	0.513358	0.46	0.221	1	EEC3	OSBPL8
SKAP2	0.000330192	0.322753	0.3	0.116	1	EEC3	SKAP2
ING1	0.000331271	0.450633	0.28	0.111	1	EEC3	ING1
USP1	0.000360275	0.416881	0.62	0.382	1	EEC3	USP1
RANBP11	0.000367664	0.474012	0.62	0.432	1	EEC3	RANBP1
CCND3	0.000373842	0.481436	0.48	0.254	1	EEC3	CCND3
ARPC21	0.000395792	0.33249	0.84	0.598	1	EEC3	ARPC2
CCNY	0.000426596	0.404941	0.3	0.123	1	EEC3	CCNY
TK1	0.000597564	0.467245	0.62	0.379	1	EEC3	TK1
RPL51	0.000614796	0.468297	0.78	0.676	1	EEC3	RPL5
ARHGDIB1	0.000645654	0.319743	0.8	0.55	1	EEC3	ARHGDIB
SLK	0.000650587	0.35348	0.46	0.229	1	EEC3	SLK
CDC42SE1	0.00066206	0.340408	0.34	0.152	1	EEC3	CDC42SE1
ICAM3	0.000680337	0.490041	0.34	0.16	1	EEC3	ICAM3
NEDD81	0.000681307	0.469699	0.44	0.243	1	EEC3	NEDD8
ISCU1	0.000726729	0.424843	0.48	0.269	1	EEC3	ISCU
PIM1	0.000732481	0.584266	0.4	0.206	1	EEC3	PIM1
EMP31	0.000736444	0.50309	0.5	0.293	1	EEC3	EMP3
SLA-21	0.000740832	0.354824	0.92	0.784	1	EEC3	SLA-2
ELMO1	0.000758692	0.343673	0.52	0.293	1	EEC3	ELMO1
PRMT1	0.000798133	0.401899	0.38	0.182	1	EEC3	PRMT1
CDC34	0.000805015	0.338045	0.32	0.143	1	EEC3	CDC34
DNMT1	0.000857437	0.35706	0.56	0.333	1	EEC3	DNMT1
PPIA1	0.000883668	0.494664	0.84	0.713	1	EEC3	PPIA
ELF1	0.000893453	0.44485	0.42	0.219	1	EEC3	ELF1
PLVAP	0.000893458	0.331242	0.26	0.105	1	EEC3	PLVAP
CDC42	0.000907563	0.415152	0.66	0.429	1	EEC3	CDC42
MSN	0.000918645	0.477526	0.58	0.36	1	EEC3	MSN
ATP8A1	0.00095531	0.509128	0.3	0.139	1	EEC3	ATP8A1
GGTA1P	0.00105533	0.335427	0.3	0.133	1	EEC3	GGTA1P
KLRK1	0.00112294	0.440478	0.54	0.309	1	EEC3	KLRK1
LOC1005124481	0.00113479	0.294562	0.84	0.681	1	EEC3	LOC100512448
BCL7C1	0.0011442	0.357279	0.36	0.18	1	EEC3	BCL7C
LBH	0.00114942	0.340743	0.32	0.142	1	EEC3	LBH
DUT1	0.0011846	0.448504	0.78	0.608	1	EEC3	DUT
PRDX2	0.00124072	0.342017	0.36	0.171	1	EEC3	PRDX2
TUBA1B1	0.00126094	0.397394	0.86	0.793	1	EEC3	TUBA1B
SEPHS2	0.00127885	0.482754	0.36	0.181	1	EEC3	SEPHS2
LDHA	0.00129375	0.32212	0.58	0.348	1	EEC3	LDHA
MRLC21	0.00136255	0.525378	0.48	0.289	1	EEC3	MRLC2
RNH1	0.00138427	0.369724	0.38	0.194	1	EEC3	RNH1
YWHAB1	0.00139716	0.491359	0.58	0.38	1	EEC3	YWHAB
TMED10	0.00147399	0.331329	0.44	0.236	1	EEC3	TMED10
KCNAB2	0.00153594	0.329772	0.32	0.148	1	EEC3	KCNAB2
PRKCSH	0.00164658	0.374036	0.32	0.145	1	EEC3	PRKCSH
POLR2F	0.0016584	0.393682	0.34	0.166	1	EEC3	POLR2F
ACP5	0.00166849	0.498302	0.34	0.168	1	EEC3	ACP5
PEBP1	0.00171412	0.36816	0.62	0.425	1	EEC3	PEBP1
TAF101	0.00171885	0.359399	0.5	0.273	1	EEC3	TAF10
UBE2I	0.00179156	0.463475	0.52	0.303	1	EEC3	UBE2I
LOC106509717	0.00185587	0.2618	0.28	0.121	1	EEC3	LOC106509717
LIMD2	0.00191147	0.29833	0.6	0.348	1	EEC3	LIMD2
MAPK6	0.00194307	0.32157	0.32	0.149	1	EEC3	MAPK6
NDUFA8	0.00201827	0.409267	0.3	0.143	1	EEC3	NDUFA8
ELAVL1	0.00205233	0.345464	0.28	0.125	1	EEC3	ELAVL1
NRARP	0.0020634	0.407239	0.28	0.127	1	EEC3	NRARP
CDCA5	0.00216313	0.340038	0.3	0.138	1	EEC3	CDCA5
SMAD7	0.0022482	0.334603	0.26	0.111	1	EEC3	SMAD7
PSMA71	0.00224904	0.356548	0.66	0.439	1	EEC3	PSMA7
HES6	0.00229855	0.254297	0.26	0.109	1	EEC3	HES6
CYFIP2	0.00232629	0.427678	0.4	0.205	1	EEC3	CYFIP2
CCDC69	0.00239166	0.469769	0.4	0.222	1	EEC3	CCDC69
PREX1	0.00242314	0.341529	0.38	0.199	1	EEC3	PREX1
HOOK3	0.00242343	0.329604	0.36	0.176	1	EEC3	HOOK3
PLP2	0.00243235	0.437377	0.38	0.212	1	EEC3	PLP2
C2H11orf981	0.00247233	0.351398	0.34	0.168	1	EEC3	C2H11orf98
FXYD51	0.00250045	0.391696	0.46	0.255	1	EEC3	FXYD5
CASP10	0.00256059	0.383178	0.36	0.191	1	EEC3	CASP10
PPP1R181	0.00268856	0.366275	0.58	0.351	1	EEC3	PPP1R18
PDCD51	0.00273443	0.383649	0.52	0.317	1	EEC3	PDCD5
IKZF31	0.00285765	0.47993	0.66	0.471	1	EEC3	IKZF3
NUDC1	0.00288506	0.250304	0.58	0.342	1	EEC3	NUDC
STMN11	0.00298224	0.49664	0.8	0.705	1	EEC3	STMN1
BIN2	0.00313355	0.352504	0.38	0.205	1	EEC3	BIN2
FH	0.00316199	0.295183	0.26	0.115	1	EEC3	FH
ABHD17A	0.00327935	0.427686	0.4	0.233	1	EEC3	ABHD17A
RRBP1	0.00328708	0.342119	0.44	0.249	1	EEC3	RRBP1
RFC21	0.00345293	0.374244	0.34	0.174	1	EEC3	RFC2
SMARCB1	0.00347674	0.277563	0.26	0.116	1	EEC3	SMARCB1
CSNK2B1	0.00358503	0.312529	0.38	0.197	1	EEC3	CSNK2B
HNRNPL	0.00385021	0.341752	0.28	0.134	1	EEC3	HNRNPL
SRSF31	0.00391256	0.313516	0.8	0.618	1	EEC3	SRSF3
LOC7336371	0.00398433	0.273557	0.64	0.424	1	EEC3	LOC733637
PSMD8	0.00412028	0.405679	0.4	0.228	1	EEC3	PSMD8
NDUFB71	0.00415383	0.33863	0.58	0.383	1	EEC3	NDUFB7
SLC9A3R11	0.00421963	0.316449	0.48	0.287	1	EEC3	SLC9A3R1
LOC100621287	0.00433593	0.284236	0.58	0.343	1	EEC3	LOC100621287
RAC21	0.00438876	0.341403	0.8	0.597	1	EEC3	RAC2
PFN11	0.00462618	0.339446	0.78	0.668	1	EEC3	PFN1
SP4	0.0046361	0.313227	0.3	0.147	1	EEC3	SP4
SYTL3	0.00472763	0.309229	0.46	0.265	1	EEC3	SYTL3
SSR41	0.00475826	0.368865	0.68	0.543	1	EEC3	SSR4
RBM31	0.00480957	0.292143	0.46	0.277	1	EEC3	RBM3
DYNLRB11	0.00485074	0.308966	0.34	0.18	1	EEC3	DYNLRB1
YTHDF2	0.00489838	0.341016	0.3	0.147	1	EEC3	YTHDF2
PRPF38B	0.00494162	0.294275	0.5	0.305	1	EEC3	PRPF38B
DNAJC8	0.00500284	0.578808	0.42	0.261	1	EEC3	DNAJC8
CALM11	0.00513873	0.386581	0.78	0.709	1	EEC3	CALM1
WAC	0.00526195	0.385091	0.32	0.166	1	EEC3	WAC
RPS6KA1	0.00529375	0.260417	0.28	0.134	1	EEC3	RPS6KA1
HIGD2A1	0.00534125	0.319869	0.4	0.229	1	EEC3	HIGD2A
PSME21	0.00567404	0.379351	0.5	0.319	1	EEC3	PSME2
TNPO1	0.00596015	0.413598	0.28	0.141	1	EEC3	TNPO1
RNF125	0.00598529	0.528247	0.28	0.144	1	EEC3	RNF125
MED1	0.00610218	0.331584	0.32	0.169	1	EEC3	MED1
NSA2	0.00613199	0.380455	0.42	0.24	1	EEC3	NSA2
TET2	0.00653654	0.393449	0.32	0.168	1	EEC3	TET2
RNPS1	0.00656874	0.349432	0.44	0.273	1	EEC3	RNPS1
CDCA4	0.00674937	0.402704	0.32	0.174	1	EEC3	CDCA4
PSMA1	0.00699372	0.304173	0.4	0.234	1	EEC3	PSMA1
TOMM70	0.00747998	0.385244	0.26	0.128	1	EEC3	TOMM70
SNX10	0.00808162	0.270818	0.36	0.195	1	EEC3	SNX10
EMD	0.00838498	0.371605	0.32	0.178	1	EEC3	EMD
ATP2B1	0.00839509	0.452602	0.46	0.309	1	EEC3	ATP2B1
SARNP	0.00844816	0.356507	0.38	0.227	1	EEC3	SARNP
NME3	0.00866417	0.327775	0.46	0.287	1	EEC3	NME3
RPL3	0.00869853	0.332042	0.84	0.787	1	EEC3	RPL3
TRMT112	0.0087009	0.427827	0.4	0.25	1	EEC3	TRMT112
AIP	0.00876328	0.258658	0.26	0.131	1	EEC3	AIP
SNRPD3	0.00930566	0.295489	0.48	0.298	1	EEC3	SNRPD3
SMIM7	0.00954941	0.261551	0.32	0.168	1	EEC3	SMIM7
TPM3	0.00967942	0.251172	0.84	0.686	1	EEC3	TPM3
B2M1	0.00977368	0.273769	0.9	0.821	1	EEC3	B2M
