# Supplementary material for: Multi-Omics Uncover Neonatal Cecal Cell Development Potentials
Source: Front Cell Dev Biol. 2022 Jul 15;10:840298. doi: 10.3389/fcell.2022.840298 (PMC9334561; doi:10.3389/fcell.2022.840298)
Supplement: Supplementary file 4 [file DataSheet1.zip › Supplementary Table 14 Undiff.xlsx]

## Sheet: undiff marker
	p_val	avg_logFC	pct.1	pct.2	p_val_adj	cluster	gene
CD74	0	1.94447	0.995	0.873	0	IPC	CD74
CCR7	3.54e-307	1.52083	0.951	0.154	7.08e-304	IPC	CCR7
LMNA	1.25e-248	0.435649	0.939	0.227	2.49e-245	IPC	LMNA
SLA-DRA	3.51e-246	1.84428	0.968	0.613	7.02e-243	IPC	SLA-DRA
DNASE2	9.81e-240	0.819602	0.917	0.207	1.96e-236	IPC	DNASE2
CD79B	5.53e-239	1.78619	0.909	0.185	1.11e-235	IPC	CD79B
GRASP	1.42e-238	0.573016	0.945	0.417	2.84e-235	IPC	GRASP
SLA-DQB1	4.2e-232	1.92172	0.944	0.601	8.39e-229	IPC	SLA-DQB1
SLA-DMA	8.13e-232	1.41535	0.945	0.342	1.63e-228	IPC	SLA-DMA
DHRS9	4.18e-227	0.583024	0.901	0.259	8.36e-224	IPC	DHRS9
SLA-DQA1	2.92e-215	1.7567	0.919	0.517	5.84e-212	IPC	SLA-DQA1
CD83	4.33e-213	1.47403	0.908	0.559	8.67e-210	IPC	CD83
NR4A3	1.24e-211	0.2839	0.907	0.37	2.49e-208	IPC	NR4A3
ANGPTL4	2.62e-208	1.49999	0.899	0.521	5.24e-205	IPC	ANGPTL4
BCL2A1	5.87e-193	1.11771	0.942	0.519	1.17e-189	IPC	BCL2A1
SMC6	1.69e-192	1.4322	0.953	0.674	3.39e-189	IPC	SMC6
ADGRE5	2.75e-189	0.60873	0.951	0.412	5.51e-186	IPC	ADGRE5
BLK	6.39e-184	0.609068	0.843	0.149	1.28e-180	IPC	BLK
PNP	1.27e-180	0.515912	0.902	0.413	2.54e-177	IPC	PNP
MRPS6	1.83e-176	0.300164	0.95	0.555	3.66e-173	IPC	MRPS6
SOCS3	1.99e-170	0.254859	0.879	0.266	3.98e-167	IPC	SOCS3
NFKBID	5.83e-161	0.690413	0.906	0.574	1.17e-157	IPC	NFKBID
GPX1	6.52e-156	1.63453	0.907	0.587	1.3e-152	IPC	GPX1
SLA-DRB1	3.94e-153	1.19446	0.892	0.468	7.88e-150	IPC	SLA-DRB1
TRIB1	1.94e-152	0.536808	0.889	0.452	3.89e-149	IPC	TRIB1
ZFAND2A	7.33e-148	0.702778	0.967	0.704	1.47e-144	IPC	ZFAND2A
FCGR2B	5.2e-146	0.270308	0.794	0.164	1.04e-142	IPC	FCGR2B
MS4A1	8.51e-145	1.55633	0.795	0.062	1.7e-141	IPC	MS4A1
MX2	2.21e-141	0.338813	0.849	0.346	4.41e-138	IPC	MX2
TCF4	1e-137	0.597906	0.859	0.323	2e-134	IPC	TCF4
PHLDA2	4.11e-137	0.399759	0.867	0.426	8.21e-134	IPC	PHLDA2
HHEX	9.39e-136	0.579359	0.792	0.302	1.88e-132	IPC	HHEX
ELL2	5.05e-135	0.270477	0.954	0.492	1.01e-131	IPC	ELL2
GPR183	1.27e-134	0.866705	0.883	0.415	2.54e-131	IPC	GPR183
LOC100158069	4.57e-134	0.774441	0.781	0.182	9.14e-131	IPC	LOC100158069
FGD2	1.15e-132	0.299299	0.776	0.15	2.29e-129	IPC	FGD2
THY1	1.51e-131	1.11627	0.794	0.44	3.01e-128	IPC	THY1
IRF8	1.78e-131	0.984549	0.919	0.537	3.56e-128	IPC	IRF8
CLIC4	3.29e-131	0.74944	0.882	0.459	6.58e-128	IPC	CLIC4
ARHGAP24	6.88e-130	0.491263	0.793	0.249	1.38e-126	IPC	ARHGAP24
SLC2A3	5.33e-127	0.328952	0.93	0.55	1.07e-123	IPC	SLC2A3
AHNAK	9e-122	0.317347	0.824	0.218	1.8e-118	IPC	AHNAK
SOX5	8.3e-121	0.321751	0.197	0.411	1.66e-117	IPC	SOX5
LTB	2.01e-120	1.29405	0.83	0.375	4.02e-117	IPC	LTB
DNAJA1	2.02e-119	1.43382	0.988	0.846	4.04e-116	IPC	DNAJA1
KLF2	1.08e-118	1.58229	0.844	0.461	2.16e-115	IPC	KLF2
INSIG1	2.82e-116	0.287872	0.843	0.374	5.64e-113	IPC	INSIG1
CREM	4.92e-114	0.746695	0.901	0.493	9.85e-111	IPC	CREM
HSPD1	1.48e-109	1.24294	0.979	0.772	2.96e-106	IPC	HSPD1
SPTY2D1	1.56e-109	0.588719	0.929	0.615	3.13e-106	IPC	SPTY2D1
GP91-PHOX	2.2e-109	0.89149	0.743	0.135	4.4e-106	IPC	GP91-PHOX
LOC100522011	1.29e-107	0.35987	0.777	0.282	2.58e-104	IPC	LOC100522011
BTBD19	2.29e-106	0.32499	0.907	0.38	4.59e-103	IPC	BTBD19
CTSZ	6.14e-102	0.550241	0.919	0.391	1.23e-98	IPC	CTSZ
PLK3	2.18e-101	0.29021	0.876	0.47	4.35e-98	IPC	PLK3
RASA3	5.92e-101	0.739084	0.794	0.376	1.18e-97	IPC	RASA3
CD55	4.08e-97	1.19379	0.776	0.321	8.17e-94	IPC	CD55
PPP1R15A	2.79e-94	1.10535	0.972	0.738	5.58e-91	IPC	PPP1R15A
AHI1	3.34e-93	1.23315	0.81	0.532	6.68e-90	IPC	AHI1
UCP2	1.75e-91	0.511347	0.928	0.448	3.5e-88	IPC	UCP2
BCAS2	2.41e-91	0.881602	0.956	0.627	4.82e-88	IPC	BCAS2
HSPE1	2.79e-91	0.98589	0.986	0.812	5.59e-88	IPC	HSPE1
CD69	1.28e-90	0.649527	0.882	0.607	2.56e-87	IPC	CD69
CD37	8.06e-90	0.9488	0.799	0.361	1.61e-86	IPC	CD37
TMEM123	2.01e-89	1.12405	0.806	0.479	4.03e-86	IPC	TMEM123
CD200	3.24e-88	0.368887	0.744	0.339	6.48e-85	IPC	CD200
PECAM1	4.4e-88	0.339427	0.743	0.171	8.8e-85	IPC	PECAM1
MEF2C	5.69e-88	1.01132	0.835	0.431	1.14e-84	IPC	MEF2C
ARL4D	3.37e-87	0.264806	0.731	0.261	6.75e-84	IPC	ARL4D
PDE4B	3.92e-87	0.679368	0.842	0.517	7.84e-84	IPC	PDE4B
FOSB	1.04e-86	0.844245	0.978	0.761	2.09e-83	IPC	FOSB
WDFY4	1.9e-86	0.493763	0.728	0.177	3.8e-83	IPC	WDFY4
DUSP5	6.95e-86	0.447098	0.9	0.488	1.39e-82	IPC	DUSP5
NCF4	1.72e-85	0.601739	0.804	0.397	3.43e-82	IPC	NCF4
LOC100153139	4.97e-85	0.712225	0.762	0.361	9.94e-82	IPC	LOC100153139
MXD1	1.2e-84	0.371015	0.921	0.539	2.41e-81	IPC	MXD1
MSMO1	1.42e-83	0.258484	0.809	0.442	2.84e-80	IPC	MSMO1
BCL2L11	4e-83	0.287354	0.919	0.522	8.01e-80	IPC	BCL2L11
HSP90AA1	6.28e-81	0.780922	0.998	0.985	1.26e-77	IPC	HSP90AA1
CD19	1.2e-80	1.0223	0.714	0.171	2.39e-77	IPC	CD19
POU2AF1	2e-79	0.815805	0.822	0.32	3.99e-76	IPC	POU2AF1
HSPH1	7.92e-76	1.00412	0.989	0.869	1.58e-72	IPC	HSPH1
RALGPS2	7.14e-75	1.00461	0.809	0.541	1.43e-71	IPC	RALGPS2
MID1IP1	2.57e-74	0.330727	0.831	0.388	5.14e-71	IPC	MID1IP1
HSPB1	7.41e-74	0.869743	0.983	0.784	1.48e-70	IPC	HSPB1
MAFF	5.96e-73	0.358401	0.741	0.405	1.19e-69	IPC	MAFF
ODC1	9.89e-73	0.580381	0.886	0.61	1.98e-69	IPC	ODC1
IL18BP	1.49e-72	0.30501	0.272	0.484	2.98e-69	IPC	IL18BP
LOC100156073	5.42e-72	0.817699	0.826	0.544	1.08e-68	IPC	LOC100156073
LRRK2	6.15e-71	0.819416	0.708	0.307	1.23e-67	IPC	LRRK2
TPM4	1.26e-67	0.283572	0.953	0.548	2.52e-64	IPC	TPM4
FTL	1.12e-66	0.809136	0.936	0.76	2.23e-63	IPC	FTL
DNAJB4	8.44e-66	0.564494	0.939	0.659	1.69e-62	IPC	DNAJB4
FTH1	3.12e-64	0.506296	0.986	0.933	6.25e-61	IPC	FTH1
BAG3	5.51e-64	0.394737	0.974	0.734	1.1e-60	IPC	BAG3
DDIT3	1.14e-60	0.645007	0.897	0.602	2.27e-57	IPC	DDIT3
MYC	2.03e-60	0.494499	0.809	0.422	4.06e-57	IPC	MYC
BANK1	8.29e-60	0.967842	0.68	0.208	1.66e-56	IPC	BANK1
GNG10	8.87e-60	0.609102	0.968	0.664	1.77e-56	IPC	GNG10
PSMB8	2.93e-59	0.646293	0.959	0.7	5.87e-56	IPC	PSMB8
DNAJB1	3.88e-59	0.773357	0.969	0.884	7.77e-56	IPC	DNAJB1
SPI1	2.1e-58	0.636263	0.7	0.307	4.2e-55	IPC	SPI1
SLC46A3	1.37e-56	0.503161	0.716	0.323	2.74e-53	IPC	SLC46A3
VAMP5	3.14e-56	0.315914	0.791	0.425	6.28e-53	IPC	VAMP5
CD48	3.18e-56	0.291243	0.929	0.511	6.36e-53	IPC	CD48
IFITM3	8.24e-56	0.391957	0.966	0.643	1.65e-52	IPC	IFITM3
GTF2IRD1	1.11e-55	0.301858	0.273	0.164	2.21e-52	IPC	GTF2IRD1
PHACTR1	8.35e-53	0.725618	0.688	0.319	1.67e-49	IPC	PHACTR1
ZFP36	9.61e-53	0.498405	0.914	0.565	1.92e-49	IPC	ZFP36
EGR3	2.89e-51	0.39923	0.725	0.378	5.78e-48	IPC	EGR3
EBF1	1.05e-50	0.947727	0.668	0.226	2.1e-47	IPC	EBF1
CTSS	6.93e-50	0.521108	0.786	0.406	1.39e-46	IPC	CTSS
2020-03-01	1.15e-48	0.327302	0.66	0.319	2.29e-45	IPC	2020-03-01
NFKBIA	1.9e-48	0.91273	0.841	0.643	3.8e-45	IPC	NFKBIA
PAX5	2.28e-48	1.05508	0.658	0.152	4.56e-45	IPC	PAX5
FXYD7	4.02e-48	0.266759	0.281	0.177	8.04e-45	IPC	FXYD7
FOS	7.81e-47	0.529548	0.929	0.773	1.56e-43	IPC	FOS
ETS2	1.1e-46	0.581463	0.674	0.4	2.2e-43	IPC	ETS2
JUNB	5.35e-46	0.626154	0.935	0.705	1.07e-42	IPC	JUNB
SLA-2	3.87e-45	0.530734	0.994	0.904	7.74e-42	IPC	SLA-2
CD1.1	1e-44	0.27218	0.666	0.274	2e-41	IPC	CD1.1
BACH2	1.16e-43	0.851097	0.641	0.227	2.31e-40	IPC	BACH2
OTUD1	3.96e-42	0.251395	0.263	0.142	7.93e-39	IPC	OTUD1
PLAC8	3.84e-41	0.821586	0.746	0.537	7.69e-38	IPC	PLAC8
ZFP36L1	6.47e-41	0.594567	0.84	0.736	1.29e-37	IPC	ZFP36L1
ARF2	7.94e-41	0.378132	0.749	0.405	1.59e-37	IPC	ARF2
SNX10	6.51e-40	0.698658	0.738	0.448	1.3e-36	IPC	SNX10
LY86	7.22e-39	1.03418	0.639	0.102	1.44e-35	IPC	LY86
TUBA4A	2.79e-38	0.392367	0.898	0.549	5.58e-35	IPC	TUBA4A
PRDX2	2.31e-37	0.623414	0.78	0.488	4.63e-34	IPC	PRDX2
PRDX5	6.26e-37	0.521861	0.771	0.418	1.25e-33	IPC	PRDX5
SGK1	6.9e-37	0.41181	0.769	0.538	1.38e-33	IPC	SGK1
POU2F2	5.15e-34	0.900428	0.661	0.323	1.03e-30	IPC	POU2F2
HSPA6	1.44e-32	0.437282	0.965	0.811	2.87e-29	IPC	HSPA6
REL	5.26e-32	0.603269	0.814	0.73	1.05e-28	IPC	REL
ATP5G1	5.47e-32	0.326641	0.917	0.6	1.09e-28	IPC	ATP5G1
PTPRC	2.41e-31	0.452399	0.954	0.882	4.81e-28	IPC	PTPRC
ICOSLG	8.15e-31	0.630522	0.75	0.577	1.63e-27	IPC	ICOSLG
EGR1	1.78e-29	0.522386	0.833	0.656	3.56e-26	IPC	EGR1
IER5L	1.93e-28	0.283639	0.742	0.474	3.86e-25	IPC	IER5L
PARVG	2.16e-28	0.261793	0.737	0.438	4.32e-25	IPC	PARVG
SLA-DOA	2.66e-28	0.54722	0.612	0.198	5.32e-25	IPC	SLA-DOA
FCRL5	3.6e-28	0.253767	0.613	0.151	7.19e-25	IPC	FCRL5
BIRC3	8.37e-28	0.489432	0.886	0.743	1.67e-24	IPC	BIRC3
LDHA	8.91e-28	0.330576	0.888	0.587	1.78e-24	IPC	LDHA
KLF4	9.41e-28	0.304708	0.696	0.461	1.88e-24	IPC	KLF4
HSP70.2	1.9e-27	0.419353	0.975	0.91	3.79e-24	IPC	HSP70.2
IFI30	1.01e-26	0.768793	0.655	0.354	2.01e-23	IPC	IFI30
CSTB	1.13e-26	0.341402	0.928	0.683	2.25e-23	IPC	CSTB
FADS3	8.11e-26	0.503494	0.331	0.059	1.62e-22	IPC	FADS3
PLCG2	8.65e-26	0.557096	0.744	0.586	1.73e-22	IPC	PLCG2
PRR13	1.3e-25	0.538168	0.832	0.667	2.6e-22	IPC	PRR13
PXDC1	3.34e-24	0.638277	0.638	0.38	6.68e-21	IPC	PXDC1
PLD4	3.19e-22	0.65896	0.622	0.322	6.39e-19	IPC	PLD4
RRAD	6.12e-22	0.451018	0.641	0.391	1.22e-18	IPC	RRAD
SOX4	1.1e-21	0.321581	0.345	0.319	2.21e-18	IPC	SOX4
GMFG	2.38e-21	0.47083	0.827	0.691	4.76e-18	IPC	GMFG
AKAP2	4.58e-21	0.26148	0.366	0.358	9.16e-18	IPC	AKAP2
HBB	7.38e-21	1.54078	0.311	0.468	1.48e-17	IPC	HBB
BASP1	1.13e-20	0.846498	0.624	0.377	2.26e-17	IPC	BASP1
VIM	1.61e-20	0.259564	0.947	0.624	3.21e-17	IPC	VIM
DDIT4	9.26e-20	0.441759	0.834	0.725	1.85e-16	IPC	DDIT4
RAC2	5.2e-19	0.279947	0.926	0.819	1.04e-15	IPC	RAC2
KYNU	6.26e-19	0.831041	0.629	0.431	1.25e-15	IPC	KYNU
IRS2	7.33e-17	0.583314	0.585	0.293	1.47e-13	IPC	IRS2
LIMD2	4.5e-16	0.461477	0.746	0.607	9e-13	IPC	LIMD2
LOC110257905	6.46e-16	0.651827	0.995	0.963	1.29e-12	IPC	LOC110257905
IER5	1.19e-15	0.486958	0.698	0.563	2.38e-12	IPC	IER5
TOPORS	3.1e-15	0.409127	0.758	0.613	6.19e-12	IPC	TOPORS
IFITM1	4.97e-15	0.275408	0.988	0.926	9.93e-12	IPC	IFITM1
DUSP2	5.23e-14	0.550727	0.704	0.582	1.05e-10	IPC	DUSP2
C6H16orf74	2.47e-12	0.893083	0.56	0.179	4.94e-09	IPC	C6H16orf74
COQ10B	2.96e-12	0.277904	0.806	0.659	5.91e-09	IPC	COQ10B
CR1	3.05e-12	0.474696	0.393	0.037	6.1e-09	IPC	CR1
LMO2	3.72e-12	0.513624	0.555	0.081	7.44e-09	IPC	LMO2
FXYD5	6.04e-12	0.299545	0.724	0.533	1.21e-08	IPC	FXYD5
PTPRCAP	1.74e-10	0.254844	0.92	0.81	3.49e-07	IPC	PTPRCAP
ATF3	6.84e-10	0.475023	0.713	0.677	1.37e-06	IPC	ATF3
ZBTB20	1.41e-09	0.36565	0.691	0.544	2.82e-06	IPC	ZBTB20
DCK	3.32e-09	0.350917	0.641	0.353	6.65e-06	IPC	DCK
MGST1	3.6e-09	0.57613	0.598	0.419	7.2e-06	IPC	MGST1
CTSH	4.84e-09	0.733226	0.575	0.296	9.69e-06	IPC	CTSH
S1PR1	6.25e-09	0.541522	0.54	0.176	1.25e-05	IPC	S1PR1
MARCKSL1	1.71e-08	0.294664	0.615	0.367	3.43e-05	IPC	MARCKSL1
NFKBIZ	6.47e-08	0.290863	0.737	0.529	0.000129395	IPC	NFKBIZ
ID3	3.55e-07	0.509936	0.604	0.458	0.000709873	IPC	ID3
CD40	6.53e-07	0.867976	0.553	0.367	0.00130531	IPC	CD40
SLA-DMB	9.83e-07	0.797402	0.562	0.441	0.00196538	IPC	SLA-DMB
ABRACL	2.22e-06	0.288901	0.662	0.479	0.00443245	IPC	ABRACL
FCER2	3.42e-06	0.538306	0.525	0.08	0.00684452	IPC	FCER2
ELL3	3.93e-05	0.677059	0.518	0.04	0.0785884	IPC	ELL3
SPIB	0.000170654	0.67334	0.513	0.116	0.341307	IPC	SPIB
LYN	0.000386648	0.725946	0.557	0.421	0.773295	IPC	LYN
SLA-DOB	0.000468564	0.424418	0.435	0.184	0.937127	IPC	SLA-DOB
TSPO	0.000520676	0.260634	0.592	0.437	1	IPC	TSPO
AFF3	0.00138439	0.303251	0.66	0.566	1	IPC	AFF3
VPREB3	0.00250097	0.897398	0.499	0.116	1	IPC	VPREB3
HMGB2	1.25e-261	2.08704	0.984	0.858	2.5e-258	SC	HMGB2
ND5	1.55e-245	1.82813	0.988	0.847	3.1e-242	SC	ND5
MKI67	2.38e-229	1.88559	0.878	0.476	4.77e-226	SC	MKI67
COX1	1.01e-223	1.16815	0.999	1	2.02e-220	SC	COX1
COX2	3.24e-223	1.37882	1	0.999	6.48e-220	SC	COX2
CENPE	1.1e-220	1.82307	0.834	0.38	2.19e-217	SC	CENPE
COX3	7.22e-216	1.21922	1	1	1.44e-212	SC	COX3
TOP2A	1.89e-211	2.11121	0.859	0.588	3.78e-208	SC	TOP2A
ATP6	6.61e-204	1.19816	0.999	0.999	1.32e-200	SC	ATP6
NLRC3	3.89e-199	1.72534	0.822	0.372	7.77e-196	SC	NLRC3
KNL1	5.61e-196	1.32088	0.687	0.093	1.12e-192	SC	KNL1
ND2	4.67e-194	1.51517	0.984	0.938	9.34e-191	SC	ND2
CCL5	1.13e-183	1.70731	0.998	0.998	2.27e-180	SC	CCL5
CENPF	2.87e-173	1.93438	0.87	0.792	5.73e-170	SC	CENPF
EPHB6	1.99e-170	1.88097	0.905	0.897	3.98e-167	SC	EPHB6
TK1	4.57e-168	1.06107	0.649	0.161	9.15e-165	SC	TK1
ASPM	6e-168	1.5307	0.762	0.465	1.2e-164	SC	ASPM
KIF11	1.38e-167	1.47277	0.759	0.415	2.77e-164	SC	KIF11
ATAD2	2.31e-164	1.25236	0.733	0.283	4.63e-161	SC	ATAD2
LOC106510170	1.79e-163	1.73759	0.833	0.511	3.57e-160	SC	LOC106510170
LOC110261483	3.66e-163	1.77613	0.939	0.881	7.32e-160	SC	LOC110261483
ID2	1.3e-161	1.54445	0.889	0.653	2.61e-158	SC	ID2
ND1	1.06e-153	1.31284	0.99	0.953	2.12e-150	SC	ND1
ND3	1.66e-153	1.24257	0.973	0.92	3.31e-150	SC	ND3
KIF20B	2.46e-152	1.22377	0.7	0.342	4.93e-149	SC	KIF20B
IL2RB	3.51e-152	1.52845	0.836	0.774	7.03e-149	SC	IL2RB
STMN1	2.16e-149	1.51769	0.893	0.745	4.32e-146	SC	STMN1
RUNX3	2.55e-146	1.56257	0.883	0.819	5.09e-143	SC	RUNX3
NCAPG	2.62e-143	1.04719	0.641	0.143	5.23e-140	SC	NCAPG
CCNB3	9.53e-140	0.560648	0.568	0.073	1.91e-136	SC	CCNB3
LOC110261669	8.62e-139	0.931419	0.652	0.347	1.72e-135	SC	LOC110261669
DLGAP5	8.05e-137	1.17118	0.636	0.233	1.61e-133	SC	DLGAP5
SMC2	1.11e-135	1.31312	0.754	0.456	2.23e-132	SC	SMC2
NUSAP1	2.41e-133	1.42404	0.786	0.669	4.82e-130	SC	NUSAP1
ND4	7.46e-133	0.891368	0.992	0.989	1.49e-129	SC	ND4
CD52	2.07e-130	1.41865	0.878	0.832	4.14e-127	SC	CD52
SKAP1	3.45e-129	0.763208	0.6	0.176	6.9e-126	SC	SKAP1
LAG3	1.09e-126	0.346403	0.395	0.027	2.19e-123	SC	LAG3
CXCR6	1.92e-125	0.292275	0.477	0.087	3.84e-122	SC	CXCR6
LOC595122	4.42e-125	1.33061	0.717	0.452	8.84e-122	SC	LOC595122
LOC110261482	9.71e-125	1.11439	0.745	0.385	1.94e-121	SC	LOC110261482
CYTB	4.36e-124	1.00752	0.996	0.992	8.72e-121	SC	CYTB
CD96	3.21e-121	0.975409	0.702	0.523	6.42e-118	SC	CD96
LOC110261666	3.04e-120	1.45504	0.773	0.676	6.08e-117	SC	LOC110261666
KIF14	1.07e-117	0.907487	0.612	0.083	2.13e-114	SC	KIF14
SMC4	2.27e-117	1.31178	0.843	0.796	4.53e-114	SC	SMC4
SLA	2.55e-117	0.679721	0.631	0.363	5.09e-114	SC	SLA
IKZF2	1.44e-115	1.20377	0.825	0.477	2.88e-112	SC	IKZF2
TPX2	1.67e-115	1.45581	0.752	0.646	3.35e-112	SC	TPX2
CD3G	2.31e-115	1.18944	0.688	0.439	4.63e-112	SC	CD3G
LOC100622387	2.47e-113	1.07166	0.661	0.409	4.94e-110	SC	LOC100622387
LOC102160313	5.23e-113	1.70592	0.833	0.692	1.05e-109	SC	LOC102160313
LOC102161782	1.3e-108	0.804911	0.617	0.241	2.61e-105	SC	LOC102161782
NKG7	1.38e-108	1.37449	0.782	0.721	2.76e-105	SC	NKG7
LOC110261661	2.47e-104	1.50484	0.762	0.767	4.95e-101	SC	LOC110261661
CD8A	1.65e-102	1.03934	0.659	0.453	3.31e-99	SC	CD8A
ARL4C	2.54e-99	0.803938	0.591	0.285	5.08e-96	SC	ARL4C
LOC574051	1.01e-98	1.53404	0.824	0.822	2.03e-95	SC	LOC574051
LOC110261486	1.27e-97	0.635734	0.577	0.269	2.55e-94	SC	LOC110261486
ITGAE	1.27e-94	0.954405	0.71	0.625	2.54e-91	SC	ITGAE
PCLAF	2.27e-94	1.3962	0.781	0.832	4.55e-91	SC	PCLAF
KIF20A	2.7e-94	0.491177	0.524	0.178	5.41e-91	SC	KIF20A
LOC100157763	6.11e-93	1.55891	0.792	0.865	1.22e-89	SC	LOC100157763
LOC100621915	2.45e-92	0.649065	0.654	0.401	4.91e-89	SC	LOC100621915
GBP1	5.49e-89	1.15946	0.812	0.753	1.1e-85	SC	GBP1
LOC100154071	1.09e-87	0.980499	0.68	0.622	2.18e-84	SC	LOC100154071
FCER1G	4.18e-87	0.914682	0.67	0.484	8.36e-84	SC	FCER1G
KLRD1	2.31e-85	0.399067	0.514	0.286	4.61e-82	SC	KLRD1
LOC100621559	2.46e-85	1.4413	0.823	0.904	4.92e-82	SC	LOC100621559
CDCA8	1.46e-84	1.02424	0.699	0.67	2.91e-81	SC	CDCA8
ICOS	8.42e-83	0.309847	0.396	0.088	1.68e-79	SC	ICOS
DOK2	3.47e-82	0.789867	0.598	0.388	6.94e-79	SC	DOK2
IKZF3	7.05e-82	0.85976	0.815	0.591	1.41e-78	SC	IKZF3
ZBTB16	9.37e-81	0.448289	0.514	0.183	1.87e-77	SC	ZBTB16
CD3E	6.34e-80	1.38043	0.771	0.842	1.27e-76	SC	CD3E
ITGA1	2.03e-79	0.56596	0.542	0.282	4.05e-76	SC	ITGA1
PIK3R1	1.9e-78	1.11083	0.806	0.78	3.79e-75	SC	PIK3R1
KIF23	4.37e-78	1.03141	0.67	0.624	8.75e-75	SC	KIF23
HMGN5	1.06e-77	0.452175	0.403	0.064	2.11e-74	SC	HMGN5
CTSD	1.09e-77	0.79405	0.632	0.415	2.17e-74	SC	CTSD
CKS1B	1.22e-77	0.979008	0.653	0.486	2.45e-74	SC	CKS1B
LOC100156932	2.63e-77	0.514222	0.511	0.265	5.27e-74	SC	LOC100156932
PVRIG	5.84e-77	0.722551	0.555	0.324	1.17e-73	SC	PVRIG
SPC24	1.43e-76	0.988505	0.568	0.324	2.86e-73	SC	SPC24
LCK	2.95e-76	0.748762	0.626	0.422	5.91e-73	SC	LCK
BIRC5	2.28e-75	1.1206	0.732	0.769	4.57e-72	SC	BIRC5
SYTL3	7.04e-75	0.888218	0.643	0.578	1.41e-71	SC	SYTL3
FYB	6.44e-74	0.860802	0.59	0.445	1.29e-70	SC	FYB
TOX	2.14e-73	0.941735	0.648	0.559	4.28e-70	SC	TOX
FAM46A	8.97e-73	0.261023	0.491	0.318	1.79e-69	SC	FAM46A
RASAL3	1.14e-70	0.267443	0.456	0.244	2.29e-67	SC	RASAL3
RORA	1.34e-70	1.20099	0.734	0.843	2.69e-67	SC	RORA
CRTAM	3.24e-70	0.510255	0.563	0.357	6.49e-67	SC	CRTAM
DOCK10	3.5e-67	1.06848	0.767	0.758	6.99e-64	SC	DOCK10
ADGRG1	1.41e-66	0.969604	0.584	0.366	2.83e-63	SC	ADGRG1
LOC110255205	2.11e-65	0.372374	0.533	0.308	4.22e-62	SC	LOC110255205
SLA2	2.35e-64	1.03714	0.722	0.822	4.7e-61	SC	SLA2
CKS2	2.43e-64	0.877608	0.839	0.776	4.86e-61	SC	CKS2
UBE2C	2.24e-63	1.27331	0.724	0.854	4.48e-60	SC	UBE2C
CD101	1.17e-62	0.295835	0.492	0.164	2.35e-59	SC	CD101
SEPT6	4.44e-62	0.658339	0.701	0.488	8.88e-59	SC	SEPT6
LOC100156937	2.73e-58	0.60398	0.526	0.368	5.47e-55	SC	LOC100156937
LOC100620198	3.49e-58	1.17826	0.718	0.827	6.99e-55	SC	LOC100620198
LOC110261670	1.42e-57	0.544741	0.557	0.354	2.83e-54	SC	LOC110261670
LOC110255273	3.99e-56	0.76212	0.648	0.591	7.98e-53	SC	LOC110255273
LOC100523789	1.7e-53	1.05296	0.682	0.798	3.4e-50	SC	LOC100523789
FAM129A	5.77e-53	0.379493	0.463	0.351	1.15e-49	SC	FAM129A
CCNB1	2.11e-52	0.45863	0.515	0.386	4.22e-49	SC	CCNB1
DUT	9.18e-50	0.586741	0.796	0.686	1.84e-46	SC	DUT
S100A6	2.01e-47	0.542677	0.505	0.348	4.03e-44	SC	S100A6
TMSB4X	2.2e-46	0.437742	1	1	4.39e-43	SC	TMSB4X
IL2RA	2.51e-46	0.26086	0.539	0.401	5.02e-43	SC	IL2RA
CCDC88A	5.27e-46	0.32663	0.524	0.4	1.05e-42	SC	CCDC88A
TXK	1.35e-45	0.539777	0.545	0.435	2.7e-42	SC	TXK
CDCA5	1.32e-44	0.456263	0.466	0.063	2.65e-41	SC	CDCA5
HMMR	9.93e-44	0.996362	0.635	0.669	1.99e-40	SC	HMMR
TUBB4B	4.77e-43	0.628087	0.855	0.875	9.53e-40	SC	TUBB4B
LOC110261487	1.93e-42	0.754647	0.609	0.649	3.86e-39	SC	LOC110261487
CD8B	1.23e-41	0.293106	0.454	0.347	2.47e-38	SC	CD8B
BRCA2	1.49e-41	0.557807	0.524	0.373	2.97e-38	SC	BRCA2
IGFBP2	1.93e-40	0.33382	0.292	0.658	3.86e-37	SC	IGFBP2
INPP4B	1.24e-39	0.562794	0.477	0.342	2.47e-36	SC	INPP4B
LOC100158121	2.48e-39	0.719344	0.64	0.738	4.95e-36	SC	LOC100158121
LOC110261478	2.78e-39	0.823019	0.663	0.829	5.57e-36	SC	LOC110261478
LOC100519314	3.07e-39	0.848132	0.642	0.758	6.13e-36	SC	LOC100519314
CD7	5.62e-37	0.339654	0.341	0.792	1.12e-33	SC	CD7
PSMB9	8e-37	0.343141	0.614	0.449	1.6e-33	SC	PSMB9
SYTL2	2.95e-36	0.425286	0.434	0.285	5.91e-33	SC	SYTL2
APBB1IP	1.08e-35	0.492619	0.589	0.467	2.16e-32	SC	APBB1IP
KLRK1	3.61e-35	0.960199	0.676	0.801	7.22e-32	SC	KLRK1
ANXA2	2.15e-34	0.288065	0.454	0.331	4.3e-31	SC	ANXA2
LCP1	1.95e-33	0.403179	0.864	0.832	3.9e-30	SC	LCP1
LCP2	3.15e-33	0.882975	0.692	0.818	6.29e-30	SC	LCP2
BATF3	1.84e-32	0.388439	0.524	0.518	3.69e-29	SC	BATF3
F2R	1.05e-31	0.475965	0.474	0.324	2.1e-28	SC	F2R
LOC110261663	1.66e-31	0.41373	0.545	0.522	3.32e-28	SC	LOC110261663
FCGR3A	2.31e-31	1.06382	0.666	0.746	4.61e-28	SC	FCGR3A
SGO2	3.14e-31	1.10931	0.652	0.842	6.27e-28	SC	SGO2
GIMAP7	3.66e-31	0.810714	0.708	0.761	7.32e-28	SC	GIMAP7
LOC110261659	1.71e-30	0.575897	0.53	0.51	3.42e-27	SC	LOC110261659
LOC110261668	1.9e-30	0.873508	0.666	0.794	3.8e-27	SC	LOC110261668
CD247	5.37e-30	0.901297	0.661	0.761	1.07e-26	SC	CD247
S100A11	1.91e-29	0.843146	0.584	0.574	3.83e-26	SC	S100A11
SEPT1	7.08e-29	0.359988	0.631	0.515	1.42e-25	SC	SEPT1
CDCA3	1.18e-28	0.55242	0.463	0.327	2.35e-25	SC	CDCA3
SGO1	1.53e-28	0.807092	0.604	0.644	3.06e-25	SC	SGO1
GADD45G	1.67e-28	0.446126	0.641	0.503	3.35e-25	SC	GADD45G
BCL2	1.55e-27	0.601799	0.619	0.545	3.09e-24	SC	BCL2
BUB1B	1.65e-27	0.871492	0.633	0.731	3.31e-24	SC	BUB1B
IFI6	2.29e-27	0.434024	0.967	0.979	4.59e-24	SC	IFI6
SERPINF1	8.45e-26	0.270497	0.486	0.465	1.69e-22	SC	SERPINF1
TNFRSF1B	1.43e-25	0.609714	0.58	0.614	2.86e-22	SC	TNFRSF1B
S100A4	9.84e-25	0.815052	0.484	0.442	1.97e-21	SC	S100A4
C1H15orf48	1.27e-24	0.509373	0.689	0.64	2.54e-21	SC	C1H15orf48
MYO1F	2.19e-24	0.46592	0.559	0.624	4.39e-21	SC	MYO1F
GATA2	6.97e-23	0.358142	0.122	0.252	1.39e-19	SC	GATA2
COTL1	8.66e-23	0.625525	0.7	0.775	1.73e-19	SC	COTL1
CTSW	2.2e-22	1.16603	0.674	0.854	4.39e-19	SC	CTSW
LOC106507519	1.1e-21	0.311156	0.475	0.426	2.19e-18	SC	LOC106507519
CAMK4	1.55e-21	0.689592	0.664	0.862	3.09e-18	SC	CAMK4
TNFAIP3	2.47e-21	0.340448	0.591	0.555	4.95e-18	SC	TNFAIP3
CDC20	4.06e-21	0.63512	0.537	0.594	8.11e-18	SC	CDC20
CTSC	4.36e-20	0.603388	0.751	0.875	8.72e-17	SC	CTSC
NUF2	4.74e-20	0.778649	0.548	0.565	9.48e-17	SC	NUF2
TCF7	6.39e-20	0.371369	0.651	0.714	1.28e-16	SC	TCF7
ALDH16A1	1.67e-19	0.318815	0.422	0.359	3.35e-16	SC	ALDH16A1
KLF6	1.77e-19	0.585536	0.648	0.678	3.54e-16	SC	KLF6
GZMA	4.39e-19	0.531498	0.627	0.742	8.78e-16	SC	GZMA
CAVIN3	5.38e-19	0.332393	0.423	0.815	1.08e-15	SC	CAVIN3
TMSB10	5.55e-19	0.357914	1	1	1.11e-15	SC	TMSB10
LOC100156469	1.14e-18	0.557938	0.393	0.295	2.28e-15	SC	LOC100156469
S100A10	2.04e-18	0.712101	0.754	0.92	4.07e-15	SC	S100A10
GZMB	3.55e-18	1.43587	0.636	0.829	7.09e-15	SC	GZMB
PIMREG	5.96e-18	0.294691	0.386	0.247	1.19e-14	SC	PIMREG
LOC110258215	8.77e-18	0.483746	0.571	0.528	1.75e-14	SC	LOC110258215
JAML	5.74e-17	0.511837	0.504	0.539	1.15e-13	SC	JAML
SRGN	1.49e-16	0.687051	0.774	0.923	2.98e-13	SC	SRGN
BATF	2.36e-16	0.261067	0.482	0.774	4.73e-13	SC	BATF
ITK	1.04e-15	0.607054	0.533	0.565	2.08e-12	SC	ITK
LOC100525821	1.97e-15	0.661984	0.564	0.682	3.94e-12	SC	LOC100525821
TNFSF9	3.03e-15	0.354289	0.564	0.49	6.05e-12	SC	TNFSF9
RBPMS	1.1e-14	0.544575	0.447	0.419	2.21e-11	SC	RBPMS
LPAR6	5.89e-14	0.282366	0.432	0.394	1.18e-10	SC	LPAR6
CORO1A	9.36e-14	0.292539	0.886	0.899	1.87e-10	SC	CORO1A
CCR5	2.35e-13	0.478301	0.574	0.771	4.7e-10	SC	CCR5
IGFBP7	2.99e-13	0.313775	0.489	0.526	5.98e-10	SC	IGFBP7
TRAF3IP3	5.12e-13	0.325734	0.619	0.607	1.02e-09	SC	TRAF3IP3
IFIT1	7.14e-13	0.289121	0.59	0.708	1.43e-09	SC	IFIT1
RRM2	2.03e-11	0.885955	0.616	0.774	4.06e-08	SC	RRM2
LOC100154508	3.67e-11	0.426828	0.538	0.64	7.34e-08	SC	LOC100154508
LAPTM5	4.75e-11	0.426668	0.773	0.796	9.49e-08	SC	LAPTM5
KIT	5.57e-10	0.393163	0.426	0.288	1.11e-06	SC	KIT
LOC110255360	6.7e-10	0.45631	0.676	0.855	1.34e-06	SC	LOC110255360
LOC100519098	8.36e-10	0.365468	0.573	0.593	1.67e-06	SC	LOC100519098
PRC1	4.6e-09	0.676387	0.542	0.665	9.19e-06	SC	PRC1
SERPINB1	5.24e-09	0.272881	0.337	0.565	1.05e-05	SC	SERPINB1
TSPAN5	9.76e-09	0.61495	0.508	0.615	1.95e-05	SC	TSPAN5
MX1	1.9e-08	0.300779	0.755	0.877	3.79e-05	SC	MX1
LOC106505000	3.57e-08	0.274715	0.493	0.751	7.13e-05	SC	LOC106505000
PTTG1	8.65e-08	0.684523	0.534	0.626	0.000173079	SC	PTTG1
ST8SIA4	4.64e-07	0.372402	0.526	0.575	0.000928624	SC	ST8SIA4
LGALS1	5.44e-07	0.423872	0.592	0.692	0.00108824	SC	LGALS1
WEE1	3.1e-06	0.263542	0.461	0.512	0.00620646	SC	WEE1
IL7R	3.83e-06	0.27966	0.441	0.5	0.00765731	SC	IL7R
LOC106509717	1.47e-05	0.295385	0.452	0.72	0.0293036	SC	LOC106509717
CISD3	4.03e-05	0.443156	0.548	0.663	0.0806296	SC	CISD3
XCL1	5.17e-05	0.740181	0.661	0.865	0.103305	SC	XCL1
ZNF683	5.92e-05	0.531699	0.422	0.752	0.118486	SC	ZNF683
LOC110261735	0.000254665	0.676639	0.551	0.684	0.509331	SC	LOC110261735
RGS1	0.000375661	0.546409	0.709	0.851	0.751322	SC	RGS1
AICDA	0.000854504	0.414509	0.615	0.827	1	SC	AICDA
PRF1	0.00108978	0.38282	0.384	0.308	1	SC	PRF1
GNLY	0.00362003	1.70503	0.547	0.703	1	SC	GNLY
IL18R1	0.00594699	0.309447	0.421	0.65	1	SC	IL18R1
TXNDC5	7.46e-199	3.66181	1	0.542	1.49e-195	EPC	TXNDC5
JCHAIN	1.08e-196	5.71219	1	0.808	2.16e-193	EPC	JCHAIN
MZB1	2.29e-194	3.06271	0.997	0.6	4.58e-191	EPC	MZB1
HSP90B1	1.22e-178	2.4077	1	0.807	2.43e-175	EPC	HSP90B1
FKBP11	9.92e-167	1.99555	0.983	0.769	1.98e-163	EPC	FKBP11
PDIA4	2.31e-159	1.91735	0.986	0.657	4.61e-156	EPC	PDIA4
SEC11C	1.39e-150	1.82365	0.964	0.7	2.77e-147	EPC	SEC11C
RRBP1	1.83e-150	1.73303	0.981	0.578	3.66e-147	EPC	RRBP1
SPCS2	1.11e-148	1.63995	0.981	0.599	2.21e-145	EPC	SPCS2
CFD	3.56e-144	2.22173	0.947	0.64	7.12e-141	EPC	CFD
SPCS1	9.39e-144	1.74346	0.972	0.7	1.88e-140	EPC	SPCS1
TMEM56	8.77e-136	1.26965	0.858	0.426	1.75e-132	EPC	TMEM56
SSR4	1.12e-131	1.44061	0.994	0.855	2.24e-128	EPC	SSR4
LMAN1	6.13e-130	1.52119	0.939	0.625	1.23e-126	EPC	LMAN1
SEC61B	1.5e-122	1.33581	0.986	0.798	3e-119	EPC	SEC61B
PRDX4	2.11e-122	1.75741	0.908	0.674	4.23e-119	EPC	PRDX4
FAM46C	2.71e-113	1.33403	0.969	0.761	5.42e-110	EPC	FAM46C
ERLEC1	3.33e-113	1.25053	0.933	0.615	6.66e-110	EPC	ERLEC1
CLDN3	9.74e-109	0.304487	0.71	0.218	1.95e-105	EPC	CLDN3
XBP1	3.6e-108	1.26768	0.891	0.647	7.21e-105	EPC	XBP1
CCR10	3.18e-107	0.787867	0.794	0.481	6.36e-104	EPC	CCR10
FAM3C	7.09e-107	1.21688	0.936	0.488	1.42e-103	EPC	FAM3C
CRELD2	3.02e-99	1.42181	0.861	0.687	6.04e-96	EPC	CRELD2
IRF4	3.89e-91	1.03247	0.858	0.577	7.77e-88	EPC	IRF4
TNFSF10	4.05e-91	1.15023	0.95	0.771	8.09e-88	EPC	TNFSF10
DERL3	2.35e-90	1.14505	0.827	0.39	4.7e-87	EPC	DERL3
SDF2L1	3.85e-87	1.43015	0.825	0.565	7.71e-84	EPC	SDF2L1
ATOX1	1.63e-84	1.15257	0.858	0.459	3.26e-81	EPC	ATOX1
EAF2	3.66e-84	1.04459	0.844	0.429	7.31e-81	EPC	EAF2
DNAJB9	3.2e-83	1.08456	0.822	0.566	6.4e-80	EPC	DNAJB9
MANF	6.79e-82	1.18236	0.875	0.681	1.36e-78	EPC	MANF
CKAP4	1.32e-77	0.954386	0.747	0.394	2.64e-74	EPC	CKAP4
LOC100154053	1.46e-74	0.993602	0.847	0.704	2.92e-71	EPC	LOC100154053
HERPUD1	1.52e-69	1.02184	0.958	0.778	3.05e-66	EPC	HERPUD1
PLA2G7	7.47e-53	0.324258	0.685	0.465	1.49e-49	EPC	PLA2G7
LOC100152327	1.11e-52	3.65078	0.958	0.927	2.22e-49	EPC	LOC100152327
CD63	1.57e-49	0.714197	0.869	0.606	3.15e-46	EPC	CD63
BHLHA15	6.38e-49	0.990351	0.691	0.392	1.28e-45	EPC	BHLHA15
PRDX51	1.08e-44	0.600884	0.847	0.515	2.17e-41	EPC	PRDX5
NUPR1	1.9e-36	1.3557	0.688	0.551	3.8e-33	EPC	NUPR1
POU2AF11	1.05e-35	0.457979	0.838	0.476	2.11e-32	EPC	POU2AF1
TIFA	1.27e-26	0.375909	0.73	0.505	2.54e-23	EPC	TIFA
GNG101	1.19e-24	0.32372	0.891	0.776	2.39e-21	EPC	GNG10
CST3	2.67e-24	0.300285	0.816	0.738	5.33e-21	EPC	CST3
HSPA5	4e-21	0.393097	0.958	0.828	8e-18	EPC	HSPA5
TSPAN13	2.63e-20	0.414026	0.535	0.3	5.27e-17	EPC	TSPAN13
B2M	4.93e-20	0.422576	0.997	0.979	9.87e-17	EPC	B2M
IFI61	3.63e-19	0.542677	0.961	0.977	7.26e-16	EPC	IFI6
SERPINE2	2.7e-17	0.346453	0.507	0.252	5.41e-14	EPC	SERPINE2
TNFRSF13B	6.93e-14	0.843359	0.63	0.71	1.39e-10	EPC	TNFRSF13B
GADD45A	1.27e-13	0.430942	0.724	0.713	2.54e-10	EPC	GADD45A
PLA2G16	3.21e-12	0.568433	0.574	0.608	6.42e-09	EPC	PLA2G16
ITGB7	1.08e-08	0.437732	0.752	0.769	2.17e-05	EPC	ITGB7
PLXNC1	2.4e-08	0.310951	0.616	0.705	4.79e-05	EPC	PLXNC1
BST1	8.36e-08	0.471583	0.563	0.481	0.0001672	EPC	BST1
ELL21	2.31e-05	0.488967	0.604	0.707	0.0462289	EPC	ELL2
PRDM1	8.62e-05	0.538011	0.535	0.584	0.172399	EPC	PRDM1
RBM47	0.000515534	0.436702	0.49	0.522	1	EPC	RBM47

## Sheet: IPC
CD74
CCR7
LMNA
SLA-DRA
DNASE2
CD79B
GRASP
SLA-DQB1
SLA-DMA
DHRS9
SLA-DQA1
CD83
NR4A3
ANGPTL4
BCL2A1
SMC6
ADGRE5
BLK
PNP
MRPS6
SOCS3
NFKBID
GPX1
SLA-DRB1
TRIB1
ZFAND2A
FCGR2B
MS4A1
MX2
TCF4
PHLDA2
HHEX
ELL2
GPR183
LOC100158069
FGD2
THY1
IRF8
CLIC4
ARHGAP24
SLC2A3
AHNAK
SOX5
LTB
DNAJA1
KLF2
INSIG1
CREM
HSPD1
SPTY2D1
GP91-PHOX
LOC100522011
BTBD19
CTSZ
PLK3
RASA3
CD55
PPP1R15A
AHI1
UCP2
BCAS2
HSPE1
CD69
CD37
TMEM123
CD200
PECAM1
MEF2C
ARL4D
PDE4B
FOSB
WDFY4
DUSP5
NCF4
LOC100153139
MXD1
MSMO1
BCL2L11
HSP90AA1
CD19
POU2AF1
HSPH1
RALGPS2
MID1IP1
HSPB1
MAFF
ODC1
IL18BP
LOC100156073
LRRK2
TPM4
FTL
DNAJB4
FTH1
BAG3
DDIT3
MYC
BANK1
GNG10
PSMB8
DNAJB1
SPI1
SLC46A3
VAMP5
CD48
IFITM3
GTF2IRD1
PHACTR1
ZFP36
EGR3
EBF1
CTSS
2020-03-01
NFKBIA
PAX5
FXYD7
FOS
ETS2
JUNB
SLA-2
CD1.1
BACH2
OTUD1
PLAC8
ZFP36L1
ARF2
SNX10
LY86
TUBA4A
PRDX2
PRDX5
SGK1
POU2F2
HSPA6
REL
ATP5G1
PTPRC
ICOSLG
EGR1
IER5L
PARVG
SLA-DOA
FCRL5
BIRC3
LDHA
KLF4
HSP70.2
IFI30
CSTB
FADS3
PLCG2
PRR13
PXDC1
PLD4
RRAD
SOX4
GMFG
AKAP2
HBB
BASP1
VIM
DDIT4
RAC2
KYNU
IRS2
LIMD2
LOC110257905
IER5
TOPORS
IFITM1
DUSP2
C6H16orf74
COQ10B
CR1
LMO2
FXYD5
PTPRCAP
ATF3
ZBTB20
DCK
MGST1
CTSH
S1PR1
MARCKSL1
NFKBIZ
ID3
CD40
SLA-DMB
ABRACL
FCER2
ELL3
SPIB
LYN
SLA-DOB
TSPO
AFF3
VPREB3

## Sheet: SC
HMGB2
ND5
MKI67
COX1
COX2
CENPE
COX3
TOP2A
ATP6
NLRC3
KNL1
ND2
CCL5
CENPF
EPHB6
TK1
ASPM
KIF11
ATAD2
LOC106510170
LOC110261483
ID2
ND1
ND3
KIF20B
IL2RB
STMN1
RUNX3
NCAPG
CCNB3
LOC110261669
DLGAP5
SMC2
NUSAP1
ND4
CD52
SKAP1
LAG3
CXCR6
LOC595122
LOC110261482
CYTB
CD96
LOC110261666
KIF14
SMC4
SLA
IKZF2
TPX2
CD3G
LOC100622387
LOC102160313
LOC102161782
NKG7
LOC110261661
CD8A
ARL4C
LOC574051
LOC110261486
ITGAE
PCLAF
KIF20A
LOC100157763
LOC100621915
GBP1
LOC100154071
FCER1G
KLRD1
LOC100621559
CDCA8
ICOS
DOK2
IKZF3
ZBTB16
CD3E
ITGA1
PIK3R1
KIF23
HMGN5
CTSD
CKS1B
LOC100156932
PVRIG
SPC24
LCK
BIRC5
SYTL3
FYB
TOX
FAM46A
RASAL3
RORA
CRTAM
DOCK10
ADGRG1
LOC110255205
SLA2
CKS2
UBE2C
CD101
SEPT6
LOC100156937
LOC100620198
LOC110261670
LOC110255273
LOC100523789
FAM129A
CCNB1
DUT
S100A6
TMSB4X
IL2RA
CCDC88A
TXK
CDCA5
HMMR
TUBB4B
LOC110261487
CD8B
BRCA2
IGFBP2
INPP4B
LOC100158121
LOC110261478
LOC100519314
CD7
PSMB9
SYTL2
APBB1IP
KLRK1
ANXA2
LCP1
LCP2
BATF3
F2R
LOC110261663
FCGR3A
SGO2
GIMAP7
LOC110261659
LOC110261668
CD247
S100A11
SEPT1
CDCA3
SGO1
GADD45G
BCL2
BUB1B
IFI6
SERPINF1
TNFRSF1B
S100A4
C1H15orf48
MYO1F
GATA2
COTL1
CTSW
LOC106507519
CAMK4
TNFAIP3
CDC20
CTSC
NUF2
TCF7
ALDH16A1
KLF6
GZMA
CAVIN3
TMSB10
LOC100156469
S100A10
GZMB
PIMREG
LOC110258215
JAML
SRGN
BATF
ITK
LOC100525821
TNFSF9
RBPMS
LPAR6
CORO1A
CCR5
IGFBP7
TRAF3IP3
IFIT1
RRM2
LOC100154508
LAPTM5
KIT
LOC110255360
LOC100519098
PRC1
SERPINB1
TSPAN5
MX1
LOC106505000
PTTG1
ST8SIA4
LGALS1
WEE1
IL7R
LOC106509717
CISD3
XCL1
ZNF683
LOC110261735
RGS1
AICDA
PRF1
GNLY
IL18R1

## Sheet: EPC
TXNDC5
JCHAIN
MZB1
HSP90B1
FKBP11
PDIA4
SEC11C
RRBP1
SPCS2
CFD
SPCS1
TMEM56
SSR4
LMAN1
SEC61B
PRDX4
FAM46C
ERLEC1
CLDN3
XBP1
CCR10
FAM3C
CRELD2
IRF4
TNFSF10
DERL3
SDF2L1
ATOX1
EAF2
DNAJB9
MANF
CKAP4
LOC100154053
HERPUD1
PLA2G7
LOC100152327
CD63
BHLHA15
PRDX5
NUPR1
POU2AF1
TIFA
GNG10
CST3
HSPA5
TSPAN13
B2M
IFI6
SERPINE2
TNFRSF13B
GADD45A
PLA2G16
ITGB7
PLXNC1
BST1
ELL2
PRDM1
RBM47
