# Supplementary material for: Multi-Omics Uncover Neonatal Cecal Cell Development Potentials
Source: Front Cell Dev Biol. 2022 Jul 15;10:840298. doi: 10.3389/fcell.2022.840298 (PMC9334561; doi:10.3389/fcell.2022.840298)
Supplement: Supplementary file 4 [file DataSheet1.zip › Supplementary Table 15 TF.xlsx]

## Sheet: Sheet1
BCL6_extended_31g
ELF1_extended_4221g
ETS1_3066g
ETS1_extended_4550g
TAF7_extended_3077g
IKZF1_extended_1181g
MAX_extended_3414g
FLI1_2611g
FLI1_extended_3469g
BATF_21g
BATF_extended_32g
RUNX3_352g
RUNX3_extended_393g
IKZF1_115g
GATA3_64g
GATA3_extended_64g
RAD21_17g
ELF1_3573g
REL_1648g
REL_extended_1699g
BCLAF1_2687g
BCLAF1_extended_4394g
YY1_extended_4128g
ATF4_extended_426g
JUND_extended_2657g
TCF7L2_extended_308g
NR1H3_57g
CEBPA_extended_107g
JDP2_extended_503g
MAFB_extended_323g
MAFB_42g
CEBPB_139g
CEBPB_extended_152g
GTF2A1_11g
ZNF143_19g
ZNF143_extended_33g
MAFF_extended_291g
EGR1_79g
EGR1_extended_102g
FOSB_120g
FOSB_extended_606g
CEBPG_extended_22g
FOXA1_22g
NR2F6_44g
GATA5_extended_16g
EHF_extended_49g
GATA6_38g
BRF1_extended_61g
KLF4_extended_264g
IRF6_185g
IRF6_extended_280g
ELF3_extended_26g
NR2F6_extended_567g
CDX2_91g
CDX2_extended_106g
HOXB6_extended_189g
FOXA1_extended_354g
NR1H4_extended_398g
HNF4A_501g
HNF4A_extended_513g
HNF4G_514g
HNF4G_extended_582g
GATA6_extended_184g
KLF5_extended_220g
NR1H4_66g
NR1I2_41g
NR1I2_extended_47g
KLF3_13g
KLF3_extended_194g
EGR3_extended_30g
FOS_134g
JUND_393g
DDIT3_33g
DDIT3_extended_165g
ATF4_291g
CREM_423g
CREM_extended_1143g
YY1_1097g
SP4_extended_21g
TBX21_84g
TBX21_extended_101g
KLF12_extended_24g
TCF7_55g
TCF7_extended_58g
MXI1_extended_34g
HOXA9_26g
HOXA9_extended_104g
ETS2_11g
PHLDA2_104g
MEF2C_199g
MEF2C_extended_269g
SOX5_18g
SOX17_extended_143g
TCF4_extended_378g
NFIB_57g
NFIB_extended_82g
TCF4_36g
NKX2−3_extended_28g
MYLK_64g
TWIST1_188g
TEAD1_263g
TEAD1_extended_361g
NFIA_17g
NFIA_extended_22g
HOXA10_extended_61g
FOXF1_60g
CREB3L1_268g
CREB3L1_extended_289g
TCF21_26g
CAT_25g
NFE2L2_34g
CHD1_extended_16g
ZNF407_13g
BDP1_extended_75g
ZNF148_extended_30g
ZBTB7A_extended_129g
ELF4_71g
ELF4_extended_176g
SIN3A_58g
SIN3A_extended_112g
REST_extended_82g
SP1_extended_112g
ZC3H11A_extended_386g
FOXP1_66g
FOXP1_extended_95g
STAT6_28g
STAT6_extended_43g
PHTF1_15g
TBL1XR1_extended_83g
NRF1_extended_85g
NR3C1_extended_2503g
ZNF281_extended_197g
EZH2_extended_818g
TFDP1_794g
TFDP1_extended_974g
E2F4_1018g
E2F4_extended_1542g
SMARCA4_1007g
ELK4_1204g
SMARCA4_extended_2314g
ELK4_extended_2804g
KDM5A_extended_1601g
ELK3_1731g
ELK3_extended_2661g
SUZ12_extended_1443g
CTCF_extended_3135g
CREB1_extended_2431g
PML_extended_2119g
MAZ_extended_1581g
UBTF_extended_980g
SREBF2_508g
SREBF2_extended_979g
RB1_extended_415g
TAF1_420g
TAF1_extended_550g
ELF2_extended_699g
AHR_extended_1167g
RCOR1_extended_1942g
ZMIZ1_extended_2428g
RFX1_extended_115g
HCFC1_135g
HCFC1_extended_259g
FOXN3_extended_11g
SP1_12g
ELK1_131g
ELK1_extended_175g
NFYB_43g
NFYB_extended_99g
ERF_extended_26g
POU2F2_27g
POU2F2_extended_34g
RXRA_58g
RXRA_extended_63g
MAFG_27g
MAFG_extended_38g
MITF_108g
BACH1_23g
IRF5_448g
IRF5_extended_1427g
MITF_extended_213g
IRF7_603g
IRF7_extended_846g
TFEC_extended_720g
SPI1_1625g
SPI1_extended_1856g
RARA_37g
RARA_extended_50g
ETV6_222g
ETV6_extended_329g
MLX_35g
MLX_extended_73g
E2F3_47g
E2F3_extended_50g
PRDM1_extended_79g
CTNNB1_15g
HTATIP2_292g
ESRRA_50g
ESRRA_extended_237g
FOXO3_extended_31g
TCF12_10g
TCF12_extended_27g
DEAF1_12g
VEZF1_extended_19g
EBF1_18g
NR2F2_extended_19g
CUX1_extended_349g
HIC1_extended_1027g
FOXF1_extended_602g
FOXF2_340g
FOXF2_extended_499g
CREB3L2_483g
CREB3L2_extended_1071g
RFXANK_extended_11g
YBX1_extended_614g
EZH2_14g
POU2F1_13g
POU2F1_extended_15g
POLE3_108g
POLE3_extended_333g
CTCF_19g
LYL1_extended_15g
TCF3_extended_11g
CEBPZ_12g
CEBPZ_extended_17g
EP300_12g
ZNF384_12g
MECOM_11g
SOX18_12g
CREB1_12g
ATF6_extended_398g
RFX5_11g
CEBPD_170g
KLF2_extended_190g
IRF3_extended_418g
CHD2_1487g
CHD2_extended_2124g
MYC_extended_1527g
ATF3_937g
TAF7_208g
POLR2A_818g
POLR2A_extended_857g
BACH1_extended_361g
FOSL2_extended_462g
IRF8_578g
TFEC_150g
EGR2_extended_165g
NFIL3_92g
IRF8_extended_1608g
BHLHE40_extended_648g
NFIL3_extended_1085g
STAT5A_14g
STAT5A_extended_18g
IRF2_273g
IRF2_extended_657g
IRF4_146g
IRF4_extended_277g
IRF9_798g
IRF9_extended_1046g
EP300_extended_405g
STAT1_769g
STAT1_extended_1304g
STAT2_529g
STAT2_extended_1272g
GABPA_872g
GABPA_extended_1087g
USF1_extended_848g
ATF1_674g
ATF1_extended_1127g
TP53_extended_207g
MXD4_extended_99g
RCOR1_95g
KDM5B_extended_158g
ZEB1_extended_347g
KDM5A_343g
FOXO1_776g
FOXO1_extended_784g
GTF2F1_extended_661g
HDAC2_extended_2235g
RAD21_extended_3516g
SAP30_extended_325g
NR3C1_195g
CREB3_extended_979g
XBP1_1191g
XBP1_extended_1542g
ZNF740_13g
ZNF740_extended_16g
RORC_50g
RORC_extended_80g
RUNX2_10g
RUNX2_extended_20g
ZNF217_11g
ETV3_extended_26g
NFKB1_184g
NFKB1_extended_311g
NFKB2_452g
NFKB2_extended_676g
RELB_396g
RELB_extended_517g
CEBPD_extended_312g
IRF1_81g
FOSL2_88g
JUNB_404g
FOS_extended_599g
JUNB_extended_1042g
