# Supplementary material for: Multi-Omics Uncover Neonatal Cecal Cell Development Potentials
Source: Front Cell Dev Biol. 2022 Jul 15;10:840298. doi: 10.3389/fcell.2022.840298 (PMC9334561; doi:10.3389/fcell.2022.840298)
Supplement: Supplementary file 4 [file DataSheet1.zip › Supplementary Table 16 pvalue.xlsx]

## Sheet: Sheet1
	interacting_pair	partner_a	partner_b	gene_a	gene_b	secreted	receptor_a	receptor_b	annotation_strategy	is_integrin	EC|EC	EC|EEC	EC|Goblet	EC|PCL	EC|T	EC|Undifferentiated1	EC|Undifferentiated2	EEC|EC	EEC|EEC	EEC|Goblet	EEC|PCL	EEC|T	EEC|Undifferentiated1	EEC|Undifferentiated2	Goblet|EC	Goblet|EEC	Goblet|Goblet	Goblet|PCL	Goblet|T	Goblet|Undifferentiated1	Goblet|Undifferentiated2	PCL|EC	PCL|EEC	PCL|Goblet	PCL|PCL	PCL|T	PCL|Undifferentiated1	PCL|Undifferentiated2	T|EC	T|EEC	T|Goblet	T|PCL	T|T	T|Undifferentiated1	T|Undifferentiated2	Undifferentiated1|EC	Undifferentiated1|EEC	Undifferentiated1|Goblet	Undifferentiated1|PCL
生长	LAMP1_FAM3C	simple:P11279	simple:Q92520	ENSG00000185896	ENSG00000196937	TRUE	TRUE	FALSE	InnateDB-All	FALSE	1	0.981	0.961	1	1	1	0.909	0.996	0.969	0.862	0.96	0.98	1	0.874	0.325	0.325	0	0.079	0.21	0.751	0.278	0	0	0	0	0	0.032	0.008	0	0.056	0	0	0	0.228	0.067	0.635	0.552	0.171	0.384
	MDK_LRP1	simple:P21741	simple:Q07954	ENSG00000110492	ENSG00000123384	TRUE	FALSE	TRUE	I2D,InnateDB-All	FALSE	0.813	0.456	0.051	0.695	0.365	0.489	0.654	0.08	0.112	0.012	0.119	0.059	0.103	0.252	0.305	0.263	0.032	0.361	0.14	0.296	0.504	0.882	0.615	0.203	0.794	0.691	0.612	0.751	0.891	0.548	0.12	0.774	0.6	0.538	0.722	0.61	0.481	0.214	0.646
	PLXNB2_SEMA4D	simple:O15031	simple:Q92854	ENSG00000196576	ENSG00000187764	FALSE	TRUE	TRUE	curated	FALSE	1	1	1	0	0	0.004	0.095	1	1	1	0	0	0	0.004	1	1	1	0	0	0.008	0.107	1	1	1	1	1	1	1	1	1	1	1	1	1	1	1	1	1	1
免疫	CD74_MIF	simple:P04233	simple:P14174	ENSG00000019582	ENSG00000240972	TRUE	TRUE	FALSE	I2D,InnateDB-All	FALSE	1	1	1	1	1	0.984	0.48	1	1	1	1	1	0.996	0.977	1	1	1	1	1	1	0.837	0	0	0	0	0	0	0	0	0	0	0	0	0	0	0.008	0.048	0	0
	TNF_FAS	simple:P01375	simple:P25445	ENSG00000232810	ENSG00000026103	TRUE	FALSE	TRUE	InnateDB-All	FALSE	1	1	1	1	1	1	1	1	1	1	1	1	1	1	1	1	1	1	1	1	0.012	1	1	1	1	1	1	0	1	1	1	1	1	1	0	1	1	1	1
	CD47_SIRPG	simple:Q08722	simple:Q9P1W8	ENSG00000196776	ENSG00000089012	FALSE	TRUE	FALSE	curated	FALSE	1	1	1	1	1	1	0.223	1	1	1	1	1	1	0.283	1	1	1	1	1	1	0.283	1	1	1	1	1	1	0.008	1	1	1	1	1	1	0	1	1	1	1
凋亡	TNFRSF1A_GRN	simple:P19438	simple:P28799	ENSG00000067182	ENSG00000030582	TRUE	TRUE	FALSE	IMEx,InnateDB-All,MINT	FALSE	1	1	1	1	1	1	1	1	1	1	1	1	1	1	1	1	1	1	1	1	1	0.429	0.096	0	0	0.016	0.028	0.17	0.586	0.099	0	0	0.016	0.036	0.186	0.769	0.254	0.004	0.091
	TNFRSF1B_GRN	simple:P20333	simple:P28799	ENSG00000028137	ENSG00000030582	TRUE	TRUE	FALSE	IMEx,InnateDB-All,MINT	FALSE	1	0.95	0.663	1	1	0.96	0.944	1	1	1	1	1	1	1	1	1	1	1	1	1	1	0	0	0	0	0	0	0.012	0	0.004	0	0	0	0	0.008	0.028	0.008	0	0
	TNF_TNFRSF1A	simple:P01375	simple:P19438	ENSG00000232810	ENSG00000067182	TRUE	FALSE	TRUE	curated	FALSE	1	1	1	1	1	1	1	1	1	1	1	1	1	1	1	1	1	0.334	0.395	0.634	0.04	1	1	1	0	0	0.004	0	1	1	1	0	0	0.036	0	1	1	1	0.115
	TNF_TNFRSF1B	simple:P01375	simple:P20333	ENSG00000232810	ENSG00000028137	TRUE	FALSE	TRUE	curated	FALSE	1	1	1	1	1	1	1	1	1	1	1	1	1	1	1	1	1	0	0	0.028	0.008	0.517	1	1	0	0	0	0	1	1	1	0	0	0	0	0.988	1	1	0
	TNF_RIPK1	simple:P01375	simple:Q13546	ENSG00000232810	ENSG00000137275	TRUE	FALSE	TRUE	I2D,IMEx,InnateDB,InnateDB-All,IntAct,MINT	FALSE	1	1	1	1	1	1	1	1	1	1	1	1	1	1	0.872	1	0.861	0.745	0.949	0.77	0.486	0	1	0	0	0	0.02	0.024	0	1	0.06	0.02	0.028	0.171	0.103	0.327	1	0.431	0.275
	TNFSF10_RIPK1	simple:P50591	simple:Q13546	ENSG00000121858	ENSG00000137275	TRUE	FALSE	TRUE	InnateDB-All	FALSE	1	1	1	1	1	1	0.952	0.739	1	0.809	0.729	0.813	0.741	0.583	1	1	1	1	1	0.996	0.912	0	1	0	0	0	0	0.004	0	1	0	0	0	0	0.004	0.016	1	0.036	0.02
增殖	CD74_COPA	simple:P04233	simple:P53621	ENSG00000019582	ENSG00000122218	TRUE	TRUE	FALSE	IMEx,IntAct	FALSE	1	1	1	1	1	1	1	1	1	1	1	1	1	1	1	1	1	1	1	1	1	1	1	1	0	0	0	0	1	1	1	0	0	0	0	1	1	1	0
	CD44_HBEGF	simple:P16070	simple:Q99075	ENSG00000026508	ENSG00000113070	TRUE	TRUE	TRUE	I2D,InnateDB-All	FALSE	1	1	1	0.319	0.96	1	0.816	1	1	1	0.79	0.948	1	0.948	1	1	1	0.343	0.816	1	0.772	1	1	1	0	0	1	0	1	1	1	0	0	1	0.044	1	1	1	0
	CD74_APP	simple:P04233	simple:P05067	ENSG00000019582	ENSG00000142192	FALSE	TRUE	FALSE	curated	FALSE	1	1	1	1	1	1	1	1	1	1	1	1	1	1	1	1	1	1	1	1	1	1	0	0	1	0	0	0	1	0	0	1	0	0	0	1	0	0	1
	NRP1_VEGFA	simple:O14786	simple:P15692	ENSG00000099250	ENSG00000112715	TRUE	TRUE	FALSE	curated	FALSE	1	1	1	1	1	1	1	1	1	1	1	1	1	1	1	1	1	1	1	1	1	1	1	1	1	1	1	1	1	1	1	1	1	1	1	1	1	1	1
	NRP1_VEGFB	simple:O14786	simple:P49765	ENSG00000099250	ENSG00000173511	TRUE	TRUE	FALSE	curated	FALSE	1	1	1	1	1	1	1	1	1	1	1	1	1	1	1	1	1	1	1	1	1	1	1	1	1	1	1	1	1	1	1	1	1	1	1	1	1	1	1
	TNF_NOTCH1	simple:P01375	simple:P46531	ENSG00000232810	ENSG00000148400	TRUE	FALSE	TRUE	I2D	FALSE	1	1	1	1	1	1	1	1	1	1	1	1	1	1	1	1	1	0.33	0.241	0.084	0.373	1	1	1	0	0	0	0.008	1	1	1	0	0	0	0.036	1	1	1	0.111
	TNF_ICOS	simple:P01375	simple:Q9Y6W8	ENSG00000232810	ENSG00000163600	TRUE	FALSE	TRUE	InnateDB-All	FALSE	1	1	1	1	1	1	1	1	1	1	1	1	1	1	1	1	1	1	1	0.027	1	1	1	1	1	1	0	1	1	1	1	1	1	0	1	1	1	1	1
	MDK_SORL1	simple:P21741	simple:Q92673	ENSG00000110492	ENSG00000137642	TRUE	FALSE	TRUE	InnateDB-All	FALSE	1	1	1	1	1	1	0.18	1	1	1	1	1	1	0.04	1	1	1	1	1	1	0.108	1	1	1	1	1	1	0.287	1	1	1	1	1	1	0.216	1	1	1	1
	CSF1R_CSF1	simple:P07333	simple:P09603	ENSG00000182578	ENSG00000184371	TRUE	TRUE	FALSE	curated	FALSE	1	1	1	1	1	1	1	1	1	1	1	1	1	1	1	1	1	1	1	1	1	1	1	1	0	0	1	0.012	1	1	1	0	0	1	0.04	1	1	1	0
细胞连接	CD55_ADGRE5	simple:P08174	simple:P48960	ENSG00000196352	ENSG00000123146	TRUE	TRUE	TRUE	curated	FALSE	1	1	1	1	1	1	1	1	1	1	1	1	1	1	1	1	1	1	1	1	1	0.892	1	0.917	0	0	0	0	0.996	1	0.972	0	0	0	0	1	1	1	1
	CD48_CD244	simple:P09326	simple:Q9BZW8	ENSG00000117091	ENSG00000122223	FALSE	FALSE	TRUE	curated	FALSE	1	1	1	1	1	1	1	1	1	1	1	1	1	1	1	1	1	1	1	1	1	1	1	1	0	0	1	0	1	1	1	0	0	1	0.008	1	1	1	0.004
[truncated: 10 more columns]
