# Supplementary material for: Multi-Omics Uncover Neonatal Cecal Cell Development Potentials
Source: Front Cell Dev Biol. 2022 Jul 15;10:840298. doi: 10.3389/fcell.2022.840298 (PMC9334561; doi:10.3389/fcell.2022.840298)
Supplement: Supplementary file 4 [file DataSheet1.zip › Supplementary Table 17 Relative abundance--cecal mucosal.xlsx]

## Sheet: phylum
	d1-1	d1-2	d1-3	d1-4	d1-5	d7-1	d7-2	d7-3	d7-4	d7-5	d7-6	d14-1	d14-2	d14-3	d14-4	d14-5	d14-6	d21-1	d21-2	d21-3
#OTU ID	M_N_7	M_N_8	M_N_9	M_N_10	M_N_11	M_N_19	M_N_20	M_N_21	M_N_22	M_N_23	M_N_24	M_N_25	M_N_26	M_N_27	M_N_28	M_N_29	M_N_30	M_N_32	M_N_33	M_N_35
d__Bacteria;k__norank_d__Bacteria;p__Acidobacteriota	0.000248761	0	6.74252e-05	3.8096e-05	7.52403e-05	0	0	0	4.60391e-05	0	2.08307e-05	1.82966e-05	0	1.60769e-05	0	0	1.81084e-05	0	1.70187e-05	0
d__Bacteria;k__norank_d__Bacteria;p__Actinobacteriota	0.00402164	0.000553946	0.0195533	0.017067	0.00665877	0.00350294	0.00285041	0.00141833	0.00220988	0.00364385	0.0119985	0.00556216	0.000881453	0.00458192	0.00560346	0.0214176	0.00765985	0.00411122	0.00205926	0.00682957
d__Bacteria;k__norank_d__Bacteria;p__Bacteroidota	0.000601173	0.000142443	0.00530973	0.00320006	0.000413822	0.486891	0.478526	0.130506	0.0405758	0.0449704	0.282756	0.171951	0.127703	0.353178	0.180234	0.133038	0.221683	0.277572	0.211814	0.0192323
d__Bacteria;k__norank_d__Bacteria;p__Bdellovibrionota	6.21903e-05	0	0.000235988	7.61919e-05	0	3.53832e-05	2.14316e-05	0	4.60391e-05	1.48124e-05	0	0	5.39665e-05	0	0	0	1.81084e-05	0	0	0
d__Bacteria;k__norank_d__Bacteria;p__Campilobacterota	0	0	0	0	0	0.0016807	0.000492928	5.9097e-05	0.000613855	0.780821	4.16615e-05	0.00201262	0.557402	0.00106108	0.192464	0.318728	0.0494902	0.115343	0.128644	1.61075e-05
d__Bacteria;k__norank_d__Bacteria;p__Chloroflexi	0.000310952	0	0.000101138	3.8096e-05	9.40504e-05	5.30748e-05	0	1.9699e-05	3.06927e-05	0	0	0.00010978	5.39665e-05	0.000209	1.67768e-05	1.63618e-05	0.000144867	0	0	0
d__Bacteria;k__norank_d__Bacteria;p__Cyanobacteria	0	0	3.37126e-05	1.9048e-05	1.88101e-05	0	2.14316e-05	0	1.53464e-05	0	0	1.82966e-05	8.99442e-05	0	0	0	3.62168e-05	0.000186222	0.00051056	6.44299e-05
d__Bacteria;k__norank_d__Bacteria;p__Deferribacterota	0	0	0	0	0	0	2.14316e-05	0	0	0.0115092	0.038516	0.000219559	0.000989387	0	0	0.00490854	0.000126759	0	0.0061097	0
d__Bacteria;k__norank_d__Bacteria;p__Deinococcota	4.14602e-05	0	3.37126e-05	3.8096e-05	0	0	0	0	0	0	0	0	1.79888e-05	0	0	0	0	0	0	0
d__Bacteria;k__norank_d__Bacteria;p__Desulfobacterota	0	0	0	0	0	0.0112342	0.0164166	0.0097904	0.00139652	0.00111093	0.015019	0.0155521	0.00850872	0.0413177	0.0126162	0.00186524	0.0552849	0.0377745	0.119539	0.00360807
d__Bacteria;k__norank_d__Bacteria;p__Firmicutes	0.284977	0.269455	0.301542	0.19387	0.208228	0.364765	0.385512	0.464049	0.444216	0.115596	0.632442	0.727106	0.180482	0.540329	0.501543	0.482607	0.473679	0.406466	0.202437	0.964998
d__Bacteria;k__norank_d__Bacteria;p__Fusobacteriota	0.000331682	0.000237406	0	7.61919e-05	0	0.0251398	0.000514359	0.203983	0.299561	0.000236998	0.00174978	0.00232367	0.000755532	0.00898699	0.00132537	0.00876992	0.00708038	0.0375167	0.0621352	0.000112752
d__Bacteria;k__norank_d__Bacteria;p__Gemmatimonadota	6.21903e-05	0	0	0	0	0	0	0	0	0	0	0	0	0	0	0	0	0	0	0
d__Bacteria;k__norank_d__Bacteria;p__Myxococcota	6.21903e-05	0	0.000117994	9.52399e-05	0	0	0	0	1.53464e-05	0	0	0	0	1.60769e-05	0	0	0	0	0	0
d__Bacteria;k__norank_d__Bacteria;p__NB1-j	6.21903e-05	0	0	0	0	0	0	0	0	0	0	0	0	0	0	0	0	0	0	0
d__Bacteria;k__norank_d__Bacteria;p__Nitrospirota	8.29205e-05	0	0	0	0	0	0	0	0	0	0	0	0	0	0	0	0	0	0	0
d__Bacteria;k__norank_d__Bacteria;p__Patescibacteria	0.000228031	1.5827e-05	0.00114623	0.0004762	5.64302e-05	0.000194608	2.14316e-05	7.8796e-05	0.000199503	1.48124e-05	2.08307e-05	5.48898e-05	0.000107933	8.03846e-05	1.67768e-05	1.63618e-05	0.000217301	1.43248e-05	3.40373e-05	1.61075e-05
d__Bacteria;k__norank_d__Bacteria;p__Planctomycetota	6.21903e-05	0	5.05689e-05	0	0	0	0	0	1.53464e-05	0	0	0	0	0	0	0	0	0	0	0
d__Bacteria;k__norank_d__Bacteria;p__Proteobacteria	0.708037	0.729532	0.671808	0.780224	0.784342	0.101497	0.0703172	0.189997	0.210122	0.0389122	0.00870724	0.0624828	0.0723691	0.0333917	0.102523	0.018767	0.0725422	0.0968213	0.263874	0.000467117
d__Bacteria;k__norank_d__Bacteria;p__Spirochaetota	0	0	0	0	0	0.00468827	0.0450707	0	0.000107425	0.00180711	0.00770737	0.00583661	0.0140673	0.0118005	0.00352314	0.00168526	0.00273437	0.020728	0.00262088	0
d__Bacteria;k__norank_d__Bacteria;p__Synergistota	0	0	0	0	0	1.76916e-05	0	0	0	0.000696183	0.000229138	0.00459244	0.0154884	8.03846e-05	1.67768e-05	0.00785366	0.107039	0.00328038	0.000102112	0.00159464
d__Bacteria;k__norank_d__Bacteria;p__Verrucomicrobiota	0	0	0	9.52399e-05	0	0.000247682	0.000214316	7.8796e-05	0.000767318	0.000207374	0.000770737	0.0021224	0.000395755	0.00485523	0.000117438	0.000327236	0.00222733	2.86496e-05	3.40373e-05	0
d__Bacteria;k__norank_d__Bacteria;p__WPS-2	0	0	0	3.8096e-05	0	1.76916e-05	0	0	1.53464e-05	0.000459184	0	0	0.0205613	3.21538e-05	0	0	0	1.43248e-05	1.70187e-05	0.00304431
d__Bacteria;k__norank_d__Bacteria;p__unclassified_k__norank_d__Bacteria	0.000808474	6.33082e-05	0	0.00464771	0.00011286	3.53832e-05	0	1.9699e-05	4.60391e-05	0	2.08307e-05	3.65932e-05	7.19554e-05	6.43076e-05	0	0	1.81084e-05	0.000143248	5.1056e-05	1.61075e-05

## Sheet: class
	d1-1	d1-2	d1-3	d1-4	d1-5	d7-1	d7-2	d7-3	d7-4	d7-5	d7-6	d14-1	d14-2	d14-3	d14-4	d14-5	d14-6	d21-1	d21-2	d21-3
#OTU ID	M_N_7	M_N_8	M_N_9	M_N_10	M_N_11	M_N_19	M_N_20	M_N_21	M_N_22	M_N_23	M_N_24	M_N_25	M_N_26	M_N_27	M_N_28	M_N_29	M_N_30	M_N_32	M_N_33	M_N_35
d__Bacteria;k__norank_d__Bacteria;p__Acidobacteriota;c__Acidobacteriae	6.21903e-05	0	3.37126e-05	1.9048e-05	1.88101e-05	0	0	0	4.60391e-05	0	2.08307e-05	1.82966e-05	0	1.60769e-05	0	0	0	0	1.70187e-05	0
d__Bacteria;k__norank_d__Bacteria;p__Acidobacteriota;c__Holophagae	4.14602e-05	0	3.37126e-05	1.9048e-05	5.64302e-05	0	0	0	0	0	0	0	0	0	0	0	0	0	0	0
d__Bacteria;k__norank_d__Bacteria;p__Acidobacteriota;c__Vicinamibacteria	0.000145111	0	0	0	0	0	0	0	0	0	0	0	0	0	0	0	1.81084e-05	0	0	0
d__Bacteria;k__norank_d__Bacteria;p__Actinobacteriota;c__Acidimicrobiia	0	0	6.74252e-05	0	0	0	0	0	0	0	6.24922e-05	1.82966e-05	1.79888e-05	0	1.67768e-05	0	1.81084e-05	0	0	0
d__Bacteria;k__norank_d__Bacteria;p__Actinobacteriota;c__Actinobacteria	0.00387653	0.000522292	0.019469	0.0169718	0.00662115	0.00157455	0.00130733	0.00098495	0.00185691	0.000325873	0.000937383	0.00225048	0.000215866	0.00120577	0.000184545	0.000441768	0.00268004	0.00206277	0.00107218	0.000402687
d__Bacteria;k__norank_d__Bacteria;p__Actinobacteriota;c__Coriobacteriia	0.000145111	3.16541e-05	0	7.61919e-05	3.76201e-05	0.00192838	0.00154308	0.000433378	0.00033762	0.00331798	0.0109986	0.00329339	0.000647598	0.00337615	0.00540214	0.0209758	0.0049617	0.00204845	0.000987083	0.00642688
d__Bacteria;k__norank_d__Bacteria;p__Actinobacteriota;c__Thermoleophilia	0	0	1.68563e-05	1.9048e-05	0	0	0	0	1.53464e-05	0	0	0	0	0	0	0	0	0	0	0
d__Bacteria;k__norank_d__Bacteria;p__Bacteroidota;c__Bacteroidia	0.000601173	0.000142443	0.00522545	0.00314292	0.000413822	0.486802	0.478526	0.130506	0.0405451	0.0449704	0.282756	0.171951	0.127685	0.353178	0.180234	0.133038	0.221683	0.277572	0.211814	0.0192323
d__Bacteria;k__norank_d__Bacteria;p__Bacteroidota;c__Kapabacteria	0	0	3.37126e-05	0	0	0	0	0	1.53464e-05	0	0	0	0	0	0	0	0	0	0	0
d__Bacteria;k__norank_d__Bacteria;p__Bacteroidota;c__Rhodothermia	0	0	5.05689e-05	5.71439e-05	0	8.8458e-05	0	0	1.53464e-05	0	0	0	1.79888e-05	0	0	0	0	0	0	0
d__Bacteria;k__norank_d__Bacteria;p__Bdellovibrionota;c__Bdellovibrionia	6.21903e-05	0	0.000235988	7.61919e-05	0	3.53832e-05	2.14316e-05	0	4.60391e-05	1.48124e-05	0	0	5.39665e-05	0	0	0	1.81084e-05	0	0	0
d__Bacteria;k__norank_d__Bacteria;p__Campilobacterota;c__Campylobacteria	0	0	0	0	0	0.0016807	0.000492928	5.9097e-05	0.000613855	0.780821	4.16615e-05	0.00201262	0.557402	0.00106108	0.192464	0.318728	0.0494902	0.115343	0.128644	1.61075e-05
d__Bacteria;k__norank_d__Bacteria;p__Chloroflexi;c__Anaerolineae	0	0	0	3.8096e-05	0	0	0	0	0	0	0	0	0	0	0	0	0	0	0	0
d__Bacteria;k__norank_d__Bacteria;p__Chloroflexi;c__Chloroflexia	0.000165841	0	0.000101138	0	9.40504e-05	5.30748e-05	0	1.9699e-05	3.06927e-05	0	0	0.00010978	5.39665e-05	0.000192923	1.67768e-05	1.63618e-05	0.000144867	0	0	0
d__Bacteria;k__norank_d__Bacteria;p__Chloroflexi;c__Gitt-GS-136	6.21903e-05	0	0	0	0	0	0	0	0	0	0	0	0	0	0	0	0	0	0	0
d__Bacteria;k__norank_d__Bacteria;p__Chloroflexi;c__KD4-96	4.14602e-05	0	0	0	0	0	0	0	0	0	0	0	0	1.60769e-05	0	0	0	0	0	0
d__Bacteria;k__norank_d__Bacteria;p__Chloroflexi;c__Ktedonobacteria	0	0	0	0	0	0	0	0	0	0	0	0	0	0	0	0	0	0	0	0
d__Bacteria;k__norank_d__Bacteria;p__Chloroflexi;c__TK10	4.14602e-05	0	0	0	0	0	0	0	0	0	0	0	0	0	0	0	0	0	0	0
d__Bacteria;k__norank_d__Bacteria;p__Cyanobacteria;c__Cyanobacteriia	0	0	3.37126e-05	1.9048e-05	1.88101e-05	0	2.14316e-05	0	0	0	0	0	0	0	0	0	1.81084e-05	0	0	0
d__Bacteria;k__norank_d__Bacteria;p__Cyanobacteria;c__Vampirivibrionia	0	0	0	0	0	0	0	0	1.53464e-05	0	0	1.82966e-05	8.99442e-05	0	0	0	1.81084e-05	0.000186222	0.00051056	6.44299e-05
d__Bacteria;k__norank_d__Bacteria;p__Deferribacterota;c__Deferribacteres	0	0	0	0	0	0	2.14316e-05	0	0	0.0115092	0.038516	0.000219559	0.000989387	0	0	0.00490854	0.000126759	0	0.0061097	0
d__Bacteria;k__norank_d__Bacteria;p__Deinococcota;c__Deinococci	4.14602e-05	0	3.37126e-05	3.8096e-05	0	0	0	0	0	0	0	0	1.79888e-05	0	0	0	0	0	0	0
d__Bacteria;k__norank_d__Bacteria;p__Desulfobacterota;c__Desulfovibrionia	0	0	0	0	0	0.0054667	0.0164166	0.0097904	0.00139652	0.00109612	0.0133317	0.0133199	0.00831085	0.0403209	0.0125658	0.00186524	0.0552849	0.0361128	0.119539	0.00360807
d__Bacteria;k__norank_d__Bacteria;p__Desulfobacterota;c__Desulfuromonadia	0	0	0	0	0	0.00576746	0	0	0	1.48124e-05	0.00168729	0.00223218	0.000197877	0.000996769	5.03305e-05	0	0	0.00166168	0	0
d__Bacteria;k__norank_d__Bacteria;p__Firmicutes;c__Bacilli	0.168308	0.149882	0.174682	0.114345	0.181799	0.178101	0.132147	0.0476519	0.206409	0.0330613	0.353164	0.346519	0.0191401	0.157795	0.119199	0.255735	0.162541	0.151198	0.0787284	0.705346
d__Bacteria;k__norank_d__Bacteria;p__Firmicutes;c__Clostridia	0.115218	0.106231	0.126102	0.0791444	0.0262965	0.181304	0.230283	0.412458	0.231009	0.0605531	0.263363	0.353984	0.0684116	0.362583	0.370147	0.166072	0.237618	0.192554	0.105295	0.230901
d__Bacteria;k__norank_d__Bacteria;p__Firmicutes;c__Negativicutes	0.00145111	0.0133422	0.000758534	0.00038096	0.000131671	0.00518364	0.0230819	0.0039398	0.00679844	0.0219816	0.0157272	0.0265666	0.0929304	0.0199354	0.0121632	0.0607841	0.0735201	0.0626997	0.0184142	0.0275921
d__Bacteria;k__norank_d__Bacteria;p__Firmicutes;c__norank_p__Firmicutes	0	0	0	0	0	0.000141533	0	0	0	0	0.000187477	1.82966e-05	0	1.60769e-05	1.67768e-05	0	0	1.43248e-05	0	0
d__Bacteria;k__norank_d__Bacteria;p__Firmicutes;c__unclassified_p__Firmicutes	0	0	0	0	0	3.53832e-05	0	0	0	0	0	1.82966e-05	0	0	1.67768e-05	1.63618e-05	0	0	0	0.00115974
d__Bacteria;k__norank_d__Bacteria;p__Fusobacteriota;c__Fusobacteriia	0.000331682	0.000237406	0	7.61919e-05	0	0.0251398	0.000514359	0.203983	0.299561	0.000236998	0.00174978	0.00232367	0.000755532	0.00898699	0.00132537	0.00876992	0.00708038	0.0375167	0.0621352	0.000112752
d__Bacteria;k__norank_d__Bacteria;p__Gemmatimonadota;c__AKAU4049	0	0	0	0	0	0	0	0	0	0	0	0	0	0	0	0	0	0	0	0
d__Bacteria;k__norank_d__Bacteria;p__Gemmatimonadota;c__Gemmatimonadetes	6.21903e-05	0	0	0	0	0	0	0	0	0	0	0	0	0	0	0	0	0	0	0
d__Bacteria;k__norank_d__Bacteria;p__Gemmatimonadota;c__S0134_terrestrial_group	0	0	0	0	0	0	0	0	0	0	0	0	0	0	0	0	0	0	0	0
d__Bacteria;k__norank_d__Bacteria;p__Myxococcota;c__Myxococcia	0	0	0	5.71439e-05	0	0	0	0	0	0	0	0	0	0	0	0	0	0	0	0
d__Bacteria;k__norank_d__Bacteria;p__Myxococcota;c__Polyangia	6.21903e-05	0	0.000117994	3.8096e-05	0	0	0	0	1.53464e-05	0	0	0	0	1.60769e-05	0	0	0	0	0	0
d__Bacteria;k__norank_d__Bacteria;p__Myxococcota;c__bacteriap25	0	0	0	0	0	0	0	0	0	0	0	0	0	0	0	0	0	0	0	0
d__Bacteria;k__norank_d__Bacteria;p__NB1-j;c__norank_p__NB1-j	6.21903e-05	0	0	0	0	0	0	0	0	0	0	0	0	0	0	0	0	0	0	0
d__Bacteria;k__norank_d__Bacteria;p__Nitrospirota;c__Nitrospiria	8.29205e-05	0	0	0	0	0	0	0	0	0	0	0	0	0	0	0	0	0	0	0
d__Bacteria;k__norank_d__Bacteria;p__Patescibacteria;c__Saccharimonadia	0.000228031	1.5827e-05	0.00114623	0.0004762	5.64302e-05	0.000194608	2.14316e-05	7.8796e-05	0.000199503	1.48124e-05	2.08307e-05	5.48898e-05	0.000107933	8.03846e-05	1.67768e-05	1.63618e-05	0.000217301	1.43248e-05	3.40373e-05	1.61075e-05
d__Bacteria;k__norank_d__Bacteria;p__Planctomycetota;c__BD7-11	6.21903e-05	0	3.37126e-05	0	0	0	0	0	1.53464e-05	0	0	0	0	0	0	0	0	0	0	0
d__Bacteria;k__norank_d__Bacteria;p__Planctomycetota;c__Planctomycetes	0	0	1.68563e-05	0	0	0	0	0	0	0	0	0	0	0	0	0	0	0	0	0
d__Bacteria;k__norank_d__Bacteria;p__Proteobacteria;c__Alphaproteobacteria	0.0206679	0.00387763	0.0296165	0.0139431	0.00876549	0.00162763	0.0021003	0.00122134	0.00501826	0.000325873	0.0021039	0.00472052	0.00077352	0.00135046	0.000218099	0.000785366	0.00266193	0.000658941	0.000970064	0
d__Bacteria;k__norank_d__Bacteria;p__Proteobacteria;c__Gammaproteobacteria	0.687369	0.725654	0.642191	0.76611	0.775558	0.0998691	0.0682169	0.188776	0.205104	0.0385863	0.00660334	0.0577623	0.0715956	0.0320252	0.102305	0.0179816	0.0698803	0.0961624	0.262904	0.000467117
d__Bacteria;k__norank_d__Bacteria;p__Proteobacteria;c__unclassified_p__Proteobacteria	0	0	0	0.000171432	1.88101e-05	0	0	0	0	0	0	0	0	1.60769e-05	0	0	0	0	0	0
d__Bacteria;k__norank_d__Bacteria;p__Spirochaetota;c__Spirochaetia	0	0	0	0	0	0.00468827	0.0450707	0	0.000107425	0.00180711	0.00770737	0.00583661	0.0140673	0.0118005	0.00352314	0.00168526	0.00273437	0.020728	0.00262088	0
d__Bacteria;k__norank_d__Bacteria;p__Synergistota;c__Synergistia	0	0	0	0	0	1.76916e-05	0	0	0	0.000696183	0.000229138	0.00459244	0.0154884	8.03846e-05	1.67768e-05	0.00785366	0.107039	0.00328038	0.000102112	0.00159464
d__Bacteria;k__norank_d__Bacteria;p__Verrucomicrobiota;c__Kiritimatiellae	0	0	0	0	0	0	0	0	0	0	0	3.65932e-05	0.000269833	0	0	0	0	1.43248e-05	0	0
d__Bacteria;k__norank_d__Bacteria;p__Verrucomicrobiota;c__Lentisphaeria	0	0	0	0	0	0.000212299	0.000214316	0	1.53464e-05	0.000162936	0.000499938	0.00208581	0.000125922	0.003344	6.71073e-05	0.000327236	0.00222733	1.43248e-05	3.40373e-05	0
d__Bacteria;k__norank_d__Bacteria;p__Verrucomicrobiota;c__Verrucomicrobiae	0	0	0	9.52399e-05	0	3.53832e-05	0	7.8796e-05	0.000751972	4.44372e-05	0.000270799	0	0	0.00151123	5.03305e-05	0	0	0	0	0
d__Bacteria;k__norank_d__Bacteria;p__WPS-2;c__norank_p__WPS-2	0	0	0	3.8096e-05	0	1.76916e-05	0	0	1.53464e-05	0.000459184	0	0	0.0205613	3.21538e-05	0	0	0	1.43248e-05	1.70187e-05	0.00304431
d__Bacteria;k__norank_d__Bacteria;p__unclassified_k__norank_d__Bacteria;c__unclassified_k__norank_d__Bacteria	0.000808474	6.33082e-05	0	0.00464771	0.00011286	3.53832e-05	0	1.9699e-05	4.60391e-05	0	2.08307e-05	3.65932e-05	7.19554e-05	6.43076e-05	0	0	1.81084e-05	0.000143248	5.1056e-05	1.61075e-05

## Sheet: order
	d1-1	d1-2	d1-3	d1-4	d1-5	d7-1	d7-2	d7-3	d7-4	d7-5	d7-6	d14-1	d14-2	d14-3	d14-4	d14-5	d14-6	d21-1	d21-2	d21-3
#OTU ID	M_N_7	M_N_8	M_N_9	M_N_10	M_N_11	M_N_19	M_N_20	M_N_21	M_N_22	M_N_23	M_N_24	M_N_25	M_N_26	M_N_27	M_N_28	M_N_29	M_N_30	M_N_32	M_N_33	M_N_35
d__Bacteria;k__norank_d__Bacteria;p__Acidobacteriota;c__Acidobacteriae;o__Bryobacterales	6.21903e-05	0	0	0	1.88101e-05	0	0	0	1.53464e-05	0	0	0	0	0	0	0	0	0	0	0
d__Bacteria;k__norank_d__Bacteria;p__Acidobacteriota;c__Acidobacteriae;o__Subgroup_2	0	0	3.37126e-05	1.9048e-05	0	0	0	0	3.06927e-05	0	2.08307e-05	1.82966e-05	0	1.60769e-05	0	0	0	0	1.70187e-05	0
d__Bacteria;k__norank_d__Bacteria;p__Acidobacteriota;c__Holophagae;o__Holophagales	4.14602e-05	0	3.37126e-05	1.9048e-05	5.64302e-05	0	0	0	0	0	0	0	0	0	0	0	0	0	0	0
d__Bacteria;k__norank_d__Bacteria;p__Acidobacteriota;c__Vicinamibacteria;o__Subgroup_17	6.21903e-05	0	0	0	0	0	0	0	0	0	0	0	0	0	0	0	0	0	0	0
d__Bacteria;k__norank_d__Bacteria;p__Acidobacteriota;c__Vicinamibacteria;o__Vicinamibacterales	8.29205e-05	0	0	0	0	0	0	0	0	0	0	0	0	0	0	0	1.81084e-05	0	0	0
d__Bacteria;k__norank_d__Bacteria;p__Actinobacteriota;c__Acidimicrobiia;o__Microtrichales	0	0	6.74252e-05	0	0	0	0	0	0	0	6.24922e-05	1.82966e-05	1.79888e-05	0	1.67768e-05	0	1.81084e-05	0	0	0
d__Bacteria;k__norank_d__Bacteria;p__Actinobacteriota;c__Acidimicrobiia;o__norank_c__Acidimicrobiia	0	0	0	0	0	0	0	0	0	0	0	0	0	0	0	0	0	0	0	0
d__Bacteria;k__norank_d__Bacteria;p__Actinobacteriota;c__Actinobacteria;o__Actinomycetales	0	0	0	0	0.000658353	0.000371524	8.57265e-05	0.000433378	9.20782e-05	5.92496e-05	0.000333292	0.000201262	0	0.000594846	6.71073e-05	8.1809e-05	0.000289734	0.000945437	0.000306336	6.44299e-05
d__Bacteria;k__norank_d__Bacteria;p__Actinobacteriota;c__Actinobacteria;o__Bifidobacteriales	0.000145111	1.5827e-05	5.05689e-05	3.8096e-05	5.64302e-05	0	0	0	1.53464e-05	0	0	0	0	0	1.67768e-05	1.63618e-05	0	0.000802189	0.000323355	0
d__Bacteria;k__norank_d__Bacteria;p__Actinobacteriota;c__Actinobacteria;o__Corynebacteriales	0.00257053	0.000221579	0.0154572	0.0136193	0.000921694	0.00102611	0.00092156	0.000531873	0.00144256	0.000222186	0.000520768	0.00181136	0.000143911	0.00046623	6.71073e-05	0.000310874	0.0021549	0.000272171	0.000442485	0.00019329
d__Bacteria;k__norank_d__Bacteria;p__Actinobacteriota;c__Actinobacteria;o__Frankiales	0.000124381	0	1.68563e-05	0	0	0	0	0	1.53464e-05	1.48124e-05	0	3.65932e-05	0	0	1.67768e-05	0	0	0	0	0
d__Bacteria;k__norank_d__Bacteria;p__Actinobacteriota;c__Actinobacteria;o__Micrococcales	0.000974315	0.000284887	0.00379267	0.00308577	0.00496586	0.000123841	0.000300043	1.9699e-05	0.000260888	2.96248e-05	2.08307e-05	0.000201262	7.19554e-05	0.000128615	1.67768e-05	3.27236e-05	0.000235409	4.29744e-05	0	0.000144967
d__Bacteria;k__norank_d__Bacteria;p__Actinobacteriota;c__Actinobacteria;o__Micromonosporales	0	0	0	0	0	0	0	0	0	0	0	0	0	0	0	0	0	0	0	0
d__Bacteria;k__norank_d__Bacteria;p__Actinobacteriota;c__Actinobacteria;o__Propionibacteriales	6.21903e-05	0	0.000117994	0.000228576	1.88101e-05	3.53832e-05	0	0	3.06927e-05	0	6.24922e-05	0	0	1.60769e-05	0	0	0	0	0	0
d__Bacteria;k__norank_d__Bacteria;p__Actinobacteriota;c__Actinobacteria;o__Pseudonocardiales	0	0	3.37126e-05	0	0	1.76916e-05	0	0	0	0	0	0	0	0	0	0	0	0	0	0
d__Bacteria;k__norank_d__Bacteria;p__Actinobacteriota;c__Coriobacteriia;o__Coriobacteriales	0.000145111	3.16541e-05	0	7.61919e-05	3.76201e-05	0.00192838	0.00154308	0.000433378	0.00033762	0.00331798	0.0109986	0.00329339	0.000647598	0.00337615	0.00540214	0.0209758	0.0049617	0.00204845	0.000987083	0.00642688
d__Bacteria;k__norank_d__Bacteria;p__Actinobacteriota;c__Thermoleophilia;o__Gaiellales	0	0	1.68563e-05	1.9048e-05	0	0	0	0	1.53464e-05	0	0	0	0	0	0	0	0	0	0	0
d__Bacteria;k__norank_d__Bacteria;p__Actinobacteriota;c__Thermoleophilia;o__Solirubrobacterales	0	0	0	0	0	0	0	0	0	0	0	0	0	0	0	0	0	0	0	0
d__Bacteria;k__norank_d__Bacteria;p__Bacteroidota;c__Bacteroidia;o__Bacteroidales	0.000331682	0.000110789	8.42815e-05	0.000438104	0.000206911	0.486767	0.478397	0.130388	0.0402535	0.0449704	0.282735	0.171823	0.127649	0.353081	0.180183	0.133038	0.221466	0.277543	0.211695	0.0192323
d__Bacteria;k__norank_d__Bacteria;p__Bacteroidota;c__Bacteroidia;o__Chitinophagales	8.29205e-05	0	0.000202276	0.000133336	5.64302e-05	0	0	1.9699e-05	4.60391e-05	0	2.08307e-05	7.31864e-05	0	1.60769e-05	0	0	3.62168e-05	0	0	0
d__Bacteria;k__norank_d__Bacteria;p__Bacteroidota;c__Bacteroidia;o__Cytophagales	2.07301e-05	0	0	0.000171432	0	0	0	0	0	0	0	0	1.79888e-05	0	0	0	0	1.43248e-05	1.70187e-05	0
d__Bacteria;k__norank_d__Bacteria;p__Bacteroidota;c__Bacteroidia;o__Flavobacteriales	2.07301e-05	1.5827e-05	0.00414665	0.00213337	0.000131671	3.53832e-05	0	9.8495e-05	0.000138117	0	0	1.82966e-05	1.79888e-05	3.21538e-05	3.35537e-05	0	0.000126759	0	6.80747e-05	0
d__Bacteria;k__norank_d__Bacteria;p__Bacteroidota;c__Bacteroidia;o__Sphingobacteriales	0.000145111	1.5827e-05	0.000792246	0.000266672	1.88101e-05	0	0.00012859	0	0.000107425	0	0	3.65932e-05	0	4.82307e-05	1.67768e-05	0	5.43252e-05	1.43248e-05	3.40373e-05	0
d__Bacteria;k__norank_d__Bacteria;p__Bacteroidota;c__Kapabacteria;o__Kapabacteriales	0	0	3.37126e-05	0	0	0	0	0	1.53464e-05	0	0	0	0	0	0	0	0	0	0	0
d__Bacteria;k__norank_d__Bacteria;p__Bacteroidota;c__Rhodothermia;o__Rhodothermales	0	0	5.05689e-05	5.71439e-05	0	8.8458e-05	0	0	1.53464e-05	0	0	0	1.79888e-05	0	0	0	0	0	0	0
d__Bacteria;k__norank_d__Bacteria;p__Bdellovibrionota;c__Bdellovibrionia;o__Bdellovibrionales	6.21903e-05	0	0.000235988	7.61919e-05	0	3.53832e-05	2.14316e-05	0	4.60391e-05	1.48124e-05	0	0	5.39665e-05	0	0	0	1.81084e-05	0	0	0
d__Bacteria;k__norank_d__Bacteria;p__Campilobacterota;c__Campylobacteria;o__Campylobacterales	0	0	0	0	0	0.0016807	0.000492928	5.9097e-05	0.000613855	0.780821	4.16615e-05	0.00201262	0.557402	0.00106108	0.192464	0.318728	0.0494902	0.115343	0.128644	1.61075e-05
d__Bacteria;k__norank_d__Bacteria;p__Chloroflexi;c__Anaerolineae;o__Anaerolineales	0	0	0	0	0	0	0	0	0	0	0	0	0	0	0	0	0	0	0	0
d__Bacteria;k__norank_d__Bacteria;p__Chloroflexi;c__Anaerolineae;o__Caldilineales	0	0	0	3.8096e-05	0	0	0	0	0	0	0	0	0	0	0	0	0	0	0	0
d__Bacteria;k__norank_d__Bacteria;p__Chloroflexi;c__Chloroflexia;o__Chloroflexales	0.000103651	0	0	0	0	0	0	0	0	0	0	0	0	0	0	0	0	0	0	0
d__Bacteria;k__norank_d__Bacteria;p__Chloroflexi;c__Chloroflexia;o__Thermomicrobiales	6.21903e-05	0	0.000101138	0	9.40504e-05	5.30748e-05	0	1.9699e-05	3.06927e-05	0	0	0.00010978	5.39665e-05	0.000192923	1.67768e-05	1.63618e-05	0.000144867	0	0	0
d__Bacteria;k__norank_d__Bacteria;p__Chloroflexi;c__Gitt-GS-136;o__norank_c__Gitt-GS-136	6.21903e-05	0	0	0	0	0	0	0	0	0	0	0	0	0	0	0	0	0	0	0
d__Bacteria;k__norank_d__Bacteria;p__Chloroflexi;c__KD4-96;o__norank_c__KD4-96	4.14602e-05	0	0	0	0	0	0	0	0	0	0	0	0	1.60769e-05	0	0	0	0	0	0
d__Bacteria;k__norank_d__Bacteria;p__Chloroflexi;c__Ktedonobacteria;o__C0119	0	0	0	0	0	0	0	0	0	0	0	0	0	0	0	0	0	0	0	0
d__Bacteria;k__norank_d__Bacteria;p__Chloroflexi;c__TK10;o__norank_c__TK10	4.14602e-05	0	0	0	0	0	0	0	0	0	0	0	0	0	0	0	0	0	0	0
d__Bacteria;k__norank_d__Bacteria;p__Cyanobacteria;c__Cyanobacteriia;o__Chloroplast	0	0	3.37126e-05	1.9048e-05	1.88101e-05	0	2.14316e-05	0	0	0	0	0	0	0	0	0	1.81084e-05	0	0	0
d__Bacteria;k__norank_d__Bacteria;p__Cyanobacteria;c__Cyanobacteriia;o__Synechococcales	0	0	0	0	0	0	0	0	0	0	0	0	0	0	0	0	0	0	0	0
d__Bacteria;k__norank_d__Bacteria;p__Cyanobacteria;c__Vampirivibrionia;o__Gastranaerophilales	0	0	0	0	0	0	0	0	0	0	0	1.82966e-05	8.99442e-05	0	0	0	0	0.000186222	0.00051056	6.44299e-05
d__Bacteria;k__norank_d__Bacteria;p__Cyanobacteria;c__Vampirivibrionia;o__Obscuribacterales	0	0	0	0	0	0	0	0	1.53464e-05	0	0	0	0	0	0	0	1.81084e-05	0	0	0
d__Bacteria;k__norank_d__Bacteria;p__Cyanobacteria;c__Vampirivibrionia;o__Vampirovibrionales	0	0	0	0	0	0	0	0	0	0	0	0	0	0	0	0	0	0	0	0
d__Bacteria;k__norank_d__Bacteria;p__Deferribacterota;c__Deferribacteres;o__Deferribacterales	0	0	0	0	0	0	2.14316e-05	0	0	0.0115092	0.038516	0.000219559	0.000989387	0	0	0.00490854	0.000126759	0	0.0061097	0
d__Bacteria;k__norank_d__Bacteria;p__Deinococcota;c__Deinococci;o__Deinococcales	4.14602e-05	0	3.37126e-05	3.8096e-05	0	0	0	0	0	0	0	0	1.79888e-05	0	0	0	0	0	0	0
d__Bacteria;k__norank_d__Bacteria;p__Desulfobacterota;c__Desulfovibrionia;o__Desulfovibrionales	0	0	0	0	0	0.0054667	0.0164166	0.0097904	0.00139652	0.00109612	0.0133317	0.0133199	0.00831085	0.0403209	0.0125658	0.00186524	0.0552849	0.0361128	0.119539	0.00360807
d__Bacteria;k__norank_d__Bacteria;p__Desulfobacterota;c__Desulfuromonadia;o__Bradymonadales	0	0	0	0	0	0.00576746	0	0	0	1.48124e-05	0.00168729	0.00223218	0.000197877	0.000996769	5.03305e-05	0	0	0.00166168	0	0
d__Bacteria;k__norank_d__Bacteria;p__Desulfobacterota;c__Desulfuromonadia;o__Geobacterales	0	0	0	0	0	0	0	0	0	0	0	0	0	0	0	0	0	0	0	0
d__Bacteria;k__norank_d__Bacteria;p__Firmicutes;c__Bacilli;o__Acholeplasmatales	0	0	0	0	0	0	0	0	4.60391e-05	0	0	0	0	0	0	0	0	0	0	0
d__Bacteria;k__norank_d__Bacteria;p__Firmicutes;c__Bacilli;o__Bacillales	0.000145111	3.16541e-05	0.000219132	0.000114288	5.64302e-05	0	0	0	6.13855e-05	0	2.08307e-05	5.48898e-05	3.59777e-05	0	0	0	0	1.43248e-05	1.70187e-05	3.22149e-05
d__Bacteria;k__norank_d__Bacteria;p__Firmicutes;c__Bacilli;o__Erysipelotrichales	0.000310952	3.16541e-05	0.000589971	0	0.000244531	0.0211592	0.0141449	0.00445197	0.00704398	0.00114055	0.00127067	0.00371421	0.00106134	0.00282954	0.00174479	0.00206159	0.00380276	0.0162157	0.000731803	0.00463895
d__Bacteria;k__norank_d__Bacteria;p__Firmicutes;c__Bacilli;o__Exiguobacterales	2.07301e-05	0	5.05689e-05	0	0	0	0	0	0	0	0	0	0	0	0	0	0	0	0	0
d__Bacteria;k__norank_d__Bacteria;p__Firmicutes;c__Bacilli;o__Izemoplasmatales	0	0	0	0	0	0	0	0	0	0	4.16615e-05	3.65932e-05	0.000125922	0	0	0	0	1.43248e-05	0	0
d__Bacteria;k__norank_d__Bacteria;p__Firmicutes;c__Bacilli;o__Lactobacillales	0.161674	0.149407	0.169709	0.109583	0.141076	0.156942	0.117917	0.0431999	0.199242	0.0319207	0.351831	0.342567	0.017773	0.154949	0.117438	0.253608	0.158648	0.134897	0.0779795	0.70061
d__Bacteria;k__norank_d__Bacteria;p__Firmicutes;c__Bacilli;o__RF39	0	0	0	0	0	0	0	0	0	0	0	0	0.000107933	0	0	0	0	4.29744e-05	0	6.44299e-05
d__Bacteria;k__norank_d__Bacteria;p__Firmicutes;c__Bacilli;o__Staphylococcales	0.00615684	0.000411503	0.00411294	0.00464771	0.0404229	0	8.57265e-05	0	1.53464e-05	0	0	0.000146373	3.59777e-05	1.60769e-05	1.67768e-05	6.54472e-05	9.0542e-05	1.43248e-05	0	0
d__Bacteria;k__norank_d__Bacteria;p__Firmicutes;c__Clostridia;o__Christensenellales	0	0	1.68563e-05	0	0	0.000937655	0.00158594	5.9097e-05	4.60391e-05	0.000177749	0.0153106	0.0129906	0.00491096	0.00680053	0.00119116	0.00152165	0.00631983	0.00454096	0.000459504	0.000644299
d__Bacteria;k__norank_d__Bacteria;p__Firmicutes;c__Clostridia;o__Clostridia_UCG-014	0	0	0	0	0	7.07664e-05	0	0	1.53464e-05	0	0	1.82966e-05	0	1.60769e-05	0	0.000523577	0.000181084	0.00396797	0	0.000595976
d__Bacteria;k__norank_d__Bacteria;p__Firmicutes;c__Clostridia;o__Clostridia_vadinBB60_group	0	0	0	0	0	0.00221145	0.0144664	7.8796e-05	0.000184156	0.000607308	0.00531184	0.0198518	0.0153445	0.0184563	0.00909304	0.00643018	0.00411061	0.00700483	0.000493541	0
d__Bacteria;k__norank_d__Bacteria;p__Firmicutes;c__Clostridia;o__Clostridiales	0.0846825	0.0642103	0.105756	0.0581344	0.0196001	0.00311372	0.000492928	0.000433378	0.0359258	5.92496e-05	0.00314544	0.00761138	0.000125922	0.000755615	0.000570412	0.00017998	0.00188327	0.000286496	0.000136149	0.000177182
d__Bacteria;k__norank_d__Bacteria;p__Firmicutes;c__Clostridia;o__Eubacteriales	0	0	0	0	0	5.30748e-05	0.00132876	0	1.53464e-05	0	2.08307e-05	1.82966e-05	0	0.00139869	3.35537e-05	0.000376321	0.00331384	1.43248e-05	1.70187e-05	1.61075e-05
d__Bacteria;k__norank_d__Bacteria;p__Firmicutes;c__Clostridia;o__Lachnospirales	0.0108211	0.000174097	0.00967552	0.0140003	0.00329176	0.0791699	0.146228	0.175479	0.0209324	0.0255514	0.0788443	0.0643125	0.0164058	0.130046	0.227997	0.058248	0.0944896	0.0925955	0.0514474	0.044521
d__Bacteria;k__norank_d__Bacteria;p__Firmicutes;c__Clostridia;o__Monoglobales	0	0	0	0	0	0	0	0	6.13855e-05	0	0	1.82966e-05	5.39665e-05	0	0.000285206	0	1.81084e-05	7.1624e-05	8.50933e-05	3.22149e-05
d__Bacteria;k__norank_d__Bacteria;p__Firmicutes;c__Clostridia;o__Oscillospirales	0.000373142	0	0.000252845	0.000228576	5.64302e-05	0.086335	0.0575439	0.133697	0.0231884	0.0333427	0.156689	0.213192	0.0298975	0.194836	0.116901	0.0933931	0.115405	0.0757352	0.0478054	0.167131
d__Bacteria;k__norank_d__Bacteria;p__Firmicutes;c__Clostridia;o__Peptococcales	0	0	0	0	0	0.000707664	2.14316e-05	1.9699e-05	0	0.000118499	0.000374953	0.00010978	0.00030581	0.00109323	0.00134215	0.00204522	0.000579469	0.00130356	0.000595653	0.00618527
d__Bacteria;k__norank_d__Bacteria;p__Firmicutes;c__Clostridia;o__Peptostreptococcales-Tissierellales	0.0193412	0.0418467	0.0104003	0.00678108	0.00334819	0.00858043	0.00859408	0.102651	0.15064	0.000666558	0.00364538	0.035843	0.00134916	0.00911561	0.0126497	0.00332144	0.0112272	0.00694753	0.00425467	0.0115974
d__Bacteria;k__norank_d__Bacteria;p__Firmicutes;c__Clostridia;o__norank_c__Clostridia	0	0	0	0	0	0	2.14316e-05	1.9699e-05	0	2.96248e-05	2.08307e-05	0	1.79888e-05	1.60769e-05	8.38842e-05	0	0	8.59488e-05	0	0
d__Bacteria;k__norank_d__Bacteria;p__Firmicutes;c__Clostridia;o__unclassified_c__Clostridia	0	0	0	0	0	0.000123841	0	1.9699e-05	0	0	0	1.82966e-05	0	4.82307e-05	0	3.27236e-05	9.0542e-05	0	0	0
d__Bacteria;k__norank_d__Bacteria;p__Firmicutes;c__Negativicutes;o__Acidaminococcales	4.14602e-05	0	0	0	0	0.00320218	0.0197814	0.0019896	0.000583162	0.0214039	0.0148731	0.0174915	0.0179529	0.00249192	0.00645908	0.0239046	0.0544519	0.0418571	0.00971766	0.014545
d__Bacteria;k__norank_d__Bacteria;p__Firmicutes;c__Negativicutes;o__Veillonellales-Selenomonadales	0.00140965	0.0133422	0.000758534	0.00038096	0.000131671	0.00198146	0.00330047	0.0019502	0.00621528	0.000577684	0.00085406	0.00907511	0.0749775	0.0174434	0.00570412	0.0368795	0.0190681	0.0208426	0.00869654	0.013047
d__Bacteria;k__norank_d__Bacteria;p__Firmicutes;c__norank_p__Firmicutes;o__norank_c__norank_p__Firmicutes	0	0	0	0	0	0.000141533	0	0	0	0	0.000187477	1.82966e-05	0	1.60769e-05	1.67768e-05	0	0	1.43248e-05	0	0
d__Bacteria;k__norank_d__Bacteria;p__Firmicutes;c__unclassified_p__Firmicutes;o__unclassified_p__Firmicutes	0	0	0	0	0	3.53832e-05	0	0	0	0	0	1.82966e-05	0	0	1.67768e-05	1.63618e-05	0	0	0	0.00115974
d__Bacteria;k__norank_d__Bacteria;p__Fusobacteriota;c__Fusobacteriia;o__Fusobacteriales	0.000331682	0.000237406	0	7.61919e-05	0	0.0251398	0.000514359	0.203983	0.299561	0.000236998	0.00174978	0.00232367	0.000755532	0.00898699	0.00132537	0.00876992	0.00708038	0.0375167	0.0621352	0.000112752
d__Bacteria;k__norank_d__Bacteria;p__Gemmatimonadota;c__AKAU4049;o__norank_c__AKAU4049	0	0	0	0	0	0	0	0	0	0	0	0	0	0	0	0	0	0	0	0
d__Bacteria;k__norank_d__Bacteria;p__Gemmatimonadota;c__Gemmatimonadetes;o__Gemmatimonadales	6.21903e-05	0	0	0	0	0	0	0	0	0	0	0	0	0	0	0	0	0	0	0
d__Bacteria;k__norank_d__Bacteria;p__Gemmatimonadota;c__S0134_terrestrial_group;o__norank_c__S0134_terrestrial_group	0	0	0	0	0	0	0	0	0	0	0	0	0	0	0	0	0	0	0	0
d__Bacteria;k__norank_d__Bacteria;p__Myxococcota;c__Myxococcia;o__Myxococcales	0	0	0	5.71439e-05	0	0	0	0	0	0	0	0	0	0	0	0	0	0	0	0
d__Bacteria;k__norank_d__Bacteria;p__Myxococcota;c__Polyangia;o__Blfdi19	0	0	5.05689e-05	1.9048e-05	0	0	0	0	0	0	0	0	0	1.60769e-05	0	0	0	0	0	0
d__Bacteria;k__norank_d__Bacteria;p__Myxococcota;c__Polyangia;o__Haliangiales	6.21903e-05	0	0	0	0	0	0	0	0	0	0	0	0	0	0	0	0	0	0	0
d__Bacteria;k__norank_d__Bacteria;p__Myxococcota;c__Polyangia;o__Polyangiales	0	0	6.74252e-05	1.9048e-05	0	0	0	0	1.53464e-05	0	0	0	0	0	0	0	0	0	0	0
d__Bacteria;k__norank_d__Bacteria;p__Myxococcota;c__bacteriap25;o__norank_c__bacteriap25	0	0	0	0	0	0	0	0	0	0	0	0	0	0	0	0	0	0	0	0
d__Bacteria;k__norank_d__Bacteria;p__NB1-j;c__norank_p__NB1-j;o__norank_c__norank_p__NB1-j	6.21903e-05	0	0	0	0	0	0	0	0	0	0	0	0	0	0	0	0	0	0	0
d__Bacteria;k__norank_d__Bacteria;p__Nitrospirota;c__Nitrospiria;o__Nitrospirales	8.29205e-05	0	0	0	0	0	0	0	0	0	0	0	0	0	0	0	0	0	0	0
d__Bacteria;k__norank_d__Bacteria;p__Patescibacteria;c__Saccharimonadia;o__Saccharimonadales	0.000228031	1.5827e-05	0.00114623	0.0004762	5.64302e-05	0.000194608	2.14316e-05	7.8796e-05	0.000199503	1.48124e-05	2.08307e-05	5.48898e-05	0.000107933	8.03846e-05	1.67768e-05	1.63618e-05	0.000217301	1.43248e-05	3.40373e-05	1.61075e-05
d__Bacteria;k__norank_d__Bacteria;p__Planctomycetota;c__BD7-11;o__norank_c__BD7-11	6.21903e-05	0	3.37126e-05	0	0	0	0	0	1.53464e-05	0	0	0	0	0	0	0	0	0	0	0
d__Bacteria;k__norank_d__Bacteria;p__Planctomycetota;c__Planctomycetes;o__Isosphaerales	0	0	1.68563e-05	0	0	0	0	0	0	0	0	0	0	0	0	0	0	0	0	0
d__Bacteria;k__norank_d__Bacteria;p__Proteobacteria;c__Alphaproteobacteria;o__Azospirillales	4.14602e-05	3.16541e-05	1.68563e-05	1.9048e-05	0	1.76916e-05	0	0	0	0	0	0	0	0	0	0	0	0	0	0
d__Bacteria;k__norank_d__Bacteria;p__Proteobacteria;c__Alphaproteobacteria;o__Caulobacterales	0.000124381	0	0.000303413	0.000228576	5.64302e-05	3.53832e-05	4.28633e-05	1.9699e-05	6.13855e-05	0	4.16615e-05	5.48898e-05	3.59777e-05	8.03846e-05	0	6.54472e-05	1.81084e-05	0	1.70187e-05	0
d__Bacteria;k__norank_d__Bacteria;p__Proteobacteria;c__Alphaproteobacteria;o__Micavibrionales	0	0	5.05689e-05	0	0	0	0	0	0	0	4.16615e-05	0	0	0	0	0	0	0	0	0
d__Bacteria;k__norank_d__Bacteria;p__Proteobacteria;c__Alphaproteobacteria;o__Reyranellales	2.07301e-05	0	0.000185419	0.000114288	1.88101e-05	1.76916e-05	0	0	1.53464e-05	0	0	1.82966e-05	0	0	0	0	0	0	0	0
d__Bacteria;k__norank_d__Bacteria;p__Proteobacteria;c__Alphaproteobacteria;o__Rhizobiales	0.020046	0.00379849	0.027678	0.0124955	0.00852096	0.00141533	0.00195028	0.00108344	0.00461926	0.00031106	0.0018956	0.00417162	0.000665587	0.00118969	0.000184545	0.00063811	0.00251707	0.00032947	0.000425467	0
d__Bacteria;k__norank_d__Bacteria;p__Proteobacteria;c__Alphaproteobacteria;o__Rhodobacterales	0.000269491	1.5827e-05	0.000269701	0.00019048	1.88101e-05	7.07664e-05	4.28633e-05	5.9097e-05	0.000122771	1.48124e-05	6.24922e-05	9.14829e-05	5.39665e-05	6.43076e-05	1.67768e-05	3.27236e-05	1.81084e-05	0	3.40373e-05	0
d__Bacteria;k__norank_d__Bacteria;p__Proteobacteria;c__Alphaproteobacteria;o__Rhodospirillales	0	0	0	1.9048e-05	0	0	0	0	1.53464e-05	0	0	0.000292745	0	0	1.67768e-05	4.90854e-05	3.62168e-05	0.000286496	0.000442485	0
d__Bacteria;k__norank_d__Bacteria;p__Proteobacteria;c__Alphaproteobacteria;o__Rickettsiales	0	0	8.42815e-05	0	0	0	0	0	0	0	0	0	0	0	0	0	0	0	0	0
d__Bacteria;k__norank_d__Bacteria;p__Proteobacteria;c__Alphaproteobacteria;o__Sphingomonadales	0.000145111	3.16541e-05	0.00091024	0.000819063	0.000131671	7.07664e-05	6.42949e-05	5.9097e-05	0.00016881	0	2.08307e-05	9.14829e-05	1.79888e-05	1.60769e-05	0	0	7.24336e-05	4.29744e-05	5.1056e-05	0
d__Bacteria;k__norank_d__Bacteria;p__Proteobacteria;c__Alphaproteobacteria;o__unclassified_c__Alphaproteobacteria	2.07301e-05	0	0.000117994	5.71439e-05	1.88101e-05	0	0	0	1.53464e-05	0	4.16615e-05	0	0	0	0	0	0	0	0	0
d__Bacteria;k__norank_d__Bacteria;p__Proteobacteria;c__Gammaproteobacteria;o__Aeromonadales	0	0	8.42815e-05	3.8096e-05	0	0.000371524	0.00124303	1.9699e-05	0.000122771	0.0376087	8.33229e-05	0.00519623	0.0696528	0	0.0149985	0	0.00342249	0.087281	0.260045	4.83224e-05
d__Bacteria;k__norank_d__Bacteria;p__Proteobacteria;c__Gammaproteobacteria;o__Alteromonadales	6.21903e-05	0	0.000185419	5.71439e-05	0	0	4.28633e-05	0	0.000107425	0	0	1.82966e-05	1.79888e-05	1.60769e-05	0	0	0	4.29744e-05	0	0
d__Bacteria;k__norank_d__Bacteria;p__Proteobacteria;c__Gammaproteobacteria;o__Burkholderiales	0.00893468	0.000253233	0.00468605	0.00354292	0.000827643	0.00329064	0.00387913	0.0337444	0.0329333	0.000636933	0.00258301	0.000658677	0.000791509	0.0125561	0.00343925	0.00150528	0.00338627	0.00498503	0.00175292	8.05373e-05
d__Bacteria;k__norank_d__Bacteria;p__Proteobacteria;c__Gammaproteobacteria;o__Cellvibrionales	0	0	0.000117994	0.000152384	0	0	0	1.9699e-05	4.60391e-05	0	0	0	0	0	1.67768e-05	0	0	0	0	0
d__Bacteria;k__norank_d__Bacteria;p__Proteobacteria;c__Gammaproteobacteria;o__Enterobacterales	0.673667	0.723945	0.436696	0.682908	0.766868	0.0919786	0.0531505	0.150973	0.150517	1.48124e-05	0.00143732	0.0385326	0.000341788	0.0120255	0.080663	0.00764096	0.0581823	0.00133221	0.000561616	0.000273827
d__Bacteria;k__norank_d__Bacteria;p__Proteobacteria;c__Gammaproteobacteria;o__Gammaproteobacteria_Incertae_Sedis	0	0	0	0	0	0	0	0	0	0	0	0	0	0	0	0	0	0	0	0
d__Bacteria;k__norank_d__Bacteria;p__Proteobacteria;c__Gammaproteobacteria;o__Legionellales	2.07301e-05	0	8.42815e-05	0	0	3.53832e-05	0	1.9699e-05	6.13855e-05	0	0	0	0	0	0	0	1.81084e-05	0	0	0
d__Bacteria;k__norank_d__Bacteria;p__Proteobacteria;c__Gammaproteobacteria;o__Pasteurellales	0.00248761	0.00136113	0.191622	0.0704013	0.00692211	0.00344986	0.00902272	0.00370341	0.0197508	0.000222186	0.00214557	0.0124783	0.000233855	0.00699346	0.00308694	0.0086063	0.00394763	0.0021344	0.000204224	6.44299e-05
d__Bacteria;k__norank_d__Bacteria;p__Proteobacteria;c__Gammaproteobacteria;o__Pseudomonadales	0.00143038	6.33082e-05	0.00426464	0.00641917	0.000827643	0.000318449	0.000728676	0.000157592	0.000997514	8.88744e-05	0.000104154	0.000512304	0.000287822	0.000192923	3.35537e-05	0.00017998	0.000488927	0.000186222	0.000221243	0
d__Bacteria;k__norank_d__Bacteria;p__Proteobacteria;c__Gammaproteobacteria;o__Steroidobacterales	0	0	0	5.71439e-05	0	0	0	0	0	0	0	0	0	0	0	0	0	0	0	0
d__Bacteria;k__norank_d__Bacteria;p__Proteobacteria;c__Gammaproteobacteria;o__Xanthomonadales	0.000767014	3.16541e-05	0.00445006	0.00253338	0.00011286	0.000424598	0.000150021	0.000137893	0.000567816	1.48124e-05	0.000249969	0.000365932	0.000269833	0.000241154	6.71073e-05	4.90854e-05	0.000434602	0.000200547	0.000119131	0
d__Bacteria;k__norank_d__Bacteria;p__Proteobacteria;c__unclassified_p__Proteobacteria;o__unclassified_p__Proteobacteria	0	0	0	0.000171432	1.88101e-05	0	0	0	0	0	0	0	0	1.60769e-05	0	0	0	0	0	0
d__Bacteria;k__norank_d__Bacteria;p__Spirochaetota;c__Spirochaetia;o__Spirochaetales	0	0	0	0	0	0.00468827	0.0450707	0	0.000107425	0.00180711	0.00770737	0.00583661	0.0140673	0.0118005	0.00352314	0.00168526	0.00273437	0.020728	0.00262088	0
d__Bacteria;k__norank_d__Bacteria;p__Synergistota;c__Synergistia;o__Synergistales	0	0	0	0	0	1.76916e-05	0	0	0	0.000696183	0.000229138	0.00459244	0.0154884	8.03846e-05	1.67768e-05	0.00785366	0.107039	0.00328038	0.000102112	0.00159464
d__Bacteria;k__norank_d__Bacteria;p__Verrucomicrobiota;c__Kiritimatiellae;o__WCHB1-41	0	0	0	0	0	0	0	0	0	0	0	3.65932e-05	0.000269833	0	0	0	0	1.43248e-05	0	0
d__Bacteria;k__norank_d__Bacteria;p__Verrucomicrobiota;c__Lentisphaeria;o__Oligosphaerales	0	0	0	0	0	1.76916e-05	0	0	0	2.96248e-05	0	5.48898e-05	5.39665e-05	4.82307e-05	0	0	9.0542e-05	1.43248e-05	3.40373e-05	0
d__Bacteria;k__norank_d__Bacteria;p__Verrucomicrobiota;c__Lentisphaeria;o__Victivallales	0	0	0	0	0	0.000194608	0.000214316	0	1.53464e-05	0.000133312	0.000499938	0.00203092	7.19554e-05	0.00329577	6.71073e-05	0.000327236	0.00213679	0	0	0
d__Bacteria;k__norank_d__Bacteria;p__Verrucomicrobiota;c__Verrucomicrobiae;o__Methylacidiphilales	0	0	0	7.61919e-05	0	0	0	0	0	0	0	0	0	0	0	0	0	0	0	0
d__Bacteria;k__norank_d__Bacteria;p__Verrucomicrobiota;c__Verrucomicrobiae;o__Verrucomicrobiales	0	0	0	1.9048e-05	0	3.53832e-05	0	7.8796e-05	0.000751972	4.44372e-05	0.000270799	0	0	0.00151123	5.03305e-05	0	0	0	0	0
d__Bacteria;k__norank_d__Bacteria;p__WPS-2;c__norank_p__WPS-2;o__norank_c__norank_p__WPS-2	0	0	0	3.8096e-05	0	1.76916e-05	0	0	1.53464e-05	0.000459184	0	0	0.0205613	3.21538e-05	0	0	0	1.43248e-05	1.70187e-05	0.00304431
d__Bacteria;k__norank_d__Bacteria;p__unclassified_k__norank_d__Bacteria;c__unclassified_k__norank_d__Bacteria;o__unclassified_k__norank_d__Bacteria	0.000808474	6.33082e-05	0	0.00464771	0.00011286	3.53832e-05	0	1.9699e-05	4.60391e-05	0	2.08307e-05	3.65932e-05	7.19554e-05	6.43076e-05	0	0	1.81084e-05	0.000143248	5.1056e-05	1.61075e-05

## Sheet: family
	d1-1	d1-2	d1-3	d1-4	d1-5	d7-1	d7-2	d7-3	d7-4	d7-5	d7-6	d14-1	d14-2	d14-3	d14-4	d14-5	d14-6	d21-1	d21-2	d21-3
#OTU ID	M_N_7	M_N_8	M_N_9	M_N_10	M_N_11	M_N_19	M_N_20	M_N_21	M_N_22	M_N_23	M_N_24	M_N_25	M_N_26	M_N_27	M_N_28	M_N_29	M_N_30	M_N_32	M_N_33	M_N_35
d__Bacteria;k__norank_d__Bacteria;p__Acidobacteriota;c__Acidobacteriae;o__Bryobacterales;f__Bryobacteraceae	6.21903e-05	0	0	0	1.88101e-05	0	0	0	1.53464e-05	0	0	0	0	0	0	0	0	0	0	0
d__Bacteria;k__norank_d__Bacteria;p__Acidobacteriota;c__Acidobacteriae;o__Subgroup_2;f__norank_o__Subgroup_2	0	0	3.37126e-05	1.9048e-05	0	0	0	0	3.06927e-05	0	2.08307e-05	1.82966e-05	0	1.60769e-05	0	0	0	0	1.70187e-05	0
d__Bacteria;k__norank_d__Bacteria;p__Acidobacteriota;c__Holophagae;o__Holophagales;f__Holophagaceae	4.14602e-05	0	3.37126e-05	1.9048e-05	5.64302e-05	0	0	0	0	0	0	0	0	0	0	0	0	0	0	0
d__Bacteria;k__norank_d__Bacteria;p__Acidobacteriota;c__Vicinamibacteria;o__Subgroup_17;f__norank_o__Subgroup_17	6.21903e-05	0	0	0	0	0	0	0	0	0	0	0	0	0	0	0	0	0	0	0
d__Bacteria;k__norank_d__Bacteria;p__Acidobacteriota;c__Vicinamibacteria;o__Vicinamibacterales;f__Vicinamibacteraceae	4.14602e-05	0	0	0	0	0	0	0	0	0	0	0	0	0	0	0	0	0	0	0
d__Bacteria;k__norank_d__Bacteria;p__Acidobacteriota;c__Vicinamibacteria;o__Vicinamibacterales;f__norank_o__Vicinamibacterales	4.14602e-05	0	0	0	0	0	0	0	0	0	0	0	0	0	0	0	1.81084e-05	0	0	0
d__Bacteria;k__norank_d__Bacteria;p__Actinobacteriota;c__Acidimicrobiia;o__Microtrichales;f__Iamiaceae	0	0	6.74252e-05	0	0	0	0	0	0	0	6.24922e-05	1.82966e-05	1.79888e-05	0	1.67768e-05	0	1.81084e-05	0	0	0
d__Bacteria;k__norank_d__Bacteria;p__Actinobacteriota;c__Acidimicrobiia;o__Microtrichales;f__norank_o__Microtrichales	0	0	0	0	0	0	0	0	0	0	0	0	0	0	0	0	0	0	0	0
d__Bacteria;k__norank_d__Bacteria;p__Actinobacteriota;c__Acidimicrobiia;o__Microtrichales;f__unclassified_o__Microtrichales	0	0	0	0	0	0	0	0	0	0	0	0	0	0	0	0	0	0	0	0
d__Bacteria;k__norank_d__Bacteria;p__Actinobacteriota;c__Acidimicrobiia;o__norank_c__Acidimicrobiia;f__norank_o__norank_c__Acidimicrobiia	0	0	0	0	0	0	0	0	0	0	0	0	0	0	0	0	0	0	0	0
d__Bacteria;k__norank_d__Bacteria;p__Actinobacteriota;c__Actinobacteria;o__Actinomycetales;f__Actinomycetaceae	0	0	0	0	0.000658353	0.000371524	8.57265e-05	0.000433378	9.20782e-05	5.92496e-05	0.000333292	0.000201262	0	0.000594846	6.71073e-05	8.1809e-05	0.000289734	0.000945437	0.000306336	6.44299e-05
d__Bacteria;k__norank_d__Bacteria;p__Actinobacteriota;c__Actinobacteria;o__Bifidobacteriales;f__Bifidobacteriaceae	0.000145111	1.5827e-05	5.05689e-05	3.8096e-05	5.64302e-05	0	0	0	1.53464e-05	0	0	0	0	0	1.67768e-05	1.63618e-05	0	0.000802189	0.000323355	0
d__Bacteria;k__norank_d__Bacteria;p__Actinobacteriota;c__Actinobacteria;o__Corynebacteriales;f__Corynebacteriaceae	6.21903e-05	1.5827e-05	0.000219132	7.61919e-05	1.88101e-05	8.8458e-05	0.000107158	7.8796e-05	0.000153464	1.48124e-05	0.000187477	0.000182966	1.79888e-05	1.60769e-05	1.67768e-05	3.27236e-05	0.000307843	1.43248e-05	6.80747e-05	0.000177182
d__Bacteria;k__norank_d__Bacteria;p__Actinobacteriota;c__Actinobacteria;o__Corynebacteriales;f__Dietziaceae	0	0	1.68563e-05	0	0	0	0	0	0	0	8.33229e-05	1.82966e-05	0	0	0	0	0	0	0	0
d__Bacteria;k__norank_d__Bacteria;p__Actinobacteriota;c__Actinobacteria;o__Corynebacteriales;f__Mycobacteriaceae	8.29205e-05	0	1.68563e-05	1.9048e-05	0	0	0	0	0	0	0	0	0	0	0	0	0	0	0	0
d__Bacteria;k__norank_d__Bacteria;p__Actinobacteriota;c__Actinobacteria;o__Corynebacteriales;f__Nocardiaceae	0.00232177	0.000205752	0.0145301	0.0132383	0.000884074	0.00088458	0.00079297	0.000433378	0.00118167	0.000148124	0.000249969	0.00146373	8.99442e-05	0.000434077	3.35537e-05	0.00027815	0.00179273	0.000257846	0.000374411	1.61075e-05
d__Bacteria;k__norank_d__Bacteria;p__Actinobacteriota;c__Actinobacteria;o__Corynebacteriales;f__Tsukamurellaceae	0.000103651	0	0.000674252	0.00028572	1.88101e-05	5.30748e-05	2.14316e-05	1.9699e-05	0.000107425	5.92496e-05	0	0.000146373	3.59777e-05	1.60769e-05	1.67768e-05	0	5.43252e-05	0	0	0
d__Bacteria;k__norank_d__Bacteria;p__Actinobacteriota;c__Actinobacteria;o__Frankiales;f__Geodermatophilaceae	0	0	0	0	0	0	0	0	0	0	0	0	0	0	0	0	0	0	0	0
d__Bacteria;k__norank_d__Bacteria;p__Actinobacteriota;c__Actinobacteria;o__Frankiales;f__Nakamurellaceae	2.07301e-05	0	1.68563e-05	0	0	0	0	0	1.53464e-05	1.48124e-05	0	3.65932e-05	0	0	1.67768e-05	0	0	0	0	0
d__Bacteria;k__norank_d__Bacteria;p__Actinobacteriota;c__Actinobacteria;o__Frankiales;f__Sporichthyaceae	0.000103651	0	0	0	0	0	0	0	0	0	0	0	0	0	0	0	0	0	0	0
d__Bacteria;k__norank_d__Bacteria;p__Actinobacteriota;c__Actinobacteria;o__Frankiales;f__norank_o__Frankiales	0	0	0	0	0	0	0	0	0	0	0	0	0	0	0	0	0	0	0	0
d__Bacteria;k__norank_d__Bacteria;p__Actinobacteriota;c__Actinobacteria;o__Micrococcales;f__Dermabacteraceae	0	0	0	0	0	0	0	0	0	0	0	0	0	0	0	0	1.81084e-05	0	0	0
d__Bacteria;k__norank_d__Bacteria;p__Actinobacteriota;c__Actinobacteria;o__Micrococcales;f__Intrasporangiaceae	0.000103651	1.5827e-05	0	3.8096e-05	0	1.76916e-05	0	0	1.53464e-05	0	0	3.65932e-05	0	1.60769e-05	0	0	1.81084e-05	0	0	0
d__Bacteria;k__norank_d__Bacteria;p__Actinobacteriota;c__Actinobacteria;o__Micrococcales;f__Microbacteriaceae	0.000103651	1.5827e-05	6.74252e-05	0.000171432	0	0	4.28633e-05	0	6.13855e-05	1.48124e-05	0	1.82966e-05	1.79888e-05	3.21538e-05	0	0	1.81084e-05	0	0	0
d__Bacteria;k__norank_d__Bacteria;p__Actinobacteriota;c__Actinobacteria;o__Micrococcales;f__Micrococcaceae	0.000767014	0.000253233	0.00372524	0.00287625	0.00496586	0.00010615	0.00025718	1.9699e-05	0.000184156	1.48124e-05	2.08307e-05	0.000146373	5.39665e-05	8.03846e-05	1.67768e-05	3.27236e-05	0.000144867	4.29744e-05	0	0.000144967
d__Bacteria;k__norank_d__Bacteria;p__Actinobacteriota;c__Actinobacteria;o__Micrococcales;f__unclassified_o__Micrococcales	0	0	0	0	0	0	0	0	0	0	0	0	0	0	0	0	3.62168e-05	0	0	0
d__Bacteria;k__norank_d__Bacteria;p__Actinobacteriota;c__Actinobacteria;o__Micromonosporales;f__Micromonosporaceae	0	0	0	0	0	0	0	0	0	0	0	0	0	0	0	0	0	0	0	0
d__Bacteria;k__norank_d__Bacteria;p__Actinobacteriota;c__Actinobacteria;o__Propionibacteriales;f__Nocardioidaceae	6.21903e-05	0	8.42815e-05	1.9048e-05	0	1.76916e-05	0	0	0	0	6.24922e-05	0	0	0	0	0	0	0	0	0
d__Bacteria;k__norank_d__Bacteria;p__Actinobacteriota;c__Actinobacteria;o__Propionibacteriales;f__Propionibacteriaceae	0	0	3.37126e-05	0.000209528	1.88101e-05	1.76916e-05	0	0	3.06927e-05	0	0	0	0	1.60769e-05	0	0	0	0	0	0
d__Bacteria;k__norank_d__Bacteria;p__Actinobacteriota;c__Actinobacteria;o__Pseudonocardiales;f__Pseudonocardiaceae	0	0	3.37126e-05	0	0	1.76916e-05	0	0	0	0	0	0	0	0	0	0	0	0	0	0
d__Bacteria;k__norank_d__Bacteria;p__Actinobacteriota;c__Coriobacteriia;o__Coriobacteriales;f__Atopobiaceae	2.07301e-05	1.5827e-05	0	7.61919e-05	1.88101e-05	0.000247682	2.14316e-05	5.9097e-05	3.06927e-05	7.4062e-05	0.00029163	0.000420822	1.79888e-05	0.000916384	0.00249975	0.00027815	3.62168e-05	0.000243522	6.80747e-05	0.000144967
d__Bacteria;k__norank_d__Bacteria;p__Actinobacteriota;c__Coriobacteriia;o__Coriobacteriales;f__Coriobacteriaceae	0.000124381	1.5827e-05	0	0	1.88101e-05	0.00132687	0.000471496	7.8796e-05	0.000138117	0.00312542	0.00352039	0.00232367	0.000323799	0.00217038	0.00239909	0.0203704	0.00391141	0.00143248	0.000799877	0.00508996
d__Bacteria;k__norank_d__Bacteria;p__Actinobacteriota;c__Coriobacteriia;o__Coriobacteriales;f__Eggerthellaceae	0	0	0	0	0	0.00033614	0.00105015	0.000295485	0.00016881	0.000118499	0.00716577	0.000530601	0.000269833	0.000225077	0.000486528	0.000327236	0.000977853	0.000343795	0.000119131	0.000934233
d__Bacteria;k__norank_d__Bacteria;p__Actinobacteriota;c__Coriobacteriia;o__Coriobacteriales;f__unclassified_o__Coriobacteriales	0	0	0	0	0	1.76916e-05	0	0	0	0	2.08307e-05	1.82966e-05	3.59777e-05	6.43076e-05	1.67768e-05	0	3.62168e-05	2.86496e-05	0	0.00025772
d__Bacteria;k__norank_d__Bacteria;p__Actinobacteriota;c__Thermoleophilia;o__Gaiellales;f__Gaiellaceae	0	0	1.68563e-05	1.9048e-05	0	0	0	0	1.53464e-05	0	0	0	0	0	0	0	0	0	0	0
d__Bacteria;k__norank_d__Bacteria;p__Actinobacteriota;c__Thermoleophilia;o__Solirubrobacterales;f__Solirubrobacteraceae	0	0	0	0	0	0	0	0	0	0	0	0	0	0	0	0	0	0	0	0
d__Bacteria;k__norank_d__Bacteria;p__Bacteroidota;c__Bacteroidia;o__Bacteroidales;f__Bacteroidaceae	4.14602e-05	1.5827e-05	0	0	1.88101e-05	0.0136933	0.227047	0.105981	0.0362328	0.0142347	0.0114361	0.00744671	0.00787911	0.05016	0.0336879	0.0502798	0.065987	0.059892	0.0384452	0.000483224
d__Bacteria;k__norank_d__Bacteria;p__Bacteroidota;c__Bacteroidia;o__Bacteroidales;f__Barnesiellaceae	0	0	0	0	0	0	0	0	0	0	0	0	0	0	0	1.63618e-05	3.62168e-05	0	0	0
d__Bacteria;k__norank_d__Bacteria;p__Bacteroidota;c__Bacteroidia;o__Bacteroidales;f__F082	0	0	0	0	0	0	0	0	0	0	0.000187477	0	0.000647598	0	0	0	0	0	0	0
d__Bacteria;k__norank_d__Bacteria;p__Bacteroidota;c__Bacteroidia;o__Bacteroidales;f__Marinifilaceae	0	0	0	0	0	0.00306065	0.0112302	0.000669766	7.67318e-05	0.0022663	0.00249969	0.00272619	0.00199676	0.00837607	0.00300305	0.0123368	0.0281042	0.00131788	0.018193	0.00012886
d__Bacteria;k__norank_d__Bacteria;p__Bacteroidota;c__Bacteroidia;o__Bacteroidales;f__Muribaculaceae	2.07301e-05	0	0	0.00028572	0	0.194236	0.0706387	0.000728863	0.00185691	0.00577684	0.171833	0.022578	0.0151106	0.105545	0.0434017	0.00978435	0.0146135	0.0143105	0.0376453	0.0115491
d__Bacteria;k__norank_d__Bacteria;p__Bacteroidota;c__Bacteroidia;o__Bacteroidales;f__Paludibacteraceae	0	0	0	0	0	0	0	0	0	0	0	0	0	0	0	1.63618e-05	0.000869203	0	0	0
d__Bacteria;k__norank_d__Bacteria;p__Bacteroidota;c__Bacteroidia;o__Bacteroidales;f__Porphyromonadaceae	0	0	0	0	0	0	0	0	0	0	0	0	0	0	0	0	0	0	0	0
d__Bacteria;k__norank_d__Bacteria;p__Bacteroidota;c__Bacteroidia;o__Bacteroidales;f__Prevotellaceae	0.000228031	9.49623e-05	8.42815e-05	0.000152384	0.000188101	0.228487	0.074132	0.00305334	0.000951475	0.00685814	0.00152064	0.0971549	0.0798885	0.0955933	0.0790357	0.0397592	0.0686127	0.166941	0.0956449	0.00595976
d__Bacteria;k__norank_d__Bacteria;p__Bacteroidota;c__Bacteroidia;o__Bacteroidales;f__Prolixibacteraceae	0	0	0	0	0	0	0	0	0	0	0	0	0	0	0	0	0	0	0	0
d__Bacteria;k__norank_d__Bacteria;p__Bacteroidota;c__Bacteroidia;o__Bacteroidales;f__Rikenellaceae	0	0	0	0	0	0.0423537	0.086691	0.0099283	0.000705933	0.0139829	0.0893847	0.0352392	0.0180248	0.0787929	0.0163239	0.00814817	0.0273799	0.0131358	0.00508858	0.000676514
d__Bacteria;k__norank_d__Bacteria;p__Bacteroidota;c__Bacteroidia;o__Bacteroidales;f__Tannerellaceae	4.14602e-05	0	0	0	0	0.00475904	0.00529361	0.0100071	0.000429698	0.00146643	0.00587427	0.00166499	0.00375967	0.0146139	0.00473107	0.0112896	0.0152473	0.00378175	0.0162358	0.000434902
d__Bacteria;k__norank_d__Bacteria;p__Bacteroidota;c__Bacteroidia;o__Bacteroidales;f__norank_o__Bacteroidales	0	0	0	0	0	0	0	1.9699e-05	0	0	0	0	0	0	0	0.000687195	0.000217301	0.015614	0.000442485	0
d__Bacteria;k__norank_d__Bacteria;p__Bacteroidota;c__Bacteroidia;o__Bacteroidales;f__p-2534-18B5_gut_group	0	0	0	0	0	0.000176916	0	0	0	0.000385122	0	0.00501327	7.19554e-05	0	0	0.000621748	0.000289734	0.00234927	0	0
d__Bacteria;k__norank_d__Bacteria;p__Bacteroidota;c__Bacteroidia;o__Bacteroidales;f__unclassified_o__Bacteroidales	0	0	0	0	0	0	0.00336477	0	0	0	0	0	0.000269833	0	0	9.81708e-05	0.00010865	0.000200547	0	0
d__Bacteria;k__norank_d__Bacteria;p__Bacteroidota;c__Bacteroidia;o__Chitinophagales;f__Chitinophagaceae	8.29205e-05	0	0.000202276	3.8096e-05	5.64302e-05	0	0	1.9699e-05	4.60391e-05	0	2.08307e-05	3.65932e-05	0	1.60769e-05	0	0	3.62168e-05	0	0	0
d__Bacteria;k__norank_d__Bacteria;p__Bacteroidota;c__Bacteroidia;o__Chitinophagales;f__norank_o__Chitinophagales	0	0	0	9.52399e-05	0	0	0	0	0	0	0	3.65932e-05	0	0	0	0	0	0	0	0
d__Bacteria;k__norank_d__Bacteria;p__Bacteroidota;c__Bacteroidia;o__Cytophagales;f__Hymenobacteraceae	0	0	0	0	0	0	0	0	0	0	0	0	0	0	0	0	0	0	0	0
d__Bacteria;k__norank_d__Bacteria;p__Bacteroidota;c__Bacteroidia;o__Cytophagales;f__Spirosomaceae	2.07301e-05	0	0	0.000171432	0	0	0	0	0	0	0	0	1.79888e-05	0	0	0	0	1.43248e-05	1.70187e-05	0
d__Bacteria;k__norank_d__Bacteria;p__Bacteroidota;c__Bacteroidia;o__Flavobacteriales;f__Flavobacteriaceae	0	0	0.00032027	0.000171432	0	3.53832e-05	0	0	3.06927e-05	0	0	0	1.79888e-05	0	3.35537e-05	0	7.24336e-05	0	1.70187e-05	0
d__Bacteria;k__norank_d__Bacteria;p__Bacteroidota;c__Bacteroidia;o__Flavobacteriales;f__Weeksellaceae	2.07301e-05	1.5827e-05	0.00382638	0.00196194	0.000131671	0	0	9.8495e-05	0.000107425	0	0	1.82966e-05	0	3.21538e-05	0	0	5.43252e-05	0	5.1056e-05	0
d__Bacteria;k__norank_d__Bacteria;p__Bacteroidota;c__Bacteroidia;o__Sphingobacteriales;f__Sphingobacteriaceae	0.000124381	0	0.000707965	0.000228576	1.88101e-05	0	6.42949e-05	0	4.60391e-05	0	0	1.82966e-05	0	4.82307e-05	1.67768e-05	0	5.43252e-05	0	1.70187e-05	0
d__Bacteria;k__norank_d__Bacteria;p__Bacteroidota;c__Bacteroidia;o__Sphingobacteriales;f__env.OPS_17	2.07301e-05	1.5827e-05	8.42815e-05	3.8096e-05	0	0	6.42949e-05	0	6.13855e-05	0	0	1.82966e-05	0	0	0	0	0	1.43248e-05	1.70187e-05	0
d__Bacteria;k__norank_d__Bacteria;p__Bacteroidota;c__Kapabacteria;o__Kapabacteriales;f__norank_o__Kapabacteriales	0	0	3.37126e-05	0	0	0	0	0	1.53464e-05	0	0	0	0	0	0	0	0	0	0	0
d__Bacteria;k__norank_d__Bacteria;p__Bacteroidota;c__Rhodothermia;o__Rhodothermales;f__Rhodothermaceae	0	0	5.05689e-05	5.71439e-05	0	8.8458e-05	0	0	1.53464e-05	0	0	0	1.79888e-05	0	0	0	0	0	0	0
d__Bacteria;k__norank_d__Bacteria;p__Bdellovibrionota;c__Bdellovibrionia;o__Bdellovibrionales;f__Bdellovibrionaceae	6.21903e-05	0	0.000235988	7.61919e-05	0	3.53832e-05	2.14316e-05	0	4.60391e-05	1.48124e-05	0	0	5.39665e-05	0	0	0	1.81084e-05	0	0	0
d__Bacteria;k__norank_d__Bacteria;p__Campilobacterota;c__Campylobacteria;o__Campylobacterales;f__Campylobacteraceae	0	0	0	0	0	0.00159224	6.42949e-05	3.9398e-05	0.000122771	0.115329	2.08307e-05	7.31864e-05	0.0765605	0.00046623	0.00238231	0.192398	0.0446191	0.0315719	1.70187e-05	0
d__Bacteria;k__norank_d__Bacteria;p__Campilobacterota;c__Campylobacteria;o__Campylobacterales;f__Helicobacteraceae	0	0	0	0	0	8.8458e-05	0.000428633	1.9699e-05	0.000491084	0.665492	2.08307e-05	0.00193944	0.480842	0.000594846	0.190082	0.126329	0.00487116	0.0837714	0.128627	1.61075e-05
d__Bacteria;k__norank_d__Bacteria;p__Chloroflexi;c__Anaerolineae;o__Anaerolineales;f__Anaerolineaceae	0	0	0	0	0	0	0	0	0	0	0	0	0	0	0	0	0	0	0	0
d__Bacteria;k__norank_d__Bacteria;p__Chloroflexi;c__Anaerolineae;o__Caldilineales;f__Caldilineaceae	0	0	0	3.8096e-05	0	0	0	0	0	0	0	0	0	0	0	0	0	0	0	0
d__Bacteria;k__norank_d__Bacteria;p__Chloroflexi;c__Chloroflexia;o__Chloroflexales;f__Roseiflexaceae	0.000103651	0	0	0	0	0	0	0	0	0	0	0	0	0	0	0	0	0	0	0
d__Bacteria;k__norank_d__Bacteria;p__Chloroflexi;c__Chloroflexia;o__Thermomicrobiales;f__JG30-KF-CM45	6.21903e-05	0	0.000101138	0	9.40504e-05	5.30748e-05	0	1.9699e-05	3.06927e-05	0	0	0.00010978	5.39665e-05	0.000192923	1.67768e-05	1.63618e-05	0.000144867	0	0	0
d__Bacteria;k__norank_d__Bacteria;p__Chloroflexi;c__Gitt-GS-136;o__norank_c__Gitt-GS-136;f__norank_o__norank_c__Gitt-GS-136	6.21903e-05	0	0	0	0	0	0	0	0	0	0	0	0	0	0	0	0	0	0	0
d__Bacteria;k__norank_d__Bacteria;p__Chloroflexi;c__KD4-96;o__norank_c__KD4-96;f__norank_o__norank_c__KD4-96	4.14602e-05	0	0	0	0	0	0	0	0	0	0	0	0	1.60769e-05	0	0	0	0	0	0
d__Bacteria;k__norank_d__Bacteria;p__Chloroflexi;c__Ktedonobacteria;o__C0119;f__norank_o__C0119	0	0	0	0	0	0	0	0	0	0	0	0	0	0	0	0	0	0	0	0
d__Bacteria;k__norank_d__Bacteria;p__Chloroflexi;c__TK10;o__norank_c__TK10;f__norank_o__norank_c__TK10	4.14602e-05	0	0	0	0	0	0	0	0	0	0	0	0	0	0	0	0	0	0	0
d__Bacteria;k__norank_d__Bacteria;p__Cyanobacteria;c__Cyanobacteriia;o__Chloroplast;f__norank_o__Chloroplast	0	0	3.37126e-05	1.9048e-05	1.88101e-05	0	2.14316e-05	0	0	0	0	0	0	0	0	0	1.81084e-05	0	0	0
d__Bacteria;k__norank_d__Bacteria;p__Cyanobacteria;c__Cyanobacteriia;o__Synechococcales;f__Cyanobiaceae	0	0	0	0	0	0	0	0	0	0	0	0	0	0	0	0	0	0	0	0
d__Bacteria;k__norank_d__Bacteria;p__Cyanobacteria;c__Vampirivibrionia;o__Gastranaerophilales;f__norank_o__Gastranaerophilales	0	0	0	0	0	0	0	0	0	0	0	1.82966e-05	8.99442e-05	0	0	0	0	0.000186222	0.00051056	6.44299e-05
d__Bacteria;k__norank_d__Bacteria;p__Cyanobacteria;c__Vampirivibrionia;o__Obscuribacterales;f__Obscuribacteraceae	0	0	0	0	0	0	0	0	1.53464e-05	0	0	0	0	0	0	0	1.81084e-05	0	0	0
d__Bacteria;k__norank_d__Bacteria;p__Cyanobacteria;c__Vampirivibrionia;o__Vampirovibrionales;f__Vampirovibrionaceae	0	0	0	0	0	0	0	0	0	0	0	0	0	0	0	0	0	0	0	0
d__Bacteria;k__norank_d__Bacteria;p__Deferribacterota;c__Deferribacteres;o__Deferribacterales;f__Deferribacteraceae	0	0	0	0	0	0	2.14316e-05	0	0	0.0115092	0.038516	0.000219559	0.000989387	0	0	0.00490854	0.000126759	0	0.0061097	0
d__Bacteria;k__norank_d__Bacteria;p__Deinococcota;c__Deinococci;o__Deinococcales;f__Deinococcaceae	4.14602e-05	0	3.37126e-05	3.8096e-05	0	0	0	0	0	0	0	0	1.79888e-05	0	0	0	0	0	0	0
d__Bacteria;k__norank_d__Bacteria;p__Desulfobacterota;c__Desulfovibrionia;o__Desulfovibrionales;f__Desulfovibrionaceae	0	0	0	0	0	0.0054667	0.0164166	0.0097904	0.00139652	0.00109612	0.0133317	0.0133199	0.00831085	0.0403209	0.0125658	0.00186524	0.0552849	0.0361128	0.119539	0.00360807
d__Bacteria;k__norank_d__Bacteria;p__Desulfobacterota;c__Desulfuromonadia;o__Bradymonadales;f__norank_o__Bradymonadales	0	0	0	0	0	0.00576746	0	0	0	1.48124e-05	0.00168729	0.00223218	0.000197877	0.000996769	5.03305e-05	0	0	0.00166168	0	0
d__Bacteria;k__norank_d__Bacteria;p__Desulfobacterota;c__Desulfuromonadia;o__Geobacterales;f__Geobacteraceae	0	0	0	0	0	0	0	0	0	0	0	0	0	0	0	0	0	0	0	0
d__Bacteria;k__norank_d__Bacteria;p__Firmicutes;c__Bacilli;o__Acholeplasmatales;f__Acholeplasmataceae	0	0	0	0	0	0	0	0	4.60391e-05	0	0	0	0	0	0	0	0	0	0	0
d__Bacteria;k__norank_d__Bacteria;p__Firmicutes;c__Bacilli;o__Bacillales;f__Bacillaceae	0.000145111	3.16541e-05	6.74252e-05	0.000114288	5.64302e-05	0	0	0	6.13855e-05	0	2.08307e-05	5.48898e-05	3.59777e-05	0	0	0	0	1.43248e-05	1.70187e-05	3.22149e-05
d__Bacteria;k__norank_d__Bacteria;p__Firmicutes;c__Bacilli;o__Bacillales;f__Planococcaceae	0	0	0.000151707	0	0	0	0	0	0	0	0	0	0	0	0	0	0	0	0	0
d__Bacteria;k__norank_d__Bacteria;p__Firmicutes;c__Bacilli;o__Erysipelotrichales;f__Erysipelatoclostridiaceae	2.07301e-05	0	0	0	0	0.000831505	0	0.00206839	0.0069826	0.000192561	0.000124984	0.000878236	0.000323799	0.000273308	0.00109049	9.81708e-05	0.00170219	0.00588749	0.000170187	0.001949
d__Bacteria;k__norank_d__Bacteria;p__Firmicutes;c__Bacilli;o__Erysipelotrichales;f__Erysipelotrichaceae	0.000290222	3.16541e-05	0.000589971	0	0.000244531	0.0203276	0.0141449	0.00238358	6.13855e-05	0.000947994	0.00114569	0.00283597	0.000737543	0.00255623	0.000654297	0.00196342	0.00210057	0.0103282	0.000561616	0.00268995
d__Bacteria;k__norank_d__Bacteria;p__Firmicutes;c__Bacilli;o__Exiguobacterales;f__Exiguobacteraceae	2.07301e-05	0	5.05689e-05	0	0	0	0	0	0	0	0	0	0	0	0	0	0	0	0	0
d__Bacteria;k__norank_d__Bacteria;p__Firmicutes;c__Bacilli;o__Izemoplasmatales;f__norank_o__Izemoplasmatales	0	0	0	0	0	0	0	0	0	0	4.16615e-05	3.65932e-05	0.000125922	0	0	0	0	1.43248e-05	0	0
d__Bacteria;k__norank_d__Bacteria;p__Firmicutes;c__Bacilli;o__Lactobacillales;f__Aerococcaceae	8.29205e-05	3.16541e-05	0.000741677	0.000171432	0.000188101	0.000123841	0.000171453	0	0	0	2.08307e-05	1.82966e-05	1.79888e-05	0	0	4.90854e-05	0.000235409	0	0	3.22149e-05
d__Bacteria;k__norank_d__Bacteria;p__Firmicutes;c__Bacilli;o__Lactobacillales;f__Carnobacteriaceae	0	0	0	0	5.64302e-05	1.76916e-05	8.57265e-05	0	1.53464e-05	0	0	0	0	0	0	0	7.24336e-05	0	0	0
d__Bacteria;k__norank_d__Bacteria;p__Firmicutes;c__Bacilli;o__Lactobacillales;f__Enterococcaceae	0.149775	0.137505	0.0142604	0.0417151	0.0240205	1.76916e-05	0.000300043	1.9699e-05	6.13855e-05	0	0.000124984	9.14829e-05	0	0.000562692	5.03305e-05	0.000261789	1.81084e-05	0.0101993	0.00248473	0
d__Bacteria;k__norank_d__Bacteria;p__Firmicutes;c__Bacilli;o__Lactobacillales;f__Lactobacillaceae	0.00337901	0.00101293	0.00289928	0.00158098	0.000470252	0.14194	0.0684526	0.0406587	0.104386	0.0316245	0.339562	0.333931	0.0175751	0.144708	0.115777	0.175529	0.0932764	0.119455	0.0730952	0.694941
d__Bacteria;k__norank_d__Bacteria;p__Firmicutes;c__Bacilli;o__Lactobacillales;f__Leuconostocaceae	4.14602e-05	0.000284887	0	0	0.00411941	0	0	0	0	0	0	0	0	0	0	0	0	0	0	3.22149e-05
d__Bacteria;k__norank_d__Bacteria;p__Firmicutes;c__Bacilli;o__Lactobacillales;f__Streptococcaceae	0.0083957	0.0105725	0.151808	0.0661155	0.112221	0.0148256	0.0488641	0.00252147	0.0947638	0.000281436	0.0121235	0.00848962	0.000179888	0.00966222	0.00161058	0.0774567	0.0650454	0.00524288	0.00239963	0.00558929
d__Bacteria;k__norank_d__Bacteria;p__Firmicutes;c__Bacilli;o__Lactobacillales;f__unclassified_o__Lactobacillales	0	0	0	0	0	1.76916e-05	4.28633e-05	0	1.53464e-05	1.48124e-05	0	3.65932e-05	0	1.60769e-05	0	0.000310874	0	0	0	1.61075e-05
d__Bacteria;k__norank_d__Bacteria;p__Firmicutes;c__Bacilli;o__RF39;f__norank_o__RF39	0	0	0	0	0	0	0	0	0	0	0	0	0.000107933	0	0	0	0	4.29744e-05	0	6.44299e-05
d__Bacteria;k__norank_d__Bacteria;p__Firmicutes;c__Bacilli;o__Staphylococcales;f__Gemellaceae	0	0	0.000151707	0.000133336	1.88101e-05	0	6.42949e-05	0	0	0	0	0.000146373	3.59777e-05	1.60769e-05	0	1.63618e-05	5.43252e-05	1.43248e-05	0	0
d__Bacteria;k__norank_d__Bacteria;p__Firmicutes;c__Bacilli;o__Staphylococcales;f__Staphylococcaceae	0.00615684	0.000411503	0.00396123	0.00451437	0.040404	0	2.14316e-05	0	1.53464e-05	0	0	0	0	0	1.67768e-05	4.90854e-05	3.62168e-05	0	0	0
d__Bacteria;k__norank_d__Bacteria;p__Firmicutes;c__Clostridia;o__Christensenellales;f__Christensenellaceae	0	0	1.68563e-05	0	0	0.000937655	0.00158594	5.9097e-05	4.60391e-05	0.000177749	0.0153106	0.0129906	0.00491096	0.00680053	0.00119116	0.00152165	0.00631983	0.00454096	0.000459504	0.000644299
d__Bacteria;k__norank_d__Bacteria;p__Firmicutes;c__Clostridia;o__Clostridia_UCG-014;f__norank_o__Clostridia_UCG-014	0	0	0	0	0	7.07664e-05	0	0	1.53464e-05	0	0	1.82966e-05	0	1.60769e-05	0	0.000523577	0.000181084	0.00396797	0	0.000595976
d__Bacteria;k__norank_d__Bacteria;p__Firmicutes;c__Clostridia;o__Clostridia_vadinBB60_group;f__norank_o__Clostridia_vadinBB60_group	0	0	0	0	0	0.00221145	0.0144664	7.8796e-05	0.000184156	0.000607308	0.00531184	0.0198518	0.0153445	0.0184563	0.00909304	0.00643018	0.00411061	0.00700483	0.000493541	0
d__Bacteria;k__norank_d__Bacteria;p__Firmicutes;c__Clostridia;o__Clostridiales;f__Clostridiaceae	0.0846825	0.0642103	0.105756	0.0581344	0.0196001	0.00311372	0.000492928	0.000433378	0.0359258	5.92496e-05	0.00314544	0.00761138	0.000125922	0.000755615	0.000570412	0.00017998	0.00188327	0.000286496	0.000136149	0.000177182
d__Bacteria;k__norank_d__Bacteria;p__Firmicutes;c__Clostridia;o__Eubacteriales;f__Anaerofustaceae	0	0	0	0	0	5.30748e-05	4.28633e-05	0	0	0	2.08307e-05	1.82966e-05	0	0	3.35537e-05	6.54472e-05	1.81084e-05	1.43248e-05	1.70187e-05	1.61075e-05
d__Bacteria;k__norank_d__Bacteria;p__Firmicutes;c__Clostridia;o__Eubacteriales;f__Eubacteriaceae	0	0	0	0	0	0	0.0012859	0	1.53464e-05	0	0	0	0	0.00139869	0	0.000310874	0.00329573	0	0	0
d__Bacteria;k__norank_d__Bacteria;p__Firmicutes;c__Clostridia;o__Lachnospirales;f__Defluviitaleaceae	0	0	0	0	0	0	0	0	0	0	0	0	0	0	0	0	0	4.29744e-05	0	0.000144967
d__Bacteria;k__norank_d__Bacteria;p__Firmicutes;c__Clostridia;o__Lachnospirales;f__Lachnospiraceae	0.0108211	0.000174097	0.00967552	0.0140003	0.00329176	0.0791699	0.146228	0.175479	0.0209324	0.0255514	0.0788443	0.0643125	0.0164058	0.130046	0.227997	0.058248	0.0944896	0.0925525	0.0514474	0.0443761
d__Bacteria;k__norank_d__Bacteria;p__Firmicutes;c__Clostridia;o__Monoglobales;f__Monoglobaceae	0	0	0	0	0	0	0	0	6.13855e-05	0	0	1.82966e-05	5.39665e-05	0	0.000285206	0	1.81084e-05	7.1624e-05	8.50933e-05	3.22149e-05
d__Bacteria;k__norank_d__Bacteria;p__Firmicutes;c__Clostridia;o__Oscillospirales;f__Butyricicoccaceae	6.21903e-05	0	0	0.000209528	0	0.000459982	0.0046078	0.0885667	0.0209785	0.00134793	0.000833229	0.000603787	0.0014571	0.0318644	0.0289904	0.00404136	0.0010684	7.1624e-05	0.00822002	4.83224e-05
d__Bacteria;k__norank_d__Bacteria;p__Firmicutes;c__Clostridia;o__Oscillospirales;f__Ethanoligenenaceae	0	0	0	0	0	0	0	0	0	0	0	0	0	3.21538e-05	3.35537e-05	0	0	0	1.70187e-05	0
d__Bacteria;k__norank_d__Bacteria;p__Firmicutes;c__Clostridia;o__Oscillospirales;f__Eubacterium_coprostanoligenes_group	0	0	3.37126e-05	1.9048e-05	0	0.0152325	0.00552936	0.000275786	0.000199503	0.00117018	0.0130817	0.00880066	0.00311207	0.00377807	0.00562024	0.00364868	0.0103218	0.0108439	0.000970064	0.00220672
d__Bacteria;k__norank_d__Bacteria;p__Firmicutes;c__Clostridia;o__Oscillospirales;f__Oscillospiraceae	0	0	0.000101138	0	1.88101e-05	0.0343571	0.0206815	0.00311244	0.000659894	0.00450297	0.0571595	0.096917	0.0203994	0.0320413	0.0267087	0.024739	0.0688843	0.0167743	0.0125428	0.0131598
d__Bacteria;k__norank_d__Bacteria;p__Firmicutes;c__Clostridia;o__Oscillospirales;f__Ruminococcaceae	0.000310952	0	0.000117994	0	3.76201e-05	0.0334017	0.0266181	0.0416437	0.00131979	0.0258773	0.0744282	0.104144	0.00307609	0.121397	0.0521592	0.0600969	0.0343335	0.0456531	0.0260215	0.151684
d__Bacteria;k__norank_d__Bacteria;p__Firmicutes;c__Clostridia;o__Oscillospirales;f__UCG-010	0	0	0	0	0	0.00054844	0	0	3.06927e-05	0.000162936	0.00270799	0.00225048	0.000485699	0.00469446	0.00323793	0.00063811	0.000579469	0.00181925	0	1.61075e-05
d__Bacteria;k__norank_d__Bacteria;p__Firmicutes;c__Clostridia;o__Oscillospirales;f__norank_o__Oscillospirales	0	0	0	0	0	0.0023176	0.000107158	7.8796e-05	0	0.000281436	0.00847811	0.000457415	0.00136715	0.000996769	0.000100661	0.000196342	3.62168e-05	0.000544342	3.40373e-05	1.61075e-05
d__Bacteria;k__norank_d__Bacteria;p__Firmicutes;c__Clostridia;o__Oscillospirales;f__unclassified_o__Oscillospirales	0	0	0	0	0	1.76916e-05	0	1.9699e-05	0	0	0	1.82966e-05	0	3.21538e-05	5.03305e-05	3.27236e-05	0.000181084	2.86496e-05	0	0
d__Bacteria;k__norank_d__Bacteria;p__Firmicutes;c__Clostridia;o__Peptococcales;f__Peptococcaceae	0	0	0	0	0	0.000707664	2.14316e-05	1.9699e-05	0	0.000118499	0.000374953	0.00010978	0.00030581	0.00109323	0.00134215	0.00204522	0.000579469	0.00130356	0.000595653	0.00618527
d__Bacteria;k__norank_d__Bacteria;p__Firmicutes;c__Clostridia;o__Peptostreptococcales-Tissierellales;f__Anaerovoracaceae	0	0	0	0	0	0.00477673	0.000171453	0.000374281	0.000122771	0.000518434	0.00329126	0.0213155	0.00116928	0.00614138	0.0110559	0.00263425	0.00977853	0.00572992	0.00221243	0.00665238
d__Bacteria;k__norank_d__Bacteria;p__Firmicutes;c__Clostridia;o__Peptostreptococcales-Tissierellales;f__Peptostreptococcaceae	0.0193412	0.0418467	0.0103835	0.00678108	0.00312247	0.00369754	0.00842263	0.102277	0.150517	0.000103687	0.000354122	0.0145275	0.000143911	0.00265269	0.00135892	0.00063811	0.00132191	0.00120328	0.00202522	0.0045262
d__Bacteria;k__norank_d__Bacteria;p__Firmicutes;c__Clostridia;o__Peptostreptococcales-Tissierellales;f__norank_o__Peptostreptococcales-Tissierellales	0	0	1.68563e-05	0	0.000225721	0.00010615	0	0	0	4.44372e-05	0	0	3.59777e-05	0.000321538	0.000234876	4.90854e-05	0.000126759	1.43248e-05	1.70187e-05	0.000386579
d__Bacteria;k__norank_d__Bacteria;p__Firmicutes;c__Clostridia;o__Peptostreptococcales-Tissierellales;f__unclassified_o__Peptostreptococcales-Tissierellales	0	0	0	0	0	0	0	0	0	0	0	0	0	0	0	0	0	0	0	3.22149e-05
d__Bacteria;k__norank_d__Bacteria;p__Firmicutes;c__Clostridia;o__norank_c__Clostridia;f__Hungateiclostridiaceae	0	0	0	0	0	0	0	1.9699e-05	0	0	0	0	1.79888e-05	0	0	0	0	8.59488e-05	0	0
d__Bacteria;k__norank_d__Bacteria;p__Firmicutes;c__Clostridia;o__norank_c__Clostridia;f__norank_o__norank_c__Clostridia	0	0	0	0	0	0	2.14316e-05	0	0	2.96248e-05	2.08307e-05	0	0	1.60769e-05	8.38842e-05	0	0	0	0	0
d__Bacteria;k__norank_d__Bacteria;p__Firmicutes;c__Clostridia;o__unclassified_c__Clostridia;f__unclassified_c__Clostridia	0	0	0	0	0	0.000123841	0	1.9699e-05	0	0	0	1.82966e-05	0	4.82307e-05	0	3.27236e-05	9.0542e-05	0	0	0
d__Bacteria;k__norank_d__Bacteria;p__Firmicutes;c__Negativicutes;o__Acidaminococcales;f__Acidaminococcaceae	4.14602e-05	0	0	0	0	0.00320218	0.0197814	0.0019896	0.000583162	0.0214039	0.0148731	0.0174915	0.0179529	0.00249192	0.00645908	0.0239046	0.0544519	0.0418571	0.00971766	0.014545
d__Bacteria;k__norank_d__Bacteria;p__Firmicutes;c__Negativicutes;o__Veillonellales-Selenomonadales;f__Selenomonadaceae	0.000228031	4.74811e-05	0.000101138	0.000171432	7.52403e-05	1.76916e-05	0.000150021	1.9699e-05	0.000153464	5.92496e-05	4.16615e-05	5.48898e-05	0.0743479	1.60769e-05	0	0.000834451	0.00485305	0.0178917	0.00641604	0.000853696
d__Bacteria;k__norank_d__Bacteria;p__Firmicutes;c__Negativicutes;o__Veillonellales-Selenomonadales;f__Veillonellaceae	0.00118162	0.0132947	0.000657396	0.000209528	5.64302e-05	0.00196377	0.00315045	0.0019305	0.00606182	0.000518434	0.000812398	0.00902022	0.00062961	0.0174274	0.00570412	0.036045	0.0142151	0.00295091	0.0022805	0.0121934
d__Bacteria;k__norank_d__Bacteria;p__Firmicutes;c__norank_p__Firmicutes;o__norank_c__norank_p__Firmicutes;f__norank_o__norank_c__norank_p__Firmicutes	0	0	0	0	0	0.000141533	0	0	0	0	0.000187477	1.82966e-05	0	1.60769e-05	1.67768e-05	0	0	1.43248e-05	0	0
d__Bacteria;k__norank_d__Bacteria;p__Firmicutes;c__unclassified_p__Firmicutes;o__unclassified_p__Firmicutes;f__unclassified_p__Firmicutes	0	0	0	0	0	3.53832e-05	0	0	0	0	0	1.82966e-05	0	0	1.67768e-05	1.63618e-05	0	0	0	0.00115974
d__Bacteria;k__norank_d__Bacteria;p__Fusobacteriota;c__Fusobacteriia;o__Fusobacteriales;f__Fusobacteriaceae	0.000331682	0.000237406	0	7.61919e-05	0	0.0251398	0.000514359	0.203983	0.29953	0.000236998	0.00174978	0.00230537	0.000719554	0.00898699	0.00132537	0.00876992	0.00708038	0.0375167	0.0621352	0.000112752
d__Bacteria;k__norank_d__Bacteria;p__Fusobacteriota;c__Fusobacteriia;o__Fusobacteriales;f__Leptotrichiaceae	0	0	0	0	0	0	0	0	3.06927e-05	0	0	1.82966e-05	3.59777e-05	0	0	0	0	0	0	0
d__Bacteria;k__norank_d__Bacteria;p__Gemmatimonadota;c__AKAU4049;o__norank_c__AKAU4049;f__norank_o__norank_c__AKAU4049	0	0	0	0	0	0	0	0	0	0	0	0	0	0	0	0	0	0	0	0
d__Bacteria;k__norank_d__Bacteria;p__Gemmatimonadota;c__Gemmatimonadetes;o__Gemmatimonadales;f__Gemmatimonadaceae	6.21903e-05	0	0	0	0	0	0	0	0	0	0	0	0	0	0	0	0	0	0	0
d__Bacteria;k__norank_d__Bacteria;p__Gemmatimonadota;c__S0134_terrestrial_group;o__norank_c__S0134_terrestrial_group;f__norank_o__norank_c__S0134_terrestrial_group	0	0	0	0	0	0	0	0	0	0	0	0	0	0	0	0	0	0	0	0
d__Bacteria;k__norank_d__Bacteria;p__Myxococcota;c__Myxococcia;o__Myxococcales;f__Vulgatibacteraceae	0	0	0	5.71439e-05	0	0	0	0	0	0	0	0	0	0	0	0	0	0	0	0
d__Bacteria;k__norank_d__Bacteria;p__Myxococcota;c__Polyangia;o__Blfdi19;f__norank_o__Blfdi19	0	0	5.05689e-05	1.9048e-05	0	0	0	0	0	0	0	0	0	1.60769e-05	0	0	0	0	0	0
d__Bacteria;k__norank_d__Bacteria;p__Myxococcota;c__Polyangia;o__Haliangiales;f__Haliangiaceae	6.21903e-05	0	0	0	0	0	0	0	0	0	0	0	0	0	0	0	0	0	0	0
d__Bacteria;k__norank_d__Bacteria;p__Myxococcota;c__Polyangia;o__Polyangiales;f__Polyangiaceae	0	0	6.74252e-05	1.9048e-05	0	0	0	0	1.53464e-05	0	0	0	0	0	0	0	0	0	0	0
d__Bacteria;k__norank_d__Bacteria;p__Myxococcota;c__bacteriap25;o__norank_c__bacteriap25;f__norank_o__norank_c__bacteriap25	0	0	0	0	0	0	0	0	0	0	0	0	0	0	0	0	0	0	0	0
d__Bacteria;k__norank_d__Bacteria;p__NB1-j;c__norank_p__NB1-j;o__norank_c__norank_p__NB1-j;f__norank_o__norank_c__norank_p__NB1-j	6.21903e-05	0	0	0	0	0	0	0	0	0	0	0	0	0	0	0	0	0	0	0
d__Bacteria;k__norank_d__Bacteria;p__Nitrospirota;c__Nitrospiria;o__Nitrospirales;f__Nitrospiraceae	8.29205e-05	0	0	0	0	0	0	0	0	0	0	0	0	0	0	0	0	0	0	0
d__Bacteria;k__norank_d__Bacteria;p__Patescibacteria;c__Saccharimonadia;o__Saccharimonadales;f__Saccharimonadaceae	8.29205e-05	0	0.000707965	0.00019048	5.64302e-05	8.8458e-05	0	3.9398e-05	4.60391e-05	0	2.08307e-05	5.48898e-05	8.99442e-05	4.82307e-05	0	0	7.24336e-05	1.43248e-05	0	0
d__Bacteria;k__norank_d__Bacteria;p__Patescibacteria;c__Saccharimonadia;o__Saccharimonadales;f__norank_o__Saccharimonadales	0	0	0	0	0	0	2.14316e-05	0	4.60391e-05	0	0	0	0	0	0	1.63618e-05	7.24336e-05	0	1.70187e-05	1.61075e-05
d__Bacteria;k__norank_d__Bacteria;p__Patescibacteria;c__Saccharimonadia;o__Saccharimonadales;f__unclassified_o__Saccharimonadales	0.000145111	1.5827e-05	0.000438264	0.00028572	0	0.00010615	0	3.9398e-05	0.000107425	1.48124e-05	0	0	1.79888e-05	3.21538e-05	1.67768e-05	0	7.24336e-05	0	1.70187e-05	0
d__Bacteria;k__norank_d__Bacteria;p__Planctomycetota;c__BD7-11;o__norank_c__BD7-11;f__norank_o__norank_c__BD7-11	6.21903e-05	0	3.37126e-05	0	0	0	0	0	1.53464e-05	0	0	0	0	0	0	0	0	0	0	0
d__Bacteria;k__norank_d__Bacteria;p__Planctomycetota;c__Planctomycetes;o__Isosphaerales;f__Isosphaeraceae	0	0	1.68563e-05	0	0	0	0	0	0	0	0	0	0	0	0	0	0	0	0	0
d__Bacteria;k__norank_d__Bacteria;p__Proteobacteria;c__Alphaproteobacteria;o__Azospirillales;f__Azospirillaceae	4.14602e-05	3.16541e-05	1.68563e-05	1.9048e-05	0	1.76916e-05	0	0	0	0	0	0	0	0	0	0	0	0	0	0
d__Bacteria;k__norank_d__Bacteria;p__Proteobacteria;c__Alphaproteobacteria;o__Caulobacterales;f__Caulobacteraceae	0.000124381	0	0.000303413	0.000228576	5.64302e-05	3.53832e-05	4.28633e-05	1.9699e-05	6.13855e-05	0	4.16615e-05	5.48898e-05	3.59777e-05	8.03846e-05	0	6.54472e-05	1.81084e-05	0	1.70187e-05	0
d__Bacteria;k__norank_d__Bacteria;p__Proteobacteria;c__Alphaproteobacteria;o__Micavibrionales;f__norank_o__Micavibrionales	0	0	5.05689e-05	0	0	0	0	0	0	0	4.16615e-05	0	0	0	0	0	0	0	0	0
d__Bacteria;k__norank_d__Bacteria;p__Proteobacteria;c__Alphaproteobacteria;o__Reyranellales;f__Reyranellaceae	2.07301e-05	0	0.000185419	0.000114288	1.88101e-05	1.76916e-05	0	0	1.53464e-05	0	0	1.82966e-05	0	0	0	0	0	0	0	0
d__Bacteria;k__norank_d__Bacteria;p__Proteobacteria;c__Alphaproteobacteria;o__Rhizobiales;f__Amb-16S-1323	0	0	0	0	0	0	0	0	0	0	0	0	0	0	0	0	0	0	0	0
d__Bacteria;k__norank_d__Bacteria;p__Proteobacteria;c__Alphaproteobacteria;o__Rhizobiales;f__Beijerinckiaceae	0.000228031	1.5827e-05	0.000707965	0.000742871	0	0.000194608	6.42949e-05	0.000157592	0.000122771	4.44372e-05	6.24922e-05	0.000201262	0.000125922	4.82307e-05	3.35537e-05	0	7.24336e-05	7.1624e-05	0	0
d__Bacteria;k__norank_d__Bacteria;p__Proteobacteria;c__Alphaproteobacteria;o__Rhizobiales;f__Devosiaceae	4.14602e-05	1.5827e-05	0.000387695	9.52399e-05	0	7.07664e-05	2.14316e-05	1.9699e-05	6.13855e-05	0	0	3.65932e-05	0	0	0	0	1.81084e-05	0	3.40373e-05	0
d__Bacteria;k__norank_d__Bacteria;p__Proteobacteria;c__Alphaproteobacteria;o__Rhizobiales;f__Hyphomicrobiaceae	2.07301e-05	0	8.42815e-05	3.8096e-05	0	0	0	1.9699e-05	0	0	0	0	0	0	0	0	5.43252e-05	0	0	0
d__Bacteria;k__norank_d__Bacteria;p__Proteobacteria;c__Alphaproteobacteria;o__Rhizobiales;f__Methylopilaceae	0	0	8.42815e-05	0	1.88101e-05	0	0	0	3.06927e-05	0	0	5.48898e-05	0	0	0	0	3.62168e-05	0	0	0
d__Bacteria;k__norank_d__Bacteria;p__Proteobacteria;c__Alphaproteobacteria;o__Rhizobiales;f__Rhizobiaceae	8.29205e-05	0	0.000101138	9.52399e-05	0	0.00010615	8.57265e-05	0	0.000138117	0	4.16615e-05	1.82966e-05	1.79888e-05	3.21538e-05	0	0	0	0	1.70187e-05	0
d__Bacteria;k__norank_d__Bacteria;p__Proteobacteria;c__Alphaproteobacteria;o__Rhizobiales;f__Xanthobacteraceae	0.0196729	0.00376684	0.0263127	0.011524	0.00850215	0.0010438	0.00177883	0.000886455	0.00426629	0.000266623	0.00179144	0.00386058	0.000521677	0.00110931	0.000150992	0.00063811	0.00233598	0.000257846	0.000374411	0
d__Bacteria;k__norank_d__Bacteria;p__Proteobacteria;c__Alphaproteobacteria;o__Rhodobacterales;f__Rhodobacteraceae	0.000269491	1.5827e-05	0.000269701	0.00019048	1.88101e-05	7.07664e-05	4.28633e-05	5.9097e-05	0.000122771	1.48124e-05	6.24922e-05	9.14829e-05	5.39665e-05	6.43076e-05	1.67768e-05	3.27236e-05	1.81084e-05	0	3.40373e-05	0
d__Bacteria;k__norank_d__Bacteria;p__Proteobacteria;c__Alphaproteobacteria;o__Rhodospirillales;f__norank_o__Rhodospirillales	0	0	0	1.9048e-05	0	0	0	0	1.53464e-05	0	0	0.000292745	0	0	1.67768e-05	4.90854e-05	3.62168e-05	0.000286496	0.000442485	0
d__Bacteria;k__norank_d__Bacteria;p__Proteobacteria;c__Alphaproteobacteria;o__Rickettsiales;f__unclassified_o__Rickettsiales	0	0	8.42815e-05	0	0	0	0	0	0	0	0	0	0	0	0	0	0	0	0	0
d__Bacteria;k__norank_d__Bacteria;p__Proteobacteria;c__Alphaproteobacteria;o__Sphingomonadales;f__Sphingomonadaceae	0.000145111	3.16541e-05	0.00091024	0.000819063	0.000131671	7.07664e-05	6.42949e-05	5.9097e-05	0.00016881	0	2.08307e-05	9.14829e-05	1.79888e-05	1.60769e-05	0	0	7.24336e-05	4.29744e-05	5.1056e-05	0
d__Bacteria;k__norank_d__Bacteria;p__Proteobacteria;c__Alphaproteobacteria;o__unclassified_c__Alphaproteobacteria;f__unclassified_c__Alphaproteobacteria	2.07301e-05	0	0.000117994	5.71439e-05	1.88101e-05	0	0	0	1.53464e-05	0	4.16615e-05	0	0	0	0	0	0	0	0	0
d__Bacteria;k__norank_d__Bacteria;p__Proteobacteria;c__Gammaproteobacteria;o__Aeromonadales;f__Aeromonadaceae	0	0	8.42815e-05	3.8096e-05	0	0	0	1.9699e-05	3.06927e-05	0	6.24922e-05	0	0	0	0	0	0	0	0	0
d__Bacteria;k__norank_d__Bacteria;p__Proteobacteria;c__Gammaproteobacteria;o__Aeromonadales;f__Succinivibrionaceae	0	0	0	0	0	0.000371524	0.00124303	0	9.20782e-05	0.0376087	2.08307e-05	0.00519623	0.0696528	0	0.0149985	0	0.00342249	0.087281	0.260045	4.83224e-05
d__Bacteria;k__norank_d__Bacteria;p__Proteobacteria;c__Gammaproteobacteria;o__Alteromonadales;f__Alteromonadaceae	6.21903e-05	0	0.000185419	5.71439e-05	0	0	4.28633e-05	0	0.000107425	0	0	1.82966e-05	1.79888e-05	1.60769e-05	0	0	0	4.29744e-05	0	0
d__Bacteria;k__norank_d__Bacteria;p__Proteobacteria;c__Gammaproteobacteria;o__Alteromonadales;f__Shewanellaceae	0	0	0	0	0	0	0	0	0	0	0	0	0	0	0	0	0	0	0	0
d__Bacteria;k__norank_d__Bacteria;p__Proteobacteria;c__Gammaproteobacteria;o__Burkholderiales;f__Alcaligenaceae	0	0	0.00013485	0.00038096	1.88101e-05	0	0	0	0	1.48124e-05	2.08307e-05	0	1.79888e-05	0	1.67768e-05	3.27236e-05	5.43252e-05	0	0	0
d__Bacteria;k__norank_d__Bacteria;p__Proteobacteria;c__Gammaproteobacteria;o__Burkholderiales;f__Burkholderiaceae	0.00205228	0.000205752	0.0026633	0.00219052	0.000714783	0.00033614	0.000214316	9.8495e-05	0.000874743	4.44372e-05	0.000166646	0.000182966	8.99442e-05	0.000209	0	4.90854e-05	0.000217301	0.000128923	0.000187205	1.61075e-05
d__Bacteria;k__norank_d__Bacteria;p__Proteobacteria;c__Gammaproteobacteria;o__Burkholderiales;f__Comamonadaceae	0.0068824	3.16541e-05	0.00178677	0.000857159	9.40504e-05	0.000229991	2.14316e-05	7.8796e-05	0.000153464	1.48124e-05	8.33229e-05	0.000164669	0.000125922	0.00437292	0.000218099	6.54472e-05	9.0542e-05	7.1624e-05	6.80747e-05	0
d__Bacteria;k__norank_d__Bacteria;p__Proteobacteria;c__Gammaproteobacteria;o__Burkholderiales;f__Hydrogenophilaceae	0	0	0.000101138	1.9048e-05	0	0	0	0	0	1.48124e-05	0	0	0	0	0	1.63618e-05	0	0	0	0
d__Bacteria;k__norank_d__Bacteria;p__Proteobacteria;c__Gammaproteobacteria;o__Burkholderiales;f__Neisseriaceae	0	0	0	0	0	0	0	0	1.53464e-05	0	0	0	0	3.21538e-05	0	1.63618e-05	0	0	0	0
d__Bacteria;k__norank_d__Bacteria;p__Proteobacteria;c__Gammaproteobacteria;o__Burkholderiales;f__Nitrosomonadaceae	0	0	0	0	0	0	0	0	0	0	0	0	0	0	0	0	0	0	0	0
d__Bacteria;k__norank_d__Bacteria;p__Proteobacteria;c__Gammaproteobacteria;o__Burkholderiales;f__Oxalobacteraceae	0	0	0	0	0	0	0.000192885	0	0	0	2.08307e-05	5.48898e-05	0	0.000160769	5.03305e-05	4.90854e-05	3.62168e-05	5.72992e-05	6.80747e-05	3.22149e-05
d__Bacteria;k__norank_d__Bacteria;p__Proteobacteria;c__Gammaproteobacteria;o__Burkholderiales;f__Sutterellaceae	0	1.5827e-05	0	0	0	0.00272451	0.00345049	0.0335671	0.0318898	0.00037031	0.0021664	0.000237856	0.000521677	0.00774907	0.00244942	0.00121077	0.00289734	0.00455529	0.00125938	3.22149e-05
d__Bacteria;k__norank_d__Bacteria;p__Proteobacteria;c__Gammaproteobacteria;o__Burkholderiales;f__TRA3-20	0	0	0	9.52399e-05	0	0	0	0	0	0	0	0	1.79888e-05	0	0	0	0	0	0	0
d__Bacteria;k__norank_d__Bacteria;p__Proteobacteria;c__Gammaproteobacteria;o__Burkholderiales;f__unclassified_o__Burkholderiales	0	0	0	0	0	0	0	0	0	0.000177749	0.000124984	1.82966e-05	1.79888e-05	3.21538e-05	0.000704627	6.54472e-05	9.0542e-05	0.000171898	0.000170187	0
d__Bacteria;k__norank_d__Bacteria;p__Proteobacteria;c__Gammaproteobacteria;o__Cellvibrionales;f__Cellvibrionaceae	0	0	0.000117994	0.000152384	0	0	0	1.9699e-05	4.60391e-05	0	0	0	0	0	1.67768e-05	0	0	0	0	0
d__Bacteria;k__norank_d__Bacteria;p__Proteobacteria;c__Gammaproteobacteria;o__Enterobacterales;f__Enterobacteriaceae	0.673667	0.723929	0.436696	0.682889	0.766868	0.0919786	0.053129	0.150973	0.150517	1.48124e-05	0.00143732	0.0385326	0.000341788	0.0120255	0.080663	0.00764096	0.0581823	0.00133221	0.000561616	0.000273827
d__Bacteria;k__norank_d__Bacteria;p__Proteobacteria;c__Gammaproteobacteria;o__Enterobacterales;f__Morganellaceae	0	1.5827e-05	0	1.9048e-05	0	0	2.14316e-05	0	0	0	0	0	0	0	0	0	0	0	0	0
d__Bacteria;k__norank_d__Bacteria;p__Proteobacteria;c__Gammaproteobacteria;o__Enterobacterales;f__Yersiniaceae	0	0	0	0	0	0	0	0	0	0	0	0	0	0	0	0	0	0	0	0
d__Bacteria;k__norank_d__Bacteria;p__Proteobacteria;c__Gammaproteobacteria;o__Gammaproteobacteria_Incertae_Sedis;f__unclassified_o__Gammaproteobacteria_Incertae_Sedis	0	0	0	0	0	0	0	0	0	0	0	0	0	0	0	0	0	0	0	0
d__Bacteria;k__norank_d__Bacteria;p__Proteobacteria;c__Gammaproteobacteria;o__Legionellales;f__Legionellaceae	2.07301e-05	0	8.42815e-05	0	0	3.53832e-05	0	1.9699e-05	6.13855e-05	0	0	0	0	0	0	0	1.81084e-05	0	0	0
d__Bacteria;k__norank_d__Bacteria;p__Proteobacteria;c__Gammaproteobacteria;o__Pasteurellales;f__Pasteurellaceae	0.00248761	0.00136113	0.191622	0.0704013	0.00692211	0.00344986	0.00902272	0.00370341	0.0197508	0.000222186	0.00214557	0.0124783	0.000233855	0.00699346	0.00308694	0.0086063	0.00394763	0.0021344	0.000204224	6.44299e-05
d__Bacteria;k__norank_d__Bacteria;p__Proteobacteria;c__Gammaproteobacteria;o__Pseudomonadales;f__Moraxellaceae	0.00136819	4.74811e-05	0.00412979	0.00628583	0.000808833	0.000265374	0.000685812	0.000157592	0.000982168	8.88744e-05	0.000104154	0.000494008	0.000251844	0.000160769	3.35537e-05	0.00017998	0.00045271	0.000186222	0.000221243	0
d__Bacteria;k__norank_d__Bacteria;p__Proteobacteria;c__Gammaproteobacteria;o__Pseudomonadales;f__Pseudomonadaceae	6.21903e-05	1.5827e-05	0.00013485	0.000133336	1.88101e-05	5.30748e-05	4.28633e-05	0	1.53464e-05	0	0	1.82966e-05	3.59777e-05	3.21538e-05	0	0	3.62168e-05	0	0	0
d__Bacteria;k__norank_d__Bacteria;p__Proteobacteria;c__Gammaproteobacteria;o__Steroidobacterales;f__Steroidobacteraceae	0	0	0	5.71439e-05	0	0	0	0	0	0	0	0	0	0	0	0	0	0	0	0
d__Bacteria;k__norank_d__Bacteria;p__Proteobacteria;c__Gammaproteobacteria;o__Xanthomonadales;f__Rhodanobacteraceae	6.21903e-05	1.5827e-05	0.000168563	7.61919e-05	3.76201e-05	1.76916e-05	0	0	1.53464e-05	0	0	0	1.79888e-05	0	0	0	1.81084e-05	1.43248e-05	0	0
d__Bacteria;k__norank_d__Bacteria;p__Proteobacteria;c__Gammaproteobacteria;o__Xanthomonadales;f__Xanthomonadaceae	0.000704824	1.5827e-05	0.0042815	0.00245719	7.52403e-05	0.000406907	0.000150021	0.000137893	0.000552469	1.48124e-05	0.000249969	0.000365932	0.000251844	0.000241154	6.71073e-05	4.90854e-05	0.000416493	0.000186222	0.000119131	0
d__Bacteria;k__norank_d__Bacteria;p__Proteobacteria;c__unclassified_p__Proteobacteria;o__unclassified_p__Proteobacteria;f__unclassified_p__Proteobacteria	0	0	0	0.000171432	1.88101e-05	0	0	0	0	0	0	0	0	1.60769e-05	0	0	0	0	0	0
d__Bacteria;k__norank_d__Bacteria;p__Spirochaetota;c__Spirochaetia;o__Spirochaetales;f__Spirochaetaceae	0	0	0	0	0	0.00468827	0.0450707	0	0.000107425	0.00180711	0.00770737	0.00583661	0.0140673	0.0118005	0.00352314	0.00168526	0.00273437	0.020728	0.00262088	0
d__Bacteria;k__norank_d__Bacteria;p__Synergistota;c__Synergistia;o__Synergistales;f__Synergistaceae	0	0	0	0	0	1.76916e-05	0	0	0	0.000696183	0.000229138	0.00459244	0.0154884	8.03846e-05	1.67768e-05	0.00785366	0.107039	0.00328038	0.000102112	0.00159464
d__Bacteria;k__norank_d__Bacteria;p__Verrucomicrobiota;c__Kiritimatiellae;o__WCHB1-41;f__norank_o__WCHB1-41	0	0	0	0	0	0	0	0	0	0	0	3.65932e-05	0.000269833	0	0	0	0	1.43248e-05	0	0
d__Bacteria;k__norank_d__Bacteria;p__Verrucomicrobiota;c__Lentisphaeria;o__Oligosphaerales;f__Oligosphaeraceae	0	0	0	0	0	1.76916e-05	0	0	0	2.96248e-05	0	5.48898e-05	5.39665e-05	4.82307e-05	0	0	9.0542e-05	1.43248e-05	3.40373e-05	0
d__Bacteria;k__norank_d__Bacteria;p__Verrucomicrobiota;c__Lentisphaeria;o__Victivallales;f__Victivallaceae	0	0	0	0	0	0.000194608	0	0	1.53464e-05	0.000133312	0.000499938	0.00203092	7.19554e-05	0.00329577	6.71073e-05	0.000327236	0.00213679	0	0	0
d__Bacteria;k__norank_d__Bacteria;p__Verrucomicrobiota;c__Lentisphaeria;o__Victivallales;f__vadinBE97	0	0	0	0	0	0	0.000214316	0	0	0	0	0	0	0	0	0	0	0	0	0
d__Bacteria;k__norank_d__Bacteria;p__Verrucomicrobiota;c__Verrucomicrobiae;o__Methylacidiphilales;f__Methylacidiphilaceae	0	0	0	7.61919e-05	0	0	0	0	0	0	0	0	0	0	0	0	0	0	0	0
d__Bacteria;k__norank_d__Bacteria;p__Verrucomicrobiota;c__Verrucomicrobiae;o__Verrucomicrobiales;f__Akkermansiaceae	0	0	0	0	0	3.53832e-05	0	7.8796e-05	0.000751972	4.44372e-05	0.000270799	0	0	0.00151123	5.03305e-05	0	0	0	0	0
d__Bacteria;k__norank_d__Bacteria;p__Verrucomicrobiota;c__Verrucomicrobiae;o__Verrucomicrobiales;f__Verrucomicrobiaceae	0	0	0	1.9048e-05	0	0	0	0	0	0	0	0	0	0	0	0	0	0	0	0
d__Bacteria;k__norank_d__Bacteria;p__WPS-2;c__norank_p__WPS-2;o__norank_c__norank_p__WPS-2;f__norank_o__norank_c__norank_p__WPS-2	0	0	0	3.8096e-05	0	1.76916e-05	0	0	1.53464e-05	0.000459184	0	0	0.0205613	3.21538e-05	0	0	0	1.43248e-05	1.70187e-05	0.00304431
d__Bacteria;k__norank_d__Bacteria;p__unclassified_k__norank_d__Bacteria;c__unclassified_k__norank_d__Bacteria;o__unclassified_k__norank_d__Bacteria;f__unclassified_k__norank_d__Bacteria	0.000808474	6.33082e-05	0	0.00464771	0.00011286	3.53832e-05	0	1.9699e-05	4.60391e-05	0	2.08307e-05	3.65932e-05	7.19554e-05	6.43076e-05	0	0	1.81084e-05	0.000143248	5.1056e-05	1.61075e-05

## Sheet: genus
	d1-1	d1-2	d1-3	d1-4	d1-5	d7-1	d7-2	d7-3	d7-4	d7-5	d7-6	d14-1	d14-2	d14-3	d14-4	d14-5	d14-6	d21-1	d21-2	d21-3
#OTU ID	M_N_7	M_N_8	M_N_9	M_N_10	M_N_11	M_N_19	M_N_20	M_N_21	M_N_22	M_N_23	M_N_24	M_N_25	M_N_26	M_N_27	M_N_28	M_N_29	M_N_30	M_N_32	M_N_33	M_N_35
d__Bacteria;k__norank_d__Bacteria;p__Acidobacteriota;c__Acidobacteriae;o__Bryobacterales;f__Bryobacteraceae;g__Bryobacter	6.21903e-05	0	0	0	1.88101e-05	0	0	0	1.53464e-05	0	0	0	0	0	0	0	0	0	0	0
d__Bacteria;k__norank_d__Bacteria;p__Acidobacteriota;c__Acidobacteriae;o__Subgroup_2;f__norank_o__Subgroup_2;g__norank_f__norank_o__Subgroup_2	0	0	3.37126e-05	1.9048e-05	0	0	0	0	3.06927e-05	0	2.08307e-05	1.82966e-05	0	1.60769e-05	0	0	0	0	1.70187e-05	0
d__Bacteria;k__norank_d__Bacteria;p__Acidobacteriota;c__Holophagae;o__Holophagales;f__Holophagaceae;g__norank_f__Holophagaceae	4.14602e-05	0	3.37126e-05	1.9048e-05	5.64302e-05	0	0	0	0	0	0	0	0	0	0	0	0	0	0	0
d__Bacteria;k__norank_d__Bacteria;p__Acidobacteriota;c__Vicinamibacteria;o__Subgroup_17;f__norank_o__Subgroup_17;g__norank_f__norank_o__Subgroup_17	6.21903e-05	0	0	0	0	0	0	0	0	0	0	0	0	0	0	0	0	0	0	0
d__Bacteria;k__norank_d__Bacteria;p__Acidobacteriota;c__Vicinamibacteria;o__Vicinamibacterales;f__Vicinamibacteraceae;g__norank_f__Vicinamibacteraceae	4.14602e-05	0	0	0	0	0	0	0	0	0	0	0	0	0	0	0	0	0	0	0
d__Bacteria;k__norank_d__Bacteria;p__Acidobacteriota;c__Vicinamibacteria;o__Vicinamibacterales;f__norank_o__Vicinamibacterales;g__norank_f__norank_o__Vicinamibacterales	4.14602e-05	0	0	0	0	0	0	0	0	0	0	0	0	0	0	0	1.81084e-05	0	0	0
d__Bacteria;k__norank_d__Bacteria;p__Actinobacteriota;c__Acidimicrobiia;o__Microtrichales;f__Iamiaceae;g__Iamia	0	0	6.74252e-05	0	0	0	0	0	0	0	6.24922e-05	1.82966e-05	1.79888e-05	0	1.67768e-05	0	1.81084e-05	0	0	0
d__Bacteria;k__norank_d__Bacteria;p__Actinobacteriota;c__Acidimicrobiia;o__Microtrichales;f__norank_o__Microtrichales;g__norank_f__norank_o__Microtrichales	0	0	0	0	0	0	0	0	0	0	0	0	0	0	0	0	0	0	0	0
d__Bacteria;k__norank_d__Bacteria;p__Actinobacteriota;c__Acidimicrobiia;o__Microtrichales;f__unclassified_o__Microtrichales;g__unclassified_o__Microtrichales	0	0	0	0	0	0	0	0	0	0	0	0	0	0	0	0	0	0	0	0
d__Bacteria;k__norank_d__Bacteria;p__Actinobacteriota;c__Acidimicrobiia;o__norank_c__Acidimicrobiia;f__norank_o__norank_c__Acidimicrobiia;g__norank_f__norank_o__norank_c__Acidimicrobiia	0	0	0	0	0	0	0	0	0	0	0	0	0	0	0	0	0	0	0	0
d__Bacteria;k__norank_d__Bacteria;p__Actinobacteriota;c__Actinobacteria;o__Actinomycetales;f__Actinomycetaceae;g__Actinomyces	0	0	0	0	3.76201e-05	0.000353832	6.42949e-05	0.000433378	7.67318e-05	4.44372e-05	0.000333292	0.000201262	0	0.000530538	6.71073e-05	8.1809e-05	0.000271626	0.000945437	0.000306336	4.83224e-05
d__Bacteria;k__norank_d__Bacteria;p__Actinobacteriota;c__Actinobacteria;o__Actinomycetales;f__Actinomycetaceae;g__Arcanobacterium	0	0	0	0	0	0	0	0	0	1.48124e-05	0	0	0	0	0	0	0	0	0	0
d__Bacteria;k__norank_d__Bacteria;p__Actinobacteriota;c__Actinobacteria;o__Actinomycetales;f__Actinomycetaceae;g__Trueperella	0	0	0	0	0.000620732	1.76916e-05	2.14316e-05	0	1.53464e-05	0	0	0	0	6.43076e-05	0	0	1.81084e-05	0	0	1.61075e-05
d__Bacteria;k__norank_d__Bacteria;p__Actinobacteriota;c__Actinobacteria;o__Bifidobacteriales;f__Bifidobacteriaceae;g__Bifidobacterium	0.000145111	1.5827e-05	5.05689e-05	3.8096e-05	5.64302e-05	0	0	0	1.53464e-05	0	0	0	0	0	1.67768e-05	1.63618e-05	0	0	0	0
d__Bacteria;k__norank_d__Bacteria;p__Actinobacteriota;c__Actinobacteria;o__Bifidobacteriales;f__Bifidobacteriaceae;g__Gardnerella	0	0	0	0	0	0	0	0	0	0	0	0	0	0	0	0	0	0.000802189	0.000323355	0
d__Bacteria;k__norank_d__Bacteria;p__Actinobacteriota;c__Actinobacteria;o__Corynebacteriales;f__Corynebacteriaceae;g__Corynebacterium	6.21903e-05	1.5827e-05	0.000219132	7.61919e-05	1.88101e-05	8.8458e-05	0.000107158	7.8796e-05	0.000153464	1.48124e-05	0.000187477	0.000182966	1.79888e-05	1.60769e-05	1.67768e-05	3.27236e-05	0.000307843	1.43248e-05	6.80747e-05	0.000177182
d__Bacteria;k__norank_d__Bacteria;p__Actinobacteriota;c__Actinobacteria;o__Corynebacteriales;f__Dietziaceae;g__Dietzia	0	0	1.68563e-05	0	0	0	0	0	0	0	8.33229e-05	1.82966e-05	0	0	0	0	0	0	0	0
d__Bacteria;k__norank_d__Bacteria;p__Actinobacteriota;c__Actinobacteria;o__Corynebacteriales;f__Mycobacteriaceae;g__Mycobacterium	8.29205e-05	0	1.68563e-05	1.9048e-05	0	0	0	0	0	0	0	0	0	0	0	0	0	0	0	0
d__Bacteria;k__norank_d__Bacteria;p__Actinobacteriota;c__Actinobacteria;o__Corynebacteriales;f__Nocardiaceae;g__Rhodococcus	0.00232177	0.000205752	0.0145301	0.0132383	0.000884074	0.00088458	0.00079297	0.000433378	0.00118167	0.000148124	0.000249969	0.00146373	8.99442e-05	0.000434077	3.35537e-05	0.00027815	0.00179273	0.000257846	0.000374411	1.61075e-05
d__Bacteria;k__norank_d__Bacteria;p__Actinobacteriota;c__Actinobacteria;o__Corynebacteriales;f__Tsukamurellaceae;g__Tsukamurella	0.000103651	0	0.000674252	0.00028572	1.88101e-05	5.30748e-05	2.14316e-05	1.9699e-05	0.000107425	5.92496e-05	0	0.000146373	3.59777e-05	1.60769e-05	1.67768e-05	0	5.43252e-05	0	0	0
d__Bacteria;k__norank_d__Bacteria;p__Actinobacteriota;c__Actinobacteria;o__Frankiales;f__Geodermatophilaceae;g__Geodermatophilus	0	0	0	0	0	0	0	0	0	0	0	0	0	0	0	0	0	0	0	0
d__Bacteria;k__norank_d__Bacteria;p__Actinobacteriota;c__Actinobacteria;o__Frankiales;f__Nakamurellaceae;g__Nakamurella	2.07301e-05	0	1.68563e-05	0	0	0	0	0	1.53464e-05	1.48124e-05	0	3.65932e-05	0	0	1.67768e-05	0	0	0	0	0
d__Bacteria;k__norank_d__Bacteria;p__Actinobacteriota;c__Actinobacteria;o__Frankiales;f__Sporichthyaceae;g__Longivirga	0.000103651	0	0	0	0	0	0	0	0	0	0	0	0	0	0	0	0	0	0	0
d__Bacteria;k__norank_d__Bacteria;p__Actinobacteriota;c__Actinobacteria;o__Frankiales;f__norank_o__Frankiales;g__norank_f__norank_o__Frankiales	0	0	0	0	0	0	0	0	0	0	0	0	0	0	0	0	0	0	0	0
d__Bacteria;k__norank_d__Bacteria;p__Actinobacteriota;c__Actinobacteria;o__Micrococcales;f__Dermabacteraceae;g__Dermabacter	0	0	0	0	0	0	0	0	0	0	0	0	0	0	0	0	1.81084e-05	0	0	0
d__Bacteria;k__norank_d__Bacteria;p__Actinobacteriota;c__Actinobacteria;o__Micrococcales;f__Intrasporangiaceae;g__unclassified_f__Intrasporangiaceae	0.000103651	1.5827e-05	0	3.8096e-05	0	1.76916e-05	0	0	1.53464e-05	0	0	3.65932e-05	0	1.60769e-05	0	0	1.81084e-05	0	0	0
d__Bacteria;k__norank_d__Bacteria;p__Actinobacteriota;c__Actinobacteria;o__Micrococcales;f__Microbacteriaceae;g__Agromyces	2.07301e-05	0	0	3.8096e-05	0	0	0	0	0	0	0	0	0	0	0	0	0	0	0	0
d__Bacteria;k__norank_d__Bacteria;p__Actinobacteriota;c__Actinobacteria;o__Micrococcales;f__Microbacteriaceae;g__Microbacterium	8.29205e-05	1.5827e-05	6.74252e-05	0.000133336	0	0	4.28633e-05	0	6.13855e-05	1.48124e-05	0	1.82966e-05	1.79888e-05	3.21538e-05	0	0	1.81084e-05	0	0	0
d__Bacteria;k__norank_d__Bacteria;p__Actinobacteriota;c__Actinobacteria;o__Micrococcales;f__Micrococcaceae;g__Arthrobacter	0.000124381	0	0	0	0	0	0	0	0	0	0	0	0	0	0	0	0	0	0	0
d__Bacteria;k__norank_d__Bacteria;p__Actinobacteriota;c__Actinobacteria;o__Micrococcales;f__Micrococcaceae;g__Kocuria	0	0	3.37126e-05	3.8096e-05	0	0	4.28633e-05	0	0	0	0	3.65932e-05	1.79888e-05	0	0	0	3.62168e-05	0	0	0
d__Bacteria;k__norank_d__Bacteria;p__Actinobacteriota;c__Actinobacteria;o__Micrococcales;f__Micrococcaceae;g__Renibacterium	0	0	5.05689e-05	0	0	0	0	0	0	0	0	1.82966e-05	0	0	0	0	0	0	0	0
d__Bacteria;k__norank_d__Bacteria;p__Actinobacteriota;c__Actinobacteria;o__Micrococcales;f__Micrococcaceae;g__Rothia	0.000642634	0.000253233	0.00364096	0.00283815	0.00496586	0.00010615	0.000214316	1.9699e-05	0.000184156	1.48124e-05	2.08307e-05	9.14829e-05	3.59777e-05	8.03846e-05	1.67768e-05	3.27236e-05	0.00010865	4.29744e-05	0	0.000144967
d__Bacteria;k__norank_d__Bacteria;p__Actinobacteriota;c__Actinobacteria;o__Micrococcales;f__unclassified_o__Micrococcales;g__unclassified_o__Micrococcales	0	0	0	0	0	0	0	0	0	0	0	0	0	0	0	0	3.62168e-05	0	0	0
d__Bacteria;k__norank_d__Bacteria;p__Actinobacteriota;c__Actinobacteria;o__Micromonosporales;f__Micromonosporaceae;g__unclassified_f__Micromonosporaceae	0	0	0	0	0	0	0	0	0	0	0	0	0	0	0	0	0	0	0	0
d__Bacteria;k__norank_d__Bacteria;p__Actinobacteriota;c__Actinobacteria;o__Propionibacteriales;f__Nocardioidaceae;g__Aeromicrobium	0	0	0	0	0	0	0	0	0	0	0	0	0	0	0	0	0	0	0	0
d__Bacteria;k__norank_d__Bacteria;p__Actinobacteriota;c__Actinobacteria;o__Propionibacteriales;f__Nocardioidaceae;g__Nocardioides	6.21903e-05	0	8.42815e-05	1.9048e-05	0	1.76916e-05	0	0	0	0	6.24922e-05	0	0	0	0	0	0	0	0	0
d__Bacteria;k__norank_d__Bacteria;p__Actinobacteriota;c__Actinobacteria;o__Propionibacteriales;f__Propionibacteriaceae;g__Cutibacterium	0	0	3.37126e-05	0.000209528	1.88101e-05	1.76916e-05	0	0	3.06927e-05	0	0	0	0	1.60769e-05	0	0	0	0	0	0
d__Bacteria;k__norank_d__Bacteria;p__Actinobacteriota;c__Actinobacteria;o__Pseudonocardiales;f__Pseudonocardiaceae;g__Pseudonocardia	0	0	3.37126e-05	0	0	1.76916e-05	0	0	0	0	0	0	0	0	0	0	0	0	0	0
d__Bacteria;k__norank_d__Bacteria;p__Actinobacteriota;c__Coriobacteriia;o__Coriobacteriales;f__Atopobiaceae;g__Atopobium	0	0	0	0	0	0	0	0	0	0	0	1.82966e-05	0	8.03846e-05	5.03305e-05	0	0	1.43248e-05	0	0
d__Bacteria;k__norank_d__Bacteria;p__Actinobacteriota;c__Coriobacteriia;o__Coriobacteriales;f__Atopobiaceae;g__Olsenella	2.07301e-05	1.5827e-05	0	7.61919e-05	1.88101e-05	0	0	0	1.53464e-05	0	4.16615e-05	1.82966e-05	1.79888e-05	0.000353692	0.00110727	0	0	0	6.80747e-05	0.000112752
d__Bacteria;k__norank_d__Bacteria;p__Actinobacteriota;c__Coriobacteriia;o__Coriobacteriales;f__Atopobiaceae;g__norank_f__Atopobiaceae	0	0	0	0	0	0.000247682	2.14316e-05	5.9097e-05	1.53464e-05	7.4062e-05	0.000249969	0.000384228	0	0.000482307	0.00134215	0.00027815	3.62168e-05	0.000229197	0	3.22149e-05
d__Bacteria;k__norank_d__Bacteria;p__Actinobacteriota;c__Coriobacteriia;o__Coriobacteriales;f__Coriobacteriaceae;g__Collinsella	0.000124381	1.5827e-05	0	0	1.88101e-05	0.00132687	0.000471496	7.8796e-05	0.000138117	0.00312542	0.00352039	0.00232367	0.000323799	0.00217038	0.00239909	0.0203704	0.00391141	0.00143248	0.000799877	0.00508996
d__Bacteria;k__norank_d__Bacteria;p__Actinobacteriota;c__Coriobacteriia;o__Coriobacteriales;f__Eggerthellaceae;g__DNF00809	0	0	0	0	0	0	0	0	0	0	6.24922e-05	0	0	0	0	0	0	0	0	1.61075e-05
d__Bacteria;k__norank_d__Bacteria;p__Actinobacteriota;c__Coriobacteriia;o__Coriobacteriales;f__Eggerthellaceae;g__Eggerthella	0	0	0	0	0	0	0.00105015	3.9398e-05	0.000107425	2.96248e-05	0.000104154	0	0	0	1.67768e-05	3.27236e-05	0.000380276	1.43248e-05	1.70187e-05	0
d__Bacteria;k__norank_d__Bacteria;p__Actinobacteriota;c__Coriobacteriia;o__Coriobacteriales;f__Eggerthellaceae;g__Enterorhabdus	0	0	0	0	0	0.000159224	0	3.9398e-05	0	0	0	0	0	0	0.000100661	0	3.62168e-05	0.000243522	0	0.000773159
d__Bacteria;k__norank_d__Bacteria;p__Actinobacteriota;c__Coriobacteriia;o__Coriobacteriales;f__Eggerthellaceae;g__Gordonibacter	0	0	0	0	0	0	0	0	0	0	6.24922e-05	0	0	0	0	0	0	0	0	0
d__Bacteria;k__norank_d__Bacteria;p__Actinobacteriota;c__Coriobacteriia;o__Coriobacteriales;f__Eggerthellaceae;g__Paraeggerthella	0	0	0	0	0	3.53832e-05	0	0	0	0	0.000916552	1.82966e-05	0	0	0	1.63618e-05	1.81084e-05	0	0	0
d__Bacteria;k__norank_d__Bacteria;p__Actinobacteriota;c__Coriobacteriia;o__Coriobacteriales;f__Eggerthellaceae;g__norank_f__Eggerthellaceae	0	0	0	0	0	0.000141533	0	0.000216689	6.13855e-05	8.88744e-05	0.00602008	0.000512304	0.000269833	0.000225077	0.00036909	0.00027815	0.00045271	8.59488e-05	0.000102112	0.000144967
d__Bacteria;k__norank_d__Bacteria;p__Actinobacteriota;c__Coriobacteriia;o__Coriobacteriales;f__Eggerthellaceae;g__unclassified_f__Eggerthellaceae	0	0	0	0	0	0	0	0	0	0	0	0	0	0	0	0	9.0542e-05	0	0	0
d__Bacteria;k__norank_d__Bacteria;p__Actinobacteriota;c__Coriobacteriia;o__Coriobacteriales;f__unclassified_o__Coriobacteriales;g__unclassified_o__Coriobacteriales	0	0	0	0	0	1.76916e-05	0	0	0	0	2.08307e-05	1.82966e-05	3.59777e-05	6.43076e-05	1.67768e-05	0	3.62168e-05	2.86496e-05	0	0.00025772
d__Bacteria;k__norank_d__Bacteria;p__Actinobacteriota;c__Thermoleophilia;o__Gaiellales;f__Gaiellaceae;g__Gaiella	0	0	1.68563e-05	1.9048e-05	0	0	0	0	1.53464e-05	0	0	0	0	0	0	0	0	0	0	0
d__Bacteria;k__norank_d__Bacteria;p__Actinobacteriota;c__Thermoleophilia;o__Solirubrobacterales;f__Solirubrobacteraceae;g__Solirubrobacter	0	0	0	0	0	0	0	0	0	0	0	0	0	0	0	0	0	0	0	0
d__Bacteria;k__norank_d__Bacteria;p__Bacteroidota;c__Bacteroidia;o__Bacteroidales;f__Bacteroidaceae;g__Bacteroides	4.14602e-05	1.5827e-05	0	0	1.88101e-05	0.0136933	0.227047	0.105981	0.0362328	0.0142347	0.0114361	0.00744671	0.00787911	0.05016	0.0336879	0.0502798	0.065987	0.059892	0.0384452	0.000483224
d__Bacteria;k__norank_d__Bacteria;p__Bacteroidota;c__Bacteroidia;o__Bacteroidales;f__Barnesiellaceae;g__Barnesiella	0	0	0	0	0	0	0	0	0	0	0	0	0	0	0	1.63618e-05	3.62168e-05	0	0	0
d__Bacteria;k__norank_d__Bacteria;p__Bacteroidota;c__Bacteroidia;o__Bacteroidales;f__F082;g__norank_f__F082	0	0	0	0	0	0	0	0	0	0	0.000187477	0	0.000647598	0	0	0	0	0	0	0
d__Bacteria;k__norank_d__Bacteria;p__Bacteroidota;c__Bacteroidia;o__Bacteroidales;f__Marinifilaceae;g__Butyricimonas	0	0	0	0	0	0.00180454	0.00287184	0.000453077	6.13855e-05	0.000192561	0.00227055	0.00186625	0.0019428	0.00212215	0.00248297	0.00274878	0.00360357	0.000931112	0.00398237	0
d__Bacteria;k__norank_d__Bacteria;p__Bacteroidota;c__Bacteroidia;o__Bacteroidales;f__Marinifilaceae;g__Odoribacter	0	0	0	0	0	0.00122072	0.00831547	7.8796e-05	1.53464e-05	0.00205892	6.24922e-05	0.00075016	3.59777e-05	0.00532146	0.000335537	0.00952256	0.0242109	0.000372445	0.0142106	0.00012886
d__Bacteria;k__norank_d__Bacteria;p__Bacteroidota;c__Bacteroidia;o__Bacteroidales;f__Marinifilaceae;g__Sanguibacteroides	0	0	0	0	0	3.53832e-05	4.28633e-05	0.000137893	0	1.48124e-05	0.000166646	0.00010978	1.79888e-05	0.000932461	0.000184545	6.54472e-05	0.000289734	1.43248e-05	0	0
d__Bacteria;k__norank_d__Bacteria;p__Bacteroidota;c__Bacteroidia;o__Bacteroidales;f__Muribaculaceae;g__CAG-873	2.07301e-05	0	0	0	0	0.00044229	0	0	0	0.000459184	0	0.00192114	0.0078971	3.21538e-05	0.00300305	0.000474492	9.0542e-05	0.00032947	0	0
d__Bacteria;k__norank_d__Bacteria;p__Bacteroidota;c__Bacteroidia;o__Bacteroidales;f__Muribaculaceae;g__norank_f__Muribaculaceae	0	0	0	0.00028572	0	0.193794	0.0706387	0.000728863	0.00185691	0.00531765	0.171833	0.0206568	0.00721353	0.105513	0.0403986	0.00930986	0.0145229	0.013981	0.0376453	0.0115491
d__Bacteria;k__norank_d__Bacteria;p__Bacteroidota;c__Bacteroidia;o__Bacteroidales;f__Paludibacteraceae;g__norank_f__Paludibacteraceae	0	0	0	0	0	0	0	0	0	0	0	0	0	0	0	1.63618e-05	0.000869203	0	0	0
d__Bacteria;k__norank_d__Bacteria;p__Bacteroidota;c__Bacteroidia;o__Bacteroidales;f__Porphyromonadaceae;g__Porphyromonas	0	0	0	0	0	0	0	0	0	0	0	0	0	0	0	0	0	0	0	0
d__Bacteria;k__norank_d__Bacteria;p__Bacteroidota;c__Bacteroidia;o__Bacteroidales;f__Prevotellaceae;g__Alloprevotella	0	0	0	0	0	0.000389215	0.0438063	0.000866756	9.20782e-05	0.000222186	0	0.00665996	0.0526893	0.000546615	0.00504983	0.00973527	0.0455426	0.110387	0.0894331	0.00143356
d__Bacteria;k__norank_d__Bacteria;p__Bacteroidota;c__Bacteroidia;o__Bacteroidales;f__Prevotellaceae;g__Prevotella	0.000228031	7.91352e-05	8.42815e-05	0.000152384	0.000188101	0.194891	0.00919417	0.00133953	0.000475737	0.00435485	2.08307e-05	0.0233099	0.00992984	0.066671	0.0352481	0.0136621	0.0053963	0.0367574	0.00297827	0.00199733
d__Bacteria;k__norank_d__Bacteria;p__Bacteroidota;c__Bacteroidia;o__Bacteroidales;f__Prevotellaceae;g__Prevotellaceae_NK3B31_group	0	0	0	0	0	0.0226629	0.00876554	0.000728863	0.000260888	0.00189599	0.000979044	0	0.00219464	0.0151927	0.028789	0.0104061	0.00273437	0.00180492	0.00188907	0.00251277
d__Bacteria;k__norank_d__Bacteria;p__Bacteroidota;c__Bacteroidia;o__Bacteroidales;f__Prevotellaceae;g__Prevotellaceae_UCG-001	0	1.5827e-05	0	0	0	0	6.42949e-05	0	1.53464e-05	1.48124e-05	0	1.82966e-05	8.99442e-05	0.000498384	0.000268429	0.000130894	3.62168e-05	0.000114598	0	0
d__Bacteria;k__norank_d__Bacteria;p__Bacteroidota;c__Bacteroidia;o__Bacteroidales;f__Prevotellaceae;g__Prevotellaceae_UCG-003	0	0	0	0	0	0.010438	0.0118088	9.8495e-05	6.13855e-05	0	0	0.00572683	0.0116928	0.000627	0.00139248	0.00557937	0.0146859	0.00110301	0.000391429	1.61075e-05
d__Bacteria;k__norank_d__Bacteria;p__Bacteroidota;c__Bacteroidia;o__Bacteroidales;f__Prevotellaceae;g__Prevotellaceae_UCG-004	0	0	0	0	0	1.76916e-05	0	0	0	0.00037031	0.000520768	3.65932e-05	0.0019428	0.005643	0.0023152	9.81708e-05	7.24336e-05	0	0	0
d__Bacteria;k__norank_d__Bacteria;p__Bacteroidota;c__Bacteroidia;o__Bacteroidales;f__Prevotellaceae;g__norank_f__Prevotellaceae	0	0	0	0	0	0	0.000450064	0	0	0	0	0.000548898	0.000683576	3.21538e-05	0.000335537	8.1809e-05	7.24336e-05	0.00068759	0.000850933	0
d__Bacteria;k__norank_d__Bacteria;p__Bacteroidota;c__Bacteroidia;o__Bacteroidales;f__Prevotellaceae;g__unclassified_f__Prevotellaceae	0	0	0	0	0	8.8458e-05	4.28633e-05	1.9699e-05	4.60391e-05	0	0	0.0608545	0.000665587	0.00638253	0.00563702	6.54472e-05	7.24336e-05	0.0160868	0.000102112	0
d__Bacteria;k__norank_d__Bacteria;p__Bacteroidota;c__Bacteroidia;o__Bacteroidales;f__Prolixibacteraceae;g__norank_f__Prolixibacteraceae	0	0	0	0	0	0	0	0	0	0	0	0	0	0	0	0	0	0	0	0
d__Bacteria;k__norank_d__Bacteria;p__Bacteroidota;c__Bacteroidia;o__Bacteroidales;f__Rikenellaceae;g__Alistipes	0	0	0	0	0	0.00107919	0.0152165	0.0098692	0.000552469	0.00162936	0.00879057	0.00285427	0.00122324	0.0448064	0.0118444	0.00165254	0.0156819	0.00164735	0.00462908	0.000177182
d__Bacteria;k__norank_d__Bacteria;p__Bacteroidota;c__Bacteroidia;o__Bacteroidales;f__Rikenellaceae;g__Rikenellaceae_RC9_gut_group	0	0	0	0	0	0.0408676	0.0630304	5.9097e-05	0.000138117	0.0123535	0.0805941	0.0321105	0.016172	0.0339866	0.00447941	0.00557937	0.0094888	0.0114885	0.000459504	0.000467117
d__Bacteria;k__norank_d__Bacteria;p__Bacteroidota;c__Bacteroidia;o__Bacteroidales;f__Rikenellaceae;g__dgA-11_gut_group	0	0	0	0	0	0.000406907	0.00844406	0	1.53464e-05	0	0	0.000274449	0.00062961	0	0	0.00091626	0.00220922	0	0	3.22149e-05
d__Bacteria;k__norank_d__Bacteria;p__Bacteroidota;c__Bacteroidia;o__Bacteroidales;f__Tannerellaceae;g__Macellibacteroides	4.14602e-05	0	0	0	0	0	0	0	0	0	0	0	0	0	0	0	0	0	0	0
d__Bacteria;k__norank_d__Bacteria;p__Bacteroidota;c__Bacteroidia;o__Bacteroidales;f__Tannerellaceae;g__Parabacteroides	0	0	0	0	0	0.00475904	0.00529361	0.0100071	0.000429698	0.00146643	0.00587427	0.00166499	0.00375967	0.0146139	0.00473107	0.0112896	0.0152473	0.00378175	0.0162358	0.000434902
d__Bacteria;k__norank_d__Bacteria;p__Bacteroidota;c__Bacteroidia;o__Bacteroidales;f__norank_o__Bacteroidales;g__norank_f__norank_o__Bacteroidales	0	0	0	0	0	0	0	1.9699e-05	0	0	0	0	0	0	0	0.000687195	0.000217301	0.015614	0.000442485	0
d__Bacteria;k__norank_d__Bacteria;p__Bacteroidota;c__Bacteroidia;o__Bacteroidales;f__p-2534-18B5_gut_group;g__norank_f__p-2534-18B5_gut_group	0	0	0	0	0	0.000176916	0	0	0	0.000385122	0	0.00501327	7.19554e-05	0	0	0.000621748	0.000289734	0.00234927	0	0
d__Bacteria;k__norank_d__Bacteria;p__Bacteroidota;c__Bacteroidia;o__Bacteroidales;f__unclassified_o__Bacteroidales;g__unclassified_o__Bacteroidales	0	0	0	0	0	0	0.00336477	0	0	0	0	0	0.000269833	0	0	9.81708e-05	0.00010865	0.000200547	0	0
d__Bacteria;k__norank_d__Bacteria;p__Bacteroidota;c__Bacteroidia;o__Chitinophagales;f__Chitinophagaceae;g__Edaphobaculum	0	0	3.37126e-05	0	0	0	0	0	0	0	0	0	0	0	0	0	0	0	0	0
d__Bacteria;k__norank_d__Bacteria;p__Bacteroidota;c__Bacteroidia;o__Chitinophagales;f__Chitinophagaceae;g__Ferruginibacter	0	0	1.68563e-05	0	0	0	0	0	0	0	0	0	0	0	0	0	3.62168e-05	0	0	0
d__Bacteria;k__norank_d__Bacteria;p__Bacteroidota;c__Bacteroidia;o__Chitinophagales;f__Chitinophagaceae;g__Hydrotalea	0	0	0	0	0	0	0	0	1.53464e-05	0	0	0	0	0	0	0	0	0	0	0
d__Bacteria;k__norank_d__Bacteria;p__Bacteroidota;c__Bacteroidia;o__Chitinophagales;f__Chitinophagaceae;g__Sediminibacterium	0	0	0	0	0	0	0	1.9699e-05	0	0	0	0	0	1.60769e-05	0	0	0	0	0	0
d__Bacteria;k__norank_d__Bacteria;p__Bacteroidota;c__Bacteroidia;o__Chitinophagales;f__Chitinophagaceae;g__Taibaiella	0	0	0	3.8096e-05	0	0	0	0	0	0	0	0	0	0	0	0	0	0	0	0
d__Bacteria;k__norank_d__Bacteria;p__Bacteroidota;c__Bacteroidia;o__Chitinophagales;f__Chitinophagaceae;g__unclassified_f__Chitinophagaceae	8.29205e-05	0	0.000151707	0	5.64302e-05	0	0	0	3.06927e-05	0	2.08307e-05	3.65932e-05	0	0	0	0	0	0	0	0
d__Bacteria;k__norank_d__Bacteria;p__Bacteroidota;c__Bacteroidia;o__Chitinophagales;f__norank_o__Chitinophagales;g__norank_f__norank_o__Chitinophagales	0	0	0	9.52399e-05	0	0	0	0	0	0	0	3.65932e-05	0	0	0	0	0	0	0	0
d__Bacteria;k__norank_d__Bacteria;p__Bacteroidota;c__Bacteroidia;o__Cytophagales;f__Hymenobacteraceae;g__Pontibacter	0	0	0	0	0	0	0	0	0	0	0	0	0	0	0	0	0	0	0	0
d__Bacteria;k__norank_d__Bacteria;p__Bacteroidota;c__Bacteroidia;o__Cytophagales;f__Spirosomaceae;g__Dyadobacter	2.07301e-05	0	0	7.61919e-05	0	0	0	0	0	0	0	0	1.79888e-05	0	0	0	0	1.43248e-05	1.70187e-05	0
d__Bacteria;k__norank_d__Bacteria;p__Bacteroidota;c__Bacteroidia;o__Cytophagales;f__Spirosomaceae;g__Persicitalea	0	0	0	9.52399e-05	0	0	0	0	0	0	0	0	0	0	0	0	0	0	0	0
d__Bacteria;k__norank_d__Bacteria;p__Bacteroidota;c__Bacteroidia;o__Flavobacteriales;f__Flavobacteriaceae;g__Flavobacterium	0	0	0.00032027	0.000171432	0	3.53832e-05	0	0	3.06927e-05	0	0	0	1.79888e-05	0	3.35537e-05	0	7.24336e-05	0	1.70187e-05	0
d__Bacteria;k__norank_d__Bacteria;p__Bacteroidota;c__Bacteroidia;o__Flavobacteriales;f__Weeksellaceae;g__Bergeyella	0	0	0.0030847	0.00180956	9.40504e-05	0	0	0	0	0	0	0	0	0	0	0	0	0	0	0
d__Bacteria;k__norank_d__Bacteria;p__Bacteroidota;c__Bacteroidia;o__Flavobacteriales;f__Weeksellaceae;g__Chryseobacterium	2.07301e-05	1.5827e-05	0.000674252	0.000152384	3.76201e-05	0	0	9.8495e-05	0.000107425	0	0	1.82966e-05	0	3.21538e-05	0	0	5.43252e-05	0	5.1056e-05	0
d__Bacteria;k__norank_d__Bacteria;p__Bacteroidota;c__Bacteroidia;o__Flavobacteriales;f__Weeksellaceae;g__Cloacibacterium	0	0	6.74252e-05	0	0	0	0	0	0	0	0	0	0	0	0	0	0	0	0	0
d__Bacteria;k__norank_d__Bacteria;p__Bacteroidota;c__Bacteroidia;o__Sphingobacteriales;f__Sphingobacteriaceae;g__Pedobacter	0.000103651	0	0.000438264	0.000114288	1.88101e-05	0	2.14316e-05	0	3.06927e-05	0	0	1.82966e-05	0	3.21538e-05	0	0	1.81084e-05	0	1.70187e-05	0
d__Bacteria;k__norank_d__Bacteria;p__Bacteroidota;c__Bacteroidia;o__Sphingobacteriales;f__Sphingobacteriaceae;g__Sphingobacterium	0	0	0.000168563	0.000114288	0	0	4.28633e-05	0	0	0	0	0	0	1.60769e-05	1.67768e-05	0	3.62168e-05	0	0	0
d__Bacteria;k__norank_d__Bacteria;p__Bacteroidota;c__Bacteroidia;o__Sphingobacteriales;f__Sphingobacteriaceae;g__unclassified_f__Sphingobacteriaceae	2.07301e-05	0	0.000101138	0	0	0	0	0	1.53464e-05	0	0	0	0	0	0	0	0	0	0	0
d__Bacteria;k__norank_d__Bacteria;p__Bacteroidota;c__Bacteroidia;o__Sphingobacteriales;f__env.OPS_17;g__norank_f__env.OPS_17	2.07301e-05	1.5827e-05	8.42815e-05	3.8096e-05	0	0	6.42949e-05	0	6.13855e-05	0	0	1.82966e-05	0	0	0	0	0	1.43248e-05	1.70187e-05	0
d__Bacteria;k__norank_d__Bacteria;p__Bacteroidota;c__Kapabacteria;o__Kapabacteriales;f__norank_o__Kapabacteriales;g__norank_f__norank_o__Kapabacteriales	0	0	3.37126e-05	0	0	0	0	0	1.53464e-05	0	0	0	0	0	0	0	0	0	0	0
d__Bacteria;k__norank_d__Bacteria;p__Bacteroidota;c__Rhodothermia;o__Rhodothermales;f__Rhodothermaceae;g__norank_f__Rhodothermaceae	0	0	5.05689e-05	5.71439e-05	0	8.8458e-05	0	0	1.53464e-05	0	0	0	1.79888e-05	0	0	0	0	0	0	0
d__Bacteria;k__norank_d__Bacteria;p__Bdellovibrionota;c__Bdellovibrionia;o__Bdellovibrionales;f__Bdellovibrionaceae;g__Bdellovibrio	6.21903e-05	0	0.000235988	7.61919e-05	0	3.53832e-05	2.14316e-05	0	4.60391e-05	1.48124e-05	0	0	5.39665e-05	0	0	0	1.81084e-05	0	0	0
d__Bacteria;k__norank_d__Bacteria;p__Campilobacterota;c__Campylobacteria;o__Campylobacterales;f__Campylobacteraceae;g__Campylobacter	0	0	0	0	0	0.00159224	6.42949e-05	3.9398e-05	0.000122771	0.115329	2.08307e-05	7.31864e-05	0.0765605	0.00046623	0.00238231	0.192398	0.0446191	0.0315719	1.70187e-05	0
d__Bacteria;k__norank_d__Bacteria;p__Campilobacterota;c__Campylobacteria;o__Campylobacterales;f__Helicobacteraceae;g__Helicobacter	0	0	0	0	0	8.8458e-05	0.000428633	1.9699e-05	0.000491084	0.665492	2.08307e-05	0.00193944	0.480842	0.000594846	0.190082	0.126329	0.00487116	0.0837714	0.128627	1.61075e-05
d__Bacteria;k__norank_d__Bacteria;p__Chloroflexi;c__Anaerolineae;o__Anaerolineales;f__Anaerolineaceae;g__norank_f__Anaerolineaceae	0	0	0	0	0	0	0	0	0	0	0	0	0	0	0	0	0	0	0	0
d__Bacteria;k__norank_d__Bacteria;p__Chloroflexi;c__Anaerolineae;o__Caldilineales;f__Caldilineaceae;g__norank_f__Caldilineaceae	0	0	0	3.8096e-05	0	0	0	0	0	0	0	0	0	0	0	0	0	0	0	0
d__Bacteria;k__norank_d__Bacteria;p__Chloroflexi;c__Chloroflexia;o__Chloroflexales;f__Roseiflexaceae;g__norank_f__Roseiflexaceae	0.000103651	0	0	0	0	0	0	0	0	0	0	0	0	0	0	0	0	0	0	0
d__Bacteria;k__norank_d__Bacteria;p__Chloroflexi;c__Chloroflexia;o__Thermomicrobiales;f__JG30-KF-CM45;g__norank_f__JG30-KF-CM45	6.21903e-05	0	0.000101138	0	9.40504e-05	5.30748e-05	0	1.9699e-05	3.06927e-05	0	0	0.00010978	5.39665e-05	0.000192923	1.67768e-05	1.63618e-05	0.000144867	0	0	0
d__Bacteria;k__norank_d__Bacteria;p__Chloroflexi;c__Gitt-GS-136;o__norank_c__Gitt-GS-136;f__norank_o__norank_c__Gitt-GS-136;g__norank_f__norank_o__norank_c__Gitt-GS-136	6.21903e-05	0	0	0	0	0	0	0	0	0	0	0	0	0	0	0	0	0	0	0
d__Bacteria;k__norank_d__Bacteria;p__Chloroflexi;c__KD4-96;o__norank_c__KD4-96;f__norank_o__norank_c__KD4-96;g__norank_f__norank_o__norank_c__KD4-96	4.14602e-05	0	0	0	0	0	0	0	0	0	0	0	0	1.60769e-05	0	0	0	0	0	0
d__Bacteria;k__norank_d__Bacteria;p__Chloroflexi;c__Ktedonobacteria;o__C0119;f__norank_o__C0119;g__norank_f__norank_o__C0119	0	0	0	0	0	0	0	0	0	0	0	0	0	0	0	0	0	0	0	0
d__Bacteria;k__norank_d__Bacteria;p__Chloroflexi;c__TK10;o__norank_c__TK10;f__norank_o__norank_c__TK10;g__norank_f__norank_o__norank_c__TK10	4.14602e-05	0	0	0	0	0	0	0	0	0	0	0	0	0	0	0	0	0	0	0
d__Bacteria;k__norank_d__Bacteria;p__Cyanobacteria;c__Cyanobacteriia;o__Chloroplast;f__norank_o__Chloroplast;g__norank_f__norank_o__Chloroplast	0	0	3.37126e-05	1.9048e-05	1.88101e-05	0	2.14316e-05	0	0	0	0	0	0	0	0	0	1.81084e-05	0	0	0
d__Bacteria;k__norank_d__Bacteria;p__Cyanobacteria;c__Cyanobacteriia;o__Synechococcales;f__Cyanobiaceae;g__Synechococcus_CC9902	0	0	0	0	0	0	0	0	0	0	0	0	0	0	0	0	0	0	0	0
d__Bacteria;k__norank_d__Bacteria;p__Cyanobacteria;c__Vampirivibrionia;o__Gastranaerophilales;f__norank_o__Gastranaerophilales;g__norank_f__norank_o__Gastranaerophilales	0	0	0	0	0	0	0	0	0	0	0	1.82966e-05	8.99442e-05	0	0	0	0	0.000186222	0.00051056	6.44299e-05
d__Bacteria;k__norank_d__Bacteria;p__Cyanobacteria;c__Vampirivibrionia;o__Obscuribacterales;f__Obscuribacteraceae;g__Candidatus_Obscuribacter	0	0	0	0	0	0	0	0	1.53464e-05	0	0	0	0	0	0	0	1.81084e-05	0	0	0
d__Bacteria;k__norank_d__Bacteria;p__Cyanobacteria;c__Vampirivibrionia;o__Vampirovibrionales;f__Vampirovibrionaceae;g__norank_f__Vampirovibrionaceae	0	0	0	0	0	0	0	0	0	0	0	0	0	0	0	0	0	0	0	0
d__Bacteria;k__norank_d__Bacteria;p__Deferribacterota;c__Deferribacteres;o__Deferribacterales;f__Deferribacteraceae;g__Mucispirillum	0	0	0	0	0	0	2.14316e-05	0	0	0.0115092	0.038516	0.000219559	0.000989387	0	0	0.00490854	0.000126759	0	0.0061097	0
d__Bacteria;k__norank_d__Bacteria;p__Deinococcota;c__Deinococci;o__Deinococcales;f__Deinococcaceae;g__Deinococcus	4.14602e-05	0	3.37126e-05	3.8096e-05	0	0	0	0	0	0	0	0	1.79888e-05	0	0	0	0	0	0	0
d__Bacteria;k__norank_d__Bacteria;p__Desulfobacterota;c__Desulfovibrionia;o__Desulfovibrionales;f__Desulfovibrionaceae;g__Bilophila	0	0	0	0	0	5.30748e-05	0.0129661	7.8796e-05	0.000245542	0.000133312	0.000499938	0.00594639	0.00259039	0.000273308	0.000503305	0.000343598	0.00034406	0.00038677	0.000119131	8.05373e-05
d__Bacteria;k__norank_d__Bacteria;p__Desulfobacterota;c__Desulfovibrionia;o__Desulfovibrionales;f__Desulfovibrionaceae;g__Desulfovibrio	0	0	0	0	0	0.00513056	0.00345049	0.000728863	0.000107425	0.000725808	0.00943632	0.00638551	0.0050009	0.0067523	0.00323793	0.000981708	0.0539992	0.00492773	0.109821	0.00306042
d__Bacteria;k__norank_d__Bacteria;p__Desulfobacterota;c__Desulfovibrionia;o__Desulfovibrionales;f__Desulfovibrionaceae;g__Mailhella	0	0	0	0	0	0.000176916	0	1.9699e-05	1.53464e-05	1.48124e-05	0.000145815	0.000988016	0.000377766	0.000418	0.000855619	3.27236e-05	0.00034406	0.000888138	1.70187e-05	1.61075e-05
d__Bacteria;k__norank_d__Bacteria;p__Desulfobacterota;c__Desulfovibrionia;o__Desulfovibrionales;f__Desulfovibrionaceae;g__norank_f__Desulfovibrionaceae	0	0	0	0	0	0.00010615	0	0.00896304	0.00102821	0.000222186	0.00324959	0	7.19554e-05	0.0328773	0.007969	0.000474492	0.000398385	0.0299102	0.00941132	0.000451009
d__Bacteria;k__norank_d__Bacteria;p__Desulfobacterota;c__Desulfovibrionia;o__Desulfovibrionales;f__Desulfovibrionaceae;g__unclassified_f__Desulfovibrionaceae	0	0	0	0	0	0	0	0	0	0	0	0	0.000269833	0	0	3.27236e-05	0.000199192	0	0.000170187	0
d__Bacteria;k__norank_d__Bacteria;p__Desulfobacterota;c__Desulfuromonadia;o__Bradymonadales;f__norank_o__Bradymonadales;g__norank_f__norank_o__Bradymonadales	0	0	0	0	0	0.00576746	0	0	0	1.48124e-05	0.00168729	0.00223218	0.000197877	0.000996769	5.03305e-05	0	0	0.00166168	0	0
d__Bacteria;k__norank_d__Bacteria;p__Desulfobacterota;c__Desulfuromonadia;o__Geobacterales;f__Geobacteraceae;g__Geobacter	0	0	0	0	0	0	0	0	0	0	0	0	0	0	0	0	0	0	0	0
d__Bacteria;k__norank_d__Bacteria;p__Desulfobacterota;c__Desulfuromonadia;o__Geobacterales;f__Geobacteraceae;g__norank_f__Geobacteraceae	0	0	0	0	0	0	0	0	0	0	0	0	0	0	0	0	0	0	0	0
d__Bacteria;k__norank_d__Bacteria;p__Firmicutes;c__Bacilli;o__Acholeplasmatales;f__Acholeplasmataceae;g__Anaeroplasma	0	0	0	0	0	0	0	0	4.60391e-05	0	0	0	0	0	0	0	0	0	0	0
d__Bacteria;k__norank_d__Bacteria;p__Firmicutes;c__Bacilli;o__Bacillales;f__Bacillaceae;g__Bacillus	0.000145111	3.16541e-05	6.74252e-05	0.000114288	5.64302e-05	0	0	0	6.13855e-05	0	2.08307e-05	5.48898e-05	3.59777e-05	0	0	0	0	1.43248e-05	1.70187e-05	3.22149e-05
d__Bacteria;k__norank_d__Bacteria;p__Firmicutes;c__Bacilli;o__Bacillales;f__Bacillaceae;g__Ureibacillus	0	0	0	0	0	0	0	0	0	0	0	0	0	0	0	0	0	0	0	0
d__Bacteria;k__norank_d__Bacteria;p__Firmicutes;c__Bacilli;o__Bacillales;f__Planococcaceae;g__Kurthia	0	0	0.000151707	0	0	0	0	0	0	0	0	0	0	0	0	0	0	0	0	0
d__Bacteria;k__norank_d__Bacteria;p__Firmicutes;c__Bacilli;o__Erysipelotrichales;f__Erysipelatoclostridiaceae;g__Candidatus_Stoquefichus	0	0	0	0	0	0	0	0	0	1.48124e-05	0	0	0	0	0	0	0	0	0	0
d__Bacteria;k__norank_d__Bacteria;p__Firmicutes;c__Bacilli;o__Erysipelotrichales;f__Erysipelatoclostridiaceae;g__Catenibacterium	2.07301e-05	0	0	0	0	0	0	0	1.53464e-05	0	0	0	0	0	0	0	0.00157543	0.000415419	0.000102112	0.00180404
d__Bacteria;k__norank_d__Bacteria;p__Firmicutes;c__Bacilli;o__Erysipelotrichales;f__Erysipelatoclostridiaceae;g__Erysipelatoclostridium	0	0	0	0	0	0	0	0.0019305	0.00696725	0	0	0	0	0.000112538	1.67768e-05	4.90854e-05	1.81084e-05	0	0	0
d__Bacteria;k__norank_d__Bacteria;p__Firmicutes;c__Bacilli;o__Erysipelotrichales;f__Erysipelatoclostridiaceae;g__Sharpea	0	0	0	0	0	0	0	0	0	0	0	0	0	0	0	0	0	1.43248e-05	6.80747e-05	0.000144967
d__Bacteria;k__norank_d__Bacteria;p__Firmicutes;c__Bacilli;o__Erysipelotrichales;f__Erysipelatoclostridiaceae;g__UCG-004	0	0	0	0	0	0.000813814	0	0.000137893	0	0.000133312	0.000104154	0.000878236	0.00030581	0.000144692	0.00105694	4.90854e-05	0.00010865	0.00545775	0	0
d__Bacteria;k__norank_d__Bacteria;p__Firmicutes;c__Bacilli;o__Erysipelotrichales;f__Erysipelatoclostridiaceae;g__norank_f__Erysipelatoclostridiaceae	0	0	0	0	0	0	0	0	0	0	0	0	1.79888e-05	1.60769e-05	1.67768e-05	0	0	0	0	0
d__Bacteria;k__norank_d__Bacteria;p__Firmicutes;c__Bacilli;o__Erysipelotrichales;f__Erysipelatoclostridiaceae;g__unclassified_f__Erysipelatoclostridiaceae	0	0	0	0	0	1.76916e-05	0	0	0	4.44372e-05	2.08307e-05	0	0	0	0	0	0	0	0	0
d__Bacteria;k__norank_d__Bacteria;p__Firmicutes;c__Bacilli;o__Erysipelotrichales;f__Erysipelotrichaceae;g__Catenisphaera	0	0	0	0	0	3.53832e-05	0.00621517	0	0	1.48124e-05	0.000104154	0.000530601	8.99442e-05	1.60769e-05	0	0.000130894	7.24336e-05	5.72992e-05	0	0.00190068
d__Bacteria;k__norank_d__Bacteria;p__Firmicutes;c__Bacilli;o__Erysipelotrichales;f__Erysipelotrichaceae;g__Clostridium_innocuum_group	0	0	0.000151707	0	0	0.000371524	6.42949e-05	0.0018911	1.53464e-05	0	0	1.82966e-05	0	0	3.35537e-05	4.90854e-05	1.81084e-05	0	0	0
d__Bacteria;k__norank_d__Bacteria;p__Firmicutes;c__Bacilli;o__Erysipelotrichales;f__Erysipelotrichaceae;g__Faecalibaculum	0	1.5827e-05	0	0	0	0	0	0	0	0	0	0	0	0	0	0	0	0	0	0
d__Bacteria;k__norank_d__Bacteria;p__Firmicutes;c__Bacilli;o__Erysipelotrichales;f__Erysipelotrichaceae;g__Faecalicoccus	0	0	0	0	0	5.30748e-05	0	0	0	4.44372e-05	0	0	0	0.000192923	0.000251653	1.63618e-05	1.81084e-05	0	1.70187e-05	0
d__Bacteria;k__norank_d__Bacteria;p__Firmicutes;c__Bacilli;o__Erysipelotrichales;f__Erysipelotrichaceae;g__Faecalitalea	2.07301e-05	0	0	0	0	0	0	0	0	0	0	0	0	0	0	0	0	0	0	0
d__Bacteria;k__norank_d__Bacteria;p__Firmicutes;c__Bacilli;o__Erysipelotrichales;f__Erysipelotrichaceae;g__Holdemanella	2.07301e-05	0	1.68563e-05	0	0	0.0192308	0.000364338	0.000256087	0	0.000873932	0	7.31864e-05	3.59777e-05	0.00197746	0.000301983	0.00163618	0.00143056	0.000114598	0.000476523	0.000273827
d__Bacteria;k__norank_d__Bacteria;p__Firmicutes;c__Bacilli;o__Erysipelotrichales;f__Erysipelotrichaceae;g__Holdemania	0	0	0	0	0	0	0.000407201	0.000157592	1.53464e-05	0	0	3.65932e-05	0	0.000337615	3.35537e-05	1.63618e-05	1.81084e-05	0	0	0
d__Bacteria;k__norank_d__Bacteria;p__Firmicutes;c__Bacilli;o__Erysipelotrichales;f__Erysipelotrichaceae;g__Solobacterium	0	0	0	0	0	3.53832e-05	0	0	0	0	0	0	0	0	0	0	1.81084e-05	0	0	0
d__Bacteria;k__norank_d__Bacteria;p__Firmicutes;c__Bacilli;o__Erysipelotrichales;f__Erysipelotrichaceae;g__Turicibacter	0.000248761	1.5827e-05	0.000421408	0	0.000244531	0.000424598	8.57265e-05	5.9097e-05	0	0	0.000166646	0.00181136	7.19554e-05	3.21538e-05	0	0	1.81084e-05	1.43248e-05	0	0
d__Bacteria;k__norank_d__Bacteria;p__Firmicutes;c__Bacilli;o__Erysipelotrichales;f__Erysipelotrichaceae;g__norank_f__Erysipelotrichaceae	0	0	0	0	0	0.000176916	0.00700814	1.9699e-05	3.06927e-05	1.48124e-05	0.000874891	0.000365932	0.000539665	0	3.35537e-05	0.000114533	0.000507035	0.010142	6.80747e-05	0.000515439
d__Bacteria;k__norank_d__Bacteria;p__Firmicutes;c__Bacilli;o__Exiguobacterales;f__Exiguobacteraceae;g__Exiguobacterium	2.07301e-05	0	5.05689e-05	0	0	0	0	0	0	0	0	0	0	0	0	0	0	0	0	0
d__Bacteria;k__norank_d__Bacteria;p__Firmicutes;c__Bacilli;o__Izemoplasmatales;f__norank_o__Izemoplasmatales;g__norank_f__norank_o__Izemoplasmatales	0	0	0	0	0	0	0	0	0	0	4.16615e-05	3.65932e-05	0.000125922	0	0	0	0	1.43248e-05	0	0
d__Bacteria;k__norank_d__Bacteria;p__Firmicutes;c__Bacilli;o__Lactobacillales;f__Aerococcaceae;g__Aerococcus	8.29205e-05	3.16541e-05	0.000286557	1.9048e-05	5.64302e-05	0	0	0	0	0	0	0	0	0	0	0	0	0	0	0
d__Bacteria;k__norank_d__Bacteria;p__Firmicutes;c__Bacilli;o__Lactobacillales;f__Aerococcaceae;g__Facklamia	0	0	0.000370839	3.8096e-05	0	0	0	0	0	0	0	0	1.79888e-05	0	0	0	0	0	0	0
d__Bacteria;k__norank_d__Bacteria;p__Firmicutes;c__Bacilli;o__Lactobacillales;f__Aerococcaceae;g__Globicatella	0	0	8.42815e-05	0.000114288	0.000131671	0.000123841	0.000171453	0	0	0	2.08307e-05	1.82966e-05	0	0	0	4.90854e-05	0.000199192	0	0	3.22149e-05
d__Bacteria;k__norank_d__Bacteria;p__Firmicutes;c__Bacilli;o__Lactobacillales;f__Aerococcaceae;g__unclassified_f__Aerococcaceae	0	0	0	0	0	0	0	0	0	0	0	0	0	0	0	0	3.62168e-05	0	0	0
d__Bacteria;k__norank_d__Bacteria;p__Firmicutes;c__Bacilli;o__Lactobacillales;f__Carnobacteriaceae;g__Granulicatella	0	0	0	0	5.64302e-05	1.76916e-05	8.57265e-05	0	1.53464e-05	0	0	0	0	0	0	0	7.24336e-05	0	0	0
d__Bacteria;k__norank_d__Bacteria;p__Firmicutes;c__Bacilli;o__Lactobacillales;f__Enterococcaceae;g__Enterococcus	0.149775	0.137505	0.0142604	0.0417151	0.0240205	1.76916e-05	0.000300043	1.9699e-05	6.13855e-05	0	0.000124984	9.14829e-05	0	0.000562692	5.03305e-05	0.000261789	1.81084e-05	0.0101993	0.00248473	0
d__Bacteria;k__norank_d__Bacteria;p__Firmicutes;c__Bacilli;o__Lactobacillales;f__Lactobacillaceae;g__Lactobacillus	0.00337901	0.00101293	0.00289928	0.00158098	0.000470252	0.14194	0.0684526	0.0406587	0.104386	0.0316245	0.339562	0.333931	0.0175751	0.144708	0.115777	0.175529	0.0932764	0.119455	0.0730952	0.694941
d__Bacteria;k__norank_d__Bacteria;p__Firmicutes;c__Bacilli;o__Lactobacillales;f__Leuconostocaceae;g__Weissella	4.14602e-05	0.000284887	0	0	0.00411941	0	0	0	0	0	0	0	0	0	0	0	0	0	0	3.22149e-05
d__Bacteria;k__norank_d__Bacteria;p__Firmicutes;c__Bacilli;o__Lactobacillales;f__Streptococcaceae;g__Lactococcus	0	0.000189925	1.68563e-05	0	0.00776856	0	0	0	1.53464e-05	0	0	0	0	1.60769e-05	0	0	0	0	0	0
d__Bacteria;k__norank_d__Bacteria;p__Firmicutes;c__Bacilli;o__Lactobacillales;f__Streptococcaceae;g__Streptococcus	0.0083957	0.0103825	0.151791	0.0661155	0.104452	0.0148256	0.0488641	0.00252147	0.0947485	0.000281436	0.0121235	0.00848962	0.000179888	0.00964615	0.00161058	0.0774567	0.0650454	0.00524288	0.00239963	0.00558929
d__Bacteria;k__norank_d__Bacteria;p__Firmicutes;c__Bacilli;o__Lactobacillales;f__unclassified_o__Lactobacillales;g__unclassified_o__Lactobacillales	0	0	0	0	0	1.76916e-05	4.28633e-05	0	1.53464e-05	1.48124e-05	0	3.65932e-05	0	1.60769e-05	0	0.000310874	0	0	0	1.61075e-05
d__Bacteria;k__norank_d__Bacteria;p__Firmicutes;c__Bacilli;o__RF39;f__norank_o__RF39;g__norank_f__norank_o__RF39	0	0	0	0	0	0	0	0	0	0	0	0	0.000107933	0	0	0	0	4.29744e-05	0	6.44299e-05
d__Bacteria;k__norank_d__Bacteria;p__Firmicutes;c__Bacilli;o__Staphylococcales;f__Gemellaceae;g__Gemella	0	0	0.000151707	0.000133336	1.88101e-05	0	6.42949e-05	0	0	0	0	0.000146373	3.59777e-05	1.60769e-05	0	1.63618e-05	5.43252e-05	1.43248e-05	0	0
d__Bacteria;k__norank_d__Bacteria;p__Firmicutes;c__Bacilli;o__Staphylococcales;f__Staphylococcaceae;g__Staphylococcus	0.00615684	0.000411503	0.00396123	0.00451437	0.040404	0	2.14316e-05	0	1.53464e-05	0	0	0	0	0	1.67768e-05	4.90854e-05	3.62168e-05	0	0	0
d__Bacteria;k__norank_d__Bacteria;p__Firmicutes;c__Clostridia;o__Christensenellales;f__Christensenellaceae;g__Christensenella	0	0	0	0	0	0	0.00012859	0	3.06927e-05	0	4.16615e-05	0.000164669	0	0.000723461	3.35537e-05	0	0.000362168	0	0.000306336	0
d__Bacteria;k__norank_d__Bacteria;p__Firmicutes;c__Clostridia;o__Christensenellales;f__Christensenellaceae;g__Christensenellaceae_R-7_group	0	0	1.68563e-05	0	0	0.000919963	0.00137162	5.9097e-05	1.53464e-05	0.000177749	0.0151648	0.0127527	0.00491096	0.00607707	0.0011576	0.00150528	0.0058128	0.00449799	0.000153168	0.000644299
d__Bacteria;k__norank_d__Bacteria;p__Firmicutes;c__Clostridia;o__Christensenellales;f__Christensenellaceae;g__norank_f__Christensenellaceae	0	0	0	0	0	0	0	0	0	0	4.16615e-05	1.82966e-05	0	0	0	1.63618e-05	9.0542e-05	0	0	0
d__Bacteria;k__norank_d__Bacteria;p__Firmicutes;c__Clostridia;o__Christensenellales;f__Christensenellaceae;g__unclassified_f__Christensenellaceae	0	0	0	0	0	1.76916e-05	8.57265e-05	0	0	0	6.24922e-05	5.48898e-05	0	0	0	0	5.43252e-05	4.29744e-05	0	0
d__Bacteria;k__norank_d__Bacteria;p__Firmicutes;c__Clostridia;o__Clostridia_UCG-014;f__norank_o__Clostridia_UCG-014;g__norank_f__norank_o__Clostridia_UCG-014	0	0	0	0	0	7.07664e-05	0	0	1.53464e-05	0	0	1.82966e-05	0	1.60769e-05	0	0.000523577	0.000181084	0.00396797	0	0.000595976
d__Bacteria;k__norank_d__Bacteria;p__Firmicutes;c__Clostridia;o__Clostridia_vadinBB60_group;f__norank_o__Clostridia_vadinBB60_group;g__norank_f__norank_o__Clostridia_vadinBB60_group	0	0	0	0	0	0.00221145	0.0144664	7.8796e-05	0.000184156	0.000607308	0.00531184	0.0198518	0.0153445	0.0184563	0.00909304	0.00643018	0.00411061	0.00700483	0.000493541	0
d__Bacteria;k__norank_d__Bacteria;p__Firmicutes;c__Clostridia;o__Clostridiales;f__Clostridiaceae;g__Clostridium_sensu_stricto_1	0.0842057	0.0641628	0.101441	0.0565725	0.0195625	0.00307834	0.000492928	0.000334883	0.0359258	5.92496e-05	0.0021664	0.00757479	0.000125922	0.000723461	0.000570412	0.00017998	0.00188327	0.000286496	0.000136149	0.000177182
d__Bacteria;k__norank_d__Bacteria;p__Firmicutes;c__Clostridia;o__Clostridiales;f__Clostridiaceae;g__Clostridium_sensu_stricto_11	2.07301e-05	0	0	0	0	0	0	0	0	0	0	0	0	0	0	0	0	0	0	0
d__Bacteria;k__norank_d__Bacteria;p__Firmicutes;c__Clostridia;o__Clostridiales;f__Clostridiaceae;g__Clostridium_sensu_stricto_13	0.000456063	0	0.00423093	0.00146669	3.76201e-05	0	0	0	0	0	0	0	0	0	0	0	0	0	0	0
d__Bacteria;k__norank_d__Bacteria;p__Firmicutes;c__Clostridia;o__Clostridiales;f__Clostridiaceae;g__Clostridium_sensu_stricto_2	0	4.74811e-05	8.42815e-05	9.52399e-05	0	3.53832e-05	0	9.8495e-05	0	0	0.000979044	3.65932e-05	0	0	0	0	0	0	0	0
d__Bacteria;k__norank_d__Bacteria;p__Firmicutes;c__Clostridia;o__Clostridiales;f__Clostridiaceae;g__Sarcina	0	0	0	0	0	0	0	0	0	0	0	0	0	0	0	0	0	0	0	0
d__Bacteria;k__norank_d__Bacteria;p__Firmicutes;c__Clostridia;o__Clostridiales;f__Clostridiaceae;g__Youngiibacter	0	0	0	0	0	0	0	0	0	0	0	0	0	3.21538e-05	0	0	0	0	0	0
d__Bacteria;k__norank_d__Bacteria;p__Firmicutes;c__Clostridia;o__Eubacteriales;f__Anaerofustaceae;g__Anaerofustis	0	0	0	0	0	5.30748e-05	4.28633e-05	0	0	0	2.08307e-05	1.82966e-05	0	0	3.35537e-05	6.54472e-05	1.81084e-05	1.43248e-05	1.70187e-05	1.61075e-05
d__Bacteria;k__norank_d__Bacteria;p__Firmicutes;c__Clostridia;o__Eubacteriales;f__Eubacteriaceae;g__Eubacterium	0	0	0	0	0	0	0.0012859	0	1.53464e-05	0	0	0	0	0.00139869	0	0.000310874	0.00329573	0	0	0
d__Bacteria;k__norank_d__Bacteria;p__Firmicutes;c__Clostridia;o__Lachnospirales;f__Defluviitaleaceae;g__Defluviitaleaceae_UCG-011	0	0	0	0	0	0	0	0	0	0	0	0	0	0	0	0	0	4.29744e-05	0	0.000144967
d__Bacteria;k__norank_d__Bacteria;p__Firmicutes;c__Clostridia;o__Lachnospirales;f__Lachnospiraceae;g__A2	0	0	0	0	0	0	0	0	9.20782e-05	0	0	0	0	0	0	0	0	0	0	0
d__Bacteria;k__norank_d__Bacteria;p__Firmicutes;c__Clostridia;o__Lachnospirales;f__Lachnospiraceae;g__Acetitomaculum	0	0	0	0	0	0	0	0	0	0	0.000124984	0.000201262	1.79888e-05	1.60769e-05	1.67768e-05	0	7.24336e-05	0	0	0
d__Bacteria;k__norank_d__Bacteria;p__Firmicutes;c__Clostridia;o__Lachnospirales;f__Lachnospiraceae;g__Anaerostipes	0	0	0	0	0	0	0.000471496	0	0	0	0	0	0	1.60769e-05	0	0	0	0	0	0
d__Bacteria;k__norank_d__Bacteria;p__Firmicutes;c__Clostridia;o__Lachnospirales;f__Lachnospiraceae;g__Blautia	0.000414602	1.5827e-05	1.68563e-05	3.8096e-05	0	0.000813814	0.0178526	0.000630368	7.67318e-05	0.000355498	0.00612423	5.48898e-05	0.0001619	0.00218646	0.00117438	0.00404136	0.000633794	0.000415419	0.000391429	0.00678124
d__Bacteria;k__norank_d__Bacteria;p__Firmicutes;c__Clostridia;o__Lachnospirales;f__Lachnospiraceae;g__CHKCI001	0	0	0	0	0	0	0	0	0	0	0	0	0	0	0	0	0	0	0	0.000177182
d__Bacteria;k__norank_d__Bacteria;p__Firmicutes;c__Clostridia;o__Lachnospirales;f__Lachnospiraceae;g__Cellulosilyticum	0	0	1.68563e-05	0	0	0	0	0	0	0	0	1.82966e-05	0	3.21538e-05	0	0	0	0	1.70187e-05	0
d__Bacteria;k__norank_d__Bacteria;p__Firmicutes;c__Clostridia;o__Lachnospirales;f__Lachnospiraceae;g__Coprococcus	0	0	0	0	0	0	0	0	0	0	0	0	0	0	0	0	1.81084e-05	0.00114598	0	0
d__Bacteria;k__norank_d__Bacteria;p__Firmicutes;c__Clostridia;o__Lachnospirales;f__Lachnospiraceae;g__Eisenbergiella	0	0	0	0	0	0.00465289	4.28633e-05	0.000630368	3.06927e-05	0.000133312	0.00554097	0.000402525	0	0.00151123	0.000570412	0.000229065	0.000253518	0.000100274	0	0.000289934
d__Bacteria;k__norank_d__Bacteria;p__Firmicutes;c__Clostridia;o__Lachnospirales;f__Lachnospiraceae;g__Epulopiscium	0.00980534	6.33082e-05	0.00923725	0.0136003	0.00323533	0	0	0	0	0	2.08307e-05	0.000128076	0	0	0	0	0	0	0	0
d__Bacteria;k__norank_d__Bacteria;p__Firmicutes;c__Clostridia;o__Lachnospirales;f__Lachnospiraceae;g__Eubacterium_fissicatena_group	0	0	0	0	0	0.0191423	0.00105015	0.00116224	0.000260888	7.4062e-05	0.00849894	0.00797731	5.39665e-05	0.00159161	5.03305e-05	0.000130894	0.000362168	0.00126058	0	8.05373e-05
d__Bacteria;k__norank_d__Bacteria;p__Firmicutes;c__Clostridia;o__Lachnospirales;f__Lachnospiraceae;g__Eubacterium_hallii_group	0.000103651	0	0	0	0	1.76916e-05	0.000407201	0	0	0	0	0.000603787	1.79888e-05	0	0	1.63618e-05	0	0.00035812	3.40373e-05	0.00273827
d__Bacteria;k__norank_d__Bacteria;p__Firmicutes;c__Clostridia;o__Lachnospirales;f__Lachnospiraceae;g__Eubacterium_ventriosum_group	2.07301e-05	0	0	0	0	0	0	0	6.13855e-05	0	0	0	0	0	0	0	0	0	0	0
d__Bacteria;k__norank_d__Bacteria;p__Firmicutes;c__Clostridia;o__Lachnospirales;f__Lachnospiraceae;g__Frisingicoccus	0	0	0	0	0	0	6.42949e-05	0	0	4.44372e-05	6.24922e-05	0	0	0.000209	6.71073e-05	0.000147256	1.81084e-05	0.000171898	0	0
d__Bacteria;k__norank_d__Bacteria;p__Firmicutes;c__Clostridia;o__Lachnospirales;f__Lachnospiraceae;g__GCA-900066755	0	0	0	0	0	0	0.000107158	0	0	1.48124e-05	0	0	0	6.43076e-05	6.71073e-05	1.63618e-05	0.000144867	0	0	0
d__Bacteria;k__norank_d__Bacteria;p__Firmicutes;c__Clostridia;o__Lachnospirales;f__Lachnospiraceae;g__Howardella	0	0	0	0	0	0.000831505	0.000664381	0.00130013	0.00159602	1.48124e-05	0.000124984	0.00192114	0	0.000482307	0.000486528	0.000899899	0.000941637	0.000143248	0.000170187	0.000161075
d__Bacteria;k__norank_d__Bacteria;p__Firmicutes;c__Clostridia;o__Lachnospirales;f__Lachnospiraceae;g__Hungatella	2.07301e-05	0	0	0	0	8.8458e-05	2.14316e-05	1.9699e-05	0	0	0.000270799	0	0	0	1.67768e-05	0	0	0	0	0
d__Bacteria;k__norank_d__Bacteria;p__Firmicutes;c__Clostridia;o__Lachnospirales;f__Lachnospiraceae;g__Lachnoclostridium	0	0	0	1.9048e-05	0	0.0222914	0.00383626	0.00289575	0.00084405	0.00512509	0.0273716	0.0250846	0.00102536	0.0126847	0.0132873	0.00104715	0.00260761	0.00230629	0.000936027	0.000563761
d__Bacteria;k__norank_d__Bacteria;p__Firmicutes;c__Clostridia;o__Lachnospirales;f__Lachnospiraceae;g__Lachnospiraceae_FCS020_group	0	0	0	0	0	8.8458e-05	0	0	3.06927e-05	2.96248e-05	2.08307e-05	0.0042631	3.59777e-05	0.00329577	0.000570412	0.000392683	1.81084e-05	0.000157573	6.80747e-05	0.000434902
d__Bacteria;k__norank_d__Bacteria;p__Firmicutes;c__Clostridia;o__Lachnospirales;f__Lachnospiraceae;g__Lachnospiraceae_ND3007_group	2.07301e-05	0	0	0	0	0	0	0	0	0	0	0	0	0	0	0	0	0	0	0
d__Bacteria;k__norank_d__Bacteria;p__Firmicutes;c__Clostridia;o__Lachnospirales;f__Lachnospiraceae;g__Lachnospiraceae_NK3A20_group	0	0	6.74252e-05	3.8096e-05	3.76201e-05	0	0	0	0	0	0	0	0	0	0	0	0	0	0	0
d__Bacteria;k__norank_d__Bacteria;p__Firmicutes;c__Clostridia;o__Lachnospirales;f__Lachnospiraceae;g__Lachnospiraceae_NK4A136_group	0	0	0	5.71439e-05	0	0	0	0	0.000230196	0	0	0	0	0	0	0	0	1.43248e-05	0	0
d__Bacteria;k__norank_d__Bacteria;p__Firmicutes;c__Clostridia;o__Lachnospirales;f__Lachnospiraceae;g__Lachnospiraceae_UCG-010	0	0	0	0	0	0	0	0.000669766	3.06927e-05	0	0.000354122	0	0.00348984	1.60769e-05	0	0.00245427	0.000724336	0.00598777	0.00153168	1.61075e-05
d__Bacteria;k__norank_d__Bacteria;p__Firmicutes;c__Clostridia;o__Lachnospirales;f__Lachnospiraceae;g__Marvinbryantia	0	0	0	0	0	0	2.14316e-05	0	1.53464e-05	0	0.000458276	0.000201262	0.000125922	4.82307e-05	0	0.000441768	0.00105029	0.000171898	3.40373e-05	0.000805373
d__Bacteria;k__norank_d__Bacteria;p__Firmicutes;c__Clostridia;o__Lachnospirales;f__Lachnospiraceae;g__Oribacterium	0	0	0	0	0	3.53832e-05	0	0	0	0	0	0.000182966	1.79888e-05	0	1.67768e-05	3.27236e-05	1.81084e-05	0.000214872	3.40373e-05	6.44299e-05
d__Bacteria;k__norank_d__Bacteria;p__Firmicutes;c__Clostridia;o__Lachnospirales;f__Lachnospiraceae;g__Roseburia	0.000290222	0	8.42815e-05	0.000152384	0	5.30748e-05	2.14316e-05	0.078205	0.000383659	0.0152716	0.0210182	0.0016284	0.00474906	0.0794521	0.203805	0.0164927	0.0516995	0.0558381	0.0433806	8.05373e-05
d__Bacteria;k__norank_d__Bacteria;p__Firmicutes;c__Clostridia;o__Lachnospirales;f__Lachnospiraceae;g__Ruminococcus_gauvreauii_group	4.14602e-05	0	0	1.9048e-05	0	1.76916e-05	0	0	3.06927e-05	1.48124e-05	0	1.82966e-05	0	1.60769e-05	3.35537e-05	1.63618e-05	7.24336e-05	0.000128923	5.1056e-05	0.000821481
d__Bacteria;k__norank_d__Bacteria;p__Firmicutes;c__Clostridia;o__Lachnospirales;f__Lachnospiraceae;g__Ruminococcus_gnavus_group	6.21903e-05	6.33082e-05	5.05689e-05	0	0	0.000212299	0	0.00279726	4.60391e-05	0	2.08307e-05	0	0	0	5.03305e-05	4.90854e-05	9.0542e-05	7.1624e-05	0	3.22149e-05
d__Bacteria;k__norank_d__Bacteria;p__Firmicutes;c__Clostridia;o__Lachnospirales;f__Lachnospiraceae;g__Ruminococcus_torques_group	0	0	0	0	0	1.76916e-05	0	3.9398e-05	0	4.44372e-05	0	0	0	1.60769e-05	0	6.54472e-05	0.000597577	1.43248e-05	0.00163379	4.83224e-05
d__Bacteria;k__norank_d__Bacteria;p__Firmicutes;c__Clostridia;o__Lachnospirales;f__Lachnospiraceae;g__Shuttleworthia	0	0	0	0	0	0	0	0	0	0	0	0	0	0	0	6.54472e-05	1.81084e-05	0	0	0.000161075
d__Bacteria;k__norank_d__Bacteria;p__Firmicutes;c__Clostridia;o__Lachnospirales;f__Lachnospiraceae;g__Syntrophococcus	0	0	0	0	0	0	0	0	0	0	0	0	3.59777e-05	0	0	0	0	0	0	0
d__Bacteria;k__norank_d__Bacteria;p__Firmicutes;c__Clostridia;o__Lachnospirales;f__Lachnospiraceae;g__norank_f__Lachnospiraceae	0	0	0	0	0	3.53832e-05	0	0	3.06927e-05	0	0	1.82966e-05	3.59777e-05	0	0	4.90854e-05	0	0	1.70187e-05	0.00025772
d__Bacteria;k__norank_d__Bacteria;p__Firmicutes;c__Clostridia;o__Lachnospirales;f__Lachnospiraceae;g__unclassified_f__Lachnospiraceae	4.14602e-05	3.16541e-05	0.000202276	7.61919e-05	1.88101e-05	0.0308718	0.121667	0.0871287	0.0171726	0.00442891	0.00883223	0.0216083	0.00663788	0.0284079	0.00778445	0.0316601	0.0351484	0.0240513	0.00314845	0.0308619
d__Bacteria;k__norank_d__Bacteria;p__Firmicutes;c__Clostridia;o__Monoglobales;f__Monoglobaceae;g__Monoglobus	0	0	0	0	0	0	0	0	6.13855e-05	0	0	1.82966e-05	5.39665e-05	0	0.000285206	0	1.81084e-05	7.1624e-05	8.50933e-05	3.22149e-05
d__Bacteria;k__norank_d__Bacteria;p__Firmicutes;c__Clostridia;o__Oscillospirales;f__Butyricicoccaceae;g__Butyricicoccus	6.21903e-05	0	0	0.000209528	0	0.000459982	0.0046078	0.0885667	0.0209785	0.00134793	0.000833229	0.000603787	0.0014571	0.0318644	0.0289904	0.00404136	0.0010684	7.1624e-05	0.00822002	4.83224e-05
d__Bacteria;k__norank_d__Bacteria;p__Firmicutes;c__Clostridia;o__Oscillospirales;f__Ethanoligenenaceae;g__Acetanaerobacterium	0	0	0	0	0	0	0	0	0	0	0	0	0	3.21538e-05	3.35537e-05	0	0	0	1.70187e-05	0
d__Bacteria;k__norank_d__Bacteria;p__Firmicutes;c__Clostridia;o__Oscillospirales;f__Eubacterium_coprostanoligenes_group;g__norank_f__Eubacterium_coprostanoligenes_group	0	0	3.37126e-05	1.9048e-05	0	0.0152325	0.00552936	0.000275786	0.000199503	0.00117018	0.0130817	0.00880066	0.00311207	0.00377807	0.00562024	0.00364868	0.0103218	0.0108439	0.000970064	0.00220672
d__Bacteria;k__norank_d__Bacteria;p__Firmicutes;c__Clostridia;o__Oscillospirales;f__Oscillospiraceae;g__Colidextribacter	0	0	1.68563e-05	0	1.88101e-05	0.00449367	0.00426489	0.000610669	0.000122771	0.0013183	0.000458276	0.00655018	0.00077352	0.00618961	0.00567057	0.000556301	0.00161165	0.00204845	0.000561616	0.000306042
d__Bacteria;k__norank_d__Bacteria;p__Firmicutes;c__Clostridia;o__Oscillospirales;f__Oscillospiraceae;g__Flavonifractor	0	0	0	0	0	0	0.0067724	1.9699e-05	0.000107425	2.96248e-05	8.33229e-05	0	0	0.000128615	5.03305e-05	8.1809e-05	0.0289915	0	0.00454398	0
d__Bacteria;k__norank_d__Bacteria;p__Firmicutes;c__Clostridia;o__Oscillospirales;f__Oscillospiraceae;g__Intestinimonas	0	0	0	0	0	0.00447597	0.00396485	7.8796e-05	4.60391e-05	0.000385122	0.00751989	0.00151862	0.00413743	0.000514461	0.000452975	0.000114533	0.00110461	0.000601642	0	0.000112752
d__Bacteria;k__norank_d__Bacteria;p__Firmicutes;c__Clostridia;o__Oscillospirales;f__Oscillospiraceae;g__NK4A214_group	0	0	0	0	0	0.0124372	8.57265e-05	0.000157592	4.60391e-05	0.000918369	0.00762405	0.0101912	0.00366972	0.00768476	0.00714693	0.00196342	0.00775039	0.00222034	0.000323355	0.00254498
d__Bacteria;k__norank_d__Bacteria;p__Firmicutes;c__Clostridia;o__Oscillospirales;f__Oscillospiraceae;g__Oscillibacter	0	0	0	0	0	0	0.000235748	0	0	0	0.000791568	0.00010978	0.0011333	0.000192923	0	0.000507216	0.00403817	0.00138951	0.000595653	6.44299e-05
d__Bacteria;k__norank_d__Bacteria;p__Firmicutes;c__Clostridia;o__Oscillospirales;f__Oscillospiraceae;g__Oscillospira	0	0	0	0	0	1.76916e-05	2.14316e-05	0	0	0	0.000104154	0.000457415	0.00134916	0	0	4.90854e-05	0.000651902	1.43248e-05	6.80747e-05	1.61075e-05
d__Bacteria;k__norank_d__Bacteria;p__Firmicutes;c__Clostridia;o__Oscillospirales;f__Oscillospiraceae;g__Pseudoflavonifractor	0	0	0	0	0	0.00804968	0.000664381	0.000236388	0	1.48124e-05	0.000374953	5.48898e-05	0.000557654	9.64615e-05	0.000385867	4.90854e-05	0.00735201	0.000300821	1.70187e-05	6.44299e-05
d__Bacteria;k__norank_d__Bacteria;p__Firmicutes;c__Clostridia;o__Oscillospirales;f__Oscillospiraceae;g__UCG-002	0	0	1.68563e-05	0	0	8.8458e-05	0	0.000433378	0.000138117	0.000947994	0.0276215	0.0709359	0.0074114	0.00977476	0.0100997	0.0199123	0.0132916	0.00166168	8.50933e-05	0.00451009
d__Bacteria;k__norank_d__Bacteria;p__Firmicutes;c__Clostridia;o__Oscillospirales;f__Oscillospiraceae;g__UCG-003	0	0	0	0	0	0.000159224	0.00135019	0.000374281	0	0.000829494	0.00270799	0.00142713	0	0.00131831	0.000402644	0	0	1.43248e-05	0	0
d__Bacteria;k__norank_d__Bacteria;p__Firmicutes;c__Clostridia;o__Oscillospirales;f__Oscillospiraceae;g__UCG-005	0	0	6.74252e-05	0	0	0.00109688	0.000750107	5.9097e-05	0	1.48124e-05	0.00954047	0.000878236	0.00093542	0.001463	0.000402644	0.000245427	0.000796769	0.000501368	8.50933e-05	0.000306042
d__Bacteria;k__norank_d__Bacteria;p__Firmicutes;c__Clostridia;o__Oscillospirales;f__Oscillospiraceae;g__norank_f__Oscillospiraceae	0	0	0	0	0	0.00350294	0.0025718	0.00114254	0.000138117	1.48124e-05	0.000333292	0.00477541	0.000413743	0.00467838	0.0020971	0.00125986	0.00262572	0.00253549	0.0038292	0.00523493
d__Bacteria;k__norank_d__Bacteria;p__Firmicutes;c__Clostridia;o__Oscillospirales;f__Oscillospiraceae;g__unclassified_f__Oscillospiraceae	0	0	0	0	0	3.53832e-05	0	0	6.13855e-05	2.96248e-05	0	1.82966e-05	1.79888e-05	0	0	0	0.000670011	0.0054864	0.00243367	0
d__Bacteria;k__norank_d__Bacteria;p__Firmicutes;c__Clostridia;o__Oscillospirales;f__Ruminococcaceae;g__Anaerofilum	0	0	0	0	0	0	0	0	0	0	0	0	0	0	0	4.90854e-05	0.000162976	0	3.40373e-05	0
d__Bacteria;k__norank_d__Bacteria;p__Firmicutes;c__Clostridia;o__Oscillospirales;f__Ruminococcaceae;g__Anaerotruncus	0	0	0	0	0	0.00099073	0.000707244	0.0379994	0.000383659	0.000118499	0.00656168	0.000494008	0.000179888	0.0209161	0.0317418	0.00531758	0.00758742	0.00353823	0.0152487	0
d__Bacteria;k__norank_d__Bacteria;p__Firmicutes;c__Clostridia;o__Oscillospirales;f__Ruminococcaceae;g__Candidatus_Soleaferrea	0	0	0	0	0	5.30748e-05	0	0	0	1.48124e-05	0.00158314	3.65932e-05	0	4.82307e-05	5.03305e-05	0.000147256	0.000126759	7.1624e-05	1.70187e-05	1.61075e-05
d__Bacteria;k__norank_d__Bacteria;p__Firmicutes;c__Clostridia;o__Oscillospirales;f__Ruminococcaceae;g__DTU089	0	0	0	0	0	0	0	0	0	0	2.08307e-05	0	0	0.000144692	1.67768e-05	0	0.000162976	0	0	0
d__Bacteria;k__norank_d__Bacteria;p__Firmicutes;c__Clostridia;o__Oscillospirales;f__Ruminococcaceae;g__Faecalibacterium	0.000165841	0	6.74252e-05	0	0	0	0	0	0	1.48124e-05	0	3.65932e-05	8.99442e-05	0.000610923	0.000754958	0.00171799	0.000126759	0.00130356	0	0.000451009
d__Bacteria;k__norank_d__Bacteria;p__Firmicutes;c__Clostridia;o__Oscillospirales;f__Ruminococcaceae;g__Fournierella	0	0	0	0	0	0	0	0	0	0	0	0	0	0	0	0	0	0	0	0
d__Bacteria;k__norank_d__Bacteria;p__Firmicutes;c__Clostridia;o__Oscillospirales;f__Ruminococcaceae;g__Negativibacillus	0	0	0	0	0	0.000141533	2.14316e-05	1.9699e-05	4.60391e-05	0.000355498	2.08307e-05	0	0	0.005016	8.38842e-05	0.000327236	0.00306032	0.000587317	8.50933e-05	0.00964837
d__Bacteria;k__norank_d__Bacteria;p__Firmicutes;c__Clostridia;o__Oscillospirales;f__Ruminococcaceae;g__Ruminococcus	6.21903e-05	0	5.05689e-05	0	0	0.0298811	0.00831547	0.000433378	0.000107425	0.00398454	0.00245803	0.019248	0.00176291	0.00524107	0.00288562	0.00590661	0.00184706	0.000272171	8.50933e-05	0.00602419
d__Bacteria;k__norank_d__Bacteria;p__Firmicutes;c__Clostridia;o__Oscillospirales;f__Ruminococcaceae;g__Subdoligranulum	8.29205e-05	0	0	0	3.76201e-05	0.0021053	0.0136305	0.00279726	0.000613855	0.0212854	0.0607216	0.0826823	0.000539665	0.075256	0.0134047	0.0454694	0.0112996	0.0390494	0.000204224	0.132532
d__Bacteria;k__norank_d__Bacteria;p__Firmicutes;c__Clostridia;o__Oscillospirales;f__Ruminococcaceae;g__norank_f__Ruminococcaceae	0	0	0	0	0	0.000123841	0.000492928	3.9398e-05	6.13855e-05	7.4062e-05	0.00124984	0.00117098	0.000395755	0.00651115	0.00172801	0.000801728	0.00680876	0.000415419	0.000340373	0.00167518
d__Bacteria;k__norank_d__Bacteria;p__Firmicutes;c__Clostridia;o__Oscillospirales;f__Ruminococcaceae;g__unclassified_f__Ruminococcaceae	0	0	0	0	0	0.00010615	0.00345049	0.000354582	0.000107425	2.96248e-05	0.00181227	0.000475711	0.000107933	0.00765261	0.00149314	0.000359959	0.00315086	0.000415419	0.010007	0.00133692
d__Bacteria;k__norank_d__Bacteria;p__Firmicutes;c__Clostridia;o__Oscillospirales;f__UCG-010;g__norank_f__UCG-010	0	0	0	0	0	0.00054844	0	0	3.06927e-05	0.000162936	0.00270799	0.00225048	0.000485699	0.00469446	0.00323793	0.00063811	0.000579469	0.00181925	0	1.61075e-05
d__Bacteria;k__norank_d__Bacteria;p__Firmicutes;c__Clostridia;o__Oscillospirales;f__norank_o__Oscillospirales;g__Hydrogenoanaerobacterium	0	0	0	0	0	0.0023176	6.42949e-05	7.8796e-05	0	0.000281436	0.00847811	0.000439118	0.00136715	0.000980692	0.000100661	0.00017998	0	0.000544342	3.40373e-05	1.61075e-05
d__Bacteria;k__norank_d__Bacteria;p__Firmicutes;c__Clostridia;o__Oscillospirales;f__norank_o__Oscillospirales;g__norank_f__norank_o__Oscillospirales	0	0	0	0	0	0	4.28633e-05	0	0	0	0	1.82966e-05	0	1.60769e-05	0	1.63618e-05	3.62168e-05	0	0	0
d__Bacteria;k__norank_d__Bacteria;p__Firmicutes;c__Clostridia;o__Oscillospirales;f__unclassified_o__Oscillospirales;g__unclassified_o__Oscillospirales	0	0	0	0	0	1.76916e-05	0	1.9699e-05	0	0	0	1.82966e-05	0	3.21538e-05	5.03305e-05	3.27236e-05	0.000181084	2.86496e-05	0	0
d__Bacteria;k__norank_d__Bacteria;p__Firmicutes;c__Clostridia;o__Peptococcales;f__Peptococcaceae;g__Peptococcus	0	0	0	0	0	0.000707664	2.14316e-05	1.9699e-05	0	0.000118499	0.000333292	1.82966e-05	0.000251844	0.000900307	0.00134215	0.00199614	0.000416493	0.00127491	0.000544597	0.00618527
d__Bacteria;k__norank_d__Bacteria;p__Firmicutes;c__Clostridia;o__Peptococcales;f__Peptococcaceae;g__norank_f__Peptococcaceae	0	0	0	0	0	0	0	0	0	0	4.16615e-05	9.14829e-05	5.39665e-05	0.000192923	0	4.90854e-05	0.000162976	2.86496e-05	5.1056e-05	0
d__Bacteria;k__norank_d__Bacteria;p__Firmicutes;c__Clostridia;o__Peptostreptococcales-Tissierellales;f__Anaerovoracaceae;g__Eubacterium_brachy_group	0	0	0	0	0	0.000159224	0	0.000236388	0	4.44372e-05	0.000104154	0.000896533	0	0.000530538	0.000251653	0.000359959	0.00526954	0.000873813	0.00108919	0.000676514
d__Bacteria;k__norank_d__Bacteria;p__Firmicutes;c__Clostridia;o__Peptostreptococcales-Tissierellales;f__Anaerovoracaceae;g__Eubacterium_nodatum_group	0	0	0	0	0	0.000619206	2.14316e-05	1.9699e-05	7.67318e-05	0	4.16615e-05	0.0188821	0.000107933	0.00372984	0.00976412	9.81708e-05	0.000126759	0.00147545	1.70187e-05	0.00265773
d__Bacteria;k__norank_d__Bacteria;p__Firmicutes;c__Clostridia;o__Peptostreptococcales-Tissierellales;f__Anaerovoracaceae;g__Family_XIII_AD3011_group	0	0	0	0	0	0.000973038	4.28633e-05	1.9699e-05	1.53464e-05	0.000251811	0.00306212	0	0.000899442	0.000659153	0.000436198	0.00135803	0.00175651	0.00269306	0.000850933	0.000354364
d__Bacteria;k__norank_d__Bacteria;p__Firmicutes;c__Clostridia;o__Peptostreptococcales-Tissierellales;f__Anaerovoracaceae;g__Family_XIII_UCG-001	0	0	0	0	0	0.000796122	0	0	0	1.48124e-05	8.33229e-05	3.65932e-05	1.79888e-05	4.82307e-05	0.00036909	0.000114533	0.000796769	1.43248e-05	0	0.00025772
d__Bacteria;k__norank_d__Bacteria;p__Firmicutes;c__Clostridia;o__Peptostreptococcales-Tissierellales;f__Anaerovoracaceae;g__Mogibacterium	0	0	0	0	0	0.000583823	8.57265e-05	0	1.53464e-05	0.000207374	0	0.00142713	0.000143911	0.000932461	0.000218099	0.000703557	0.00182895	0.000673266	0.00025528	0.00270605
d__Bacteria;k__norank_d__Bacteria;p__Firmicutes;c__Clostridia;o__Peptostreptococcales-Tissierellales;f__Anaerovoracaceae;g__S5-A14a	0	0	0	0	0	0.00164532	2.14316e-05	9.8495e-05	1.53464e-05	0	0	7.31864e-05	0	0.000241154	1.67768e-05	0	0	0	0	0
d__Bacteria;k__norank_d__Bacteria;p__Firmicutes;c__Clostridia;o__Peptostreptococcales-Tissierellales;f__Peptostreptococcaceae;g__Clostridioides	0	0	1.68563e-05	3.8096e-05	0	0	0	5.9097e-05	0	0	0	0	0	0	0	1.63618e-05	0	0	0	3.22149e-05
d__Bacteria;k__norank_d__Bacteria;p__Firmicutes;c__Clostridia;o__Peptostreptococcales-Tissierellales;f__Peptostreptococcaceae;g__Intestinibacter	0.000601173	0	0	1.9048e-05	0	0.000123841	0.00443635	1.9699e-05	1.53464e-05	0	2.08307e-05	5.48898e-05	0	4.82307e-05	0	0	0	1.43248e-05	0	1.61075e-05
d__Bacteria;k__norank_d__Bacteria;p__Firmicutes;c__Clostridia;o__Peptostreptococcales-Tissierellales;f__Peptostreptococcaceae;g__Peptostreptococcus	0	0	0	0	0	0.00033614	4.28633e-05	0.101962	0.150456	4.44372e-05	0.000104154	0.000256152	1.79888e-05	0.000160769	0.000855619	4.90854e-05	0.000688119	1.43248e-05	1.70187e-05	4.83224e-05
d__Bacteria;k__norank_d__Bacteria;p__Firmicutes;c__Clostridia;o__Peptostreptococcales-Tissierellales;f__Peptostreptococcaceae;g__Romboutsia	0.00240469	0.000126616	0.00232617	5.71439e-05	0.000225721	0.00293681	0.00263609	7.8796e-05	3.06927e-05	2.96248e-05	0.000124984	0.0116915	5.39665e-05	0.00199354	0.000452975	0.000474492	0.000470818	0.000931112	0.00168485	0.00175571
d__Bacteria;k__norank_d__Bacteria;p__Firmicutes;c__Clostridia;o__Peptostreptococcales-Tissierellales;f__Peptostreptococcaceae;g__Terrisporobacter	0.0163353	0.0417201	0.00804046	0.00666679	0.00289675	0.000300757	0.00130733	0.000157592	1.53464e-05	2.96248e-05	0.000104154	0.00252493	7.19554e-05	0.000450154	5.03305e-05	9.81708e-05	0.000162976	0.000243522	0.000323355	0.00267384
d__Bacteria;k__norank_d__Bacteria;p__Firmicutes;c__Clostridia;o__Peptostreptococcales-Tissierellales;f__norank_o__Peptostreptococcales-Tissierellales;g__Anaerococcus	0	0	0	0	1.88101e-05	0	0	0	0	0	0	0	0	1.60769e-05	0	4.90854e-05	0	0	1.70187e-05	0
d__Bacteria;k__norank_d__Bacteria;p__Firmicutes;c__Clostridia;o__Peptostreptococcales-Tissierellales;f__norank_o__Peptostreptococcales-Tissierellales;g__Helcococcus	0	0	1.68563e-05	0	0.000206911	0	0	0	0	0	0	0	0	0	0	0	1.81084e-05	0	0	0
d__Bacteria;k__norank_d__Bacteria;p__Firmicutes;c__Clostridia;o__Peptostreptococcales-Tissierellales;f__norank_o__Peptostreptococcales-Tissierellales;g__Parvimonas	0	0	0	0	0	0	0	0	0	0	0	0	3.59777e-05	0	0	0	0.00010865	0	0	0
d__Bacteria;k__norank_d__Bacteria;p__Firmicutes;c__Clostridia;o__Peptostreptococcales-Tissierellales;f__norank_o__Peptostreptococcales-Tissierellales;g__Peptoniphilus	0	0	0	0	0	0.00010615	0	0	0	4.44372e-05	0	0	0	0.000305461	0.000234876	0	0	1.43248e-05	0	0.000386579
d__Bacteria;k__norank_d__Bacteria;p__Firmicutes;c__Clostridia;o__Peptostreptococcales-Tissierellales;f__unclassified_o__Peptostreptococcales-Tissierellales;g__unclassified_o__Peptostreptococcales-Tissierellales	0	0	0	0	0	0	0	0	0	0	0	0	0	0	0	0	0	0	0	3.22149e-05
d__Bacteria;k__norank_d__Bacteria;p__Firmicutes;c__Clostridia;o__norank_c__Clostridia;f__Hungateiclostridiaceae;g__Fastidiosipila	0	0	0	0	0	0	0	1.9699e-05	0	0	0	0	1.79888e-05	0	0	0	0	8.59488e-05	0	0
d__Bacteria;k__norank_d__Bacteria;p__Firmicutes;c__Clostridia;o__norank_c__Clostridia;f__norank_o__norank_c__Clostridia;g__norank_f__norank_o__norank_c__Clostridia	0	0	0	0	0	0	2.14316e-05	0	0	2.96248e-05	2.08307e-05	0	0	1.60769e-05	8.38842e-05	0	0	0	0	0
d__Bacteria;k__norank_d__Bacteria;p__Firmicutes;c__Clostridia;o__unclassified_c__Clostridia;f__unclassified_c__Clostridia;g__unclassified_c__Clostridia	0	0	0	0	0	0.000123841	0	1.9699e-05	0	0	0	1.82966e-05	0	4.82307e-05	0	3.27236e-05	9.0542e-05	0	0	0
d__Bacteria;k__norank_d__Bacteria;p__Firmicutes;c__Negativicutes;o__Acidaminococcales;f__Acidaminococcaceae;g__Acidaminococcus	0	0	0	0	0	0	0	0	0	0	0	0	0	0	0	0	7.24336e-05	0.000100274	0.000782859	3.22149e-05
d__Bacteria;k__norank_d__Bacteria;p__Firmicutes;c__Negativicutes;o__Acidaminococcales;f__Acidaminococcaceae;g__Phascolarctobacterium	4.14602e-05	0	0	0	0	0.00320218	0.0197814	0.0019502	0.000537123	0.0214039	0.0148731	0.00409844	0.0152006	0.00244369	0.00526793	0.0238882	0.0543433	0.00489908	0.00881567	0.0141424
d__Bacteria;k__norank_d__Bacteria;p__Firmicutes;c__Negativicutes;o__Acidaminococcales;f__Acidaminococcaceae;g__Succiniclasticum	0	0	0	0	0	0	0	3.9398e-05	4.60391e-05	0	0	0.0133931	0.00275229	4.82307e-05	0.00119116	1.63618e-05	3.62168e-05	0.0368577	0.000119131	0.000370472
d__Bacteria;k__norank_d__Bacteria;p__Firmicutes;c__Negativicutes;o__Veillonellales-Selenomonadales;f__Selenomonadaceae;g__Anaerovibrio	0	0	0	0	0	0	0.000107158	0	9.20782e-05	4.44372e-05	0	1.82966e-05	0.0742939	0	0	0.000834451	0.00483494	0.0178917	0.0058374	0.000853696
d__Bacteria;k__norank_d__Bacteria;p__Firmicutes;c__Negativicutes;o__Veillonellales-Selenomonadales;f__Selenomonadaceae;g__Megamonas	0.000103651	0	0	0	0	0	0	0	0	0	0	0	0	0	0	0	0	0	0	0
d__Bacteria;k__norank_d__Bacteria;p__Firmicutes;c__Negativicutes;o__Veillonellales-Selenomonadales;f__Selenomonadaceae;g__Mitsuokella	6.21903e-05	0	0.000101138	1.9048e-05	1.88101e-05	1.76916e-05	4.28633e-05	1.9699e-05	3.06927e-05	0	0	0	1.79888e-05	1.60769e-05	0	0	1.81084e-05	0	0.000578635	0
d__Bacteria;k__norank_d__Bacteria;p__Firmicutes;c__Negativicutes;o__Veillonellales-Selenomonadales;f__Selenomonadaceae;g__unclassified_f__Selenomonadaceae	6.21903e-05	4.74811e-05	0	0.000152384	5.64302e-05	0	0	0	3.06927e-05	1.48124e-05	4.16615e-05	3.65932e-05	3.59777e-05	0	0	0	0	0	0	0
d__Bacteria;k__norank_d__Bacteria;p__Firmicutes;c__Negativicutes;o__Veillonellales-Selenomonadales;f__Veillonellaceae;g__Allisonella	0	0	0	0	0	0.000212299	0	0.000295485	0	0	0	0	0	3.21538e-05	0	0	1.81084e-05	0.00071624	0.000289317	9.66448e-05
d__Bacteria;k__norank_d__Bacteria;p__Firmicutes;c__Negativicutes;o__Veillonellales-Selenomonadales;f__Veillonellaceae;g__Dialister	4.14602e-05	0	3.37126e-05	1.9048e-05	1.88101e-05	0.000973038	4.28633e-05	0	4.60391e-05	0	0	0.00201262	0.000143911	0.00516069	0.00120793	0	1.81084e-05	0.000229197	0	0
d__Bacteria;k__norank_d__Bacteria;p__Firmicutes;c__Negativicutes;o__Veillonellales-Selenomonadales;f__Veillonellaceae;g__Megasphaera	2.07301e-05	0	8.42815e-05	5.71439e-05	0	8.8458e-05	0	1.9699e-05	0.000107425	0	0	0.0037691	0.0001619	0.0107876	0.00372446	3.27236e-05	0.0113721	0.000143248	0.00163379	0.011839
d__Bacteria;k__norank_d__Bacteria;p__Firmicutes;c__Negativicutes;o__Veillonellales-Selenomonadales;f__Veillonellaceae;g__Negativicoccus	0	0	0	0	0	0	0	0	0	2.96248e-05	0	0	0	0	0	0	0	0	0	0
d__Bacteria;k__norank_d__Bacteria;p__Firmicutes;c__Negativicutes;o__Veillonellales-Selenomonadales;f__Veillonellaceae;g__Veillonella	0.00111943	0.0132947	0.000539402	0.000133336	3.76201e-05	0.000689972	0.00310759	0.00161532	0.00590835	0.000488809	0.000812398	0.0032385	0.000323799	0.00144692	0.000771734	0.0360123	0.0028068	0.00186222	0.000357392	0.00025772
d__Bacteria;k__norank_d__Bacteria;p__Firmicutes;c__Negativicutes;o__Veillonellales-Selenomonadales;f__Veillonellaceae;g__unclassified_f__Veillonellaceae	0	0	0	0	0	0	0	0	0	0	0	0	0	0	0	0	0	0	0	0
d__Bacteria;k__norank_d__Bacteria;p__Firmicutes;c__norank_p__Firmicutes;o__norank_c__norank_p__Firmicutes;f__norank_o__norank_c__norank_p__Firmicutes;g__norank_f__norank_o__norank_c__norank_p__Firmicutes	0	0	0	0	0	0.000141533	0	0	0	0	0.000187477	1.82966e-05	0	1.60769e-05	1.67768e-05	0	0	1.43248e-05	0	0
d__Bacteria;k__norank_d__Bacteria;p__Firmicutes;c__unclassified_p__Firmicutes;o__unclassified_p__Firmicutes;f__unclassified_p__Firmicutes;g__unclassified_p__Firmicutes	0	0	0	0	0	3.53832e-05	0	0	0	0	0	1.82966e-05	0	0	1.67768e-05	1.63618e-05	0	0	0	0.00115974
d__Bacteria;k__norank_d__Bacteria;p__Fusobacteriota;c__Fusobacteriia;o__Fusobacteriales;f__Fusobacteriaceae;g__Fusobacterium	0.000331682	0.000237406	0	7.61919e-05	0	0.0251398	0.000514359	0.203983	0.29953	0.000236998	0.00174978	0.00230537	0.000719554	0.00898699	0.00132537	0.00876992	0.00708038	0.0375167	0.0621352	0.000112752
d__Bacteria;k__norank_d__Bacteria;p__Fusobacteriota;c__Fusobacteriia;o__Fusobacteriales;f__Leptotrichiaceae;g__Sneathia	0	0	0	0	0	0	0	0	3.06927e-05	0	0	0	3.59777e-05	0	0	0	0	0	0	0
d__Bacteria;k__norank_d__Bacteria;p__Fusobacteriota;c__Fusobacteriia;o__Fusobacteriales;f__Leptotrichiaceae;g__Streptobacillus	0	0	0	0	0	0	0	0	0	0	0	1.82966e-05	0	0	0	0	0	0	0	0
d__Bacteria;k__norank_d__Bacteria;p__Gemmatimonadota;c__AKAU4049;o__norank_c__AKAU4049;f__norank_o__norank_c__AKAU4049;g__norank_f__norank_o__norank_c__AKAU4049	0	0	0	0	0	0	0	0	0	0	0	0	0	0	0	0	0	0	0	0
d__Bacteria;k__norank_d__Bacteria;p__Gemmatimonadota;c__Gemmatimonadetes;o__Gemmatimonadales;f__Gemmatimonadaceae;g__norank_f__Gemmatimonadaceae	6.21903e-05	0	0	0	0	0	0	0	0	0	0	0	0	0	0	0	0	0	0	0
d__Bacteria;k__norank_d__Bacteria;p__Gemmatimonadota;c__Gemmatimonadetes;o__Gemmatimonadales;f__Gemmatimonadaceae;g__unclassified_f__Gemmatimonadaceae	0	0	0	0	0	0	0	0	0	0	0	0	0	0	0	0	0	0	0	0
d__Bacteria;k__norank_d__Bacteria;p__Gemmatimonadota;c__S0134_terrestrial_group;o__norank_c__S0134_terrestrial_group;f__norank_o__norank_c__S0134_terrestrial_group;g__norank_f__norank_o__norank_c__S0134_terrestrial_group	0	0	0	0	0	0	0	0	0	0	0	0	0	0	0	0	0	0	0	0
d__Bacteria;k__norank_d__Bacteria;p__Myxococcota;c__Myxococcia;o__Myxococcales;f__Vulgatibacteraceae;g__Vulgatibacter	0	0	0	5.71439e-05	0	0	0	0	0	0	0	0	0	0	0	0	0	0	0	0
d__Bacteria;k__norank_d__Bacteria;p__Myxococcota;c__Polyangia;o__Blfdi19;f__norank_o__Blfdi19;g__norank_f__norank_o__Blfdi19	0	0	5.05689e-05	1.9048e-05	0	0	0	0	0	0	0	0	0	1.60769e-05	0	0	0	0	0	0
d__Bacteria;k__norank_d__Bacteria;p__Myxococcota;c__Polyangia;o__Haliangiales;f__Haliangiaceae;g__Haliangium	6.21903e-05	0	0	0	0	0	0	0	0	0	0	0	0	0	0	0	0	0	0	0
d__Bacteria;k__norank_d__Bacteria;p__Myxococcota;c__Polyangia;o__Polyangiales;f__Polyangiaceae;g__Pajaroellobacter	0	0	6.74252e-05	1.9048e-05	0	0	0	0	1.53464e-05	0	0	0	0	0	0	0	0	0	0	0
d__Bacteria;k__norank_d__Bacteria;p__Myxococcota;c__bacteriap25;o__norank_c__bacteriap25;f__norank_o__norank_c__bacteriap25;g__norank_f__norank_o__norank_c__bacteriap25	0	0	0	0	0	0	0	0	0	0	0	0	0	0	0	0	0	0	0	0
d__Bacteria;k__norank_d__Bacteria;p__NB1-j;c__norank_p__NB1-j;o__norank_c__norank_p__NB1-j;f__norank_o__norank_c__norank_p__NB1-j;g__norank_f__norank_o__norank_c__norank_p__NB1-j	6.21903e-05	0	0	0	0	0	0	0	0	0	0	0	0	0	0	0	0	0	0	0
d__Bacteria;k__norank_d__Bacteria;p__Nitrospirota;c__Nitrospiria;o__Nitrospirales;f__Nitrospiraceae;g__Nitrospira	8.29205e-05	0	0	0	0	0	0	0	0	0	0	0	0	0	0	0	0	0	0	0
d__Bacteria;k__norank_d__Bacteria;p__Patescibacteria;c__Saccharimonadia;o__Saccharimonadales;f__Saccharimonadaceae;g__Candidatus_Saccharimonas	0	0	0	0	0	0	0	0	0	0	0	0	7.19554e-05	0	0	0	0	1.43248e-05	0	0
d__Bacteria;k__norank_d__Bacteria;p__Patescibacteria;c__Saccharimonadia;o__Saccharimonadales;f__Saccharimonadaceae;g__TM7a	0	0	0	0	0	0	0	0	0	0	0	1.82966e-05	0	0	0	0	0	0	0	0
d__Bacteria;k__norank_d__Bacteria;p__Patescibacteria;c__Saccharimonadia;o__Saccharimonadales;f__Saccharimonadaceae;g__unclassified_f__Saccharimonadaceae	8.29205e-05	0	0.000707965	0.00019048	5.64302e-05	8.8458e-05	0	3.9398e-05	4.60391e-05	0	2.08307e-05	3.65932e-05	1.79888e-05	4.82307e-05	0	0	7.24336e-05	0	0	0
d__Bacteria;k__norank_d__Bacteria;p__Patescibacteria;c__Saccharimonadia;o__Saccharimonadales;f__norank_o__Saccharimonadales;g__norank_f__norank_o__Saccharimonadales	0	0	0	0	0	0	2.14316e-05	0	4.60391e-05	0	0	0	0	0	0	1.63618e-05	7.24336e-05	0	1.70187e-05	1.61075e-05
d__Bacteria;k__norank_d__Bacteria;p__Patescibacteria;c__Saccharimonadia;o__Saccharimonadales;f__unclassified_o__Saccharimonadales;g__unclassified_o__Saccharimonadales	0.000145111	1.5827e-05	0.000438264	0.00028572	0	0.00010615	0	3.9398e-05	0.000107425	1.48124e-05	0	0	1.79888e-05	3.21538e-05	1.67768e-05	0	7.24336e-05	0	1.70187e-05	0
d__Bacteria;k__norank_d__Bacteria;p__Planctomycetota;c__BD7-11;o__norank_c__BD7-11;f__norank_o__norank_c__BD7-11;g__norank_f__norank_o__norank_c__BD7-11	6.21903e-05	0	3.37126e-05	0	0	0	0	0	1.53464e-05	0	0	0	0	0	0	0	0	0	0	0
d__Bacteria;k__norank_d__Bacteria;p__Planctomycetota;c__Planctomycetes;o__Isosphaerales;f__Isosphaeraceae;g__norank_f__Isosphaeraceae	0	0	1.68563e-05	0	0	0	0	0	0	0	0	0	0	0	0	0	0	0	0	0
d__Bacteria;k__norank_d__Bacteria;p__Proteobacteria;c__Alphaproteobacteria;o__Azospirillales;f__Azospirillaceae;g__Azospirillum	4.14602e-05	0	0	0	0	1.76916e-05	0	0	0	0	0	0	0	0	0	0	0	0	0	0
d__Bacteria;k__norank_d__Bacteria;p__Proteobacteria;c__Alphaproteobacteria;o__Azospirillales;f__Azospirillaceae;g__Niveispirillum	0	3.16541e-05	1.68563e-05	1.9048e-05	0	0	0	0	0	0	0	0	0	0	0	0	0	0	0	0
d__Bacteria;k__norank_d__Bacteria;p__Proteobacteria;c__Alphaproteobacteria;o__Caulobacterales;f__Caulobacteraceae;g__Asticcacaulis	0	0	0	1.9048e-05	0	1.76916e-05	0	0	0	0	0	0	0	0	0	1.63618e-05	0	0	0	0
d__Bacteria;k__norank_d__Bacteria;p__Proteobacteria;c__Alphaproteobacteria;o__Caulobacterales;f__Caulobacteraceae;g__Brevundimonas	0.000103651	0	0.000303413	0.000209528	5.64302e-05	1.76916e-05	4.28633e-05	0	4.60391e-05	0	4.16615e-05	5.48898e-05	3.59777e-05	6.43076e-05	0	3.27236e-05	1.81084e-05	0	1.70187e-05	0
d__Bacteria;k__norank_d__Bacteria;p__Proteobacteria;c__Alphaproteobacteria;o__Caulobacterales;f__Caulobacteraceae;g__Caulobacter	2.07301e-05	0	0	0	0	0	0	1.9699e-05	1.53464e-05	0	0	0	0	1.60769e-05	0	1.63618e-05	0	0	0	0
d__Bacteria;k__norank_d__Bacteria;p__Proteobacteria;c__Alphaproteobacteria;o__Caulobacterales;f__Caulobacteraceae;g__norank_f__Caulobacteraceae	0	0	0	0	0	0	0	0	0	0	0	0	0	0	0	0	0	0	0	0
d__Bacteria;k__norank_d__Bacteria;p__Proteobacteria;c__Alphaproteobacteria;o__Micavibrionales;f__norank_o__Micavibrionales;g__norank_f__norank_o__Micavibrionales	0	0	5.05689e-05	0	0	0	0	0	0	0	4.16615e-05	0	0	0	0	0	0	0	0	0
d__Bacteria;k__norank_d__Bacteria;p__Proteobacteria;c__Alphaproteobacteria;o__Reyranellales;f__Reyranellaceae;g__Reyranella	2.07301e-05	0	0.000185419	0.000114288	1.88101e-05	1.76916e-05	0	0	1.53464e-05	0	0	1.82966e-05	0	0	0	0	0	0	0	0
d__Bacteria;k__norank_d__Bacteria;p__Proteobacteria;c__Alphaproteobacteria;o__Rhizobiales;f__Amb-16S-1323;g__norank_f__Amb-16S-1323	0	0	0	0	0	0	0	0	0	0	0	0	0	0	0	0	0	0	0	0
d__Bacteria;k__norank_d__Bacteria;p__Proteobacteria;c__Alphaproteobacteria;o__Rhizobiales;f__Beijerinckiaceae;g__Bosea	2.07301e-05	0	0.000101138	7.61919e-05	0	8.8458e-05	4.28633e-05	1.9699e-05	1.53464e-05	1.48124e-05	0	3.65932e-05	3.59777e-05	1.60769e-05	1.67768e-05	0	0	0	0	0
d__Bacteria;k__norank_d__Bacteria;p__Proteobacteria;c__Alphaproteobacteria;o__Rhizobiales;f__Beijerinckiaceae;g__Methylobacterium-Methylorubrum	0.000207301	1.5827e-05	0.000505689	0.000628583	0	0.00010615	2.14316e-05	0.000137893	9.20782e-05	2.96248e-05	6.24922e-05	0.000164669	8.99442e-05	1.60769e-05	1.67768e-05	0	5.43252e-05	7.1624e-05	0	0
d__Bacteria;k__norank_d__Bacteria;p__Proteobacteria;c__Alphaproteobacteria;o__Rhizobiales;f__Beijerinckiaceae;g__norank_f__Beijerinckiaceae	0	0	0	0	0	0	0	0	0	0	0	0	0	0	0	0	0	0	0	0
d__Bacteria;k__norank_d__Bacteria;p__Proteobacteria;c__Alphaproteobacteria;o__Rhizobiales;f__Beijerinckiaceae;g__unclassified_f__Beijerinckiaceae	0	0	0.000101138	3.8096e-05	0	0	0	0	1.53464e-05	0	0	0	0	1.60769e-05	0	0	1.81084e-05	0	0	0
d__Bacteria;k__norank_d__Bacteria;p__Proteobacteria;c__Alphaproteobacteria;o__Rhizobiales;f__Devosiaceae;g__Devosia	4.14602e-05	0	0.000370839	9.52399e-05	0	5.30748e-05	2.14316e-05	1.9699e-05	6.13855e-05	0	0	3.65932e-05	0	0	0	0	1.81084e-05	0	3.40373e-05	0
d__Bacteria;k__norank_d__Bacteria;p__Proteobacteria;c__Alphaproteobacteria;o__Rhizobiales;f__Devosiaceae;g__unclassified_f__Devosiaceae	0	1.5827e-05	1.68563e-05	0	0	1.76916e-05	0	0	0	0	0	0	0	0	0	0	0	0	0	0
d__Bacteria;k__norank_d__Bacteria;p__Proteobacteria;c__Alphaproteobacteria;o__Rhizobiales;f__Hyphomicrobiaceae;g__Hyphomicrobium	2.07301e-05	0	8.42815e-05	3.8096e-05	0	0	0	1.9699e-05	0	0	0	0	0	0	0	0	5.43252e-05	0	0	0
d__Bacteria;k__norank_d__Bacteria;p__Proteobacteria;c__Alphaproteobacteria;o__Rhizobiales;f__Methylopilaceae;g__Methylopila	0	0	8.42815e-05	0	1.88101e-05	0	0	0	3.06927e-05	0	0	5.48898e-05	0	0	0	0	3.62168e-05	0	0	0
d__Bacteria;k__norank_d__Bacteria;p__Proteobacteria;c__Alphaproteobacteria;o__Rhizobiales;f__Rhizobiaceae;g__Allorhizobium-Neorhizobium-Pararhizobium-Rhizobium	0	0	0	5.71439e-05	0	0	2.14316e-05	0	1.53464e-05	0	0	0	0	3.21538e-05	0	0	0	0	0	0
d__Bacteria;k__norank_d__Bacteria;p__Proteobacteria;c__Alphaproteobacteria;o__Rhizobiales;f__Rhizobiaceae;g__Brucella	0	0	1.68563e-05	0	0	0.00010615	4.28633e-05	0	0.000107425	0	2.08307e-05	0	0	0	0	0	0	0	1.70187e-05	0
d__Bacteria;k__norank_d__Bacteria;p__Proteobacteria;c__Alphaproteobacteria;o__Rhizobiales;f__Rhizobiaceae;g__Mesorhizobium	8.29205e-05	0	8.42815e-05	3.8096e-05	0	0	2.14316e-05	0	1.53464e-05	0	2.08307e-05	1.82966e-05	1.79888e-05	0	0	0	0	0	0	0
d__Bacteria;k__norank_d__Bacteria;p__Proteobacteria;c__Alphaproteobacteria;o__Rhizobiales;f__Xanthobacteraceae;g__unclassified_f__Xanthobacteraceae	0.0196729	0.00376684	0.0263127	0.011524	0.00850215	0.0010438	0.00177883	0.000886455	0.00426629	0.000266623	0.00179144	0.00386058	0.000521677	0.00110931	0.000150992	0.00063811	0.00233598	0.000257846	0.000374411	0
d__Bacteria;k__norank_d__Bacteria;p__Proteobacteria;c__Alphaproteobacteria;o__Rhodobacterales;f__Rhodobacteraceae;g__Amaricoccus	0.000103651	0	3.37126e-05	0	0	0	2.14316e-05	0	0	0	2.08307e-05	5.48898e-05	0	4.82307e-05	0	1.63618e-05	0	0	0	0
d__Bacteria;k__norank_d__Bacteria;p__Proteobacteria;c__Alphaproteobacteria;o__Rhodobacterales;f__Rhodobacteraceae;g__HIMB11	0	0	0	0	0	0	0	0	0	0	0	0	0	0	0	0	0	0	0	0
d__Bacteria;k__norank_d__Bacteria;p__Proteobacteria;c__Alphaproteobacteria;o__Rhodobacterales;f__Rhodobacteraceae;g__Paracoccus	0.000103651	0	8.42815e-05	0.000133336	1.88101e-05	0	2.14316e-05	3.9398e-05	0.000122771	1.48124e-05	4.16615e-05	3.65932e-05	5.39665e-05	0	1.67768e-05	1.63618e-05	1.81084e-05	0	3.40373e-05	0
d__Bacteria;k__norank_d__Bacteria;p__Proteobacteria;c__Alphaproteobacteria;o__Rhodobacterales;f__Rhodobacteraceae;g__Pseudorhodobacter	0	0	0.00013485	1.9048e-05	0	1.76916e-05	0	1.9699e-05	0	0	0	0	0	1.60769e-05	0	0	0	0	0	0
d__Bacteria;k__norank_d__Bacteria;p__Proteobacteria;c__Alphaproteobacteria;o__Rhodobacterales;f__Rhodobacteraceae;g__Rubellimicrobium	0	1.5827e-05	0	0	0	0	0	0	0	0	0	0	0	0	0	0	0	0	0	0
d__Bacteria;k__norank_d__Bacteria;p__Proteobacteria;c__Alphaproteobacteria;o__Rhodobacterales;f__Rhodobacteraceae;g__unclassified_f__Rhodobacteraceae	6.21903e-05	0	1.68563e-05	3.8096e-05	0	5.30748e-05	0	0	0	0	0	0	0	0	0	0	0	0	0	0
d__Bacteria;k__norank_d__Bacteria;p__Proteobacteria;c__Alphaproteobacteria;o__Rhodospirillales;f__norank_o__Rhodospirillales;g__norank_f__norank_o__Rhodospirillales	0	0	0	1.9048e-05	0	0	0	0	1.53464e-05	0	0	0.000292745	0	0	1.67768e-05	4.90854e-05	3.62168e-05	0.000286496	0.000442485	0
d__Bacteria;k__norank_d__Bacteria;p__Proteobacteria;c__Alphaproteobacteria;o__Rickettsiales;f__unclassified_o__Rickettsiales;g__unclassified_o__Rickettsiales	0	0	8.42815e-05	0	0	0	0	0	0	0	0	0	0	0	0	0	0	0	0	0
d__Bacteria;k__norank_d__Bacteria;p__Proteobacteria;c__Alphaproteobacteria;o__Sphingomonadales;f__Sphingomonadaceae;g__Qipengyuania	0	0	8.42815e-05	3.8096e-05	1.88101e-05	1.76916e-05	0	1.9699e-05	1.53464e-05	0	0	0	1.79888e-05	1.60769e-05	0	0	0	0	1.70187e-05	0
d__Bacteria;k__norank_d__Bacteria;p__Proteobacteria;c__Alphaproteobacteria;o__Sphingomonadales;f__Sphingomonadaceae;g__Sphingomonas	0.000145111	3.16541e-05	0.000707965	0.000685727	0.00011286	5.30748e-05	2.14316e-05	1.9699e-05	0.000107425	0	2.08307e-05	9.14829e-05	0	0	0	0	7.24336e-05	4.29744e-05	3.40373e-05	0
d__Bacteria;k__norank_d__Bacteria;p__Proteobacteria;c__Alphaproteobacteria;o__Sphingomonadales;f__Sphingomonadaceae;g__Sphingopyxis	0	0	0.000117994	9.52399e-05	0	0	4.28633e-05	1.9699e-05	4.60391e-05	0	0	0	0	0	0	0	0	0	0	0
d__Bacteria;k__norank_d__Bacteria;p__Proteobacteria;c__Alphaproteobacteria;o__unclassified_c__Alphaproteobacteria;f__unclassified_c__Alphaproteobacteria;g__unclassified_c__Alphaproteobacteria	2.07301e-05	0	0.000117994	5.71439e-05	1.88101e-05	0	0	0	1.53464e-05	0	4.16615e-05	0	0	0	0	0	0	0	0	0
d__Bacteria;k__norank_d__Bacteria;p__Proteobacteria;c__Gammaproteobacteria;o__Aeromonadales;f__Aeromonadaceae;g__Aeromonas	0	0	8.42815e-05	3.8096e-05	0	0	0	1.9699e-05	3.06927e-05	0	6.24922e-05	0	0	0	0	0	0	0	0	0
d__Bacteria;k__norank_d__Bacteria;p__Proteobacteria;c__Gammaproteobacteria;o__Aeromonadales;f__Succinivibrionaceae;g__Anaerobiospirillum	0	0	0	0	0	0.000371524	0.00124303	0	9.20782e-05	0.0376087	2.08307e-05	0.00519623	0.0696528	0	0.0149985	0	0.00342249	0.087281	0.260045	4.83224e-05
d__Bacteria;k__norank_d__Bacteria;p__Proteobacteria;c__Gammaproteobacteria;o__Alteromonadales;f__Alteromonadaceae;g__Rheinheimera	6.21903e-05	0	0.000185419	5.71439e-05	0	0	4.28633e-05	0	0.000107425	0	0	1.82966e-05	1.79888e-05	1.60769e-05	0	0	0	4.29744e-05	0	0
d__Bacteria;k__norank_d__Bacteria;p__Proteobacteria;c__Gammaproteobacteria;o__Alteromonadales;f__Shewanellaceae;g__Shewanella	0	0	0	0	0	0	0	0	0	0	0	0	0	0	0	0	0	0	0	0
d__Bacteria;k__norank_d__Bacteria;p__Proteobacteria;c__Gammaproteobacteria;o__Burkholderiales;f__Alcaligenaceae;g__Achromobacter	0	0	6.74252e-05	0	0	0	0	0	0	0	0	0	0	0	0	0	5.43252e-05	0	0	0
d__Bacteria;k__norank_d__Bacteria;p__Proteobacteria;c__Gammaproteobacteria;o__Burkholderiales;f__Alcaligenaceae;g__norank_f__Alcaligenaceae	0	0	6.74252e-05	0.00038096	1.88101e-05	0	0	0	0	1.48124e-05	2.08307e-05	0	1.79888e-05	0	1.67768e-05	3.27236e-05	0	0	0	0
d__Bacteria;k__norank_d__Bacteria;p__Proteobacteria;c__Gammaproteobacteria;o__Burkholderiales;f__Burkholderiaceae;g__Burkholderia-Caballeronia-Paraburkholderia	0.000518253	4.74811e-05	0.000792246	0.000514296	0.000188101	0.000123841	4.28633e-05	0	0.000107425	0	0	0.00010978	1.79888e-05	3.21538e-05	0	1.63618e-05	5.43252e-05	2.86496e-05	6.80747e-05	1.61075e-05
d__Bacteria;k__norank_d__Bacteria;p__Proteobacteria;c__Gammaproteobacteria;o__Burkholderiales;f__Burkholderiaceae;g__Lautropia	0	0	0	0	0	1.76916e-05	0	0	0	0	0	0	0	0	0	0	0	1.43248e-05	0	0
d__Bacteria;k__norank_d__Bacteria;p__Proteobacteria;c__Gammaproteobacteria;o__Burkholderiales;f__Burkholderiaceae;g__Limnobacter	0	0	1.68563e-05	0	0	1.76916e-05	0	0	0	0	0	0	0	1.60769e-05	0	0	0	0	1.70187e-05	0
d__Bacteria;k__norank_d__Bacteria;p__Proteobacteria;c__Gammaproteobacteria;o__Burkholderiales;f__Burkholderiaceae;g__Ralstonia	0.00153403	0.00015827	0.00185419	0.00167622	0.000526682	0.000176916	0.000171453	9.8495e-05	0.000767318	4.44372e-05	0.000166646	7.31864e-05	7.19554e-05	0.000160769	0	3.27236e-05	0.000162976	8.59488e-05	0.000102112	0
d__Bacteria;k__norank_d__Bacteria;p__Proteobacteria;c__Gammaproteobacteria;o__Burkholderiales;f__Comamonadaceae;g__Aquabacterium	0	0	0.000101138	3.8096e-05	0	0	0	0	0	0	0	0	0	1.60769e-05	0	0	0	1.43248e-05	0	0
d__Bacteria;k__norank_d__Bacteria;p__Proteobacteria;c__Gammaproteobacteria;o__Burkholderiales;f__Comamonadaceae;g__Comamonas	0.00671656	0	0.000707965	0.000247624	3.76201e-05	5.30748e-05	0	3.9398e-05	4.60391e-05	0	2.08307e-05	5.48898e-05	3.59777e-05	0.00426038	0.000218099	4.90854e-05	5.43252e-05	2.86496e-05	3.40373e-05	0
d__Bacteria;k__norank_d__Bacteria;p__Proteobacteria;c__Gammaproteobacteria;o__Burkholderiales;f__Comamonadaceae;g__Delftia	0	0	1.68563e-05	1.9048e-05	0	0	0	0	0	0	2.08307e-05	0	0	0	0	0	0	0	0	0
d__Bacteria;k__norank_d__Bacteria;p__Proteobacteria;c__Gammaproteobacteria;o__Burkholderiales;f__Comamonadaceae;g__Ottowia	2.07301e-05	0	3.37126e-05	7.61919e-05	0	3.53832e-05	0	0	1.53464e-05	1.48124e-05	0	1.82966e-05	0	3.21538e-05	0	0	0	0	1.70187e-05	0
d__Bacteria;k__norank_d__Bacteria;p__Proteobacteria;c__Gammaproteobacteria;o__Burkholderiales;f__Comamonadaceae;g__Rhizobacter	0	0	0	0	0	0	0	0	0	0	0	0	0	0	0	0	0	0	0	0
d__Bacteria;k__norank_d__Bacteria;p__Proteobacteria;c__Gammaproteobacteria;o__Burkholderiales;f__Comamonadaceae;g__unclassified_f__Comamonadaceae	0.000145111	3.16541e-05	0.000927097	0.0004762	5.64302e-05	0.000141533	2.14316e-05	3.9398e-05	9.20782e-05	0	4.16615e-05	9.14829e-05	8.99442e-05	6.43076e-05	0	1.63618e-05	3.62168e-05	2.86496e-05	1.70187e-05	0
d__Bacteria;k__norank_d__Bacteria;p__Proteobacteria;c__Gammaproteobacteria;o__Burkholderiales;f__Hydrogenophilaceae;g__Thiobacillus	0	0	0.000101138	1.9048e-05	0	0	0	0	0	1.48124e-05	0	0	0	0	0	1.63618e-05	0	0	0	0
d__Bacteria;k__norank_d__Bacteria;p__Proteobacteria;c__Gammaproteobacteria;o__Burkholderiales;f__Neisseriaceae;g__Neisseria	0	0	0	0	0	0	0	0	1.53464e-05	0	0	0	0	0	0	0	0	0	0	0
d__Bacteria;k__norank_d__Bacteria;p__Proteobacteria;c__Gammaproteobacteria;o__Burkholderiales;f__Neisseriaceae;g__norank_f__Neisseriaceae	0	0	0	0	0	0	0	0	0	0	0	0	0	3.21538e-05	0	0	0	0	0	0
d__Bacteria;k__norank_d__Bacteria;p__Proteobacteria;c__Gammaproteobacteria;o__Burkholderiales;f__Neisseriaceae;g__unclassified_f__Neisseriaceae	0	0	0	0	0	0	0	0	0	0	0	0	0	0	0	1.63618e-05	0	0	0	0
d__Bacteria;k__norank_d__Bacteria;p__Proteobacteria;c__Gammaproteobacteria;o__Burkholderiales;f__Nitrosomonadaceae;g__MND1	0	0	0	0	0	0	0	0	0	0	0	0	0	0	0	0	0	0	0	0
d__Bacteria;k__norank_d__Bacteria;p__Proteobacteria;c__Gammaproteobacteria;o__Burkholderiales;f__Oxalobacteraceae;g__Oxalobacter	0	0	0	0	0	0	0.000192885	0	0	0	2.08307e-05	5.48898e-05	0	0.000160769	5.03305e-05	4.90854e-05	3.62168e-05	5.72992e-05	6.80747e-05	3.22149e-05
d__Bacteria;k__norank_d__Bacteria;p__Proteobacteria;c__Gammaproteobacteria;o__Burkholderiales;f__Sutterellaceae;g__Parasutterella	0	0	0	0	0	0.000247682	0.000107158	0	0	0	0	0	0	0	0	4.90854e-05	1.81084e-05	0	0	0
d__Bacteria;k__norank_d__Bacteria;p__Proteobacteria;c__Gammaproteobacteria;o__Burkholderiales;f__Sutterellaceae;g__Sutterella	0	1.5827e-05	0	0	0	0.00247682	0.00334333	0.0335671	0.0318898	0.00037031	0.0021664	0.000237856	0.000521677	0.00774907	0.00244942	0.00116169	0.00287924	0.00455529	0.00125938	3.22149e-05
d__Bacteria;k__norank_d__Bacteria;p__Proteobacteria;c__Gammaproteobacteria;o__Burkholderiales;f__TRA3-20;g__norank_f__TRA3-20	0	0	0	9.52399e-05	0	0	0	0	0	0	0	0	1.79888e-05	0	0	0	0	0	0	0
d__Bacteria;k__norank_d__Bacteria;p__Proteobacteria;c__Gammaproteobacteria;o__Burkholderiales;f__unclassified_o__Burkholderiales;g__unclassified_o__Burkholderiales	0	0	0	0	0	0	0	0	0	0.000177749	0.000124984	1.82966e-05	1.79888e-05	3.21538e-05	0.000704627	6.54472e-05	9.0542e-05	0.000171898	0.000170187	0
d__Bacteria;k__norank_d__Bacteria;p__Proteobacteria;c__Gammaproteobacteria;o__Cellvibrionales;f__Cellvibrionaceae;g__Cellvibrio	0	0	0.000117994	0.000152384	0	0	0	1.9699e-05	4.60391e-05	0	0	0	0	0	1.67768e-05	0	0	0	0	0
d__Bacteria;k__norank_d__Bacteria;p__Proteobacteria;c__Gammaproteobacteria;o__Enterobacterales;f__Enterobacteriaceae;g__Enterobacter	0.000352412	0.00137695	0.000185419	0.00478104	7.52403e-05	0	2.14316e-05	0	0	0	0	1.82966e-05	0	0	0	4.90854e-05	0.000887311	0	0	1.61075e-05
d__Bacteria;k__norank_d__Bacteria;p__Proteobacteria;c__Gammaproteobacteria;o__Enterobacterales;f__Enterobacteriaceae;g__Escherichia-Shigella	0.673314	0.722552	0.436511	0.678108	0.766793	0.0919786	0.0531076	0.150973	0.150517	1.48124e-05	0.00143732	0.0385143	0.000341788	0.0120255	0.080663	0.00759187	0.057295	0.00133221	0.000561616	0.00025772
d__Bacteria;k__norank_d__Bacteria;p__Proteobacteria;c__Gammaproteobacteria;o__Enterobacterales;f__Morganellaceae;g__Morganella	0	1.5827e-05	0	0	0	0	2.14316e-05	0	0	0	0	0	0	0	0	0	0	0	0	0
d__Bacteria;k__norank_d__Bacteria;p__Proteobacteria;c__Gammaproteobacteria;o__Enterobacterales;f__Morganellaceae;g__Proteus	0	0	0	1.9048e-05	0	0	0	0	0	0	0	0	0	0	0	0	0	0	0	0
d__Bacteria;k__norank_d__Bacteria;p__Proteobacteria;c__Gammaproteobacteria;o__Enterobacterales;f__Yersiniaceae;g__Serratia	0	0	0	0	0	0	0	0	0	0	0	0	0	0	0	0	0	0	0	0
d__Bacteria;k__norank_d__Bacteria;p__Proteobacteria;c__Gammaproteobacteria;o__Gammaproteobacteria_Incertae_Sedis;f__unclassified_o__Gammaproteobacteria_Incertae_Sedis;g__Acidibacter	0	0	0	0	0	0	0	0	0	0	0	0	0	0	0	0	0	0	0	0
d__Bacteria;k__norank_d__Bacteria;p__Proteobacteria;c__Gammaproteobacteria;o__Legionellales;f__Legionellaceae;g__Legionella	2.07301e-05	0	8.42815e-05	0	0	3.53832e-05	0	1.9699e-05	6.13855e-05	0	0	0	0	0	0	0	1.81084e-05	0	0	0
d__Bacteria;k__norank_d__Bacteria;p__Proteobacteria;c__Gammaproteobacteria;o__Pasteurellales;f__Pasteurellaceae;g__Actinobacillus	0.00248761	0.00136113	0.190038	0.0682108	0.0067152	0.0031491	0.00790827	0.00344732	0.0192443	0.000207374	0.000958214	0.0122953	0.000233855	0.00310284	0.0023152	0.00803364	0.00309654	0.00206277	0.000187205	4.83224e-05
d__Bacteria;k__norank_d__Bacteria;p__Proteobacteria;c__Gammaproteobacteria;o__Pasteurellales;f__Pasteurellaceae;g__Aggregatibacter	0	0	0	0	0	0	0	0	0	0	0	0	0	0	0	0	0	0	0	0
d__Bacteria;k__norank_d__Bacteria;p__Proteobacteria;c__Gammaproteobacteria;o__Pasteurellales;f__Pasteurellaceae;g__Mannheimia	0	0	1.68563e-05	0	9.40504e-05	0	0	0	0	0	0	0	0	0	0	0	0	0	0	0
d__Bacteria;k__norank_d__Bacteria;p__Proteobacteria;c__Gammaproteobacteria;o__Pasteurellales;f__Pasteurellaceae;g__Pasteurella	0	0	0.00156764	0.00219052	0.00011286	0.000265374	0.000621517	0.000256087	0.00050643	1.48124e-05	0.00114569	0.000182966	0	0.00389061	0.000771734	0.000572663	0.000851095	7.1624e-05	1.70187e-05	1.61075e-05
d__Bacteria;k__norank_d__Bacteria;p__Proteobacteria;c__Gammaproteobacteria;o__Pasteurellales;f__Pasteurellaceae;g__unclassified_f__Pasteurellaceae	0	0	0	0	0	3.53832e-05	0.000492928	0	0	0	4.16615e-05	0	0	0	0	0	0	0	0	0
d__Bacteria;k__norank_d__Bacteria;p__Proteobacteria;c__Gammaproteobacteria;o__Pseudomonadales;f__Moraxellaceae;g__Acinetobacter	0.000912125	1.5827e-05	0.0011968	0.00121907	0.00011286	0.000265374	0.000664381	0.000137893	0.000813357	7.4062e-05	0.000104154	0.000494008	0.000251844	0.000160769	3.35537e-05	6.54472e-05	0.000434602	0.000171898	0.000221243	0
d__Bacteria;k__norank_d__Bacteria;p__Proteobacteria;c__Gammaproteobacteria;o__Pseudomonadales;f__Moraxellaceae;g__Enhydrobacter	2.07301e-05	1.5827e-05	1.68563e-05	9.52399e-05	0	0	0	0	0	0	0	0	0	0	0	0	0	0	0	0
d__Bacteria;k__norank_d__Bacteria;p__Proteobacteria;c__Gammaproteobacteria;o__Pseudomonadales;f__Moraxellaceae;g__Moraxella	0.000435332	1.5827e-05	0.00291614	0.00497152	0.000695973	0	2.14316e-05	1.9699e-05	0.00016881	1.48124e-05	0	0	0	0	0	0.000114533	1.81084e-05	1.43248e-05	0	0
d__Bacteria;k__norank_d__Bacteria;p__Proteobacteria;c__Gammaproteobacteria;o__Pseudomonadales;f__Pseudomonadaceae;g__Pseudomonas	6.21903e-05	1.5827e-05	0.00013485	0.000133336	1.88101e-05	5.30748e-05	4.28633e-05	0	1.53464e-05	0	0	1.82966e-05	3.59777e-05	3.21538e-05	0	0	3.62168e-05	0	0	0
d__Bacteria;k__norank_d__Bacteria;p__Proteobacteria;c__Gammaproteobacteria;o__Steroidobacterales;f__Steroidobacteraceae;g__norank_f__Steroidobacteraceae	0	0	0	5.71439e-05	0	0	0	0	0	0	0	0	0	0	0	0	0	0	0	0
d__Bacteria;k__norank_d__Bacteria;p__Proteobacteria;c__Gammaproteobacteria;o__Xanthomonadales;f__Rhodanobacteraceae;g__Dyella	6.21903e-05	1.5827e-05	0.000168563	7.61919e-05	3.76201e-05	1.76916e-05	0	0	1.53464e-05	0	0	0	1.79888e-05	0	0	0	1.81084e-05	1.43248e-05	0	0
d__Bacteria;k__norank_d__Bacteria;p__Proteobacteria;c__Gammaproteobacteria;o__Xanthomonadales;f__Xanthomonadaceae;g__Luteimonas	0	0	0	0	0	0	0	0	0	0	0	0	0	0	1.67768e-05	0	0	0	0	0
d__Bacteria;k__norank_d__Bacteria;p__Proteobacteria;c__Gammaproteobacteria;o__Xanthomonadales;f__Xanthomonadaceae;g__Pseudoxanthomonas	0	0	1.68563e-05	5.71439e-05	0	0	0	1.9699e-05	4.60391e-05	0	0	0	0	1.60769e-05	0	0	0	0	0	0
d__Bacteria;k__norank_d__Bacteria;p__Proteobacteria;c__Gammaproteobacteria;o__Xanthomonadales;f__Xanthomonadaceae;g__Stenotrophomonas	2.07301e-05	0	0.000269701	5.71439e-05	1.88101e-05	3.53832e-05	6.42949e-05	1.9699e-05	0.000122771	0	0	3.65932e-05	3.59777e-05	1.60769e-05	0	0	3.62168e-05	5.72992e-05	1.70187e-05	0
d__Bacteria;k__norank_d__Bacteria;p__Proteobacteria;c__Gammaproteobacteria;o__Xanthomonadales;f__Xanthomonadaceae;g__Thermomonas	0.000684094	1.5827e-05	0.00399494	0.0023429	5.64302e-05	0.000371524	8.57265e-05	9.8495e-05	0.000383659	1.48124e-05	0.000249969	0.000329339	0.000215866	0.000209	5.03305e-05	4.90854e-05	0.000380276	0.000128923	0.000102112	0
d__Bacteria;k__norank_d__Bacteria;p__Proteobacteria;c__unclassified_p__Proteobacteria;o__unclassified_p__Proteobacteria;f__unclassified_p__Proteobacteria;g__unclassified_p__Proteobacteria	0	0	0	0.000171432	1.88101e-05	0	0	0	0	0	0	0	0	1.60769e-05	0	0	0	0	0	0
d__Bacteria;k__norank_d__Bacteria;p__Spirochaetota;c__Spirochaetia;o__Spirochaetales;f__Spirochaetaceae;g__Sphaerochaeta	0	0	0	0	0	0.0046352	0.0450707	0	0.000107425	0.00177749	0.00545765	0.00576343	0.0133117	0.0106911	0.00271785	0.00163618	0.00253518	0.0200404	5.1056e-05	0
d__Bacteria;k__norank_d__Bacteria;p__Spirochaetota;c__Spirochaetia;o__Spirochaetales;f__Spirochaetaceae;g__Treponema	0	0	0	0	0	0	0	0	0	1.48124e-05	0	7.31864e-05	0.000755532	0.00110931	0.000805288	4.90854e-05	0.000199192	0.00068759	0.00256982	0
d__Bacteria;k__norank_d__Bacteria;p__Spirochaetota;c__Spirochaetia;o__Spirochaetales;f__Spirochaetaceae;g__unclassified_f__Spirochaetaceae	0	0	0	0	0	5.30748e-05	0	0	0	1.48124e-05	0.00224972	0	0	0	0	0	0	0	0	0
d__Bacteria;k__norank_d__Bacteria;p__Synergistota;c__Synergistia;o__Synergistales;f__Synergistaceae;g__Cloacibacillus	0	0	0	0	0	1.76916e-05	0	0	0	0.000696183	0.000229138	0.00369591	0.00795107	6.43076e-05	1.67768e-05	0.0077064	0.0238307	0.000214872	1.70187e-05	0.00159464
d__Bacteria;k__norank_d__Bacteria;p__Synergistota;c__Synergistia;o__Synergistales;f__Synergistaceae;g__Pyramidobacter	0	0	0	0	0	0	0	0	0	0	0	0.000878236	0.00690772	1.60769e-05	0	0	0.00467197	0.00300821	8.50933e-05	0
d__Bacteria;k__norank_d__Bacteria;p__Synergistota;c__Synergistia;o__Synergistales;f__Synergistaceae;g__Synergistes	0	0	0	0	0	0	0	0	0	0	0	1.82966e-05	0.00062961	0	0	0.000147256	0.0785361	5.72992e-05	0	0
d__Bacteria;k__norank_d__Bacteria;p__Verrucomicrobiota;c__Kiritimatiellae;o__WCHB1-41;f__norank_o__WCHB1-41;g__norank_f__norank_o__WCHB1-41	0	0	0	0	0	0	0	0	0	0	0	3.65932e-05	0.000269833	0	0	0	0	1.43248e-05	0	0
d__Bacteria;k__norank_d__Bacteria;p__Verrucomicrobiota;c__Lentisphaeria;o__Oligosphaerales;f__Oligosphaeraceae;g__Z20	0	0	0	0	0	0	0	0	0	0	0	3.65932e-05	3.59777e-05	4.82307e-05	0	0	1.81084e-05	0	1.70187e-05	0
d__Bacteria;k__norank_d__Bacteria;p__Verrucomicrobiota;c__Lentisphaeria;o__Oligosphaerales;f__Oligosphaeraceae;g__horsej-a03	0	0	0	0	0	1.76916e-05	0	0	0	2.96248e-05	0	1.82966e-05	1.79888e-05	0	0	0	7.24336e-05	1.43248e-05	1.70187e-05	0
d__Bacteria;k__norank_d__Bacteria;p__Verrucomicrobiota;c__Lentisphaeria;o__Victivallales;f__Victivallaceae;g__Victivallis	0	0	0	0	0	0.000194608	0	0	1.53464e-05	0.000118499	0.000499938	0.00203092	5.39665e-05	0.00329577	6.71073e-05	0.000327236	0.00164786	0	0	0
d__Bacteria;k__norank_d__Bacteria;p__Verrucomicrobiota;c__Lentisphaeria;o__Victivallales;f__Victivallaceae;g__norank_f__Victivallaceae	0	0	0	0	0	0	0	0	0	1.48124e-05	0	0	1.79888e-05	0	0	0	0.000488927	0	0	0
d__Bacteria;k__norank_d__Bacteria;p__Verrucomicrobiota;c__Lentisphaeria;o__Victivallales;f__vadinBE97;g__norank_f__vadinBE97	0	0	0	0	0	0	0.000214316	0	0	0	0	0	0	0	0	0	0	0	0	0
d__Bacteria;k__norank_d__Bacteria;p__Verrucomicrobiota;c__Verrucomicrobiae;o__Methylacidiphilales;f__Methylacidiphilaceae;g__norank_f__Methylacidiphilaceae	0	0	0	7.61919e-05	0	0	0	0	0	0	0	0	0	0	0	0	0	0	0	0
d__Bacteria;k__norank_d__Bacteria;p__Verrucomicrobiota;c__Verrucomicrobiae;o__Verrucomicrobiales;f__Akkermansiaceae;g__Akkermansia	0	0	0	0	0	3.53832e-05	0	7.8796e-05	0.000751972	4.44372e-05	0.000270799	0	0	0.00151123	5.03305e-05	0	0	0	0	0
d__Bacteria;k__norank_d__Bacteria;p__Verrucomicrobiota;c__Verrucomicrobiae;o__Verrucomicrobiales;f__Verrucomicrobiaceae;g__Prosthecobacter	0	0	0	1.9048e-05	0	0	0	0	0	0	0	0	0	0	0	0	0	0	0	0
d__Bacteria;k__norank_d__Bacteria;p__WPS-2;c__norank_p__WPS-2;o__norank_c__norank_p__WPS-2;f__norank_o__norank_c__norank_p__WPS-2;g__norank_f__norank_o__norank_c__norank_p__WPS-2	0	0	0	3.8096e-05	0	1.76916e-05	0	0	1.53464e-05	0.000459184	0	0	0.0205613	3.21538e-05	0	0	0	1.43248e-05	1.70187e-05	0.00304431
d__Bacteria;k__norank_d__Bacteria;p__unclassified_k__norank_d__Bacteria;c__unclassified_k__norank_d__Bacteria;o__unclassified_k__norank_d__Bacteria;f__unclassified_k__norank_d__Bacteria;g__unclassified_k__norank_d__Bacteria	0.000808474	6.33082e-05	0	0.00464771	0.00011286	3.53832e-05	0	1.9699e-05	4.60391e-05	0	2.08307e-05	3.65932e-05	7.19554e-05	6.43076e-05	0	0	1.81084e-05	0.000143248	5.1056e-05	1.61075e-05
