# Supplementary material for: Multi-Omics Uncover Neonatal Cecal Cell Development Potentials
Source: Front Cell Dev Biol. 2022 Jul 15;10:840298. doi: 10.3389/fcell.2022.840298 (PMC9334561; doi:10.3389/fcell.2022.840298)
Supplement: Supplementary file 4 [file DataSheet1.zip › Supplementary Table 18 Relative abundance-cecal content.xlsx]

## Sheet: phylum
	d1-1	d1-2	d1-3	d1-4	d1-5	d7-1	d7-2	d7-3	d7-4	d7-5	d7-6	d14-1	d14-2	d14-3	d14-4	d14-5	d21-1	d21-2	d21-3	d21-4	d21-5
#OTU ID	M_S_7	M_S_8	M_S_9	M_S_10	M_S_11	M_S_19	M_S_20	M_S_21	M_S_22	M_S_23	M_S_24	M_S_25	M_S_26	M_S_27	M_S_28	M_S_30	M_S_31	M_S_32	M_S_33	M_S_35	M_S_36
d__Bacteria;k__norank_d__Bacteria;p__Acidobacteriota	0	0	2.70285e-05	0	0	0	0	4.67672e-05	0.000796337	0	0	0	0	0	0	1.61381e-05	0	0	0	0.000139684	0
d__Bacteria;k__norank_d__Bacteria;p__Actinobacteriota	0.00652141	0.00126299	0.0505433	0.0146314	0.0097542	0.00571915	0.0207318	0.0126739	0.00548588	0.23263	0.0252172	0.00575269	0.015733	0.00335621	0.0157276	0.036327	0.0454527	0.0152286	0.0117315	0.00309301	0.00356434
d__Bacteria;k__norank_d__Bacteria;p__Armatimonadota	0	0	0	0	0	0	0	0	0	0	0	0	0	0	0	0	0	0	0	3.99098e-05	0
d__Bacteria;k__norank_d__Bacteria;p__Bacteroidota	0.000115084	0	0.000513541	0.00110673	9.70568e-05	0.0039545	0.00314587	0.00252543	0.00626009	0.0350706	0.00333692	0.00735929	0.00954061	0.0138128	0.0394286	0.00069394	0.00495344	0.00226572	0.00388068	0.102169	0.096295
d__Bacteria;k__norank_d__Bacteria;p__Bdellovibrionota	0	0	0	0	0	0	0	0	2.21205e-05	0	0	0	0	0	0	0	0	0	0	1.99549e-05	0
d__Bacteria;k__norank_d__Bacteria;p__Caldisericota	0	0	0	0	0	0	0	0	0	0	0	0	0	0	0	0	0	0	0	3.99098e-05	0
d__Bacteria;k__norank_d__Bacteria;p__Campilobacterota	0	0	0	0	0	0	0	0	0	7.78483e-05	0	0	0	0	0	0	0	0	3.57667e-05	0.118432	0.435736
d__Bacteria;k__norank_d__Bacteria;p__Chloroflexi	0	0	2.70285e-05	0	0	0	0	2.33836e-05	6.63614e-05	0	0	0	0	0	0	0	0	0	0	0.000917925	5.78001e-05
d__Bacteria;k__norank_d__Bacteria;p__Cyanobacteria	0	0	0	0	0	0	0	0	0	0	0	0	9.00058e-05	0	3.6491e-05	0	0	0	0.000304017	0.00121725	0.0001734
d__Bacteria;k__norank_d__Bacteria;p__Dadabacteria	0	0	0	0	0	0	0	0	0	0	0	0	0	0	0	0	0	0	0	0	0
d__Bacteria;k__norank_d__Bacteria;p__Deferribacterota	0	0	0	0	0	0	0	0	0	1.94621e-05	0	0	0	0	0	0	0	0	0	0.018139	3.85334e-05
d__Bacteria;k__norank_d__Bacteria;p__Deinococcota	0	0	0	0	0	0	0	4.67672e-05	6.63614e-05	0	0	0	0	0	0	0	0	0	0	0.000578692	0
d__Bacteria;k__norank_d__Bacteria;p__Dependentiae	0	0	0	0	0	0	0	0	0	0	0	0	0	0	0	0	0	0	0	0	0
d__Bacteria;k__norank_d__Bacteria;p__Desulfobacterota	0	0	0	0	0	2.12608e-05	0	0	0	0	0	0.000345507	3.60023e-05	0.000151789	0.000821048	0.0010167	0	0.000780002	0.0660431	0.182867	0.0106545
d__Bacteria;k__norank_d__Bacteria;p__Elusimicrobiota	0	0	0	0	0	0	0	0	0	0	0	0	0	0	0	0	0	0	0	0	0.000154134
d__Bacteria;k__norank_d__Bacteria;p__Entotheonellaeota	0	0	0	0	0	0	0	0	0	0	0	0	0	0	0	0	0	0	0	0	0
d__Bacteria;k__norank_d__Bacteria;p__Fibrobacterota	0	0	0	0	0	0	0	0	0	0	0	0	0	0	0	0	0	0	0	0	0
d__Bacteria;k__norank_d__Bacteria;p__Firmicutes	0.809076	0.713229	0.596789	0.671356	0.621527	0.983204	0.975839	0.963966	0.708784	0.730548	0.968669	0.982828	0.972656	0.973471	0.800631	0.95449	0.784288	0.980983	0.910565	0.191447	0.270928
d__Bacteria;k__norank_d__Bacteria;p__Fusobacteriota	0.000153445	0.00039694	0	0	0	0	0	0.0101719	0.00130511	0	0.000111977	0.000190029	0	0	0	4.84144e-05	1.98138e-05	0.000111429	0.000232483	0.0116138	0.0216365
d__Bacteria;k__norank_d__Bacteria;p__GAL15	0	0	0	0	0	0	0	0	0	0	0	0	0	0	0	0	0	0	0	0	0
d__Bacteria;k__norank_d__Bacteria;p__Gemmatimonadota	3.83612e-05	0	0	0	0	0	0	0	2.21205e-05	0	0	0	0	0	0	0	0	0	0	0	0
d__Bacteria;k__norank_d__Bacteria;p__Halanaerobiaeota	0	0	0	0	0	0	0	0	0	0	0	0	0	0	0	0	0	0	0	0	0
d__Bacteria;k__norank_d__Bacteria;p__Latescibacterota	0	0	0	0	0	0	0	0	0	0	0	0	0	0	0	0	0	0	0	0	0
d__Bacteria;k__norank_d__Bacteria;p__MBNT15	0	0	0	0	0	0	0	0	0	0	0	0	0	0	0	0	0	0	0	0	0
d__Bacteria;k__norank_d__Bacteria;p__Methylomirabilota	0	0	0	0	0	0	0	0	0	0	0	0	0	0	0	0	0	0	0	0	0
d__Bacteria;k__norank_d__Bacteria;p__Myxococcota	0	0	0	0	0	0	0	0	0	0	0	0	0	0	0	0	0	0	0	0	0
d__Bacteria;k__norank_d__Bacteria;p__NB1-j	0	0	0	0	0	0	0	0	0	0	0	0	0	0	0	0	0	0	0	3.99098e-05	0
d__Bacteria;k__norank_d__Bacteria;p__Nitrospirota	0	0	0	0	0	0	0	0	0	0	0	0	0	0	0	0	0	0	0	3.99098e-05	0
d__Bacteria;k__norank_d__Bacteria;p__Patescibacteria	0	0	2.70285e-05	0	0	2.12608e-05	7.73575e-05	0	0.000221205	0	0.00024635	0	0.00046803	0	1.82455e-05	0.000129105	0	7.42859e-05	0.000232483	0.000199549	0.000250467
d__Bacteria;k__norank_d__Bacteria;p__Planctomycetota	0	0	0	0	0	0	0	0	0	0	0	0	0	0	0	0	0	0	0	0.000139684	5.78001e-05
d__Bacteria;k__norank_d__Bacteria;p__Proteobacteria	0.18329	0.284101	0.352019	0.311536	0.367772	0.00686723	0.000180501	0.0105226	0.276948	0.000408703	0.00134372	0.00103652	0.000432028	0.00871941	0.143209	0.00651981	0.165286	0.000390001	0.00688508	0.31421	0.144943
d__Bacteria;k__norank_d__Bacteria;p__SAR324_cladeMarine_group_B	0	0	0	0	0	0	0	0	0	0	0	0	0	0	0	0	0	0	0	0	0
d__Bacteria;k__norank_d__Bacteria;p__Spirochaetota	0	0	0	0	0	0	0	0	0	0.000836869	0	6.91013e-05	5.40035e-05	1.68654e-05	0	0	0	0	0	0.0503462	0.0119454
d__Bacteria;k__norank_d__Bacteria;p__Sumerlaeota	0	0	0	0	0	0	0	0	0	0	0	0	0	0	0	0	0	0	0	0	0
d__Bacteria;k__norank_d__Bacteria;p__Sva0485	0	0	0	0	0	0	0	0	0	0	0	0	0	0	0	0	0	0	0	0	0
d__Bacteria;k__norank_d__Bacteria;p__Synergistota	0	0	0	0	0	0	0	0	0	0	0	0.00221124	0.000180012	0	1.82455e-05	0.00025821	0	0.00013	7.15333e-05	0.00303315	0.000693602
d__Bacteria;k__norank_d__Bacteria;p__Thermotogota	0	0	0	0	0	0	0	0	0	0	0	0	0	0	0	0	0	0	0	0.000379143	0
d__Bacteria;k__norank_d__Bacteria;p__Verrucomicrobiota	0	0	0	0	0	0.000212608	0	2.33836e-05	0	0	0.000918212	0	0	0.000472231	0	0	0	0	1.78833e-05	5.98647e-05	0.000308267
d__Bacteria;k__norank_d__Bacteria;p__WPS-2	0	0	0	0	0	0	0	0	0	0	0	0	0.000180012	0	0	0	0	1.85715e-05	0	0.000758286	0.00252394
d__Bacteria;k__norank_d__Bacteria;p__unclassified_k__norank_d__Bacteria	0.000805585	0.00101039	5.4057e-05	0.00136935	0.000849247	0	2.57858e-05	0	2.21205e-05	0.000408703	0.000156768	0.000207304	0.00063004	0	0.000109473	0.000500282	0	1.85715e-05	0	7.98196e-05	3.85334e-05

## Sheet: class
	d1-1	d1-2	d1-3	d1-4	d1-5	d7-1	d7-2	d7-3	d7-4	d7-5	d7-6	d14-1	d14-2	d14-3	d14-4	d14-5	d21-1	d21-2	d21-3	d21-4	d21-5
#OTU ID	M_S_7	M_S_8	M_S_9	M_S_10	M_S_11	M_S_19	M_S_20	M_S_21	M_S_22	M_S_23	M_S_24	M_S_25	M_S_26	M_S_27	M_S_28	M_S_30	M_S_31	M_S_32	M_S_33	M_S_35	M_S_36
d__Bacteria;k__norank_d__Bacteria;p__Acidobacteriota;c__Acidobacteriae	0	0	0	0	0	0	0	4.67672e-05	0	0	0	0	0	0	0	0	0	0	0	0	0
d__Bacteria;k__norank_d__Bacteria;p__Acidobacteriota;c__Blastocatellia	0	0	2.70285e-05	0	0	0	0	0	0	0	0	0	0	0	0	0	0	0	0	0	0
d__Bacteria;k__norank_d__Bacteria;p__Acidobacteriota;c__Holophagae	0	0	0	0	0	0	0	0	0.000796337	0	0	0	0	0	0	1.61381e-05	0	0	0	0	0
d__Bacteria;k__norank_d__Bacteria;p__Acidobacteriota;c__Subgroup_18	0	0	0	0	0	0	0	0	0	0	0	0	0	0	0	0	0	0	0	0	0
d__Bacteria;k__norank_d__Bacteria;p__Acidobacteriota;c__Subgroup_25	0	0	0	0	0	0	0	0	0	0	0	0	0	0	0	0	0	0	0	0	0
d__Bacteria;k__norank_d__Bacteria;p__Acidobacteriota;c__Subgroup_26	0	0	0	0	0	0	0	0	0	0	0	0	0	0	0	0	0	0	0	0	0
d__Bacteria;k__norank_d__Bacteria;p__Acidobacteriota;c__Subgroup_5	0	0	0	0	0	0	0	0	0	0	0	0	0	0	0	0	0	0	0	0	0
d__Bacteria;k__norank_d__Bacteria;p__Acidobacteriota;c__Thermoanaerobaculia	0	0	0	0	0	0	0	0	0	0	0	0	0	0	0	0	0	0	0	0	0
d__Bacteria;k__norank_d__Bacteria;p__Acidobacteriota;c__Vicinamibacteria	0	0	0	0	0	0	0	0	0	0	0	0	0	0	0	0	0	0	0	0.000139684	0
d__Bacteria;k__norank_d__Bacteria;p__Actinobacteriota;c__Acidimicrobiia	0	0	0	0	0	0	0	7.01508e-05	0	0	0	0	0	0	0	0	0	0	0	1.99549e-05	0
d__Bacteria;k__norank_d__Bacteria;p__Actinobacteriota;c__Actinobacteria	0.00652141	0.00126299	0.0504892	0.0146314	0.0097542	0.00257255	0.00172765	0.00750614	0.00537527	0.00116772	0.0123175	0.000639187	0.00165611	0.00084327	0.00118596	0.00559994	0.0448187	0.000612859	0.00304017	0.00177599	0.00157987
d__Bacteria;k__norank_d__Bacteria;p__Actinobacteriota;c__Coriobacteriia	0	0	0	0	0	0.00314659	0.0190042	0.00502748	0.000110602	0.231462	0.0128998	0.0051135	0.0140769	0.00251294	0.0145417	0.030727	0.00063404	0.0146158	0.0086913	0.00121725	0.0019652
d__Bacteria;k__norank_d__Bacteria;p__Actinobacteriota;c__MB-A2-108	0	0	0	0	0	0	0	0	0	0	0	0	0	0	0	0	0	0	0	1.99549e-05	0
d__Bacteria;k__norank_d__Bacteria;p__Actinobacteriota;c__Rubrobacteria	0	0	0	0	0	0	0	0	0	0	0	0	0	0	0	0	0	0	0	0	0
d__Bacteria;k__norank_d__Bacteria;p__Actinobacteriota;c__Thermoleophilia	0	0	5.4057e-05	0	0	0	0	7.01508e-05	0	0	0	0	0	0	0	0	0	0	0	5.98647e-05	1.92667e-05
d__Bacteria;k__norank_d__Bacteria;p__Armatimonadota;c__Armatimonadia	0	0	0	0	0	0	0	0	0	0	0	0	0	0	0	0	0	0	0	0	0
d__Bacteria;k__norank_d__Bacteria;p__Armatimonadota;c__Fimbriimonadia	0	0	0	0	0	0	0	0	0	0	0	0	0	0	0	0	0	0	0	0	0
d__Bacteria;k__norank_d__Bacteria;p__Armatimonadota;c__norank_p__Armatimonadota	0	0	0	0	0	0	0	0	0	0	0	0	0	0	0	0	0	0	0	3.99098e-05	0
d__Bacteria;k__norank_d__Bacteria;p__Bacteroidota;c__Bacteroidia	0.000115084	0	0.000513541	0.00110673	9.70568e-05	0.0039545	0.00314587	0.00252543	0.00626009	0.0350706	0.00333692	0.00735929	0.00954061	0.0138128	0.0394286	0.00069394	0.00495344	0.00226572	0.00388068	0.102129	0.096295
d__Bacteria;k__norank_d__Bacteria;p__Bacteroidota;c__Ignavibacteria	0	0	0	0	0	0	0	0	0	0	0	0	0	0	0	0	0	0	0	3.99098e-05	0
d__Bacteria;k__norank_d__Bacteria;p__Bacteroidota;c__Kapabacteria	0	0	0	0	0	0	0	0	0	0	0	0	0	0	0	0	0	0	0	0	0
d__Bacteria;k__norank_d__Bacteria;p__Bacteroidota;c__Rhodothermia	0	0	0	0	0	0	0	0	0	0	0	0	0	0	0	0	0	0	0	0	0
d__Bacteria;k__norank_d__Bacteria;p__Bdellovibrionota;c__Bdellovibrionia	0	0	0	0	0	0	0	0	0	0	0	0	0	0	0	0	0	0	0	0	0
d__Bacteria;k__norank_d__Bacteria;p__Bdellovibrionota;c__Oligoflexia	0	0	0	0	0	0	0	0	2.21205e-05	0	0	0	0	0	0	0	0	0	0	1.99549e-05	0
d__Bacteria;k__norank_d__Bacteria;p__Caldisericota;c__Caldisericia	0	0	0	0	0	0	0	0	0	0	0	0	0	0	0	0	0	0	0	3.99098e-05	0
d__Bacteria;k__norank_d__Bacteria;p__Campilobacterota;c__Campylobacteria	0	0	0	0	0	0	0	0	0	7.78483e-05	0	0	0	0	0	0	0	0	3.57667e-05	0.118432	0.435736
d__Bacteria;k__norank_d__Bacteria;p__Chloroflexi;c__AD3	0	0	0	0	0	0	0	0	0	0	0	0	0	0	0	0	0	0	0	0	0
d__Bacteria;k__norank_d__Bacteria;p__Chloroflexi;c__Anaerolineae	0	0	0	0	0	0	0	0	2.21205e-05	0	0	0	0	0	0	0	0	0	0	0.000299324	3.85334e-05
d__Bacteria;k__norank_d__Bacteria;p__Chloroflexi;c__Chloroflexia	0	0	2.70285e-05	0	0	0	0	0	4.42409e-05	0	0	0	0	0	0	0	0	0	0	0.000359188	1.92667e-05
d__Bacteria;k__norank_d__Bacteria;p__Chloroflexi;c__Dehalococcoidia	0	0	0	0	0	0	0	0	0	0	0	0	0	0	0	0	0	0	0	0	0
d__Bacteria;k__norank_d__Bacteria;p__Chloroflexi;c__Gitt-GS-136	0	0	0	0	0	0	0	0	0	0	0	0	0	0	0	0	0	0	0	0	0
d__Bacteria;k__norank_d__Bacteria;p__Chloroflexi;c__JG30-KF-CM66	0	0	0	0	0	0	0	2.33836e-05	0	0	0	0	0	0	0	0	0	0	0	0	0
d__Bacteria;k__norank_d__Bacteria;p__Chloroflexi;c__KD4-96	0	0	0	0	0	0	0	0	0	0	0	0	0	0	0	0	0	0	0	0	0
d__Bacteria;k__norank_d__Bacteria;p__Chloroflexi;c__Ktedonobacteria	0	0	0	0	0	0	0	0	0	0	0	0	0	0	0	0	0	0	0	0	0
d__Bacteria;k__norank_d__Bacteria;p__Chloroflexi;c__OLB14	0	0	0	0	0	0	0	0	0	0	0	0	0	0	0	0	0	0	0	0.000259414	0
d__Bacteria;k__norank_d__Bacteria;p__Chloroflexi;c__TK10	0	0	0	0	0	0	0	0	0	0	0	0	0	0	0	0	0	0	0	0	0
d__Bacteria;k__norank_d__Bacteria;p__Cyanobacteria;c__Cyanobacteriia	0	0	0	0	0	0	0	0	0	0	0	0	0	0	3.6491e-05	0	0	0	0	0	0
d__Bacteria;k__norank_d__Bacteria;p__Cyanobacteria;c__Sericytochromatia	0	0	0	0	0	0	0	0	0	0	0	0	0	0	0	0	0	0	0	0	0
d__Bacteria;k__norank_d__Bacteria;p__Cyanobacteria;c__Vampirivibrionia	0	0	0	0	0	0	0	0	0	0	0	0	9.00058e-05	0	0	0	0	0	0.000304017	0.00121725	0.0001734
d__Bacteria;k__norank_d__Bacteria;p__Dadabacteria;c__Dadabacteriia	0	0	0	0	0	0	0	0	0	0	0	0	0	0	0	0	0	0	0	0	0
d__Bacteria;k__norank_d__Bacteria;p__Deferribacterota;c__Deferribacteres	0	0	0	0	0	0	0	0	0	1.94621e-05	0	0	0	0	0	0	0	0	0	0.018139	3.85334e-05
d__Bacteria;k__norank_d__Bacteria;p__Deinococcota;c__Deinococci	0	0	0	0	0	0	0	4.67672e-05	6.63614e-05	0	0	0	0	0	0	0	0	0	0	0.000578692	0
d__Bacteria;k__norank_d__Bacteria;p__Dependentiae;c__Babeliae	0	0	0	0	0	0	0	0	0	0	0	0	0	0	0	0	0	0	0	0	0
d__Bacteria;k__norank_d__Bacteria;p__Desulfobacterota;c__Desulfobacteria	0	0	0	0	0	0	0	0	0	0	0	0	0	0	0	0	0	0	0	0	0
d__Bacteria;k__norank_d__Bacteria;p__Desulfobacterota;c__Desulfobulbia	0	0	0	0	0	0	0	0	0	0	0	0	0	0	0	0	0	0	0	0	0
d__Bacteria;k__norank_d__Bacteria;p__Desulfobacterota;c__Desulfovibrionia	0	0	0	0	0	0	0	0	0	0	0	0.000310956	3.60023e-05	0.000151789	0.000821048	0.0010167	0	0.000761431	0.0660431	0.182867	0.0106545
d__Bacteria;k__norank_d__Bacteria;p__Desulfobacterota;c__Desulfuromonadia	0	0	0	0	0	2.12608e-05	0	0	0	0	0	3.45507e-05	0	0	0	0	0	1.85715e-05	0	0	0
d__Bacteria;k__norank_d__Bacteria;p__Desulfobacterota;c__Syntrophobacteria	0	0	0	0	0	0	0	0	0	0	0	0	0	0	0	0	0	0	0	0	0
d__Bacteria;k__norank_d__Bacteria;p__Desulfobacterota;c__norank_p__Desulfobacterota	0	0	0	0	0	0	0	0	0	0	0	0	0	0	0	0	0	0	0	0	0
d__Bacteria;k__norank_d__Bacteria;p__Elusimicrobiota;c__Elusimicrobia	0	0	0	0	0	0	0	0	0	0	0	0	0	0	0	0	0	0	0	0	0.000154134
d__Bacteria;k__norank_d__Bacteria;p__Entotheonellaeota;c__Entotheonellia	0	0	0	0	0	0	0	0	0	0	0	0	0	0	0	0	0	0	0	0	0
d__Bacteria;k__norank_d__Bacteria;p__Fibrobacterota;c__Fibrobacteria	0	0	0	0	0	0	0	0	0	0	0	0	0	0	0	0	0	0	0	0	0
d__Bacteria;k__norank_d__Bacteria;p__Firmicutes;c__Bacilli	0.651872	0.517068	0.530407	0.483118	0.563584	0.922207	0.603259	0.718368	0.607693	0.298626	0.710091	0.453305	0.40373	0.761135	0.598143	0.66912	0.778106	0.51183	0.791534	0.0913136	0.151263
d__Bacteria;k__norank_d__Bacteria;p__Firmicutes;c__Clostridia	0.154212	0.162673	0.0650035	0.187826	0.0577002	0.0567025	0.361182	0.239238	0.0976397	0.42871	0.25533	0.482016	0.548477	0.206669	0.189589	0.257936	0.00465623	0.419047	0.11313	0.0722567	0.0778568
d__Bacteria;k__norank_d__Bacteria;p__Firmicutes;c__Desulfotomaculia	0	0	0	0	0	0	0	0	0	0	0	0	0	0	0	0	0	0	0	0	0
d__Bacteria;k__norank_d__Bacteria;p__Firmicutes;c__Limnochordia	0	0	0	0	0	0	0	0	0	0	0	0	0	0	0	0	0	0	0	0	0
d__Bacteria;k__norank_d__Bacteria;p__Firmicutes;c__Negativicutes	0.00172625	0.0329821	0.0011352	0	7.27926e-05	0.00208355	7.73575e-05	0.00631357	0.00345079	0.000583862	0.000156768	0.0410635	0.00399626	0.00285025	0.0109291	0.0244331	0.00150585	0.0457601	0.000786866	0.027857	0.0418088
d__Bacteria;k__norank_d__Bacteria;p__Firmicutes;c__Sulfobacillia	0	0	0	0	0	0	0	0	0	0	0	0	0	0	0	0	0	0	0	0	0
d__Bacteria;k__norank_d__Bacteria;p__Firmicutes;c__Syntrophomonadia	0	0	0	0	0	0	0	0	0	0	0	0	0	0	0	0	0	0	0	0	0
d__Bacteria;k__norank_d__Bacteria;p__Firmicutes;c__Thermacetogenia	0	0	0	0	0	0	0	0	0	0	0	0	0	0	0	0	0	0	0	0	0
d__Bacteria;k__norank_d__Bacteria;p__Firmicutes;c__Thermovenabulia	0	0	0	0	0	0	0	0	0	0	0	0	0	0	0	0	0	0	0	0	0
d__Bacteria;k__norank_d__Bacteria;p__Firmicutes;c__norank_p__Firmicutes	0	0	0	0	0	2.12608e-05	0	0	0	0	0	0	1.80012e-05	1.68654e-05	0	0	0	0	0	1.99549e-05	0
d__Bacteria;k__norank_d__Bacteria;p__Firmicutes;c__unclassified_p__Firmicutes	0.00126592	0.000505196	0.000243256	0.000412681	0.000169849	0.00218986	0.01132	4.67672e-05	0	0.00262738	0.00309057	0.0064437	0.0164351	0.00279966	0.00197052	0.00300169	1.98138e-05	0.00434573	0.00511463	0	0
d__Bacteria;k__norank_d__Bacteria;p__Fusobacteriota;c__Fusobacteriia	0.000153445	0.00039694	0	0	0	0	0	0.0101719	0.00130511	0	0.000111977	0.000190029	0	0	0	4.84144e-05	1.98138e-05	0.000111429	0.000232483	0.0116138	0.0216365
d__Bacteria;k__norank_d__Bacteria;p__GAL15;c__norank_p__GAL15	0	0	0	0	0	0	0	0	0	0	0	0	0	0	0	0	0	0	0	0	0
d__Bacteria;k__norank_d__Bacteria;p__Gemmatimonadota;c__BD2-11_terrestrial_group	0	0	0	0	0	0	0	0	0	0	0	0	0	0	0	0	0	0	0	0	0
d__Bacteria;k__norank_d__Bacteria;p__Gemmatimonadota;c__Gemmatimonadetes	3.83612e-05	0	0	0	0	0	0	0	2.21205e-05	0	0	0	0	0	0	0	0	0	0	0	0
d__Bacteria;k__norank_d__Bacteria;p__Gemmatimonadota;c__Longimicrobia	0	0	0	0	0	0	0	0	0	0	0	0	0	0	0	0	0	0	0	0	0
d__Bacteria;k__norank_d__Bacteria;p__Gemmatimonadota;c__S0134_terrestrial_group	0	0	0	0	0	0	0	0	0	0	0	0	0	0	0	0	0	0	0	0	0
d__Bacteria;k__norank_d__Bacteria;p__Halanaerobiaeota;c__Halanaerobiia	0	0	0	0	0	0	0	0	0	0	0	0	0	0	0	0	0	0	0	0	0
d__Bacteria;k__norank_d__Bacteria;p__Latescibacterota;c__norank_p__Latescibacterota	0	0	0	0	0	0	0	0	0	0	0	0	0	0	0	0	0	0	0	0	0
d__Bacteria;k__norank_d__Bacteria;p__MBNT15;c__norank_p__MBNT15	0	0	0	0	0	0	0	0	0	0	0	0	0	0	0	0	0	0	0	0	0
d__Bacteria;k__norank_d__Bacteria;p__Methylomirabilota;c__Methylomirabilia	0	0	0	0	0	0	0	0	0	0	0	0	0	0	0	0	0	0	0	0	0
d__Bacteria;k__norank_d__Bacteria;p__Myxococcota;c__Myxococcia	0	0	0	0	0	0	0	0	0	0	0	0	0	0	0	0	0	0	0	0	0
d__Bacteria;k__norank_d__Bacteria;p__Myxococcota;c__Polyangia	0	0	0	0	0	0	0	0	0	0	0	0	0	0	0	0	0	0	0	0	0
d__Bacteria;k__norank_d__Bacteria;p__Myxococcota;c__bacteriap25	0	0	0	0	0	0	0	0	0	0	0	0	0	0	0	0	0	0	0	0	0
d__Bacteria;k__norank_d__Bacteria;p__NB1-j;c__norank_p__NB1-j	0	0	0	0	0	0	0	0	0	0	0	0	0	0	0	0	0	0	0	3.99098e-05	0
d__Bacteria;k__norank_d__Bacteria;p__Nitrospirota;c__Nitrospiria	0	0	0	0	0	0	0	0	0	0	0	0	0	0	0	0	0	0	0	0	0
d__Bacteria;k__norank_d__Bacteria;p__Nitrospirota;c__Thermodesulfovibrionia	0	0	0	0	0	0	0	0	0	0	0	0	0	0	0	0	0	0	0	3.99098e-05	0
d__Bacteria;k__norank_d__Bacteria;p__Patescibacteria;c__Dojkabacteria	0	0	0	0	0	0	0	0	0	0	0	0	0	0	0	0	0	0	0	3.99098e-05	0
d__Bacteria;k__norank_d__Bacteria;p__Patescibacteria;c__Gracilibacteria	0	0	0	0	0	0	0	0	0	0	0	0	0	0	0	0	0	0	0	0	0
d__Bacteria;k__norank_d__Bacteria;p__Patescibacteria;c__Parcubacteria	0	0	0	0	0	0	0	0	0	0	0	0	0	0	0	0	0	0	0	0	0
d__Bacteria;k__norank_d__Bacteria;p__Patescibacteria;c__Saccharimonadia	0	0	2.70285e-05	0	0	2.12608e-05	7.73575e-05	0	0.000221205	0	0.00024635	0	0.00046803	0	1.82455e-05	0.000129105	0	7.42859e-05	0.000232483	0.000159639	0.000250467
d__Bacteria;k__norank_d__Bacteria;p__Planctomycetota;c__BD7-11	0	0	0	0	0	0	0	0	0	0	0	0	0	0	0	0	0	0	0	0	0
d__Bacteria;k__norank_d__Bacteria;p__Planctomycetota;c__Brocadiae	0	0	0	0	0	0	0	0	0	0	0	0	0	0	0	0	0	0	0	0	5.78001e-05
d__Bacteria;k__norank_d__Bacteria;p__Planctomycetota;c__OM190	0	0	0	0	0	0	0	0	0	0	0	0	0	0	0	0	0	0	0	0	0
d__Bacteria;k__norank_d__Bacteria;p__Planctomycetota;c__Phycisphaerae	0	0	0	0	0	0	0	0	0	0	0	0	0	0	0	0	0	0	0	0.000139684	0
d__Bacteria;k__norank_d__Bacteria;p__Planctomycetota;c__Pla3_lineage	0	0	0	0	0	0	0	0	0	0	0	0	0	0	0	0	0	0	0	0	0
d__Bacteria;k__norank_d__Bacteria;p__Planctomycetota;c__Planctomycetes	0	0	0	0	0	0	0	0	0	0	0	0	0	0	0	0	0	0	0	0	0
d__Bacteria;k__norank_d__Bacteria;p__Proteobacteria;c__Alphaproteobacteria	3.83612e-05	0	5.4057e-05	0	2.42642e-05	0	0	0.000116918	0.00650342	0	0	0	1.80012e-05	0	0	1.61381e-05	1.98138e-05	0	0	0.00215513	0.0001156
d__Bacteria;k__norank_d__Bacteria;p__Proteobacteria;c__Gammaproteobacteria	0.183251	0.284101	0.351965	0.311536	0.367748	0.00686723	0.000180501	0.0104057	0.270445	0.000408703	0.00134372	0.00103652	0.000414026	0.00871941	0.143209	0.00650367	0.165266	0.000390001	0.00688508	0.312055	0.144828
d__Bacteria;k__norank_d__Bacteria;p__SAR324_cladeMarine_group_B;c__norank_p__SAR324_cladeMarine_group_B	0	0	0	0	0	0	0	0	0	0	0	0	0	0	0	0	0	0	0	0	0
d__Bacteria;k__norank_d__Bacteria;p__Spirochaetota;c__Leptospirae	0	0	0	0	0	0	0	0	0	0	0	0	0	0	0	0	0	0	0	0	0
d__Bacteria;k__norank_d__Bacteria;p__Spirochaetota;c__Spirochaetia	0	0	0	0	0	0	0	0	0	0.000836869	0	6.91013e-05	5.40035e-05	1.68654e-05	0	0	0	0	0	0.0503462	0.0119454
d__Bacteria;k__norank_d__Bacteria;p__Sumerlaeota;c__Sumerlaeia	0	0	0	0	0	0	0	0	0	0	0	0	0	0	0	0	0	0	0	0	0
d__Bacteria;k__norank_d__Bacteria;p__Sva0485;c__norank_p__Sva0485	0	0	0	0	0	0	0	0	0	0	0	0	0	0	0	0	0	0	0	0	0
d__Bacteria;k__norank_d__Bacteria;p__Synergistota;c__Synergistia	0	0	0	0	0	0	0	0	0	0	0	0.00221124	0.000180012	0	1.82455e-05	0.00025821	0	0.00013	7.15333e-05	0.00303315	0.000693602
d__Bacteria;k__norank_d__Bacteria;p__Thermotogota;c__Thermotogae	0	0	0	0	0	0	0	0	0	0	0	0	0	0	0	0	0	0	0	0.000379143	0
d__Bacteria;k__norank_d__Bacteria;p__Verrucomicrobiota;c__Chlamydiae	0	0	0	0	0	0	0	0	0	0	0	0	0	0	0	0	0	0	0	0	0
d__Bacteria;k__norank_d__Bacteria;p__Verrucomicrobiota;c__Kiritimatiellae	0	0	0	0	0	0	0	0	0	0	0	0	0	0	0	0	0	0	0	1.99549e-05	0.000211934
d__Bacteria;k__norank_d__Bacteria;p__Verrucomicrobiota;c__Verrucomicrobiae	0	0	0	0	0	0.000212608	0	2.33836e-05	0	0	0.000918212	0	0	0.000472231	0	0	0	0	1.78833e-05	3.99098e-05	9.63335e-05
d__Bacteria;k__norank_d__Bacteria;p__WPS-2;c__norank_p__WPS-2	0	0	0	0	0	0	0	0	0	0	0	0	0.000180012	0	0	0	0	1.85715e-05	0	0.000758286	0.00252394
d__Bacteria;k__norank_d__Bacteria;p__unclassified_k__norank_d__Bacteria;c__unclassified_k__norank_d__Bacteria	0.000805585	0.00101039	5.4057e-05	0.00136935	0.000849247	0	2.57858e-05	0	2.21205e-05	0.000408703	0.000156768	0.000207304	0.00063004	0	0.000109473	0.000500282	0	1.85715e-05	0	7.98196e-05	3.85334e-05

## Sheet: order
	d1-1	d1-2	d1-3	d1-4	d1-5	d7-1	d7-2	d7-3	d7-4	d7-5	d7-6	d14-1	d14-2	d14-3	d14-4	d14-5	d21-1	d21-2	d21-3	d21-4	d21-5
#OTU ID	M_S_7	M_S_8	M_S_9	M_S_10	M_S_11	M_S_19	M_S_20	M_S_21	M_S_22	M_S_23	M_S_24	M_S_25	M_S_26	M_S_27	M_S_28	M_S_30	M_S_31	M_S_32	M_S_33	M_S_35	M_S_36
d__Bacteria;k__norank_d__Bacteria;p__Acidobacteriota;c__Acidobacteriae;o__Acidobacteriales	0	0	0	0	0	0	0	4.67672e-05	0	0	0	0	0	0	0	0	0	0	0	0	0
d__Bacteria;k__norank_d__Bacteria;p__Acidobacteriota;c__Acidobacteriae;o__Bryobacterales	0	0	0	0	0	0	0	0	0	0	0	0	0	0	0	0	0	0	0	0	0
d__Bacteria;k__norank_d__Bacteria;p__Acidobacteriota;c__Acidobacteriae;o__Solibacterales	0	0	0	0	0	0	0	0	0	0	0	0	0	0	0	0	0	0	0	0	0
d__Bacteria;k__norank_d__Bacteria;p__Acidobacteriota;c__Acidobacteriae;o__Subgroup_2	0	0	0	0	0	0	0	0	0	0	0	0	0	0	0	0	0	0	0	0	0
d__Bacteria;k__norank_d__Bacteria;p__Acidobacteriota;c__Acidobacteriae;o__norank_c__Acidobacteriae	0	0	0	0	0	0	0	0	0	0	0	0	0	0	0	0	0	0	0	0	0
d__Bacteria;k__norank_d__Bacteria;p__Acidobacteriota;c__Blastocatellia;o__11-24	0	0	0	0	0	0	0	0	0	0	0	0	0	0	0	0	0	0	0	0	0
d__Bacteria;k__norank_d__Bacteria;p__Acidobacteriota;c__Blastocatellia;o__Blastocatellales	0	0	2.70285e-05	0	0	0	0	0	0	0	0	0	0	0	0	0	0	0	0	0	0
d__Bacteria;k__norank_d__Bacteria;p__Acidobacteriota;c__Blastocatellia;o__DS-100	0	0	0	0	0	0	0	0	0	0	0	0	0	0	0	0	0	0	0	0	0
d__Bacteria;k__norank_d__Bacteria;p__Acidobacteriota;c__Blastocatellia;o__Pyrinomonadales	0	0	0	0	0	0	0	0	0	0	0	0	0	0	0	0	0	0	0	0	0
d__Bacteria;k__norank_d__Bacteria;p__Acidobacteriota;c__Holophagae;o__Holophagales	0	0	0	0	0	0	0	0	0.000796337	0	0	0	0	0	0	1.61381e-05	0	0	0	0	0
d__Bacteria;k__norank_d__Bacteria;p__Acidobacteriota;c__Holophagae;o__Subgroup_7	0	0	0	0	0	0	0	0	0	0	0	0	0	0	0	0	0	0	0	0	0
d__Bacteria;k__norank_d__Bacteria;p__Acidobacteriota;c__Subgroup_18;o__norank_c__Subgroup_18	0	0	0	0	0	0	0	0	0	0	0	0	0	0	0	0	0	0	0	0	0
d__Bacteria;k__norank_d__Bacteria;p__Acidobacteriota;c__Subgroup_25;o__norank_c__Subgroup_25	0	0	0	0	0	0	0	0	0	0	0	0	0	0	0	0	0	0	0	0	0
d__Bacteria;k__norank_d__Bacteria;p__Acidobacteriota;c__Subgroup_26;o__norank_c__Subgroup_26	0	0	0	0	0	0	0	0	0	0	0	0	0	0	0	0	0	0	0	0	0
d__Bacteria;k__norank_d__Bacteria;p__Acidobacteriota;c__Subgroup_5;o__norank_c__Subgroup_5	0	0	0	0	0	0	0	0	0	0	0	0	0	0	0	0	0	0	0	0	0
d__Bacteria;k__norank_d__Bacteria;p__Acidobacteriota;c__Thermoanaerobaculia;o__Thermoanaerobaculales	0	0	0	0	0	0	0	0	0	0	0	0	0	0	0	0	0	0	0	0	0
d__Bacteria;k__norank_d__Bacteria;p__Acidobacteriota;c__Vicinamibacteria;o__Subgroup_17	0	0	0	0	0	0	0	0	0	0	0	0	0	0	0	0	0	0	0	0	0
d__Bacteria;k__norank_d__Bacteria;p__Acidobacteriota;c__Vicinamibacteria;o__Subgroup_9	0	0	0	0	0	0	0	0	0	0	0	0	0	0	0	0	0	0	0	0	0
d__Bacteria;k__norank_d__Bacteria;p__Acidobacteriota;c__Vicinamibacteria;o__Vicinamibacterales	0	0	0	0	0	0	0	0	0	0	0	0	0	0	0	0	0	0	0	0.000139684	0
d__Bacteria;k__norank_d__Bacteria;p__Actinobacteriota;c__Acidimicrobiia;o__Actinomarinales	0	0	0	0	0	0	0	0	0	0	0	0	0	0	0	0	0	0	0	0	0
d__Bacteria;k__norank_d__Bacteria;p__Actinobacteriota;c__Acidimicrobiia;o__IMCC26256	0	0	0	0	0	0	0	0	0	0	0	0	0	0	0	0	0	0	0	0	0
d__Bacteria;k__norank_d__Bacteria;p__Actinobacteriota;c__Acidimicrobiia;o__Microtrichales	0	0	0	0	0	0	0	7.01508e-05	0	0	0	0	0	0	0	0	0	0	0	1.99549e-05	0
d__Bacteria;k__norank_d__Bacteria;p__Actinobacteriota;c__Acidimicrobiia;o__norank_c__Acidimicrobiia	0	0	0	0	0	0	0	0	0	0	0	0	0	0	0	0	0	0	0	0	0
d__Bacteria;k__norank_d__Bacteria;p__Actinobacteriota;c__Acidimicrobiia;o__unclassified_c__Acidimicrobiia	0	0	0	0	0	0	0	0	0	0	0	0	0	0	0	0	0	0	0	0	0
d__Bacteria;k__norank_d__Bacteria;p__Actinobacteriota;c__Actinobacteria;o__0319-7L14	0	0	0	0	0	0	0	0	0	0	0	0	0	0	0	0	0	0	0	0	0
d__Bacteria;k__norank_d__Bacteria;p__Actinobacteriota;c__Actinobacteria;o__Actinomycetales	0	0	8.10855e-05	0	0.000776454	0.00127565	0.000954075	0.00491056	8.84819e-05	0.000428166	0.00286661	0.000414608	0.000414026	0.000303577	0.000748066	0.00183975	0.0214979	0.000148572	0.000500733	1.99549e-05	1.92667e-05
d__Bacteria;k__norank_d__Bacteria;p__Actinobacteriota;c__Actinobacteria;o__Bifidobacteriales	3.83612e-05	0	0.000189199	0	2.42642e-05	2.12608e-05	0	0	0	0	2.23954e-05	0	0	0	0	0	0.023301	0	0	3.99098e-05	5.78001e-05
d__Bacteria;k__norank_d__Bacteria;p__Actinobacteriota;c__Actinobacteria;o__Corynebacteriales	0.000115084	0	0.00135142	7.50328e-05	0	0.000786648	0.000232072	0.00226821	0.00252173	0.00066171	0.00904775	0.000138203	0.00093606	0.000118058	0.000310174	0.00234003	1.98138e-05	0.000241429	0.00143067	0.00159639	0.00148354
d__Bacteria;k__norank_d__Bacteria;p__Actinobacteriota;c__Actinobacteria;o__Euzebyales	0	0	0	0	0	0	0	0	0	0	0	0	0	0	0	0	0	0	0	0	0
d__Bacteria;k__norank_d__Bacteria;p__Actinobacteriota;c__Actinobacteria;o__Frankiales	0	0	0	0	0	0	0	2.33836e-05	0	0	0	0	0	0	0	0	0	0	0	0	0
d__Bacteria;k__norank_d__Bacteria;p__Actinobacteriota;c__Actinobacteria;o__Glycomycetales	0	0	0	0	0	0	0	0	0	0	0	0	0	0	0	0	0	0	0	0	0
d__Bacteria;k__norank_d__Bacteria;p__Actinobacteriota;c__Actinobacteria;o__KIST-JJY010	0	0	0	0	0	0	0	0	0	0	0	0	0	0	0	0	0	0	0	0	0
d__Bacteria;k__norank_d__Bacteria;p__Actinobacteriota;c__Actinobacteria;o__Micrococcales	0.00636796	0.00126299	0.0488405	0.0145564	0.00895349	0.000488998	0.000541502	0.00025722	0.00272082	7.78483e-05	0.000380722	8.63767e-05	0.000288018	0.000421635	0.000127719	0.00142016	0	0.000222858	0.00110877	5.98647e-05	1.92667e-05
d__Bacteria;k__norank_d__Bacteria;p__Actinobacteriota;c__Actinobacteria;o__Micromonosporales	0	0	0	0	0	0	0	4.67672e-05	0	0	0	0	0	0	0	0	0	0	0	0	0
d__Bacteria;k__norank_d__Bacteria;p__Actinobacteriota;c__Actinobacteria;o__PeM15	0	0	0	0	0	0	0	0	0	0	0	0	0	0	0	0	0	0	0	0	0
d__Bacteria;k__norank_d__Bacteria;p__Actinobacteriota;c__Actinobacteria;o__Propionibacteriales	0	0	0	0	0	0	0	0	2.21205e-05	0	0	0	0	0	0	0	0	0	0	5.98647e-05	0
d__Bacteria;k__norank_d__Bacteria;p__Actinobacteriota;c__Actinobacteria;o__Pseudonocardiales	0	0	0	0	0	0	0	0	0	0	0	0	0	0	0	0	0	0	0	0	0
d__Bacteria;k__norank_d__Bacteria;p__Actinobacteriota;c__Actinobacteria;o__Streptomycetales	0	0	2.70285e-05	0	0	0	0	0	2.21205e-05	0	0	0	1.80012e-05	0	0	0	0	0	0	0	0
d__Bacteria;k__norank_d__Bacteria;p__Actinobacteriota;c__Actinobacteria;o__Streptosporangiales	0	0	0	0	0	0	0	0	0	0	0	0	0	0	0	0	0	0	0	0	0
d__Bacteria;k__norank_d__Bacteria;p__Actinobacteriota;c__Coriobacteriia;o__Coriobacteriales	0	0	0	0	0	0.00314659	0.0190042	0.00502748	0.000110602	0.231462	0.0128998	0.0051135	0.0140769	0.00251294	0.0145417	0.030727	0.00063404	0.0146158	0.0086913	0.00121725	0.0019652
d__Bacteria;k__norank_d__Bacteria;p__Actinobacteriota;c__MB-A2-108;o__norank_c__MB-A2-108	0	0	0	0	0	0	0	0	0	0	0	0	0	0	0	0	0	0	0	1.99549e-05	0
d__Bacteria;k__norank_d__Bacteria;p__Actinobacteriota;c__Rubrobacteria;o__Rubrobacterales	0	0	0	0	0	0	0	0	0	0	0	0	0	0	0	0	0	0	0	0	0
d__Bacteria;k__norank_d__Bacteria;p__Actinobacteriota;c__Thermoleophilia;o__Gaiellales	0	0	2.70285e-05	0	0	0	0	2.33836e-05	0	0	0	0	0	0	0	0	0	0	0	3.99098e-05	1.92667e-05
d__Bacteria;k__norank_d__Bacteria;p__Actinobacteriota;c__Thermoleophilia;o__Solirubrobacterales	0	0	2.70285e-05	0	0	0	0	4.67672e-05	0	0	0	0	0	0	0	0	0	0	0	1.99549e-05	0
d__Bacteria;k__norank_d__Bacteria;p__Actinobacteriota;c__Thermoleophilia;o__norank_c__Thermoleophilia	0	0	0	0	0	0	0	0	0	0	0	0	0	0	0	0	0	0	0	0	0
d__Bacteria;k__norank_d__Bacteria;p__Armatimonadota;c__Armatimonadia;o__Armatimonadales	0	0	0	0	0	0	0	0	0	0	0	0	0	0	0	0	0	0	0	0	0
d__Bacteria;k__norank_d__Bacteria;p__Armatimonadota;c__Fimbriimonadia;o__Fimbriimonadales	0	0	0	0	0	0	0	0	0	0	0	0	0	0	0	0	0	0	0	0	0
d__Bacteria;k__norank_d__Bacteria;p__Armatimonadota;c__norank_p__Armatimonadota;o__norank_c__norank_p__Armatimonadota	0	0	0	0	0	0	0	0	0	0	0	0	0	0	0	0	0	0	0	3.99098e-05	0
d__Bacteria;k__norank_d__Bacteria;p__Bacteroidota;c__Bacteroidia;o__Bacteroidales	3.83612e-05	0	0	0	0	0.0039545	0.00314587	0.00231498	8.84819e-05	0.0350512	0.00333692	0.00735929	0.00954061	0.0138128	0.0394286	0.00069394	0.00493362	0.00226572	0.00388068	0.101491	0.0962179
d__Bacteria;k__norank_d__Bacteria;p__Bacteroidota;c__Bacteroidia;o__Chitinophagales	0	0	0	0	0	0	0	9.35344e-05	0.00152631	0	0	0	0	0	0	0	1.98138e-05	0	0	0.000199549	3.85334e-05
d__Bacteria;k__norank_d__Bacteria;p__Bacteroidota;c__Bacteroidia;o__Cytophagales	0	0	0	0	0	0	0	0	0	0	0	0	0	0	0	0	0	0	0	0	0
d__Bacteria;k__norank_d__Bacteria;p__Bacteroidota;c__Bacteroidia;o__Flavobacteriales	7.67224e-05	0	0.000513541	0.00110673	9.70568e-05	0	0	0.000116918	0.00395956	1.94621e-05	0	0	0	0	0	0	0	0	0	0.000439008	3.85334e-05
d__Bacteria;k__norank_d__Bacteria;p__Bacteroidota;c__Bacteroidia;o__Sphingobacteriales	0	0	0	0	0	0	0	0	0.000685735	0	0	0	0	0	0	0	0	0	0	0	0
d__Bacteria;k__norank_d__Bacteria;p__Bacteroidota;c__Ignavibacteria;o__Ignavibacteriales	0	0	0	0	0	0	0	0	0	0	0	0	0	0	0	0	0	0	0	3.99098e-05	0
d__Bacteria;k__norank_d__Bacteria;p__Bacteroidota;c__Kapabacteria;o__Kapabacteriales	0	0	0	0	0	0	0	0	0	0	0	0	0	0	0	0	0	0	0	0	0
d__Bacteria;k__norank_d__Bacteria;p__Bacteroidota;c__Rhodothermia;o__Balneolales	0	0	0	0	0	0	0	0	0	0	0	0	0	0	0	0	0	0	0	0	0
d__Bacteria;k__norank_d__Bacteria;p__Bacteroidota;c__Rhodothermia;o__Rhodothermales	0	0	0	0	0	0	0	0	0	0	0	0	0	0	0	0	0	0	0	0	0
d__Bacteria;k__norank_d__Bacteria;p__Bdellovibrionota;c__Bdellovibrionia;o__Bacteriovoracales	0	0	0	0	0	0	0	0	0	0	0	0	0	0	0	0	0	0	0	0	0
d__Bacteria;k__norank_d__Bacteria;p__Bdellovibrionota;c__Bdellovibrionia;o__Bdellovibrionales	0	0	0	0	0	0	0	0	0	0	0	0	0	0	0	0	0	0	0	0	0
d__Bacteria;k__norank_d__Bacteria;p__Bdellovibrionota;c__Oligoflexia;o__0319-6G20	0	0	0	0	0	0	0	0	2.21205e-05	0	0	0	0	0	0	0	0	0	0	0	0
d__Bacteria;k__norank_d__Bacteria;p__Bdellovibrionota;c__Oligoflexia;o__Oligoflexales	0	0	0	0	0	0	0	0	0	0	0	0	0	0	0	0	0	0	0	1.99549e-05	0
d__Bacteria;k__norank_d__Bacteria;p__Caldisericota;c__Caldisericia;o__Caldisericales	0	0	0	0	0	0	0	0	0	0	0	0	0	0	0	0	0	0	0	3.99098e-05	0
d__Bacteria;k__norank_d__Bacteria;p__Campilobacterota;c__Campylobacteria;o__Campylobacterales	0	0	0	0	0	0	0	0	0	7.78483e-05	0	0	0	0	0	0	0	0	3.57667e-05	0.118432	0.435736
d__Bacteria;k__norank_d__Bacteria;p__Chloroflexi;c__AD3;o__norank_c__AD3	0	0	0	0	0	0	0	0	0	0	0	0	0	0	0	0	0	0	0	0	0
d__Bacteria;k__norank_d__Bacteria;p__Chloroflexi;c__Anaerolineae;o__1-20	0	0	0	0	0	0	0	0	0	0	0	0	0	0	0	0	0	0	0	0	0
d__Bacteria;k__norank_d__Bacteria;p__Chloroflexi;c__Anaerolineae;o__Anaerolineales	0	0	0	0	0	0	0	0	0	0	0	0	0	0	0	0	0	0	0	3.99098e-05	0
d__Bacteria;k__norank_d__Bacteria;p__Chloroflexi;c__Anaerolineae;o__Ardenticatenales	0	0	0	0	0	0	0	0	0	0	0	0	0	0	0	0	0	0	0	0	0
d__Bacteria;k__norank_d__Bacteria;p__Chloroflexi;c__Anaerolineae;o__Caldilineales	0	0	0	0	0	0	0	0	0	0	0	0	0	0	0	0	0	0	0	3.99098e-05	0
d__Bacteria;k__norank_d__Bacteria;p__Chloroflexi;c__Anaerolineae;o__RBG-13-54-9	0	0	0	0	0	0	0	0	0	0	0	0	0	0	0	0	0	0	0	0	0
d__Bacteria;k__norank_d__Bacteria;p__Chloroflexi;c__Anaerolineae;o__SBR1031	0	0	0	0	0	0	0	0	2.21205e-05	0	0	0	0	0	0	0	0	0	0	0.000219504	3.85334e-05
d__Bacteria;k__norank_d__Bacteria;p__Chloroflexi;c__Anaerolineae;o__SJA-15	0	0	0	0	0	0	0	0	0	0	0	0	0	0	0	0	0	0	0	0	0
d__Bacteria;k__norank_d__Bacteria;p__Chloroflexi;c__Anaerolineae;o__unclassified_c__Anaerolineae	0	0	0	0	0	0	0	0	0	0	0	0	0	0	0	0	0	0	0	0	0
d__Bacteria;k__norank_d__Bacteria;p__Chloroflexi;c__Chloroflexia;o__Chloroflexales	0	0	0	0	0	0	0	0	0	0	0	0	0	0	0	0	0	0	0	0	0
d__Bacteria;k__norank_d__Bacteria;p__Chloroflexi;c__Chloroflexia;o__Kallotenuales	0	0	0	0	0	0	0	0	0	0	0	0	0	0	0	0	0	0	0	0	0
d__Bacteria;k__norank_d__Bacteria;p__Chloroflexi;c__Chloroflexia;o__Thermomicrobiales	0	0	2.70285e-05	0	0	0	0	0	4.42409e-05	0	0	0	0	0	0	0	0	0	0	0.000359188	1.92667e-05
d__Bacteria;k__norank_d__Bacteria;p__Chloroflexi;c__Dehalococcoidia;o__S085	0	0	0	0	0	0	0	0	0	0	0	0	0	0	0	0	0	0	0	0	0
d__Bacteria;k__norank_d__Bacteria;p__Chloroflexi;c__Gitt-GS-136;o__norank_c__Gitt-GS-136	0	0	0	0	0	0	0	0	0	0	0	0	0	0	0	0	0	0	0	0	0
d__Bacteria;k__norank_d__Bacteria;p__Chloroflexi;c__JG30-KF-CM66;o__norank_c__JG30-KF-CM66	0	0	0	0	0	0	0	2.33836e-05	0	0	0	0	0	0	0	0	0	0	0	0	0
d__Bacteria;k__norank_d__Bacteria;p__Chloroflexi;c__KD4-96;o__norank_c__KD4-96	0	0	0	0	0	0	0	0	0	0	0	0	0	0	0	0	0	0	0	0	0
d__Bacteria;k__norank_d__Bacteria;p__Chloroflexi;c__Ktedonobacteria;o__B10-SB3A	0	0	0	0	0	0	0	0	0	0	0	0	0	0	0	0	0	0	0	0	0
d__Bacteria;k__norank_d__Bacteria;p__Chloroflexi;c__Ktedonobacteria;o__C0119	0	0	0	0	0	0	0	0	0	0	0	0	0	0	0	0	0	0	0	0	0
d__Bacteria;k__norank_d__Bacteria;p__Chloroflexi;c__Ktedonobacteria;o__Ktedonobacterales	0	0	0	0	0	0	0	0	0	0	0	0	0	0	0	0	0	0	0	0	0
d__Bacteria;k__norank_d__Bacteria;p__Chloroflexi;c__OLB14;o__norank_c__OLB14	0	0	0	0	0	0	0	0	0	0	0	0	0	0	0	0	0	0	0	0.000259414	0
d__Bacteria;k__norank_d__Bacteria;p__Chloroflexi;c__TK10;o__norank_c__TK10	0	0	0	0	0	0	0	0	0	0	0	0	0	0	0	0	0	0	0	0	0
d__Bacteria;k__norank_d__Bacteria;p__Cyanobacteria;c__Cyanobacteriia;o__Chloroplast	0	0	0	0	0	0	0	0	0	0	0	0	0	0	3.6491e-05	0	0	0	0	0	0
d__Bacteria;k__norank_d__Bacteria;p__Cyanobacteria;c__Cyanobacteriia;o__Cyanobacteriales	0	0	0	0	0	0	0	0	0	0	0	0	0	0	0	0	0	0	0	0	0
d__Bacteria;k__norank_d__Bacteria;p__Cyanobacteria;c__Cyanobacteriia;o__Oxyphotobacteria_Incertae_Sedis	0	0	0	0	0	0	0	0	0	0	0	0	0	0	0	0	0	0	0	0	0
d__Bacteria;k__norank_d__Bacteria;p__Cyanobacteria;c__Cyanobacteriia;o__Synechococcales	0	0	0	0	0	0	0	0	0	0	0	0	0	0	0	0	0	0	0	0	0
d__Bacteria;k__norank_d__Bacteria;p__Cyanobacteria;c__Sericytochromatia;o__norank_c__Sericytochromatia	0	0	0	0	0	0	0	0	0	0	0	0	0	0	0	0	0	0	0	0	0
d__Bacteria;k__norank_d__Bacteria;p__Cyanobacteria;c__Vampirivibrionia;o__Gastranaerophilales	0	0	0	0	0	0	0	0	0	0	0	0	9.00058e-05	0	0	0	0	0	0.000304017	0.00121725	0.0001734
d__Bacteria;k__norank_d__Bacteria;p__Cyanobacteria;c__Vampirivibrionia;o__Obscuribacterales	0	0	0	0	0	0	0	0	0	0	0	0	0	0	0	0	0	0	0	0	0
d__Bacteria;k__norank_d__Bacteria;p__Dadabacteria;c__Dadabacteriia;o__Dadabacteriales	0	0	0	0	0	0	0	0	0	0	0	0	0	0	0	0	0	0	0	0	0
d__Bacteria;k__norank_d__Bacteria;p__Deferribacterota;c__Deferribacteres;o__Deferribacterales	0	0	0	0	0	0	0	0	0	1.94621e-05	0	0	0	0	0	0	0	0	0	0.018139	3.85334e-05
d__Bacteria;k__norank_d__Bacteria;p__Deinococcota;c__Deinococci;o__Deinococcales	0	0	0	0	0	0	0	2.33836e-05	6.63614e-05	0	0	0	0	0	0	0	0	0	0	0.000538782	0
d__Bacteria;k__norank_d__Bacteria;p__Deinococcota;c__Deinococci;o__Thermales	0	0	0	0	0	0	0	2.33836e-05	0	0	0	0	0	0	0	0	0	0	0	3.99098e-05	0
d__Bacteria;k__norank_d__Bacteria;p__Dependentiae;c__Babeliae;o__Babeliales	0	0	0	0	0	0	0	0	0	0	0	0	0	0	0	0	0	0	0	0	0
d__Bacteria;k__norank_d__Bacteria;p__Desulfobacterota;c__Desulfobacteria;o__Desulfatiglandales	0	0	0	0	0	0	0	0	0	0	0	0	0	0	0	0	0	0	0	0	0
d__Bacteria;k__norank_d__Bacteria;p__Desulfobacterota;c__Desulfobacteria;o__Desulfobacterales	0	0	0	0	0	0	0	0	0	0	0	0	0	0	0	0	0	0	0	0	0
d__Bacteria;k__norank_d__Bacteria;p__Desulfobacterota;c__Desulfobulbia;o__Desulfobulbales	0	0	0	0	0	0	0	0	0	0	0	0	0	0	0	0	0	0	0	0	0
d__Bacteria;k__norank_d__Bacteria;p__Desulfobacterota;c__Desulfovibrionia;o__Desulfovibrionales	0	0	0	0	0	0	0	0	0	0	0	0.000310956	3.60023e-05	0.000151789	0.000821048	0.0010167	0	0.000761431	0.0660431	0.182867	0.0106545
d__Bacteria;k__norank_d__Bacteria;p__Desulfobacterota;c__Desulfuromonadia;o__Bradymonadales	0	0	0	0	0	2.12608e-05	0	0	0	0	0	3.45507e-05	0	0	0	0	0	1.85715e-05	0	0	0
d__Bacteria;k__norank_d__Bacteria;p__Desulfobacterota;c__Desulfuromonadia;o__PB19	0	0	0	0	0	0	0	0	0	0	0	0	0	0	0	0	0	0	0	0	0
d__Bacteria;k__norank_d__Bacteria;p__Desulfobacterota;c__Syntrophobacteria;o__Syntrophobacterales	0	0	0	0	0	0	0	0	0	0	0	0	0	0	0	0	0	0	0	0	0
d__Bacteria;k__norank_d__Bacteria;p__Desulfobacterota;c__norank_p__Desulfobacterota;o__norank_c__norank_p__Desulfobacterota	0	0	0	0	0	0	0	0	0	0	0	0	0	0	0	0	0	0	0	0	0
d__Bacteria;k__norank_d__Bacteria;p__Elusimicrobiota;c__Elusimicrobia;o__Elusimicrobiales	0	0	0	0	0	0	0	0	0	0	0	0	0	0	0	0	0	0	0	0	0.000154134
d__Bacteria;k__norank_d__Bacteria;p__Elusimicrobiota;c__Elusimicrobia;o__Lineage_IV	0	0	0	0	0	0	0	0	0	0	0	0	0	0	0	0	0	0	0	0	0
d__Bacteria;k__norank_d__Bacteria;p__Entotheonellaeota;c__Entotheonellia;o__Entotheonellales	0	0	0	0	0	0	0	0	0	0	0	0	0	0	0	0	0	0	0	0	0
d__Bacteria;k__norank_d__Bacteria;p__Fibrobacterota;c__Fibrobacteria;o__Fibrobacterales	0	0	0	0	0	0	0	0	0	0	0	0	0	0	0	0	0	0	0	0	0
d__Bacteria;k__norank_d__Bacteria;p__Firmicutes;c__Bacilli;o__Acholeplasmatales	0	0	0	0	0	0	0	0	0	0	0	0	0	0	0	0	0	0	0	0	0
d__Bacteria;k__norank_d__Bacteria;p__Firmicutes;c__Bacilli;o__Bacillales	3.83612e-05	0	0.00116222	0	0	0	0	4.67672e-05	2.21205e-05	1.94621e-05	0	0	1.80012e-05	0	0	0	0	0	0	3.99098e-05	5.78001e-05
d__Bacteria;k__norank_d__Bacteria;p__Firmicutes;c__Bacilli;o__Erysipelotrichales	0.000498696	0	0.00089194	0.00031889	0.00249921	0.0140959	0.0316134	0.0289723	0.0157719	0.0595539	0.00842068	0.0049753	0.0243016	0.00274906	0.00255437	0.0145082	0.000911433	0.0295287	0.0179906	0.00175603	0.001445
d__Bacteria;k__norank_d__Bacteria;p__Firmicutes;c__Bacilli;o__Exiguobacterales	0	0	0	0	0	0	0	0	0	0	0	0	0	0	0	0	0	0	0	0	0
d__Bacteria;k__norank_d__Bacteria;p__Firmicutes;c__Bacilli;o__Lactobacillales	0.597361	0.5153	0.493081	0.454042	0.439449	0.907452	0.570486	0.689302	0.591147	0.237963	0.701447	0.447379	0.37545	0.757931	0.595424	0.654111	0.777175	0.480017	0.773204	0.0889989	0.149433
d__Bacteria;k__norank_d__Bacteria;p__Firmicutes;c__Bacilli;o__Paenibacillales	0	0	0	0	0	0	0	0	0	0	0	0	0	0	0	0	0	0	0	0	0
d__Bacteria;k__norank_d__Bacteria;p__Firmicutes;c__Bacilli;o__RF39	0	0	0	0	0	0	0	0	0	0	0	0	0.00270017	0	0	0	0	7.42859e-05	0	0.000379143	0.000289001
d__Bacteria;k__norank_d__Bacteria;p__Firmicutes;c__Bacilli;o__Staphylococcales	0.0539359	0.00176819	0.03511	0.0287376	0.120423	0.000106304	2.57858e-05	4.67672e-05	0.000752096	3.89241e-05	4.47908e-05	0	9.00058e-05	5.05962e-05	5.47365e-05	0.000500282	1.98138e-05	7.42859e-05	3.57667e-05	0.000139684	3.85334e-05
d__Bacteria;k__norank_d__Bacteria;p__Firmicutes;c__Bacilli;o__Thermoactinomycetales	0	0	0	0	0	0	0	0	0	0	0	0	0	0	0	0	0	0	0	0	0
d__Bacteria;k__norank_d__Bacteria;p__Firmicutes;c__Bacilli;o__unclassified_c__Bacilli	3.83612e-05	0	0.000162171	1.87582e-05	0.00121321	0.00055278	0.00113458	0	0	0.00105095	0.000179163	0.000950143	0.00117007	0.00040477	0.000109473	0	0	0.00213572	0.000304017	0	0
d__Bacteria;k__norank_d__Bacteria;p__Firmicutes;c__Clostridia;o__Christensenellales	0	0	0	0	0	0.000318911	0.00136665	2.33836e-05	0	0.00155697	0.0107274	0.00732474	0.032006	0.00170341	0.0014049	0.00456709	0	0.0179215	0.000286133	0.000638557	0.00456621
d__Bacteria;k__norank_d__Bacteria;p__Firmicutes;c__Clostridia;o__Clostridia_UCG-014	0	0	0	0	0	4.25215e-05	0	0	0	0	0	0	0.000432028	1.68654e-05	0	0	0	0.00204286	1.78833e-05	0.000279369	0.0019652
d__Bacteria;k__norank_d__Bacteria;p__Firmicutes;c__Clostridia;o__Clostridia_vadinBB60_group	0	0	0	0	0	0	0	9.35344e-05	0	0.000408703	0.000268745	0.000103652	0.00016201	3.37308e-05	0	0	0	0.000222858	0	0.000838106	0.000231201
d__Bacteria;k__norank_d__Bacteria;p__Firmicutes;c__Clostridia;o__Clostridiales	0.149647	0.1569	0.0624628	0.180904	0.0533327	0.00423089	0.00201129	0.000631357	0.0929723	0.000720097	0.0217459	0.00720381	0.00514833	0.00104565	0.00231718	0.0076172	1.98138e-05	0.000464287	0.00130548	7.98196e-05	0.000211934
d__Bacteria;k__norank_d__Bacteria;p__Firmicutes;c__Clostridia;o__Eubacteriales	0	0	0	0	0	2.12608e-05	0.00711689	9.35344e-05	2.21205e-05	7.78483e-05	8.95817e-05	1.72753e-05	0.000594038	0.00106252	0	0.00852094	1.98138e-05	0	1.78833e-05	0	0
d__Bacteria;k__norank_d__Bacteria;p__Firmicutes;c__Clostridia;o__Lachnospirales	0.00030689	0.000108256	0.000973026	0.00581504	0.000315434	0.0207718	0.301746	0.176008	0.00126087	0.0666965	0.037042	0.0971047	0.265319	0.010777	0.036783	0.166626	0.00251635	0.0876945	0.0336028	0.011055	0.0123885
d__Bacteria;k__norank_d__Bacteria;p__Firmicutes;c__Clostridia;o__Monoglobales	0	0	0	0	0	0	0	0	0	3.89241e-05	0	0	0	0	0.00246314	0	0	7.42859e-05	3.57667e-05	0	0
d__Bacteria;k__norank_d__Bacteria;p__Firmicutes;c__Clostridia;o__Oscillospirales	0	0	0	0.000356406	2.42642e-05	0.0135644	0.0347851	0.0415527	0.00256597	0.336324	0.173452	0.334399	0.173549	0.1796	0.118742	0.043686	0.000416089	0.285258	0.00518617	0.0469539	0.0465676
d__Bacteria;k__norank_d__Bacteria;p__Firmicutes;c__Clostridia;o__Peptococcales	0	0	2.70285e-05	0	0	0.000510258	0	2.33836e-05	8.84819e-05	0.00340586	0.000134372	6.91013e-05	0.0135909	0.000995058	0.00718873	0.000129105	0.00132752	0.00674145	0.0028971	0.00165626	0.00562588
d__Bacteria;k__norank_d__Bacteria;p__Firmicutes;c__Clostridia;o__Peptostreptococcales-Tissierellales	0.00425809	0.00566542	0.00154062	0.000750328	0.00402786	0.0172425	0.0140791	0.0208114	0.000729975	0.0191118	0.0118472	0.0357945	0.0576397	0.0113167	0.0202708	0.0267086	0.000356648	0.0169186	0.0697629	0.0107158	0.00630021
d__Bacteria;k__norank_d__Bacteria;p__Firmicutes;c__Clostridia;o__Proteinivoracales	0	0	0	0	0	0	0	0	0	0	0	0	0	0	0	0	0	0	0	3.99098e-05	0
d__Bacteria;k__norank_d__Bacteria;p__Firmicutes;c__Clostridia;o__norank_c__Clostridia	0	0	0	0	0	0	7.73575e-05	0	0	0	0	0	3.60023e-05	1.68654e-05	0.000127719	8.06907e-05	0	0.00122572	1.78833e-05	0	0
d__Bacteria;k__norank_d__Bacteria;p__Firmicutes;c__Clostridia;o__unclassified_c__Clostridia	0	0	0	0	0	0	0	0	0	0.000369779	2.23954e-05	0	0	0.000101192	0.000291928	0	0	0.000482859	0	0	0
d__Bacteria;k__norank_d__Bacteria;p__Firmicutes;c__Desulfotomaculia;o__Desulfotomaculales	0	0	0	0	0	0	0	0	0	0	0	0	0	0	0	0	0	0	0	0	0
d__Bacteria;k__norank_d__Bacteria;p__Firmicutes;c__Limnochordia;o__Limnochordales	0	0	0	0	0	0	0	0	0	0	0	0	0	0	0	0	0	0	0	0	0
d__Bacteria;k__norank_d__Bacteria;p__Firmicutes;c__Limnochordia;o__norank_c__Limnochordia	0	0	0	0	0	0	0	0	0	0	0	0	0	0	0	0	0	0	0	0	0
d__Bacteria;k__norank_d__Bacteria;p__Firmicutes;c__Negativicutes;o__Acidaminococcales	0	0	0	0	0	6.37823e-05	7.73575e-05	0.000911961	0	9.73103e-05	0	0.0292644	0.00392425	0.000134923	0.00472559	0.00760107	0.000832178	0.0449987	7.15333e-05	0.0197753	0.0118105
d__Bacteria;k__norank_d__Bacteria;p__Firmicutes;c__Negativicutes;o__Veillonellales-Selenomonadales	0.00172625	0.0329821	0.0011352	0	7.27926e-05	0.00201977	0	0.00540161	0.00345079	0.000486552	0.000156768	0.0117991	7.20046e-05	0.00271533	0.00620347	0.0168321	0.000673668	0.000761431	0.000715333	0.00808174	0.0299983
d__Bacteria;k__norank_d__Bacteria;p__Firmicutes;c__Sulfobacillia;o__Sulfobacillales	0	0	0	0	0	0	0	0	0	0	0	0	0	0	0	0	0	0	0	0	0
d__Bacteria;k__norank_d__Bacteria;p__Firmicutes;c__Syntrophomonadia;o__Syntrophomonadales	0	0	0	0	0	0	0	0	0	0	0	0	0	0	0	0	0	0	0	0	0
d__Bacteria;k__norank_d__Bacteria;p__Firmicutes;c__Thermacetogenia;o__Thermacetogeniales	0	0	0	0	0	0	0	0	0	0	0	0	0	0	0	0	0	0	0	0	0
d__Bacteria;k__norank_d__Bacteria;p__Firmicutes;c__Thermovenabulia;o__Thermovenabulales	0	0	0	0	0	0	0	0	0	0	0	0	0	0	0	0	0	0	0	0	0
d__Bacteria;k__norank_d__Bacteria;p__Firmicutes;c__norank_p__Firmicutes;o__norank_c__norank_p__Firmicutes	0	0	0	0	0	2.12608e-05	0	0	0	0	0	0	1.80012e-05	1.68654e-05	0	0	0	0	0	1.99549e-05	0
d__Bacteria;k__norank_d__Bacteria;p__Firmicutes;c__unclassified_p__Firmicutes;o__unclassified_p__Firmicutes	0.00126592	0.000505196	0.000243256	0.000412681	0.000169849	0.00218986	0.01132	4.67672e-05	0	0.00262738	0.00309057	0.0064437	0.0164351	0.00279966	0.00197052	0.00300169	1.98138e-05	0.00434573	0.00511463	0	0
d__Bacteria;k__norank_d__Bacteria;p__Fusobacteriota;c__Fusobacteriia;o__Fusobacteriales	0.000153445	0.00039694	0	0	0	0	0	0.0101719	0.00130511	0	0.000111977	0.000190029	0	0	0	4.84144e-05	1.98138e-05	0.000111429	0.000232483	0.0116138	0.0216365
d__Bacteria;k__norank_d__Bacteria;p__GAL15;c__norank_p__GAL15;o__norank_c__norank_p__GAL15	0	0	0	0	0	0	0	0	0	0	0	0	0	0	0	0	0	0	0	0	0
d__Bacteria;k__norank_d__Bacteria;p__Gemmatimonadota;c__BD2-11_terrestrial_group;o__norank_c__BD2-11_terrestrial_group	0	0	0	0	0	0	0	0	0	0	0	0	0	0	0	0	0	0	0	0	0
d__Bacteria;k__norank_d__Bacteria;p__Gemmatimonadota;c__Gemmatimonadetes;o__Gemmatimonadales	3.83612e-05	0	0	0	0	0	0	0	2.21205e-05	0	0	0	0	0	0	0	0	0	0	0	0
d__Bacteria;k__norank_d__Bacteria;p__Gemmatimonadota;c__Longimicrobia;o__Longimicrobiales	0	0	0	0	0	0	0	0	0	0	0	0	0	0	0	0	0	0	0	0	0
d__Bacteria;k__norank_d__Bacteria;p__Gemmatimonadota;c__S0134_terrestrial_group;o__norank_c__S0134_terrestrial_group	0	0	0	0	0	0	0	0	0	0	0	0	0	0	0	0	0	0	0	0	0
d__Bacteria;k__norank_d__Bacteria;p__Halanaerobiaeota;c__Halanaerobiia;o__Halanaerobiales	0	0	0	0	0	0	0	0	0	0	0	0	0	0	0	0	0	0	0	0	0
d__Bacteria;k__norank_d__Bacteria;p__Latescibacterota;c__norank_p__Latescibacterota;o__norank_c__norank_p__Latescibacterota	0	0	0	0	0	0	0	0	0	0	0	0	0	0	0	0	0	0	0	0	0
d__Bacteria;k__norank_d__Bacteria;p__MBNT15;c__norank_p__MBNT15;o__norank_c__norank_p__MBNT15	0	0	0	0	0	0	0	0	0	0	0	0	0	0	0	0	0	0	0	0	0
d__Bacteria;k__norank_d__Bacteria;p__Methylomirabilota;c__Methylomirabilia;o__Rokubacteriales	0	0	0	0	0	0	0	0	0	0	0	0	0	0	0	0	0	0	0	0	0
d__Bacteria;k__norank_d__Bacteria;p__Myxococcota;c__Myxococcia;o__Myxococcales	0	0	0	0	0	0	0	0	0	0	0	0	0	0	0	0	0	0	0	0	0
d__Bacteria;k__norank_d__Bacteria;p__Myxococcota;c__Polyangia;o__Blfdi19	0	0	0	0	0	0	0	0	0	0	0	0	0	0	0	0	0	0	0	0	0
d__Bacteria;k__norank_d__Bacteria;p__Myxococcota;c__Polyangia;o__Haliangiales	0	0	0	0	0	0	0	0	0	0	0	0	0	0	0	0	0	0	0	0	0
d__Bacteria;k__norank_d__Bacteria;p__Myxococcota;c__Polyangia;o__Nannocystales	0	0	0	0	0	0	0	0	0	0	0	0	0	0	0	0	0	0	0	0	0
d__Bacteria;k__norank_d__Bacteria;p__Myxococcota;c__Polyangia;o__Polyangiales	0	0	0	0	0	0	0	0	0	0	0	0	0	0	0	0	0	0	0	0	0
d__Bacteria;k__norank_d__Bacteria;p__Myxococcota;c__Polyangia;o__mle1-27	0	0	0	0	0	0	0	0	0	0	0	0	0	0	0	0	0	0	0	0	0
d__Bacteria;k__norank_d__Bacteria;p__Myxococcota;c__Polyangia;o__unclassified_c__Polyangia	0	0	0	0	0	0	0	0	0	0	0	0	0	0	0	0	0	0	0	0	0
d__Bacteria;k__norank_d__Bacteria;p__Myxococcota;c__bacteriap25;o__norank_c__bacteriap25	0	0	0	0	0	0	0	0	0	0	0	0	0	0	0	0	0	0	0	0	0
d__Bacteria;k__norank_d__Bacteria;p__NB1-j;c__norank_p__NB1-j;o__norank_c__norank_p__NB1-j	0	0	0	0	0	0	0	0	0	0	0	0	0	0	0	0	0	0	0	3.99098e-05	0
d__Bacteria;k__norank_d__Bacteria;p__Nitrospirota;c__Nitrospiria;o__Nitrospirales	0	0	0	0	0	0	0	0	0	0	0	0	0	0	0	0	0	0	0	0	0
d__Bacteria;k__norank_d__Bacteria;p__Nitrospirota;c__Thermodesulfovibrionia;o__norank_c__Thermodesulfovibrionia	0	0	0	0	0	0	0	0	0	0	0	0	0	0	0	0	0	0	0	3.99098e-05	0
d__Bacteria;k__norank_d__Bacteria;p__Patescibacteria;c__Dojkabacteria;o__norank_c__Dojkabacteria	0	0	0	0	0	0	0	0	0	0	0	0	0	0	0	0	0	0	0	3.99098e-05	0
d__Bacteria;k__norank_d__Bacteria;p__Patescibacteria;c__Gracilibacteria;o__Candidatus_Peregrinibacteria	0	0	0	0	0	0	0	0	0	0	0	0	0	0	0	0	0	0	0	0	0
d__Bacteria;k__norank_d__Bacteria;p__Patescibacteria;c__Parcubacteria;o__Candidatus_Adlerbacteria	0	0	0	0	0	0	0	0	0	0	0	0	0	0	0	0	0	0	0	0	0
d__Bacteria;k__norank_d__Bacteria;p__Patescibacteria;c__Parcubacteria;o__Candidatus_Campbellbacteria	0	0	0	0	0	0	0	0	0	0	0	0	0	0	0	0	0	0	0	0	0
d__Bacteria;k__norank_d__Bacteria;p__Patescibacteria;c__Parcubacteria;o__Candidatus_Kaiserbacteria	0	0	0	0	0	0	0	0	0	0	0	0	0	0	0	0	0	0	0	0	0
d__Bacteria;k__norank_d__Bacteria;p__Patescibacteria;c__Saccharimonadia;o__Saccharimonadales	0	0	2.70285e-05	0	0	2.12608e-05	7.73575e-05	0	0.000221205	0	0.00024635	0	0.00046803	0	1.82455e-05	0.000129105	0	7.42859e-05	0.000232483	0.000159639	0.000250467
d__Bacteria;k__norank_d__Bacteria;p__Planctomycetota;c__BD7-11;o__norank_c__BD7-11	0	0	0	0	0	0	0	0	0	0	0	0	0	0	0	0	0	0	0	0	0
d__Bacteria;k__norank_d__Bacteria;p__Planctomycetota;c__Brocadiae;o__Brocadiales	0	0	0	0	0	0	0	0	0	0	0	0	0	0	0	0	0	0	0	0	5.78001e-05
d__Bacteria;k__norank_d__Bacteria;p__Planctomycetota;c__OM190;o__norank_c__OM190	0	0	0	0	0	0	0	0	0	0	0	0	0	0	0	0	0	0	0	0	0
d__Bacteria;k__norank_d__Bacteria;p__Planctomycetota;c__Phycisphaerae;o__Phycisphaerales	0	0	0	0	0	0	0	0	0	0	0	0	0	0	0	0	0	0	0	0.000139684	0
d__Bacteria;k__norank_d__Bacteria;p__Planctomycetota;c__Pla3_lineage;o__norank_c__Pla3_lineage	0	0	0	0	0	0	0	0	0	0	0	0	0	0	0	0	0	0	0	0	0
d__Bacteria;k__norank_d__Bacteria;p__Planctomycetota;c__Planctomycetes;o__Gemmatales	0	0	0	0	0	0	0	0	0	0	0	0	0	0	0	0	0	0	0	0	0
d__Bacteria;k__norank_d__Bacteria;p__Planctomycetota;c__Planctomycetes;o__Isosphaerales	0	0	0	0	0	0	0	0	0	0	0	0	0	0	0	0	0	0	0	0	0
d__Bacteria;k__norank_d__Bacteria;p__Proteobacteria;c__Alphaproteobacteria;o__Acetobacterales	0	0	0	0	0	0	0	0	0	0	0	0	0	0	0	0	0	0	0	0	0
d__Bacteria;k__norank_d__Bacteria;p__Proteobacteria;c__Alphaproteobacteria;o__Alphaproteobacteria_Incertae_Sedis	0	0	0	0	0	0	0	0	0	0	0	0	0	0	0	0	0	0	0	0	0
d__Bacteria;k__norank_d__Bacteria;p__Proteobacteria;c__Alphaproteobacteria;o__Azospirillales	0	0	0	0	0	0	0	0	0	0	0	0	0	0	0	0	0	0	0	0	0
d__Bacteria;k__norank_d__Bacteria;p__Proteobacteria;c__Alphaproteobacteria;o__Caulobacterales	0	0	0	0	0	0	0	2.33836e-05	6.63614e-05	0	0	0	0	0	0	0	0	0	0	0	0
d__Bacteria;k__norank_d__Bacteria;p__Proteobacteria;c__Alphaproteobacteria;o__Defluviicoccales	0	0	0	0	0	0	0	2.33836e-05	0	0	0	0	0	0	0	0	0	0	0	3.99098e-05	0
d__Bacteria;k__norank_d__Bacteria;p__Proteobacteria;c__Alphaproteobacteria;o__Dongiales	0	0	0	0	0	0	0	0	0	0	0	0	0	0	0	0	0	0	0	0	0
d__Bacteria;k__norank_d__Bacteria;p__Proteobacteria;c__Alphaproteobacteria;o__Elsterales	0	0	0	0	0	0	0	0	0	0	0	0	0	0	0	0	0	0	0	0	0
d__Bacteria;k__norank_d__Bacteria;p__Proteobacteria;c__Alphaproteobacteria;o__Holosporales	0	0	0	0	0	0	0	0	0	0	0	0	0	0	0	0	0	0	0	0	0
d__Bacteria;k__norank_d__Bacteria;p__Proteobacteria;c__Alphaproteobacteria;o__Kiloniellales	0	0	0	0	0	0	0	0	0	0	0	0	0	0	0	0	0	0	0	1.99549e-05	0
d__Bacteria;k__norank_d__Bacteria;p__Proteobacteria;c__Alphaproteobacteria;o__Micavibrionales	0	0	0	0	0	0	0	0	0	0	0	0	0	0	0	0	0	0	0	0	0
d__Bacteria;k__norank_d__Bacteria;p__Proteobacteria;c__Alphaproteobacteria;o__Micropepsales	0	0	0	0	0	0	0	0	0	0	0	0	0	0	0	0	0	0	0	0	0
d__Bacteria;k__norank_d__Bacteria;p__Proteobacteria;c__Alphaproteobacteria;o__Paracaedibacterales	0	0	0	0	0	0	0	0	0	0	0	0	0	0	0	0	0	0	0	0	0
d__Bacteria;k__norank_d__Bacteria;p__Proteobacteria;c__Alphaproteobacteria;o__Puniceispirillales	0	0	0	0	0	0	0	0	0	0	0	0	0	0	0	0	0	0	0	0	0
d__Bacteria;k__norank_d__Bacteria;p__Proteobacteria;c__Alphaproteobacteria;o__Reyranellales	0	0	0	0	0	0	0	0	0	0	0	0	0	0	0	0	0	0	0	5.98647e-05	0
d__Bacteria;k__norank_d__Bacteria;p__Proteobacteria;c__Alphaproteobacteria;o__Rhizobiales	3.83612e-05	0	0	0	2.42642e-05	0	0	4.67672e-05	0.00334019	0	0	0	1.80012e-05	0	0	1.61381e-05	1.98138e-05	0	0	0.000159639	1.92667e-05
d__Bacteria;k__norank_d__Bacteria;p__Proteobacteria;c__Alphaproteobacteria;o__Rhodobacterales	0	0	0	0	0	0	0	2.33836e-05	0.0030305	0	0	0	0	0	0	0	0	0	0	0.000259414	1.92667e-05
d__Bacteria;k__norank_d__Bacteria;p__Proteobacteria;c__Alphaproteobacteria;o__Rhodospirillales	0	0	0	0	0	0	0	0	0	0	0	0	0	0	0	0	0	0	0	0.00143675	5.78001e-05
d__Bacteria;k__norank_d__Bacteria;p__Proteobacteria;c__Alphaproteobacteria;o__Rickettsiales	0	0	0	0	0	0	0	0	0	0	0	0	0	0	0	0	0	0	0	3.99098e-05	0
d__Bacteria;k__norank_d__Bacteria;p__Proteobacteria;c__Alphaproteobacteria;o__Sneathiellales	0	0	0	0	0	0	0	0	0	0	0	0	0	0	0	0	0	0	0	0	0
d__Bacteria;k__norank_d__Bacteria;p__Proteobacteria;c__Alphaproteobacteria;o__Sphingomonadales	0	0	5.4057e-05	0	0	0	0	0	6.63614e-05	0	0	0	0	0	0	0	0	0	0	9.97745e-05	1.92667e-05
d__Bacteria;k__norank_d__Bacteria;p__Proteobacteria;c__Alphaproteobacteria;o__Tistrellales	0	0	0	0	0	0	0	0	0	0	0	0	0	0	0	0	0	0	0	0	0
d__Bacteria;k__norank_d__Bacteria;p__Proteobacteria;c__Alphaproteobacteria;o__norank_c__Alphaproteobacteria	0	0	0	0	0	0	0	0	0	0	0	0	0	0	0	0	0	0	0	0	0
d__Bacteria;k__norank_d__Bacteria;p__Proteobacteria;c__Alphaproteobacteria;o__unclassified_c__Alphaproteobacteria	0	0	0	0	0	0	0	0	0	0	0	0	0	0	0	0	0	0	0	3.99098e-05	0
d__Bacteria;k__norank_d__Bacteria;p__Proteobacteria;c__Gammaproteobacteria;o__1013-28-CG33	0	0	0	0	0	0	0	0	0	0	0	0	0	0	0	0	0	0	0	0.000319278	0
d__Bacteria;k__norank_d__Bacteria;p__Proteobacteria;c__Gammaproteobacteria;o__Aeromonadales	0	0	0	0	0	0	0	2.33836e-05	0.00123875	3.89241e-05	0	0	1.80012e-05	0	0	0	0.00467605	3.7143e-05	0.000411317	0.294794	0.140647
d__Bacteria;k__norank_d__Bacteria;p__Proteobacteria;c__Gammaproteobacteria;o__Alteromonadales	0	0	0	0	0	0	0	0	0.000752096	0.000253007	0	0	0	0	0	0	0	0	0	1.99549e-05	0
d__Bacteria;k__norank_d__Bacteria;p__Proteobacteria;c__Gammaproteobacteria;o__Beggiatoales	0	0	0	0	0	0	0	0	0	0	0	0	0	0	0	0	0	0	0	0	0
d__Bacteria;k__norank_d__Bacteria;p__Proteobacteria;c__Gammaproteobacteria;o__Burkholderiales	0	7.21709e-05	0.00200011	0.000168824	2.42642e-05	0	5.15716e-05	0.000818426	0.0114584	1.94621e-05	2.23954e-05	1.72753e-05	0	1.68654e-05	7.2982e-05	0.00017752	0.00194175	0	0.00016095	0.00790214	0.00140647
d__Bacteria;k__norank_d__Bacteria;p__Proteobacteria;c__Gammaproteobacteria;o__CCD24	0	0	0	0	0	0	0	0	0	0	0	0	0	0	0	0	0	0	0	0	0
d__Bacteria;k__norank_d__Bacteria;p__Proteobacteria;c__Gammaproteobacteria;o__Cardiobacteriales	0	0	0	0	0	0	0	0	0	1.94621e-05	0	0	0	0	0	0	0	1.85715e-05	0	0	0
d__Bacteria;k__norank_d__Bacteria;p__Proteobacteria;c__Gammaproteobacteria;o__Cellvibrionales	0	0	0	0	0	0	0	0	0	0	0	0	0	0	0	0	0	0	0	3.99098e-05	0
d__Bacteria;k__norank_d__Bacteria;p__Proteobacteria;c__Gammaproteobacteria;o__Coxiellales	0	0	0	0	0	0	0	0	0	0	0	0	0	0	0	0	0	0	0	0	0
d__Bacteria;k__norank_d__Bacteria;p__Proteobacteria;c__Gammaproteobacteria;o__Diplorickettsiales	0	0	0	0	0	0	0	0	0	0	0	0	0	0	0	0	0	0	0	0	0
d__Bacteria;k__norank_d__Bacteria;p__Proteobacteria;c__Gammaproteobacteria;o__Enterobacterales	0.154135	0.270677	0.0166766	0.192759	0.350375	0.00616562	7.73575e-05	0.0069917	0.227531	3.89241e-05	0.00111977	0.000846491	0.000342022	0.0013155	0.141914	0.000726216	0.155994	0.000315715	0.00602668	0.00662503	0.00146427
d__Bacteria;k__norank_d__Bacteria;p__Proteobacteria;c__Gammaproteobacteria;o__Gammaproteobacteria_Incertae_Sedis	0	0	0	0	0	0	0	0	0	0	0	0	0	0	0	0	0	0	0	1.99549e-05	0
d__Bacteria;k__norank_d__Bacteria;p__Proteobacteria;c__Gammaproteobacteria;o__JG36-GS-52	0	0	0	0	0	0	0	0	0	0	0	0	0	0	0	0	0	0	0	0	0
d__Bacteria;k__norank_d__Bacteria;p__Proteobacteria;c__Gammaproteobacteria;o__KI89A_clade	0	0	0	0	0	0	0	0	0	0	0	0	0	0	0	0	0	0	0	0	0
d__Bacteria;k__norank_d__Bacteria;p__Proteobacteria;c__Gammaproteobacteria;o__Legionellales	0	0	0	0	0	0	0	0	0.000132723	0	0	0	0	0	0	0	0	0	0	0	0
d__Bacteria;k__norank_d__Bacteria;p__Proteobacteria;c__Gammaproteobacteria;o__Methylococcales	0	0	0	0	0	0	0	0	0	0	0	0	0	0	0	0	0	0	0	0	0
d__Bacteria;k__norank_d__Bacteria;p__Proteobacteria;c__Gammaproteobacteria;o__Oceanospirillales	0	0	0	0	0	0	0	2.33836e-05	0.000221205	0	0	0	0	0	0	0	0	0	0	1.99549e-05	0
d__Bacteria;k__norank_d__Bacteria;p__Proteobacteria;c__Gammaproteobacteria;o__PLTA13	0	0	0	0	0	0	0	0	0	0	0	0	0	0	0	0	0	0	0	0	0
d__Bacteria;k__norank_d__Bacteria;p__Proteobacteria;c__Gammaproteobacteria;o__Pasteurellales	0.0245128	0.0131351	0.323612	0.111536	0.0107976	0.000701605	0	0.00215129	0.0233592	0	0.000201559	0.000172753	1.80012e-05	0.00737018	0.00122245	0.00559994	0.00263523	1.85715e-05	0.000286133	0.000139684	5.78001e-05
d__Bacteria;k__norank_d__Bacteria;p__Proteobacteria;c__Gammaproteobacteria;o__Pseudomonadales	0.00418137	0.000216513	0.00956808	0.00632152	0.00504695	0	5.15716e-05	0.000350754	0.00190236	3.89241e-05	0	0	3.60023e-05	1.68654e-05	0	0	1.98138e-05	0	0	0.000578692	0.0010982
d__Bacteria;k__norank_d__Bacteria;p__Proteobacteria;c__Gammaproteobacteria;o__Salinisphaerales	0	0	0	0	0	0	0	0	8.84819e-05	0	0	0	0	0	0	0	0	0	0	0	0
d__Bacteria;k__norank_d__Bacteria;p__Proteobacteria;c__Gammaproteobacteria;o__Steroidobacterales	0	0	0	0	0	0	0	0	0	0	0	0	0	0	0	0	0	0	0	0	0
d__Bacteria;k__norank_d__Bacteria;p__Proteobacteria;c__Gammaproteobacteria;o__Vibrionales	0	0	0	0	0	0	0	0	0.00210144	0	0	0	0	0	0	0	0	0	0	0	0
d__Bacteria;k__norank_d__Bacteria;p__Proteobacteria;c__Gammaproteobacteria;o__Xanthomonadales	0	0	2.70285e-05	0	0	0	0	4.67672e-05	0.00165904	0	0	0	0	0	0	0	0	0	0	0.00159639	0.000154134
d__Bacteria;k__norank_d__Bacteria;p__Proteobacteria;c__Gammaproteobacteria;o__norank_c__Gammaproteobacteria	0	0	0	0	0	0	0	0	0	0	0	0	0	0	0	0	0	0	0	0	0
d__Bacteria;k__norank_d__Bacteria;p__Proteobacteria;c__Gammaproteobacteria;o__unclassified_c__Gammaproteobacteria	0.000421973	0	8.10855e-05	0.000750328	0.00150438	0	0	0	0	0	0	0	0	0	0	0	0	0	0	0	0
d__Bacteria;k__norank_d__Bacteria;p__SAR324_cladeMarine_group_B;c__norank_p__SAR324_cladeMarine_group_B;o__norank_c__norank_p__SAR324_cladeMarine_group_B	0	0	0	0	0	0	0	0	0	0	0	0	0	0	0	0	0	0	0	0	0
d__Bacteria;k__norank_d__Bacteria;p__Spirochaetota;c__Leptospirae;o__Leptospirales	0	0	0	0	0	0	0	0	0	0	0	0	0	0	0	0	0	0	0	0	0
d__Bacteria;k__norank_d__Bacteria;p__Spirochaetota;c__Spirochaetia;o__Spirochaetales	0	0	0	0	0	0	0	0	0	0.000836869	0	6.91013e-05	5.40035e-05	1.68654e-05	0	0	0	0	0	0.0503462	0.0119454
d__Bacteria;k__norank_d__Bacteria;p__Sumerlaeota;c__Sumerlaeia;o__Sumerlaeales	0	0	0	0	0	0	0	0	0	0	0	0	0	0	0	0	0	0	0	0	0
d__Bacteria;k__norank_d__Bacteria;p__Sva0485;c__norank_p__Sva0485;o__norank_c__norank_p__Sva0485	0	0	0	0	0	0	0	0	0	0	0	0	0	0	0	0	0	0	0	0	0
d__Bacteria;k__norank_d__Bacteria;p__Synergistota;c__Synergistia;o__Synergistales	0	0	0	0	0	0	0	0	0	0	0	0.00221124	0.000180012	0	1.82455e-05	0.00025821	0	0.00013	7.15333e-05	0.00303315	0.000693602
d__Bacteria;k__norank_d__Bacteria;p__Thermotogota;c__Thermotogae;o__Kosmotogales	0	0	0	0	0	0	0	0	0	0	0	0	0	0	0	0	0	0	0	0.000379143	0
d__Bacteria;k__norank_d__Bacteria;p__Verrucomicrobiota;c__Chlamydiae;o__Chlamydiales	0	0	0	0	0	0	0	0	0	0	0	0	0	0	0	0	0	0	0	0	0
d__Bacteria;k__norank_d__Bacteria;p__Verrucomicrobiota;c__Kiritimatiellae;o__WCHB1-41	0	0	0	0	0	0	0	0	0	0	0	0	0	0	0	0	0	0	0	1.99549e-05	0.000211934
d__Bacteria;k__norank_d__Bacteria;p__Verrucomicrobiota;c__Verrucomicrobiae;o__Chthoniobacterales	0	0	0	0	0	0	0	0	0	0	0	0	0	0	0	0	0	0	0	0	0
d__Bacteria;k__norank_d__Bacteria;p__Verrucomicrobiota;c__Verrucomicrobiae;o__Methylacidiphilales	0	0	0	0	0	0	0	0	0	0	0	0	0	0	0	0	0	0	0	0	0
d__Bacteria;k__norank_d__Bacteria;p__Verrucomicrobiota;c__Verrucomicrobiae;o__Opitutales	0	0	0	0	0	0	0	0	0	0	0	0	0	0	0	0	0	0	0	0	0
d__Bacteria;k__norank_d__Bacteria;p__Verrucomicrobiota;c__Verrucomicrobiae;o__Pedosphaerales	0	0	0	0	0	0	0	0	0	0	0	0	0	0	0	0	0	0	0	0	0
d__Bacteria;k__norank_d__Bacteria;p__Verrucomicrobiota;c__Verrucomicrobiae;o__Verrucomicrobiales	0	0	0	0	0	0.000212608	0	2.33836e-05	0	0	0.000918212	0	0	0.000472231	0	0	0	0	1.78833e-05	3.99098e-05	9.63335e-05
d__Bacteria;k__norank_d__Bacteria;p__WPS-2;c__norank_p__WPS-2;o__norank_c__norank_p__WPS-2	0	0	0	0	0	0	0	0	0	0	0	0	0.000180012	0	0	0	0	1.85715e-05	0	0.000758286	0.00252394
d__Bacteria;k__norank_d__Bacteria;p__unclassified_k__norank_d__Bacteria;c__unclassified_k__norank_d__Bacteria;o__unclassified_k__norank_d__Bacteria	0.000805585	0.00101039	5.4057e-05	0.00136935	0.000849247	0	2.57858e-05	0	2.21205e-05	0.000408703	0.000156768	0.000207304	0.00063004	0	0.000109473	0.000500282	0	1.85715e-05	0	7.98196e-05	3.85334e-05

## Sheet: family
	d1-1	d1-2	d1-3	d1-4	d1-5	d7-1	d7-2	d7-3	d7-4	d7-5	d7-6	d14-1	d14-2	d14-3	d14-4	d14-5	d21-1	d21-2	d21-3	d21-4	d21-5
#OTU ID	M_S_7	M_S_8	M_S_9	M_S_10	M_S_11	M_S_19	M_S_20	M_S_21	M_S_22	M_S_23	M_S_24	M_S_25	M_S_26	M_S_27	M_S_28	M_S_30	M_S_31	M_S_32	M_S_33	M_S_35	M_S_36
d__Bacteria;k__norank_d__Bacteria;p__Acidobacteriota;c__Acidobacteriae;o__Acidobacteriales;f__Acidobacteriaceae_Subgroup_1	0	0	0	0	0	0	0	0	0	0	0	0	0	0	0	0	0	0	0	0	0
d__Bacteria;k__norank_d__Bacteria;p__Acidobacteriota;c__Acidobacteriae;o__Acidobacteriales;f__Koribacteraceae	0	0	0	0	0	0	0	0	0	0	0	0	0	0	0	0	0	0	0	0	0
d__Bacteria;k__norank_d__Bacteria;p__Acidobacteriota;c__Acidobacteriae;o__Acidobacteriales;f__norank_o__Acidobacteriales	0	0	0	0	0	0	0	4.67672e-05	0	0	0	0	0	0	0	0	0	0	0	0	0
d__Bacteria;k__norank_d__Bacteria;p__Acidobacteriota;c__Acidobacteriae;o__Bryobacterales;f__Bryobacteraceae	0	0	0	0	0	0	0	0	0	0	0	0	0	0	0	0	0	0	0	0	0
d__Bacteria;k__norank_d__Bacteria;p__Acidobacteriota;c__Acidobacteriae;o__Solibacterales;f__Solibacteraceae	0	0	0	0	0	0	0	0	0	0	0	0	0	0	0	0	0	0	0	0	0
d__Bacteria;k__norank_d__Bacteria;p__Acidobacteriota;c__Acidobacteriae;o__Subgroup_2;f__norank_o__Subgroup_2	0	0	0	0	0	0	0	0	0	0	0	0	0	0	0	0	0	0	0	0	0
d__Bacteria;k__norank_d__Bacteria;p__Acidobacteriota;c__Acidobacteriae;o__norank_c__Acidobacteriae;f__norank_o__norank_c__Acidobacteriae	0	0	0	0	0	0	0	0	0	0	0	0	0	0	0	0	0	0	0	0	0
d__Bacteria;k__norank_d__Bacteria;p__Acidobacteriota;c__Blastocatellia;o__11-24;f__norank_o__11-24	0	0	0	0	0	0	0	0	0	0	0	0	0	0	0	0	0	0	0	0	0
d__Bacteria;k__norank_d__Bacteria;p__Acidobacteriota;c__Blastocatellia;o__Blastocatellales;f__Blastocatellaceae	0	0	2.70285e-05	0	0	0	0	0	0	0	0	0	0	0	0	0	0	0	0	0	0
d__Bacteria;k__norank_d__Bacteria;p__Acidobacteriota;c__Blastocatellia;o__DS-100;f__norank_o__DS-100	0	0	0	0	0	0	0	0	0	0	0	0	0	0	0	0	0	0	0	0	0
d__Bacteria;k__norank_d__Bacteria;p__Acidobacteriota;c__Blastocatellia;o__Pyrinomonadales;f__Pyrinomonadaceae	0	0	0	0	0	0	0	0	0	0	0	0	0	0	0	0	0	0	0	0	0
d__Bacteria;k__norank_d__Bacteria;p__Acidobacteriota;c__Holophagae;o__Holophagales;f__Holophagaceae	0	0	0	0	0	0	0	0	0.000796337	0	0	0	0	0	0	1.61381e-05	0	0	0	0	0
d__Bacteria;k__norank_d__Bacteria;p__Acidobacteriota;c__Holophagae;o__Subgroup_7;f__norank_o__Subgroup_7	0	0	0	0	0	0	0	0	0	0	0	0	0	0	0	0	0	0	0	0	0
d__Bacteria;k__norank_d__Bacteria;p__Acidobacteriota;c__Subgroup_18;o__norank_c__Subgroup_18;f__norank_o__norank_c__Subgroup_18	0	0	0	0	0	0	0	0	0	0	0	0	0	0	0	0	0	0	0	0	0
d__Bacteria;k__norank_d__Bacteria;p__Acidobacteriota;c__Subgroup_25;o__norank_c__Subgroup_25;f__norank_o__norank_c__Subgroup_25	0	0	0	0	0	0	0	0	0	0	0	0	0	0	0	0	0	0	0	0	0
d__Bacteria;k__norank_d__Bacteria;p__Acidobacteriota;c__Subgroup_26;o__norank_c__Subgroup_26;f__norank_o__norank_c__Subgroup_26	0	0	0	0	0	0	0	0	0	0	0	0	0	0	0	0	0	0	0	0	0
d__Bacteria;k__norank_d__Bacteria;p__Acidobacteriota;c__Subgroup_5;o__norank_c__Subgroup_5;f__norank_o__norank_c__Subgroup_5	0	0	0	0	0	0	0	0	0	0	0	0	0	0	0	0	0	0	0	0	0
d__Bacteria;k__norank_d__Bacteria;p__Acidobacteriota;c__Thermoanaerobaculia;o__Thermoanaerobaculales;f__Thermoanaerobaculaceae	0	0	0	0	0	0	0	0	0	0	0	0	0	0	0	0	0	0	0	0	0
d__Bacteria;k__norank_d__Bacteria;p__Acidobacteriota;c__Vicinamibacteria;o__Subgroup_17;f__norank_o__Subgroup_17	0	0	0	0	0	0	0	0	0	0	0	0	0	0	0	0	0	0	0	0	0
d__Bacteria;k__norank_d__Bacteria;p__Acidobacteriota;c__Vicinamibacteria;o__Subgroup_9;f__norank_o__Subgroup_9	0	0	0	0	0	0	0	0	0	0	0	0	0	0	0	0	0	0	0	0	0
d__Bacteria;k__norank_d__Bacteria;p__Acidobacteriota;c__Vicinamibacteria;o__Vicinamibacterales;f__Vicinamibacteraceae	0	0	0	0	0	0	0	0	0	0	0	0	0	0	0	0	0	0	0	0.000119729	0
d__Bacteria;k__norank_d__Bacteria;p__Acidobacteriota;c__Vicinamibacteria;o__Vicinamibacterales;f__norank_o__Vicinamibacterales	0	0	0	0	0	0	0	0	0	0	0	0	0	0	0	0	0	0	0	1.99549e-05	0
d__Bacteria;k__norank_d__Bacteria;p__Actinobacteriota;c__Acidimicrobiia;o__Actinomarinales;f__norank_o__Actinomarinales	0	0	0	0	0	0	0	0	0	0	0	0	0	0	0	0	0	0	0	0	0
d__Bacteria;k__norank_d__Bacteria;p__Actinobacteriota;c__Acidimicrobiia;o__IMCC26256;f__norank_o__IMCC26256	0	0	0	0	0	0	0	0	0	0	0	0	0	0	0	0	0	0	0	0	0
d__Bacteria;k__norank_d__Bacteria;p__Actinobacteriota;c__Acidimicrobiia;o__Microtrichales;f__Iamiaceae	0	0	0	0	0	0	0	0	0	0	0	0	0	0	0	0	0	0	0	0	0
d__Bacteria;k__norank_d__Bacteria;p__Actinobacteriota;c__Acidimicrobiia;o__Microtrichales;f__Ilumatobacteraceae	0	0	0	0	0	0	0	4.67672e-05	0	0	0	0	0	0	0	0	0	0	0	0	0
d__Bacteria;k__norank_d__Bacteria;p__Actinobacteriota;c__Acidimicrobiia;o__Microtrichales;f__Microtrichaceae	0	0	0	0	0	0	0	2.33836e-05	0	0	0	0	0	0	0	0	0	0	0	1.99549e-05	0
d__Bacteria;k__norank_d__Bacteria;p__Actinobacteriota;c__Acidimicrobiia;o__Microtrichales;f__norank_o__Microtrichales	0	0	0	0	0	0	0	0	0	0	0	0	0	0	0	0	0	0	0	0	0
d__Bacteria;k__norank_d__Bacteria;p__Actinobacteriota;c__Acidimicrobiia;o__Microtrichales;f__unclassified_o__Microtrichales	0	0	0	0	0	0	0	0	0	0	0	0	0	0	0	0	0	0	0	0	0
d__Bacteria;k__norank_d__Bacteria;p__Actinobacteriota;c__Acidimicrobiia;o__norank_c__Acidimicrobiia;f__norank_o__norank_c__Acidimicrobiia	0	0	0	0	0	0	0	0	0	0	0	0	0	0	0	0	0	0	0	0	0
d__Bacteria;k__norank_d__Bacteria;p__Actinobacteriota;c__Acidimicrobiia;o__unclassified_c__Acidimicrobiia;f__unclassified_c__Acidimicrobiia	0	0	0	0	0	0	0	0	0	0	0	0	0	0	0	0	0	0	0	0	0
d__Bacteria;k__norank_d__Bacteria;p__Actinobacteriota;c__Actinobacteria;o__0319-7L14;f__norank_o__0319-7L14	0	0	0	0	0	0	0	0	0	0	0	0	0	0	0	0	0	0	0	0	0
d__Bacteria;k__norank_d__Bacteria;p__Actinobacteriota;c__Actinobacteria;o__Actinomycetales;f__Actinomycetaceae	0	0	8.10855e-05	0	0.000776454	0.00127565	0.000954075	0.00491056	8.84819e-05	0.000428166	0.00286661	0.000414608	0.000414026	0.000303577	0.000748066	0.00183975	0.0214979	0.000148572	0.000500733	1.99549e-05	1.92667e-05
d__Bacteria;k__norank_d__Bacteria;p__Actinobacteriota;c__Actinobacteria;o__Bifidobacteriales;f__Bifidobacteriaceae	3.83612e-05	0	0.000189199	0	2.42642e-05	2.12608e-05	0	0	0	0	2.23954e-05	0	0	0	0	0	0.023301	0	0	3.99098e-05	5.78001e-05
d__Bacteria;k__norank_d__Bacteria;p__Actinobacteriota;c__Actinobacteria;o__Corynebacteriales;f__Corynebacteriaceae	0.000115084	0	0.00121628	7.50328e-05	0	0.000786648	0.000206287	0.000701508	0.000376048	0.00066171	0.00898056	0.000120927	0.000882056	0.000118058	0.000310174	0.00230775	0	0.000241429	0.00143067	3.99098e-05	0.000134867
d__Bacteria;k__norank_d__Bacteria;p__Actinobacteriota;c__Actinobacteria;o__Corynebacteriales;f__Dietziaceae	0	0	2.70285e-05	0	0	0	0	0	0	0	4.47908e-05	1.72753e-05	0	0	0	0	0	0	0	0	1.92667e-05
d__Bacteria;k__norank_d__Bacteria;p__Actinobacteriota;c__Actinobacteria;o__Corynebacteriales;f__Mycobacteriaceae	0	0	0	0	0	0	0	0	0	0	0	0	0	0	0	0	0	0	0	1.99549e-05	0
d__Bacteria;k__norank_d__Bacteria;p__Actinobacteriota;c__Actinobacteria;o__Corynebacteriales;f__Nocardiaceae	0	0	0.000108114	0	0	0	2.57858e-05	0.0015667	0.00214569	0	2.23954e-05	0	5.40035e-05	0	0	3.22763e-05	1.98138e-05	0	0	0.00153653	0.0013294
d__Bacteria;k__norank_d__Bacteria;p__Actinobacteriota;c__Actinobacteria;o__Corynebacteriales;f__Tsukamurellaceae	0	0	0	0	0	0	0	0	0	0	0	0	0	0	0	0	0	0	0	0	0
d__Bacteria;k__norank_d__Bacteria;p__Actinobacteriota;c__Actinobacteria;o__Euzebyales;f__Euzebyaceae	0	0	0	0	0	0	0	0	0	0	0	0	0	0	0	0	0	0	0	0	0
d__Bacteria;k__norank_d__Bacteria;p__Actinobacteriota;c__Actinobacteria;o__Frankiales;f__Acidothermaceae	0	0	0	0	0	0	0	0	0	0	0	0	0	0	0	0	0	0	0	0	0
d__Bacteria;k__norank_d__Bacteria;p__Actinobacteriota;c__Actinobacteria;o__Frankiales;f__Geodermatophilaceae	0	0	0	0	0	0	0	2.33836e-05	0	0	0	0	0	0	0	0	0	0	0	0	0
d__Bacteria;k__norank_d__Bacteria;p__Actinobacteriota;c__Actinobacteria;o__Frankiales;f__Nakamurellaceae	0	0	0	0	0	0	0	0	0	0	0	0	0	0	0	0	0	0	0	0	0
d__Bacteria;k__norank_d__Bacteria;p__Actinobacteriota;c__Actinobacteria;o__Frankiales;f__Sporichthyaceae	0	0	0	0	0	0	0	0	0	0	0	0	0	0	0	0	0	0	0	0	0
d__Bacteria;k__norank_d__Bacteria;p__Actinobacteriota;c__Actinobacteria;o__Frankiales;f__norank_o__Frankiales	0	0	0	0	0	0	0	0	0	0	0	0	0	0	0	0	0	0	0	0	0
d__Bacteria;k__norank_d__Bacteria;p__Actinobacteriota;c__Actinobacteria;o__Frankiales;f__unclassified_o__Frankiales	0	0	0	0	0	0	0	0	0	0	0	0	0	0	0	0	0	0	0	0	0
d__Bacteria;k__norank_d__Bacteria;p__Actinobacteriota;c__Actinobacteria;o__Glycomycetales;f__Glycomycetaceae	0	0	0	0	0	0	0	0	0	0	0	0	0	0	0	0	0	0	0	0	0
d__Bacteria;k__norank_d__Bacteria;p__Actinobacteriota;c__Actinobacteria;o__KIST-JJY010;f__norank_o__KIST-JJY010	0	0	0	0	0	0	0	0	0	0	0	0	0	0	0	0	0	0	0	0	0
d__Bacteria;k__norank_d__Bacteria;p__Actinobacteriota;c__Actinobacteria;o__Micrococcales;f__Brevibacteriaceae	0	0	0	0	0	0	0	0	4.42409e-05	0	0	0	0	0	0	0	0	0	0	0	0
d__Bacteria;k__norank_d__Bacteria;p__Actinobacteriota;c__Actinobacteria;o__Micrococcales;f__Dermabacteraceae	0	0	0	0	0	2.12608e-05	0	0	0	0	0	0	0	0	0	0.00017752	0	0	0	0	0
d__Bacteria;k__norank_d__Bacteria;p__Actinobacteriota;c__Actinobacteria;o__Micrococcales;f__Dermacoccaceae	0	0	0	0	0	0	0	0	0	0	0	0	0	0	0	0	0	0	0	0	0
d__Bacteria;k__norank_d__Bacteria;p__Actinobacteriota;c__Actinobacteria;o__Micrococcales;f__Intrasporangiaceae	0	0	0	0	0	0	0	0	0	0	0	0	0	0	0	0	0	0	1.78833e-05	0	0
d__Bacteria;k__norank_d__Bacteria;p__Actinobacteriota;c__Actinobacteria;o__Micrococcales;f__Microbacteriaceae	0	3.60855e-05	0	0	0	0	0	4.67672e-05	0.00159267	0	2.23954e-05	0	0	0	0	3.22763e-05	0	0	0	0	0
d__Bacteria;k__norank_d__Bacteria;p__Actinobacteriota;c__Actinobacteria;o__Micrococcales;f__Micrococcaceae	0.00636796	0.00122691	0.0488405	0.0145564	0.00895349	0.000467737	0.000541502	0.000210452	0.00106178	5.83862e-05	0.000335931	8.63767e-05	0.000270017	0.000421635	0.000127719	0.00112967	0	0.000222858	0.001073	5.98647e-05	1.92667e-05
d__Bacteria;k__norank_d__Bacteria;p__Actinobacteriota;c__Actinobacteria;o__Micrococcales;f__Promicromonosporaceae	0	0	0	0	0	0	0	0	2.21205e-05	0	0	0	0	0	0	0	0	0	0	0	0
d__Bacteria;k__norank_d__Bacteria;p__Actinobacteriota;c__Actinobacteria;o__Micrococcales;f__unclassified_o__Micrococcales	0	0	0	0	0	0	0	0	0	1.94621e-05	2.23954e-05	0	1.80012e-05	0	0	8.06907e-05	0	0	1.78833e-05	0	0
d__Bacteria;k__norank_d__Bacteria;p__Actinobacteriota;c__Actinobacteria;o__Micromonosporales;f__Micromonosporaceae	0	0	0	0	0	0	0	4.67672e-05	0	0	0	0	0	0	0	0	0	0	0	0	0
d__Bacteria;k__norank_d__Bacteria;p__Actinobacteriota;c__Actinobacteria;o__PeM15;f__norank_o__PeM15	0	0	0	0	0	0	0	0	0	0	0	0	0	0	0	0	0	0	0	0	0
d__Bacteria;k__norank_d__Bacteria;p__Actinobacteriota;c__Actinobacteria;o__Propionibacteriales;f__Nocardioidaceae	0	0	0	0	0	0	0	0	2.21205e-05	0	0	0	0	0	0	0	0	0	0	5.98647e-05	0
d__Bacteria;k__norank_d__Bacteria;p__Actinobacteriota;c__Actinobacteria;o__Propionibacteriales;f__Propionibacteriaceae	0	0	0	0	0	0	0	0	0	0	0	0	0	0	0	0	0	0	0	0	0
d__Bacteria;k__norank_d__Bacteria;p__Actinobacteriota;c__Actinobacteria;o__Pseudonocardiales;f__Pseudonocardiaceae	0	0	0	0	0	0	0	0	0	0	0	0	0	0	0	0	0	0	0	0	0
d__Bacteria;k__norank_d__Bacteria;p__Actinobacteriota;c__Actinobacteria;o__Streptomycetales;f__Streptomycetaceae	0	0	2.70285e-05	0	0	0	0	0	2.21205e-05	0	0	0	1.80012e-05	0	0	0	0	0	0	0	0
d__Bacteria;k__norank_d__Bacteria;p__Actinobacteriota;c__Actinobacteria;o__Streptosporangiales;f__Nocardiopsaceae	0	0	0	0	0	0	0	0	0	0	0	0	0	0	0	0	0	0	0	0	0
d__Bacteria;k__norank_d__Bacteria;p__Actinobacteriota;c__Actinobacteria;o__Streptosporangiales;f__Streptosporangiaceae	0	0	0	0	0	0	0	0	0	0	0	0	0	0	0	0	0	0	0	0	0
d__Bacteria;k__norank_d__Bacteria;p__Actinobacteriota;c__Actinobacteria;o__Streptosporangiales;f__Thermomonosporaceae	0	0	0	0	0	0	0	0	0	0	0	0	0	0	0	0	0	0	0	0	0
d__Bacteria;k__norank_d__Bacteria;p__Actinobacteriota;c__Coriobacteriia;o__Coriobacteriales;f__Atopobiaceae	0	0	0	0	0	0.000340172	0	0.000210452	0	0.000797945	0.00024635	0.000950143	1.80012e-05	0.000505962	0.00443366	0.00468006	1.98138e-05	0.00208001	0.00026825	0.000139684	1.92667e-05
d__Bacteria;k__norank_d__Bacteria;p__Actinobacteriota;c__Coriobacteriia;o__Coriobacteriales;f__Coriobacteriaceae	0	0	0	0	0	0.00201977	0.00391945	0.000771659	4.42409e-05	0.229886	0.000268745	0.0025222	0.00999064	0.00173714	0.0072982	0.0221093	0.000594413	0.00850574	0.00738581	0.000897971	0.00171474
d__Bacteria;k__norank_d__Bacteria;p__Actinobacteriota;c__Coriobacteriia;o__Coriobacteriales;f__Eggerthellaceae	0	0	0	0	0	0.000765387	0.0150847	0.00404536	6.63614e-05	0.000778483	0.0123847	0.00155478	0.00387025	0.000236116	0.00275507	0.0036795	1.98138e-05	0.00388144	0.00103723	0.000119729	0.000211934
d__Bacteria;k__norank_d__Bacteria;p__Actinobacteriota;c__Coriobacteriia;o__Coriobacteriales;f__unclassified_o__Coriobacteriales	0	0	0	0	0	2.12608e-05	0	0	0	0	0	8.63767e-05	0.000198013	3.37308e-05	5.47365e-05	0.00025821	0	0.000148572	0	5.98647e-05	1.92667e-05
d__Bacteria;k__norank_d__Bacteria;p__Actinobacteriota;c__MB-A2-108;o__norank_c__MB-A2-108;f__norank_o__norank_c__MB-A2-108	0	0	0	0	0	0	0	0	0	0	0	0	0	0	0	0	0	0	0	1.99549e-05	0
d__Bacteria;k__norank_d__Bacteria;p__Actinobacteriota;c__Rubrobacteria;o__Rubrobacterales;f__Rubrobacteriaceae	0	0	0	0	0	0	0	0	0	0	0	0	0	0	0	0	0	0	0	0	0
d__Bacteria;k__norank_d__Bacteria;p__Actinobacteriota;c__Thermoleophilia;o__Gaiellales;f__Gaiellaceae	0	0	0	0	0	0	0	0	0	0	0	0	0	0	0	0	0	0	0	0	0
d__Bacteria;k__norank_d__Bacteria;p__Actinobacteriota;c__Thermoleophilia;o__Gaiellales;f__norank_o__Gaiellales	0	0	2.70285e-05	0	0	0	0	2.33836e-05	0	0	0	0	0	0	0	0	0	0	0	3.99098e-05	0
d__Bacteria;k__norank_d__Bacteria;p__Actinobacteriota;c__Thermoleophilia;o__Gaiellales;f__unclassified_o__Gaiellales	0	0	0	0	0	0	0	0	0	0	0	0	0	0	0	0	0	0	0	0	1.92667e-05
d__Bacteria;k__norank_d__Bacteria;p__Actinobacteriota;c__Thermoleophilia;o__Solirubrobacterales;f__67-14	0	0	2.70285e-05	0	0	0	0	2.33836e-05	0	0	0	0	0	0	0	0	0	0	0	1.99549e-05	0
d__Bacteria;k__norank_d__Bacteria;p__Actinobacteriota;c__Thermoleophilia;o__Solirubrobacterales;f__Solirubrobacteraceae	0	0	0	0	0	0	0	2.33836e-05	0	0	0	0	0	0	0	0	0	0	0	0	0
d__Bacteria;k__norank_d__Bacteria;p__Actinobacteriota;c__Thermoleophilia;o__norank_c__Thermoleophilia;f__norank_o__norank_c__Thermoleophilia	0	0	0	0	0	0	0	0	0	0	0	0	0	0	0	0	0	0	0	0	0
d__Bacteria;k__norank_d__Bacteria;p__Armatimonadota;c__Armatimonadia;o__Armatimonadales;f__norank_o__Armatimonadales	0	0	0	0	0	0	0	0	0	0	0	0	0	0	0	0	0	0	0	0	0
d__Bacteria;k__norank_d__Bacteria;p__Armatimonadota;c__Fimbriimonadia;o__Fimbriimonadales;f__norank_o__Fimbriimonadales	0	0	0	0	0	0	0	0	0	0	0	0	0	0	0	0	0	0	0	0	0
d__Bacteria;k__norank_d__Bacteria;p__Armatimonadota;c__norank_p__Armatimonadota;o__norank_c__norank_p__Armatimonadota;f__norank_o__norank_c__norank_p__Armatimonadota	0	0	0	0	0	0	0	0	0	0	0	0	0	0	0	0	0	0	0	3.99098e-05	0
d__Bacteria;k__norank_d__Bacteria;p__Bacteroidota;c__Bacteroidia;o__Bacteroidales;f__Bacteroidaceae	0	0	0	0	0	2.12608e-05	0.000541502	0.00025722	2.21205e-05	0.0005644	8.95817e-05	0.000138203	3.60023e-05	0.000421635	0.00089403	0.000112967	0.00015851	5.57144e-05	0.000393433	0.0089398	0.0407298
d__Bacteria;k__norank_d__Bacteria;p__Bacteroidota;c__Bacteroidia;o__Bacteroidales;f__Barnesiellaceae	0	0	0	0	0	0	0	2.33836e-05	0	3.89241e-05	0	0	0	0	0	0	0	0	0	1.99549e-05	0
d__Bacteria;k__norank_d__Bacteria;p__Bacteroidota;c__Bacteroidia;o__Bacteroidales;f__Dysgonomonadaceae	0	0	0	0	0	0	0	0	0	0	0	0	0	0	0	0	0	0	0	0	0
d__Bacteria;k__norank_d__Bacteria;p__Bacteroidota;c__Bacteroidia;o__Bacteroidales;f__Marinifilaceae	0	0	0	0	0	0	0	0	0	0.00136234	0	1.72753e-05	0.000108007	1.68654e-05	5.47365e-05	1.61381e-05	3.96275e-05	1.85715e-05	0.000411317	0.0046894	0.0010982
d__Bacteria;k__norank_d__Bacteria;p__Bacteroidota;c__Bacteroidia;o__Bacteroidales;f__Marinilabiliaceae	0	0	0	0	0	0	0	0	0	0	0	0	0	0	0	0	0	0	0	0	0
d__Bacteria;k__norank_d__Bacteria;p__Bacteroidota;c__Bacteroidia;o__Bacteroidales;f__Muribaculaceae	0	0	0	0	0	0.00312533	2.57858e-05	0.000233836	4.42409e-05	0.00694796	0.00210517	0.00326504	0.00696645	0.00877001	0.0227339	0.000161381	7.9255e-05	0.00100286	0.00026825	0.0267595	0.0113096
d__Bacteria;k__norank_d__Bacteria;p__Bacteroidota;c__Bacteroidia;o__Bacteroidales;f__Prevotellaceae	0	0	0	0	0	0.000765387	0.000773575	4.67672e-05	0	0.000350317	0.000223954	0.00191756	0.000378024	0.000573424	0.0122427	0.000129105	0.00465623	0.000297144	0.0001073	0.0508052	0.0394197
d__Bacteria;k__norank_d__Bacteria;p__Bacteroidota;c__Bacteroidia;o__Bacteroidales;f__Prolixibacteraceae	0	0	0	0	0	0	0	0	0	0	0	0	0	0	0	0	0	0	0	0	0
d__Bacteria;k__norank_d__Bacteria;p__Bacteroidota;c__Bacteroidia;o__Bacteroidales;f__Rikenellaceae	0	0	0	0	0	4.25215e-05	5.15716e-05	0.0015667	2.21205e-05	0.021564	0.000918212	0.00100197	0.000918059	0.00401396	0.00341191	0.000242072	0	0.000464287	0.000625917	0.00441003	0.0021386
d__Bacteria;k__norank_d__Bacteria;p__Bacteroidota;c__Bacteroidia;o__Bacteroidales;f__SB-5	0	0	0	0	0	0	0	0	0	0	0	0	0	0	0	0	0	0	0	0	0
d__Bacteria;k__norank_d__Bacteria;p__Bacteroidota;c__Bacteroidia;o__Bacteroidales;f__Tannerellaceae	3.83612e-05	0	0	0	0	0	0.00175344	0.000187069	0	3.89241e-05	0	1.72753e-05	0.000954061	1.68654e-05	9.12276e-05	3.22763e-05	0	3.7143e-05	0.00207447	0.00574701	0.00146427
d__Bacteria;k__norank_d__Bacteria;p__Bacteroidota;c__Bacteroidia;o__Bacteroidales;f__Williamwhitmaniaceae	0	0	0	0	0	0	0	0	0	0	0	0	0	0	0	0	0	0	0	0	0
d__Bacteria;k__norank_d__Bacteria;p__Bacteroidota;c__Bacteroidia;o__Bacteroidales;f__norank_o__Bacteroidales	0	0	0	0	0	0	0	0	0	0	0	0	1.80012e-05	0	0	0	0	0.000111429	0	0	1.92667e-05
d__Bacteria;k__norank_d__Bacteria;p__Bacteroidota;c__Bacteroidia;o__Bacteroidales;f__p-2534-18B5_gut_group	0	0	0	0	0	0	0	0	0	0.00418434	0	0.00100197	0.00016201	0	0	0	0	0.000278572	0	9.97745e-05	3.85334e-05
d__Bacteria;k__norank_d__Bacteria;p__Bacteroidota;c__Bacteroidia;o__Bacteroidales;f__unclassified_o__Bacteroidales	0	0	0	0	0	0	0	0	0	0	0	0	0	0	0	0	0	0	0	1.99549e-05	0
d__Bacteria;k__norank_d__Bacteria;p__Bacteroidota;c__Bacteroidia;o__Chitinophagales;f__Chitinophagaceae	0	0	0	0	0	0	0	4.67672e-05	2.21205e-05	0	0	0	0	0	0	0	1.98138e-05	0	0	0.000119729	3.85334e-05
d__Bacteria;k__norank_d__Bacteria;p__Bacteroidota;c__Bacteroidia;o__Chitinophagales;f__Saprospiraceae	0	0	0	0	0	0	0	4.67672e-05	0.00150419	0	0	0	0	0	0	0	0	0	0	7.98196e-05	0
d__Bacteria;k__norank_d__Bacteria;p__Bacteroidota;c__Bacteroidia;o__Chitinophagales;f__norank_o__Chitinophagales	0	0	0	0	0	0	0	0	0	0	0	0	0	0	0	0	0	0	0	0	0
d__Bacteria;k__norank_d__Bacteria;p__Bacteroidota;c__Bacteroidia;o__Cytophagales;f__Cyclobacteriaceae	0	0	0	0	0	0	0	0	0	0	0	0	0	0	0	0	0	0	0	0	0
d__Bacteria;k__norank_d__Bacteria;p__Bacteroidota;c__Bacteroidia;o__Cytophagales;f__Cytophagaceae	0	0	0	0	0	0	0	0	0	0	0	0	0	0	0	0	0	0	0	0	0
d__Bacteria;k__norank_d__Bacteria;p__Bacteroidota;c__Bacteroidia;o__Cytophagales;f__Hymenobacteraceae	0	0	0	0	0	0	0	0	0	0	0	0	0	0	0	0	0	0	0	0	0
d__Bacteria;k__norank_d__Bacteria;p__Bacteroidota;c__Bacteroidia;o__Cytophagales;f__Microscillaceae	0	0	0	0	0	0	0	0	0	0	0	0	0	0	0	0	0	0	0	0	0
d__Bacteria;k__norank_d__Bacteria;p__Bacteroidota;c__Bacteroidia;o__Cytophagales;f__Spirosomaceae	0	0	0	0	0	0	0	0	0	0	0	0	0	0	0	0	0	0	0	0	0
d__Bacteria;k__norank_d__Bacteria;p__Bacteroidota;c__Bacteroidia;o__Flavobacteriales;f__Crocinitomicaceae	0	0	0	0	0	0	0	0	0	0	0	0	0	0	0	0	0	0	0	0	0
d__Bacteria;k__norank_d__Bacteria;p__Bacteroidota;c__Bacteroidia;o__Flavobacteriales;f__Cryomorphaceae	0	0	0	0	0	0	0	0	0	0	0	0	0	0	0	0	0	0	0	0	0
d__Bacteria;k__norank_d__Bacteria;p__Bacteroidota;c__Bacteroidia;o__Flavobacteriales;f__Flavobacteriaceae	0	0	0	0	0	0	0	9.35344e-05	0.00393744	0	0	0	0	0	0	0	0	0	0	9.97745e-05	1.92667e-05
d__Bacteria;k__norank_d__Bacteria;p__Bacteroidota;c__Bacteroidia;o__Flavobacteriales;f__NS9_marine_group	0	0	0	0	0	0	0	0	0	0	0	0	0	0	0	0	0	0	0	0	0
d__Bacteria;k__norank_d__Bacteria;p__Bacteroidota;c__Bacteroidia;o__Flavobacteriales;f__Weeksellaceae	7.67224e-05	0	0.000513541	0.00110673	9.70568e-05	0	0	2.33836e-05	2.21205e-05	1.94621e-05	0	0	0	0	0	0	0	0	0	0.000339233	1.92667e-05
d__Bacteria;k__norank_d__Bacteria;p__Bacteroidota;c__Bacteroidia;o__Flavobacteriales;f__unclassified_o__Flavobacteriales	0	0	0	0	0	0	0	0	0	0	0	0	0	0	0	0	0	0	0	0	0
d__Bacteria;k__norank_d__Bacteria;p__Bacteroidota;c__Bacteroidia;o__Sphingobacteriales;f__AKYH767	0	0	0	0	0	0	0	0	0	0	0	0	0	0	0	0	0	0	0	0	0
d__Bacteria;k__norank_d__Bacteria;p__Bacteroidota;c__Bacteroidia;o__Sphingobacteriales;f__FFCH9454	0	0	0	0	0	0	0	0	0	0	0	0	0	0	0	0	0	0	0	0	0
d__Bacteria;k__norank_d__Bacteria;p__Bacteroidota;c__Bacteroidia;o__Sphingobacteriales;f__KD3-93	0	0	0	0	0	0	0	0	0	0	0	0	0	0	0	0	0	0	0	0	0
d__Bacteria;k__norank_d__Bacteria;p__Bacteroidota;c__Bacteroidia;o__Sphingobacteriales;f__NS11-12_marine_group	0	0	0	0	0	0	0	0	0	0	0	0	0	0	0	0	0	0	0	0	0
d__Bacteria;k__norank_d__Bacteria;p__Bacteroidota;c__Bacteroidia;o__Sphingobacteriales;f__Sphingobacteriaceae	0	0	0	0	0	0	0	0	8.84819e-05	0	0	0	0	0	0	0	0	0	0	0	0
d__Bacteria;k__norank_d__Bacteria;p__Bacteroidota;c__Bacteroidia;o__Sphingobacteriales;f__env.OPS_17	0	0	0	0	0	0	0	0	0.000597253	0	0	0	0	0	0	0	0	0	0	0	0
d__Bacteria;k__norank_d__Bacteria;p__Bacteroidota;c__Ignavibacteria;o__Ignavibacteriales;f__Ignavibacteriaceae	0	0	0	0	0	0	0	0	0	0	0	0	0	0	0	0	0	0	0	3.99098e-05	0
d__Bacteria;k__norank_d__Bacteria;p__Bacteroidota;c__Ignavibacteria;o__Ignavibacteriales;f__PHOS-HE36	0	0	0	0	0	0	0	0	0	0	0	0	0	0	0	0	0	0	0	0	0
d__Bacteria;k__norank_d__Bacteria;p__Bacteroidota;c__Kapabacteria;o__Kapabacteriales;f__norank_o__Kapabacteriales	0	0	0	0	0	0	0	0	0	0	0	0	0	0	0	0	0	0	0	0	0
d__Bacteria;k__norank_d__Bacteria;p__Bacteroidota;c__Rhodothermia;o__Balneolales;f__Balneolaceae	0	0	0	0	0	0	0	0	0	0	0	0	0	0	0	0	0	0	0	0	0
d__Bacteria;k__norank_d__Bacteria;p__Bacteroidota;c__Rhodothermia;o__Rhodothermales;f__Rhodothermaceae	0	0	0	0	0	0	0	0	0	0	0	0	0	0	0	0	0	0	0	0	0
d__Bacteria;k__norank_d__Bacteria;p__Bdellovibrionota;c__Bdellovibrionia;o__Bacteriovoracales;f__Bacteriovoracaceae	0	0	0	0	0	0	0	0	0	0	0	0	0	0	0	0	0	0	0	0	0
d__Bacteria;k__norank_d__Bacteria;p__Bdellovibrionota;c__Bdellovibrionia;o__Bdellovibrionales;f__Bdellovibrionaceae	0	0	0	0	0	0	0	0	0	0	0	0	0	0	0	0	0	0	0	0	0
d__Bacteria;k__norank_d__Bacteria;p__Bdellovibrionota;c__Oligoflexia;o__0319-6G20;f__norank_o__0319-6G20	0	0	0	0	0	0	0	0	2.21205e-05	0	0	0	0	0	0	0	0	0	0	0	0
d__Bacteria;k__norank_d__Bacteria;p__Bdellovibrionota;c__Oligoflexia;o__Oligoflexales;f__norank_o__Oligoflexales	0	0	0	0	0	0	0	0	0	0	0	0	0	0	0	0	0	0	0	1.99549e-05	0
d__Bacteria;k__norank_d__Bacteria;p__Caldisericota;c__Caldisericia;o__Caldisericales;f__TTA-B1	0	0	0	0	0	0	0	0	0	0	0	0	0	0	0	0	0	0	0	3.99098e-05	0
d__Bacteria;k__norank_d__Bacteria;p__Campilobacterota;c__Campylobacteria;o__Campylobacterales;f__Campylobacteraceae	0	0	0	0	0	0	0	0	0	0	0	0	0	0	0	0	0	0	1.78833e-05	0.000239459	0.000500934
d__Bacteria;k__norank_d__Bacteria;p__Campilobacterota;c__Campylobacteria;o__Campylobacterales;f__Helicobacteraceae	0	0	0	0	0	0	0	0	0	7.78483e-05	0	0	0	0	0	0	0	0	1.78833e-05	0.118193	0.435235
d__Bacteria;k__norank_d__Bacteria;p__Chloroflexi;c__AD3;o__norank_c__AD3;f__norank_o__norank_c__AD3	0	0	0	0	0	0	0	0	0	0	0	0	0	0	0	0	0	0	0	0	0
d__Bacteria;k__norank_d__Bacteria;p__Chloroflexi;c__Anaerolineae;o__1-20;f__norank_o__1-20	0	0	0	0	0	0	0	0	0	0	0	0	0	0	0	0	0	0	0	0	0
d__Bacteria;k__norank_d__Bacteria;p__Chloroflexi;c__Anaerolineae;o__Anaerolineales;f__Anaerolineaceae	0	0	0	0	0	0	0	0	0	0	0	0	0	0	0	0	0	0	0	3.99098e-05	0
d__Bacteria;k__norank_d__Bacteria;p__Chloroflexi;c__Anaerolineae;o__Ardenticatenales;f__Ardenticatenaceae	0	0	0	0	0	0	0	0	0	0	0	0	0	0	0	0	0	0	0	0	0
d__Bacteria;k__norank_d__Bacteria;p__Chloroflexi;c__Anaerolineae;o__Ardenticatenales;f__norank_o__Ardenticatenales	0	0	0	0	0	0	0	0	0	0	0	0	0	0	0	0	0	0	0	0	0
d__Bacteria;k__norank_d__Bacteria;p__Chloroflexi;c__Anaerolineae;o__Caldilineales;f__Caldilineaceae	0	0	0	0	0	0	0	0	0	0	0	0	0	0	0	0	0	0	0	3.99098e-05	0
d__Bacteria;k__norank_d__Bacteria;p__Chloroflexi;c__Anaerolineae;o__RBG-13-54-9;f__norank_o__RBG-13-54-9	0	0	0	0	0	0	0	0	0	0	0	0	0	0	0	0	0	0	0	0	0
d__Bacteria;k__norank_d__Bacteria;p__Chloroflexi;c__Anaerolineae;o__SBR1031;f__A4b	0	0	0	0	0	0	0	0	0	0	0	0	0	0	0	0	0	0	0	0	1.92667e-05
d__Bacteria;k__norank_d__Bacteria;p__Chloroflexi;c__Anaerolineae;o__SBR1031;f__norank_o__SBR1031	0	0	0	0	0	0	0	0	2.21205e-05	0	0	0	0	0	0	0	0	0	0	0.000219504	1.92667e-05
d__Bacteria;k__norank_d__Bacteria;p__Chloroflexi;c__Anaerolineae;o__SJA-15;f__norank_o__SJA-15	0	0	0	0	0	0	0	0	0	0	0	0	0	0	0	0	0	0	0	0	0
d__Bacteria;k__norank_d__Bacteria;p__Chloroflexi;c__Anaerolineae;o__unclassified_c__Anaerolineae;f__unclassified_c__Anaerolineae	0	0	0	0	0	0	0	0	0	0	0	0	0	0	0	0	0	0	0	0	0
d__Bacteria;k__norank_d__Bacteria;p__Chloroflexi;c__Chloroflexia;o__Chloroflexales;f__Chloroflexaceae	0	0	0	0	0	0	0	0	0	0	0	0	0	0	0	0	0	0	0	0	0
d__Bacteria;k__norank_d__Bacteria;p__Chloroflexi;c__Chloroflexia;o__Chloroflexales;f__Roseiflexaceae	0	0	0	0	0	0	0	0	0	0	0	0	0	0	0	0	0	0	0	0	0
d__Bacteria;k__norank_d__Bacteria;p__Chloroflexi;c__Chloroflexia;o__Kallotenuales;f__AKIW781	0	0	0	0	0	0	0	0	0	0	0	0	0	0	0	0	0	0	0	0	0
d__Bacteria;k__norank_d__Bacteria;p__Chloroflexi;c__Chloroflexia;o__Thermomicrobiales;f__AKYG1722	0	0	2.70285e-05	0	0	0	0	0	2.21205e-05	0	0	0	0	0	0	0	0	0	0	0.000199549	0
d__Bacteria;k__norank_d__Bacteria;p__Chloroflexi;c__Chloroflexia;o__Thermomicrobiales;f__JG30-KF-CM45	0	0	0	0	0	0	0	0	2.21205e-05	0	0	0	0	0	0	0	0	0	0	0.000159639	0
d__Bacteria;k__norank_d__Bacteria;p__Chloroflexi;c__Chloroflexia;o__Thermomicrobiales;f__Thermomicrobiaceae	0	0	0	0	0	0	0	0	0	0	0	0	0	0	0	0	0	0	0	0	1.92667e-05
d__Bacteria;k__norank_d__Bacteria;p__Chloroflexi;c__Dehalococcoidia;o__S085;f__norank_o__S085	0	0	0	0	0	0	0	0	0	0	0	0	0	0	0	0	0	0	0	0	0
d__Bacteria;k__norank_d__Bacteria;p__Chloroflexi;c__Gitt-GS-136;o__norank_c__Gitt-GS-136;f__norank_o__norank_c__Gitt-GS-136	0	0	0	0	0	0	0	0	0	0	0	0	0	0	0	0	0	0	0	0	0
d__Bacteria;k__norank_d__Bacteria;p__Chloroflexi;c__JG30-KF-CM66;o__norank_c__JG30-KF-CM66;f__norank_o__norank_c__JG30-KF-CM66	0	0	0	0	0	0	0	2.33836e-05	0	0	0	0	0	0	0	0	0	0	0	0	0
d__Bacteria;k__norank_d__Bacteria;p__Chloroflexi;c__KD4-96;o__norank_c__KD4-96;f__norank_o__norank_c__KD4-96	0	0	0	0	0	0	0	0	0	0	0	0	0	0	0	0	0	0	0	0	0
d__Bacteria;k__norank_d__Bacteria;p__Chloroflexi;c__Ktedonobacteria;o__B10-SB3A;f__norank_o__B10-SB3A	0	0	0	0	0	0	0	0	0	0	0	0	0	0	0	0	0	0	0	0	0
d__Bacteria;k__norank_d__Bacteria;p__Chloroflexi;c__Ktedonobacteria;o__C0119;f__norank_o__C0119	0	0	0	0	0	0	0	0	0	0	0	0	0	0	0	0	0	0	0	0	0
d__Bacteria;k__norank_d__Bacteria;p__Chloroflexi;c__Ktedonobacteria;o__Ktedonobacterales;f__JG30-KF-AS9	0	0	0	0	0	0	0	0	0	0	0	0	0	0	0	0	0	0	0	0	0
d__Bacteria;k__norank_d__Bacteria;p__Chloroflexi;c__Ktedonobacteria;o__Ktedonobacterales;f__Ktedonobacteraceae	0	0	0	0	0	0	0	0	0	0	0	0	0	0	0	0	0	0	0	0	0
d__Bacteria;k__norank_d__Bacteria;p__Chloroflexi;c__OLB14;o__norank_c__OLB14;f__norank_o__norank_c__OLB14	0	0	0	0	0	0	0	0	0	0	0	0	0	0	0	0	0	0	0	0.000259414	0
d__Bacteria;k__norank_d__Bacteria;p__Chloroflexi;c__TK10;o__norank_c__TK10;f__norank_o__norank_c__TK10	0	0	0	0	0	0	0	0	0	0	0	0	0	0	0	0	0	0	0	0	0
d__Bacteria;k__norank_d__Bacteria;p__Cyanobacteria;c__Cyanobacteriia;o__Chloroplast;f__norank_o__Chloroplast	0	0	0	0	0	0	0	0	0	0	0	0	0	0	3.6491e-05	0	0	0	0	0	0
d__Bacteria;k__norank_d__Bacteria;p__Cyanobacteria;c__Cyanobacteriia;o__Cyanobacteriales;f__Nostocaceae	0	0	0	0	0	0	0	0	0	0	0	0	0	0	0	0	0	0	0	0	0
d__Bacteria;k__norank_d__Bacteria;p__Cyanobacteria;c__Cyanobacteriia;o__Oxyphotobacteria_Incertae_Sedis;f__unclassified_o__Oxyphotobacteria_Incertae_Sedis	0	0	0	0	0	0	0	0	0	0	0	0	0	0	0	0	0	0	0	0	0
d__Bacteria;k__norank_d__Bacteria;p__Cyanobacteria;c__Cyanobacteriia;o__Synechococcales;f__Cyanobiaceae	0	0	0	0	0	0	0	0	0	0	0	0	0	0	0	0	0	0	0	0	0
d__Bacteria;k__norank_d__Bacteria;p__Cyanobacteria;c__Sericytochromatia;o__norank_c__Sericytochromatia;f__norank_o__norank_c__Sericytochromatia	0	0	0	0	0	0	0	0	0	0	0	0	0	0	0	0	0	0	0	0	0
d__Bacteria;k__norank_d__Bacteria;p__Cyanobacteria;c__Vampirivibrionia;o__Gastranaerophilales;f__norank_o__Gastranaerophilales	0	0	0	0	0	0	0	0	0	0	0	0	9.00058e-05	0	0	0	0	0	0.000304017	0.00121725	0.0001734
d__Bacteria;k__norank_d__Bacteria;p__Cyanobacteria;c__Vampirivibrionia;o__Obscuribacterales;f__Obscuribacteraceae	0	0	0	0	0	0	0	0	0	0	0	0	0	0	0	0	0	0	0	0	0
d__Bacteria;k__norank_d__Bacteria;p__Dadabacteria;c__Dadabacteriia;o__Dadabacteriales;f__norank_o__Dadabacteriales	0	0	0	0	0	0	0	0	0	0	0	0	0	0	0	0	0	0	0	0	0
d__Bacteria;k__norank_d__Bacteria;p__Deferribacterota;c__Deferribacteres;o__Deferribacterales;f__Deferribacteraceae	0	0	0	0	0	0	0	0	0	1.94621e-05	0	0	0	0	0	0	0	0	0	0.018139	3.85334e-05
d__Bacteria;k__norank_d__Bacteria;p__Deinococcota;c__Deinococci;o__Deinococcales;f__Deinococcaceae	0	0	0	0	0	0	0	0	6.63614e-05	0	0	0	0	0	0	0	0	0	0	0	0
d__Bacteria;k__norank_d__Bacteria;p__Deinococcota;c__Deinococci;o__Deinococcales;f__Trueperaceae	0	0	0	0	0	0	0	2.33836e-05	0	0	0	0	0	0	0	0	0	0	0	0.000538782	0
d__Bacteria;k__norank_d__Bacteria;p__Deinococcota;c__Deinococci;o__Thermales;f__Thermaceae	0	0	0	0	0	0	0	2.33836e-05	0	0	0	0	0	0	0	0	0	0	0	3.99098e-05	0
d__Bacteria;k__norank_d__Bacteria;p__Dependentiae;c__Babeliae;o__Babeliales;f__Vermiphilaceae	0	0	0	0	0	0	0	0	0	0	0	0	0	0	0	0	0	0	0	0	0
d__Bacteria;k__norank_d__Bacteria;p__Dependentiae;c__Babeliae;o__Babeliales;f__norank_o__Babeliales	0	0	0	0	0	0	0	0	0	0	0	0	0	0	0	0	0	0	0	0	0
d__Bacteria;k__norank_d__Bacteria;p__Desulfobacterota;c__Desulfobacteria;o__Desulfatiglandales;f__Desulfatiglandaceae	0	0	0	0	0	0	0	0	0	0	0	0	0	0	0	0	0	0	0	0	0
d__Bacteria;k__norank_d__Bacteria;p__Desulfobacterota;c__Desulfobacteria;o__Desulfobacterales;f__Desulfobacteraceae	0	0	0	0	0	0	0	0	0	0	0	0	0	0	0	0	0	0	0	0	0
d__Bacteria;k__norank_d__Bacteria;p__Desulfobacterota;c__Desulfobulbia;o__Desulfobulbales;f__Desulfocapsaceae	0	0	0	0	0	0	0	0	0	0	0	0	0	0	0	0	0	0	0	0	0
d__Bacteria;k__norank_d__Bacteria;p__Desulfobacterota;c__Desulfobulbia;o__Desulfobulbales;f__norank_o__Desulfobulbales	0	0	0	0	0	0	0	0	0	0	0	0	0	0	0	0	0	0	0	0	0
d__Bacteria;k__norank_d__Bacteria;p__Desulfobacterota;c__Desulfovibrionia;o__Desulfovibrionales;f__Desulfovibrionaceae	0	0	0	0	0	0	0	0	0	0	0	0.000310956	3.60023e-05	0.000151789	0.000821048	0.0010167	0	0.000761431	0.0660431	0.182867	0.0106545
d__Bacteria;k__norank_d__Bacteria;p__Desulfobacterota;c__Desulfuromonadia;o__Bradymonadales;f__norank_o__Bradymonadales	0	0	0	0	0	2.12608e-05	0	0	0	0	0	3.45507e-05	0	0	0	0	0	1.85715e-05	0	0	0
d__Bacteria;k__norank_d__Bacteria;p__Desulfobacterota;c__Desulfuromonadia;o__PB19;f__norank_o__PB19	0	0	0	0	0	0	0	0	0	0	0	0	0	0	0	0	0	0	0	0	0
d__Bacteria;k__norank_d__Bacteria;p__Desulfobacterota;c__Syntrophobacteria;o__Syntrophobacterales;f__Syntrophobacteraceae	0	0	0	0	0	0	0	0	0	0	0	0	0	0	0	0	0	0	0	0	0
d__Bacteria;k__norank_d__Bacteria;p__Desulfobacterota;c__Syntrophobacteria;o__Syntrophobacterales;f__norank_o__Syntrophobacterales	0	0	0	0	0	0	0	0	0	0	0	0	0	0	0	0	0	0	0	0	0
d__Bacteria;k__norank_d__Bacteria;p__Desulfobacterota;c__norank_p__Desulfobacterota;o__norank_c__norank_p__Desulfobacterota;f__norank_o__norank_c__norank_p__Desulfobacterota	0	0	0	0	0	0	0	0	0	0	0	0	0	0	0	0	0	0	0	0	0
d__Bacteria;k__norank_d__Bacteria;p__Elusimicrobiota;c__Elusimicrobia;o__Elusimicrobiales;f__Elusimicrobiaceae	0	0	0	0	0	0	0	0	0	0	0	0	0	0	0	0	0	0	0	0	0.000154134
d__Bacteria;k__norank_d__Bacteria;p__Elusimicrobiota;c__Elusimicrobia;o__Lineage_IV;f__norank_o__Lineage_IV	0	0	0	0	0	0	0	0	0	0	0	0	0	0	0	0	0	0	0	0	0
d__Bacteria;k__norank_d__Bacteria;p__Entotheonellaeota;c__Entotheonellia;o__Entotheonellales;f__Entotheonellaceae	0	0	0	0	0	0	0	0	0	0	0	0	0	0	0	0	0	0	0	0	0
d__Bacteria;k__norank_d__Bacteria;p__Fibrobacterota;c__Fibrobacteria;o__Fibrobacterales;f__Fibrobacteraceae	0	0	0	0	0	0	0	0	0	0	0	0	0	0	0	0	0	0	0	0	0
d__Bacteria;k__norank_d__Bacteria;p__Firmicutes;c__Bacilli;o__Acholeplasmatales;f__Acholeplasmataceae	0	0	0	0	0	0	0	0	0	0	0	0	0	0	0	0	0	0	0	0	0
d__Bacteria;k__norank_d__Bacteria;p__Firmicutes;c__Bacilli;o__Bacillales;f__Bacillaceae	3.83612e-05	0	0.0011352	0	0	0	0	2.33836e-05	2.21205e-05	1.94621e-05	0	0	1.80012e-05	0	0	0	0	0	0	1.99549e-05	1.92667e-05
d__Bacteria;k__norank_d__Bacteria;p__Firmicutes;c__Bacilli;o__Bacillales;f__Planococcaceae	0	0	2.70285e-05	0	0	0	0	2.33836e-05	0	0	0	0	0	0	0	0	0	0	0	0	3.85334e-05
d__Bacteria;k__norank_d__Bacteria;p__Firmicutes;c__Bacilli;o__Bacillales;f__Sporolactobacillaceae	0	0	0	0	0	0	0	0	0	0	0	0	0	0	0	0	0	0	0	1.99549e-05	0
d__Bacteria;k__norank_d__Bacteria;p__Firmicutes;c__Bacilli;o__Erysipelotrichales;f__Erysipelatoclostridiaceae	0	0	0	0	0	0	0	0.0101953	0.0154843	0.000486552	0	1.72753e-05	0	8.4327e-05	0.000109473	0.00650367	0.000356648	0.0013	0.00647377	0.000858061	0.000712868
d__Bacteria;k__norank_d__Bacteria;p__Firmicutes;c__Bacilli;o__Erysipelotrichales;f__Erysipelotrichaceae	0.000498696	0	0.00089194	0.00031889	0.00249921	0.0140959	0.0316134	0.018777	0.000287566	0.0590674	0.00842068	0.00495802	0.0243016	0.00266473	0.0024449	0.00800452	0.000554785	0.0282287	0.0115169	0.000897971	0.000732135
d__Bacteria;k__norank_d__Bacteria;p__Firmicutes;c__Bacilli;o__Exiguobacterales;f__Exiguobacteraceae	0	0	0	0	0	0	0	0	0	0	0	0	0	0	0	0	0	0	0	0	0
d__Bacteria;k__norank_d__Bacteria;p__Firmicutes;c__Bacilli;o__Lactobacillales;f__Aerococcaceae	0.000115084	0.000180427	0.00243256	0.00121928	0.00075219	0.000297651	0.000257858	2.33836e-05	0	1.94621e-05	2.23954e-05	3.45507e-05	1.80012e-05	0.000151789	5.47365e-05	0.000790769	0	5.57144e-05	5.365e-05	0	5.78001e-05
d__Bacteria;k__norank_d__Bacteria;p__Firmicutes;c__Bacilli;o__Lactobacillales;f__Carnobacteriaceae	3.83612e-05	3.60855e-05	0	5.62746e-05	2.42642e-05	0	0	7.01508e-05	6.63614e-05	0	0	0	0	0	0	0.000209796	0	1.85715e-05	0	1.99549e-05	0
d__Bacteria;k__norank_d__Bacteria;p__Firmicutes;c__Bacilli;o__Lactobacillales;f__Enterococcaceae	0.409276	0.379258	0.0337856	0.237291	0.11807	0.000191347	0.00319744	0.000140302	0.000641494	0	0.00270985	0.000120927	1.80012e-05	0.000758943	0.00072982	1.61381e-05	0.65643	0.000260001	5.365e-05	0.00107756	0.00102114
d__Bacteria;k__norank_d__Bacteria;p__Firmicutes;c__Bacilli;o__Lactobacillales;f__Lactobacillaceae	0.0763772	0.0322604	0.037948	0.00317014	0.0010191	0.861295	0.346304	0.659067	0.107528	0.227706	0.550882	0.420965	0.367422	0.748014	0.585152	0.320729	0.0231623	0.43877	0.668228	0.0858061	0.142747
d__Bacteria;k__norank_d__Bacteria;p__Firmicutes;c__Bacilli;o__Lactobacillales;f__Leuconostocaceae	0.00111248	0.00364463	0	0	0.00315434	0	0	0	0	0	0	0	0	1.68654e-05	0	3.22763e-05	0	0	1.78833e-05	0	3.85334e-05
d__Bacteria;k__norank_d__Bacteria;p__Firmicutes;c__Bacilli;o__Lactobacillales;f__Streptococcaceae	0.10534	0.096276	0.411671	0.192309	0.301944	0.0264697	0.196849	0.0296504	0.482624	0.00780429	0.124653	0.019072	0.00615639	0.00522827	0.00664137	0.299556	0.0807014	0.0332801	0.0720519	0.00209526	0.00554881
d__Bacteria;k__norank_d__Bacteria;p__Firmicutes;c__Bacilli;o__Lactobacillales;f__unclassified_o__Lactobacillales	0.00510204	0.00364463	0.00724363	0.0199962	0.0144857	0.0191985	0.0238777	0.000350754	0.000287566	0.00243276	0.0231793	0.00718654	0.00183612	0.00376098	0.0028463	0.0327766	0.0168813	0.00763288	0.032798	0	1.92667e-05
d__Bacteria;k__norank_d__Bacteria;p__Firmicutes;c__Bacilli;o__Paenibacillales;f__Paenibacillaceae	0	0	0	0	0	0	0	0	0	0	0	0	0	0	0	0	0	0	0	0	0
d__Bacteria;k__norank_d__Bacteria;p__Firmicutes;c__Bacilli;o__RF39;f__norank_o__RF39	0	0	0	0	0	0	0	0	0	0	0	0	0.00270017	0	0	0	0	7.42859e-05	0	0.000379143	0.000289001
d__Bacteria;k__norank_d__Bacteria;p__Firmicutes;c__Bacilli;o__Staphylococcales;f__Gemellaceae	0	0	0.000405427	0.000131307	0	0.000106304	0	2.33836e-05	0.000132723	0	2.23954e-05	0	3.60023e-05	5.05962e-05	0	0.000225934	0	5.57144e-05	0	1.99549e-05	3.85334e-05
d__Bacteria;k__norank_d__Bacteria;p__Firmicutes;c__Bacilli;o__Staphylococcales;f__Staphylococcaceae	0.0539359	0.00176819	0.0347046	0.0286063	0.120423	0	2.57858e-05	2.33836e-05	0.000619373	3.89241e-05	2.23954e-05	0	5.40035e-05	0	5.47365e-05	0.000274348	1.98138e-05	1.85715e-05	3.57667e-05	0.000119729	0
d__Bacteria;k__norank_d__Bacteria;p__Firmicutes;c__Bacilli;o__Thermoactinomycetales;f__Thermoactinomycetaceae	0	0	0	0	0	0	0	0	0	0	0	0	0	0	0	0	0	0	0	0	0
d__Bacteria;k__norank_d__Bacteria;p__Firmicutes;c__Bacilli;o__unclassified_c__Bacilli;f__unclassified_c__Bacilli	3.83612e-05	0	0.000162171	1.87582e-05	0.00121321	0.00055278	0.00113458	0	0	0.00105095	0.000179163	0.000950143	0.00117007	0.00040477	0.000109473	0	0	0.00213572	0.000304017	0	0
d__Bacteria;k__norank_d__Bacteria;p__Firmicutes;c__Clostridia;o__Christensenellales;f__Christensenellaceae	0	0	0	0	0	0.000318911	0.00136665	2.33836e-05	0	0.00155697	0.0107274	0.00732474	0.032006	0.00170341	0.0014049	0.00456709	0	0.0179215	0.000286133	0.000638557	0.00456621
d__Bacteria;k__norank_d__Bacteria;p__Firmicutes;c__Clostridia;o__Clostridia_UCG-014;f__norank_o__Clostridia_UCG-014	0	0	0	0	0	4.25215e-05	0	0	0	0	0	0	0.000432028	1.68654e-05	0	0	0	0.00204286	1.78833e-05	0.000279369	0.0019652
d__Bacteria;k__norank_d__Bacteria;p__Firmicutes;c__Clostridia;o__Clostridia_vadinBB60_group;f__norank_o__Clostridia_vadinBB60_group	0	0	0	0	0	0	0	9.35344e-05	0	0.000408703	0.000268745	0.000103652	0.00016201	3.37308e-05	0	0	0	0.000222858	0	0.000838106	0.000231201
d__Bacteria;k__norank_d__Bacteria;p__Firmicutes;c__Clostridia;o__Clostridiales;f__Caloramatoraceae	0	0	0	0	0	0	0	0	0	0	0	0	0	0	0	0	0	0	0	0	0
d__Bacteria;k__norank_d__Bacteria;p__Firmicutes;c__Clostridia;o__Clostridiales;f__Clostridiaceae	0.149647	0.1569	0.0624628	0.180904	0.0533327	0.00423089	0.00201129	0.000631357	0.0929723	0.000720097	0.0217459	0.00720381	0.00514833	0.00104565	0.00231718	0.0076172	1.98138e-05	0.000464287	0.00130548	7.98196e-05	0.000211934
d__Bacteria;k__norank_d__Bacteria;p__Firmicutes;c__Clostridia;o__Eubacteriales;f__Anaerofustaceae	0	0	0	0	0	2.12608e-05	0.000154715	7.01508e-05	0	3.89241e-05	8.95817e-05	1.72753e-05	9.00058e-05	0	0	8.06907e-05	1.98138e-05	0	1.78833e-05	0	0
d__Bacteria;k__norank_d__Bacteria;p__Firmicutes;c__Clostridia;o__Eubacteriales;f__Eubacteriaceae	0	0	0	0	0	0	0.00696217	2.33836e-05	2.21205e-05	3.89241e-05	0	0	0.000504032	0.00106252	0	0.00844025	0	0	0	0	0
d__Bacteria;k__norank_d__Bacteria;p__Firmicutes;c__Clostridia;o__Lachnospirales;f__Lachnospiraceae	0.00030689	0.000108256	0.000973026	0.00581504	0.000315434	0.0207718	0.301746	0.176008	0.00126087	0.0666965	0.037042	0.0971047	0.265319	0.010777	0.036783	0.166626	0.00251635	0.0876945	0.0336028	0.011055	0.0123885
d__Bacteria;k__norank_d__Bacteria;p__Firmicutes;c__Clostridia;o__Monoglobales;f__Monoglobaceae	0	0	0	0	0	0	0	0	0	3.89241e-05	0	0	0	0	0.00246314	0	0	7.42859e-05	3.57667e-05	0	0
d__Bacteria;k__norank_d__Bacteria;p__Firmicutes;c__Clostridia;o__Oscillospirales;f__Butyricicoccaceae	0	0	0	0.000356406	0	0	0.000103143	0.00610312	0.00141571	1.94621e-05	4.47908e-05	6.91013e-05	0	3.37308e-05	0.000437892	4.84144e-05	0	0	0.0002146	0.00556742	0.000327534
d__Bacteria;k__norank_d__Bacteria;p__Firmicutes;c__Clostridia;o__Oscillospirales;f__Clostridium_methylpentosum_group	0	0	0	0	0	0	0	2.33836e-05	0	0	4.47908e-05	0	0	0	0	6.45526e-05	0	0	0	0	0
d__Bacteria;k__norank_d__Bacteria;p__Firmicutes;c__Clostridia;o__Oscillospirales;f__Ethanoligenenaceae	0	0	0	0	0	0	0	2.33836e-05	0	0	0	0	0	0	0	0	0	0	0	0	0
d__Bacteria;k__norank_d__Bacteria;p__Firmicutes;c__Clostridia;o__Oscillospirales;f__Eubacterium_coprostanoligenes_group	0	0	0	0	0	0.00146699	0.000593074	0.000537823	0	0.00157643	0.00398638	0.00190029	0.0256336	0.000539693	0.00279156	0.000468006	0	0.000260001	3.57667e-05	0.00698422	0.00441208
d__Bacteria;k__norank_d__Bacteria;p__Firmicutes;c__Clostridia;o__Oscillospirales;f__Oscillospiraceae	0	0	0	0	0	0.00361433	0.00923132	0.00996142	4.42409e-05	0.00897201	0.00344889	0.0472135	0.0597098	0.0048741	0.0239746	0.0234003	0.000297206	0.00943431	0.00320112	0.00941871	0.00949849
d__Bacteria;k__norank_d__Bacteria;p__Firmicutes;c__Clostridia;o__Oscillospirales;f__Ruminococcaceae	0	0	0	0	2.42642e-05	0.00841926	0.0248575	0.0247866	0.00110602	0.325036	0.165726	0.285043	0.0880976	0.173967	0.09141	0.019511	0.000118883	0.275527	0.00173468	0.0246243	0.0322717
d__Bacteria;k__norank_d__Bacteria;p__Firmicutes;c__Clostridia;o__Oscillospirales;f__UCG-010	0	0	0	0	0	0	0	9.35344e-05	0	0.00066171	0	5.1826e-05	9.00058e-05	0.000185519	0.000127719	1.61381e-05	0	1.85715e-05	0	0.000259414	3.85334e-05
d__Bacteria;k__norank_d__Bacteria;p__Firmicutes;c__Clostridia;o__Oscillospirales;f__norank_o__Oscillospirales	0	0	0	0	0	4.25215e-05	0	2.33836e-05	0	3.89241e-05	0.000201559	5.1826e-05	0	0	0	4.84144e-05	0	1.85715e-05	0	9.97745e-05	1.92667e-05
d__Bacteria;k__norank_d__Bacteria;p__Firmicutes;c__Clostridia;o__Oscillospirales;f__unclassified_o__Oscillospirales	0	0	0	0	0	2.12608e-05	0	0	0	1.94621e-05	0	6.91013e-05	1.80012e-05	0	0	0.000129105	0	0	0	0	0
d__Bacteria;k__norank_d__Bacteria;p__Firmicutes;c__Clostridia;o__Peptococcales;f__Peptococcaceae	0	0	2.70285e-05	0	0	0.000510258	0	2.33836e-05	8.84819e-05	0.00340586	0.000134372	6.91013e-05	0.0135909	0.000995058	0.00718873	0.000129105	0.00132752	0.00674145	0.0028971	0.00165626	0.00562588
d__Bacteria;k__norank_d__Bacteria;p__Firmicutes;c__Clostridia;o__Peptostreptococcales-Tissierellales;f__Anaerovoracaceae	0	0	8.10855e-05	0	0	0.00724992	0.00180501	0.0011458	8.84819e-05	0.013604	0.00447908	0.0212314	0.0529054	0.00684735	0.0135382	0.0201727	0.000336834	0.0106415	0.00835151	0.00891984	0.00497081
d__Bacteria;k__norank_d__Bacteria;p__Firmicutes;c__Clostridia;o__Peptostreptococcales-Tissierellales;f__Peptostreptococcaceae	0.00425809	0.00566542	0.00145954	0.000675295	0.00385801	0.00984373	0.0122741	0.0195955	0.000641494	0.00476821	0.00714414	0.0145458	0.0046983	0.00421635	0.00576558	0.00601953	1.98138e-05	0.00625859	0.0613935	0.0014168	0.00129087
d__Bacteria;k__norank_d__Bacteria;p__Firmicutes;c__Clostridia;o__Peptostreptococcales-Tissierellales;f__norank_o__Peptostreptococcales-Tissierellales	0	0	0	7.50328e-05	0.000169849	0.000148825	0	7.01508e-05	0	0.000739559	0.000223954	1.72753e-05	3.60023e-05	0.000252981	0.000967012	0.000516421	0	1.85715e-05	1.78833e-05	0.000379143	3.85334e-05
d__Bacteria;k__norank_d__Bacteria;p__Firmicutes;c__Clostridia;o__Proteinivoracales;f__norank_o__Proteinivoracales	0	0	0	0	0	0	0	0	0	0	0	0	0	0	0	0	0	0	0	3.99098e-05	0
d__Bacteria;k__norank_d__Bacteria;p__Firmicutes;c__Clostridia;o__norank_c__Clostridia;f__Hungateiclostridiaceae	0	0	0	0	0	0	0	0	0	0	0	0	3.60023e-05	1.68654e-05	0	8.06907e-05	0	0.00122572	1.78833e-05	0	0
d__Bacteria;k__norank_d__Bacteria;p__Firmicutes;c__Clostridia;o__norank_c__Clostridia;f__norank_o__norank_c__Clostridia	0	0	0	0	0	0	7.73575e-05	0	0	0	0	0	0	0	0.000127719	0	0	0	0	0	0
d__Bacteria;k__norank_d__Bacteria;p__Firmicutes;c__Clostridia;o__unclassified_c__Clostridia;f__unclassified_c__Clostridia	0	0	0	0	0	0	0	0	0	0.000369779	2.23954e-05	0	0	0.000101192	0.000291928	0	0	0.000482859	0	0	0
d__Bacteria;k__norank_d__Bacteria;p__Firmicutes;c__Desulfotomaculia;o__Desulfotomaculales;f__norank_o__Desulfotomaculales	0	0	0	0	0	0	0	0	0	0	0	0	0	0	0	0	0	0	0	0	0
d__Bacteria;k__norank_d__Bacteria;p__Firmicutes;c__Limnochordia;o__Limnochordales;f__Limnochordaceae	0	0	0	0	0	0	0	0	0	0	0	0	0	0	0	0	0	0	0	0	0
d__Bacteria;k__norank_d__Bacteria;p__Firmicutes;c__Limnochordia;o__norank_c__Limnochordia;f__norank_o__norank_c__Limnochordia	0	0	0	0	0	0	0	0	0	0	0	0	0	0	0	0	0	0	0	0	0
d__Bacteria;k__norank_d__Bacteria;p__Firmicutes;c__Negativicutes;o__Acidaminococcales;f__Acidaminococcaceae	0	0	0	0	0	6.37823e-05	7.73575e-05	0.000911961	0	9.73103e-05	0	0.0292644	0.00392425	0.000134923	0.00472559	0.00760107	0.000832178	0.0449987	7.15333e-05	0.0197753	0.0118105
d__Bacteria;k__norank_d__Bacteria;p__Firmicutes;c__Negativicutes;o__Veillonellales-Selenomonadales;f__Selenomonadaceae	0	0	0	0	0	0	0	0	0	0	0	0	0	0	0	4.84144e-05	0	0	0.000357667	0.00620597	0.0280331
d__Bacteria;k__norank_d__Bacteria;p__Firmicutes;c__Negativicutes;o__Veillonellales-Selenomonadales;f__Veillonellaceae	0.00172625	0.0329821	0.0011352	0	7.27926e-05	0.00201977	0	0.00540161	0.00345079	0.000486552	0.000156768	0.0117991	7.20046e-05	0.00271533	0.00620347	0.0167837	0.000673668	0.000761431	0.000357667	0.00187576	0.0019652
d__Bacteria;k__norank_d__Bacteria;p__Firmicutes;c__Sulfobacillia;o__Sulfobacillales;f__Sulfobacillaceae	0	0	0	0	0	0	0	0	0	0	0	0	0	0	0	0	0	0	0	0	0
d__Bacteria;k__norank_d__Bacteria;p__Firmicutes;c__Syntrophomonadia;o__Syntrophomonadales;f__Syntrophomonadaceae	0	0	0	0	0	0	0	0	0	0	0	0	0	0	0	0	0	0	0	0	0
d__Bacteria;k__norank_d__Bacteria;p__Firmicutes;c__Thermacetogenia;o__Thermacetogeniales;f__Thermacetogeniaceae	0	0	0	0	0	0	0	0	0	0	0	0	0	0	0	0	0	0	0	0	0
d__Bacteria;k__norank_d__Bacteria;p__Firmicutes;c__Thermovenabulia;o__Thermovenabulales;f__norank_o__Thermovenabulales	0	0	0	0	0	0	0	0	0	0	0	0	0	0	0	0	0	0	0	0	0
d__Bacteria;k__norank_d__Bacteria;p__Firmicutes;c__norank_p__Firmicutes;o__norank_c__norank_p__Firmicutes;f__norank_o__norank_c__norank_p__Firmicutes	0	0	0	0	0	2.12608e-05	0	0	0	0	0	0	1.80012e-05	1.68654e-05	0	0	0	0	0	1.99549e-05	0
d__Bacteria;k__norank_d__Bacteria;p__Firmicutes;c__unclassified_p__Firmicutes;o__unclassified_p__Firmicutes;f__unclassified_p__Firmicutes	0.00126592	0.000505196	0.000243256	0.000412681	0.000169849	0.00218986	0.01132	4.67672e-05	0	0.00262738	0.00309057	0.0064437	0.0164351	0.00279966	0.00197052	0.00300169	1.98138e-05	0.00434573	0.00511463	0	0
d__Bacteria;k__norank_d__Bacteria;p__Fusobacteriota;c__Fusobacteriia;o__Fusobacteriales;f__Fusobacteriaceae	0.000153445	0.00039694	0	0	0	0	0	0.0101719	0.00130511	0	0.000111977	0.000190029	0	0	0	4.84144e-05	1.98138e-05	0.000111429	0.000232483	0.0116138	0.0216365
d__Bacteria;k__norank_d__Bacteria;p__GAL15;c__norank_p__GAL15;o__norank_c__norank_p__GAL15;f__norank_o__norank_c__norank_p__GAL15	0	0	0	0	0	0	0	0	0	0	0	0	0	0	0	0	0	0	0	0	0
d__Bacteria;k__norank_d__Bacteria;p__Gemmatimonadota;c__BD2-11_terrestrial_group;o__norank_c__BD2-11_terrestrial_group;f__norank_o__norank_c__BD2-11_terrestrial_group	0	0	0	0	0	0	0	0	0	0	0	0	0	0	0	0	0	0	0	0	0
d__Bacteria;k__norank_d__Bacteria;p__Gemmatimonadota;c__Gemmatimonadetes;o__Gemmatimonadales;f__Gemmatimonadaceae	3.83612e-05	0	0	0	0	0	0	0	2.21205e-05	0	0	0	0	0	0	0	0	0	0	0	0
d__Bacteria;k__norank_d__Bacteria;p__Gemmatimonadota;c__Longimicrobia;o__Longimicrobiales;f__Longimicrobiaceae	0	0	0	0	0	0	0	0	0	0	0	0	0	0	0	0	0	0	0	0	0
d__Bacteria;k__norank_d__Bacteria;p__Gemmatimonadota;c__S0134_terrestrial_group;o__norank_c__S0134_terrestrial_group;f__norank_o__norank_c__S0134_terrestrial_group	0	0	0	0	0	0	0	0	0	0	0	0	0	0	0	0	0	0	0	0	0
d__Bacteria;k__norank_d__Bacteria;p__Halanaerobiaeota;c__Halanaerobiia;o__Halanaerobiales;f__Halobacteroidaceae	0	0	0	0	0	0	0	0	0	0	0	0	0	0	0	0	0	0	0	0	0
d__Bacteria;k__norank_d__Bacteria;p__Latescibacterota;c__norank_p__Latescibacterota;o__norank_c__norank_p__Latescibacterota;f__norank_o__norank_c__norank_p__Latescibacterota	0	0	0	0	0	0	0	0	0	0	0	0	0	0	0	0	0	0	0	0	0
d__Bacteria;k__norank_d__Bacteria;p__MBNT15;c__norank_p__MBNT15;o__norank_c__norank_p__MBNT15;f__norank_o__norank_c__norank_p__MBNT15	0	0	0	0	0	0	0	0	0	0	0	0	0	0	0	0	0	0	0	0	0
d__Bacteria;k__norank_d__Bacteria;p__Methylomirabilota;c__Methylomirabilia;o__Rokubacteriales;f__WX65	0	0	0	0	0	0	0	0	0	0	0	0	0	0	0	0	0	0	0	0	0
d__Bacteria;k__norank_d__Bacteria;p__Methylomirabilota;c__Methylomirabilia;o__Rokubacteriales;f__norank_o__Rokubacteriales	0	0	0	0	0	0	0	0	0	0	0	0	0	0	0	0	0	0	0	0	0
d__Bacteria;k__norank_d__Bacteria;p__Myxococcota;c__Myxococcia;o__Myxococcales;f__Anaeromyxobacteraceae	0	0	0	0	0	0	0	0	0	0	0	0	0	0	0	0	0	0	0	0	0
d__Bacteria;k__norank_d__Bacteria;p__Myxococcota;c__Myxococcia;o__Myxococcales;f__Myxococcaceae	0	0	0	0	0	0	0	0	0	0	0	0	0	0	0	0	0	0	0	0	0
d__Bacteria;k__norank_d__Bacteria;p__Myxococcota;c__Myxococcia;o__Myxococcales;f__Vulgatibacteraceae	0	0	0	0	0	0	0	0	0	0	0	0	0	0	0	0	0	0	0	0	0
d__Bacteria;k__norank_d__Bacteria;p__Myxococcota;c__Polyangia;o__Blfdi19;f__norank_o__Blfdi19	0	0	0	0	0	0	0	0	0	0	0	0	0	0	0	0	0	0	0	0	0
d__Bacteria;k__norank_d__Bacteria;p__Myxococcota;c__Polyangia;o__Haliangiales;f__Haliangiaceae	0	0	0	0	0	0	0	0	0	0	0	0	0	0	0	0	0	0	0	0	0
d__Bacteria;k__norank_d__Bacteria;p__Myxococcota;c__Polyangia;o__Nannocystales;f__Nannocystaceae	0	0	0	0	0	0	0	0	0	0	0	0	0	0	0	0	0	0	0	0	0
d__Bacteria;k__norank_d__Bacteria;p__Myxococcota;c__Polyangia;o__Polyangiales;f__BIrii41	0	0	0	0	0	0	0	0	0	0	0	0	0	0	0	0	0	0	0	0	0
d__Bacteria;k__norank_d__Bacteria;p__Myxococcota;c__Polyangia;o__Polyangiales;f__Polyangiaceae	0	0	0	0	0	0	0	0	0	0	0	0	0	0	0	0	0	0	0	0	0
d__Bacteria;k__norank_d__Bacteria;p__Myxococcota;c__Polyangia;o__Polyangiales;f__Sandaracinaceae	0	0	0	0	0	0	0	0	0	0	0	0	0	0	0	0	0	0	0	0	0
d__Bacteria;k__norank_d__Bacteria;p__Myxococcota;c__Polyangia;o__mle1-27;f__norank_o__mle1-27	0	0	0	0	0	0	0	0	0	0	0	0	0	0	0	0	0	0	0	0	0
d__Bacteria;k__norank_d__Bacteria;p__Myxococcota;c__Polyangia;o__unclassified_c__Polyangia;f__unclassified_c__Polyangia	0	0	0	0	0	0	0	0	0	0	0	0	0	0	0	0	0	0	0	0	0
d__Bacteria;k__norank_d__Bacteria;p__Myxococcota;c__bacteriap25;o__norank_c__bacteriap25;f__norank_o__norank_c__bacteriap25	0	0	0	0	0	0	0	0	0	0	0	0	0	0	0	0	0	0	0	0	0
d__Bacteria;k__norank_d__Bacteria;p__NB1-j;c__norank_p__NB1-j;o__norank_c__norank_p__NB1-j;f__norank_o__norank_c__norank_p__NB1-j	0	0	0	0	0	0	0	0	0	0	0	0	0	0	0	0	0	0	0	3.99098e-05	0
d__Bacteria;k__norank_d__Bacteria;p__Nitrospirota;c__Nitrospiria;o__Nitrospirales;f__Nitrospiraceae	0	0	0	0	0	0	0	0	0	0	0	0	0	0	0	0	0	0	0	0	0
d__Bacteria;k__norank_d__Bacteria;p__Nitrospirota;c__Thermodesulfovibrionia;o__norank_c__Thermodesulfovibrionia;f__norank_o__norank_c__Thermodesulfovibrionia	0	0	0	0	0	0	0	0	0	0	0	0	0	0	0	0	0	0	0	3.99098e-05	0
d__Bacteria;k__norank_d__Bacteria;p__Patescibacteria;c__Dojkabacteria;o__norank_c__Dojkabacteria;f__norank_o__norank_c__Dojkabacteria	0	0	0	0	0	0	0	0	0	0	0	0	0	0	0	0	0	0	0	3.99098e-05	0
d__Bacteria;k__norank_d__Bacteria;p__Patescibacteria;c__Gracilibacteria;o__Candidatus_Peregrinibacteria;f__norank_o__Candidatus_Peregrinibacteria	0	0	0	0	0	0	0	0	0	0	0	0	0	0	0	0	0	0	0	0	0
d__Bacteria;k__norank_d__Bacteria;p__Patescibacteria;c__Parcubacteria;o__Candidatus_Adlerbacteria;f__norank_o__Candidatus_Adlerbacteria	0	0	0	0	0	0	0	0	0	0	0	0	0	0	0	0	0	0	0	0	0
d__Bacteria;k__norank_d__Bacteria;p__Patescibacteria;c__Parcubacteria;o__Candidatus_Campbellbacteria;f__norank_o__Candidatus_Campbellbacteria	0	0	0	0	0	0	0	0	0	0	0	0	0	0	0	0	0	0	0	0	0
d__Bacteria;k__norank_d__Bacteria;p__Patescibacteria;c__Parcubacteria;o__Candidatus_Kaiserbacteria;f__norank_o__Candidatus_Kaiserbacteria	0	0	0	0	0	0	0	0	0	0	0	0	0	0	0	0	0	0	0	0	0
d__Bacteria;k__norank_d__Bacteria;p__Patescibacteria;c__Saccharimonadia;o__Saccharimonadales;f__LWQ8	0	0	0	0	0	0	0	0	0	0	0	0	0	0	0	0	0	0	0	0	0
d__Bacteria;k__norank_d__Bacteria;p__Patescibacteria;c__Saccharimonadia;o__Saccharimonadales;f__Saccharimonadaceae	0	0	2.70285e-05	0	0	0	0	0	0.000110602	0	0	0	0.000414026	0	0	1.61381e-05	0	5.57144e-05	0.000178833	0.000119729	0.000192667
d__Bacteria;k__norank_d__Bacteria;p__Patescibacteria;c__Saccharimonadia;o__Saccharimonadales;f__WWH38	0	0	0	0	0	0	0	0	0	0	0	0	0	0	0	0	0	0	0	0	0
d__Bacteria;k__norank_d__Bacteria;p__Patescibacteria;c__Saccharimonadia;o__Saccharimonadales;f__norank_o__Saccharimonadales	0	0	0	0	0	2.12608e-05	7.73575e-05	0	0.000110602	0	0.00024635	0	5.40035e-05	0	1.82455e-05	0.000112967	0	1.85715e-05	5.365e-05	3.99098e-05	5.78001e-05
d__Bacteria;k__norank_d__Bacteria;p__Planctomycetota;c__BD7-11;o__norank_c__BD7-11;f__norank_o__norank_c__BD7-11	0	0	0	0	0	0	0	0	0	0	0	0	0	0	0	0	0	0	0	0	0
d__Bacteria;k__norank_d__Bacteria;p__Planctomycetota;c__Brocadiae;o__Brocadiales;f__Brocadiaceae	0	0	0	0	0	0	0	0	0	0	0	0	0	0	0	0	0	0	0	0	5.78001e-05
d__Bacteria;k__norank_d__Bacteria;p__Planctomycetota;c__OM190;o__norank_c__OM190;f__norank_o__norank_c__OM190	0	0	0	0	0	0	0	0	0	0	0	0	0	0	0	0	0	0	0	0	0
d__Bacteria;k__norank_d__Bacteria;p__Planctomycetota;c__Phycisphaerae;o__Phycisphaerales;f__Phycisphaeraceae	0	0	0	0	0	0	0	0	0	0	0	0	0	0	0	0	0	0	0	0.000139684	0
d__Bacteria;k__norank_d__Bacteria;p__Planctomycetota;c__Pla3_lineage;o__norank_c__Pla3_lineage;f__norank_o__norank_c__Pla3_lineage	0	0	0	0	0	0	0	0	0	0	0	0	0	0	0	0	0	0	0	0	0
d__Bacteria;k__norank_d__Bacteria;p__Planctomycetota;c__Planctomycetes;o__Gemmatales;f__Gemmataceae	0	0	0	0	0	0	0	0	0	0	0	0	0	0	0	0	0	0	0	0	0
d__Bacteria;k__norank_d__Bacteria;p__Planctomycetota;c__Planctomycetes;o__Isosphaerales;f__Isosphaeraceae	0	0	0	0	0	0	0	0	0	0	0	0	0	0	0	0	0	0	0	0	0
d__Bacteria;k__norank_d__Bacteria;p__Proteobacteria;c__Alphaproteobacteria;o__Acetobacterales;f__Acetobacteraceae	0	0	0	0	0	0	0	0	0	0	0	0	0	0	0	0	0	0	0	0	0
d__Bacteria;k__norank_d__Bacteria;p__Proteobacteria;c__Alphaproteobacteria;o__Alphaproteobacteria_Incertae_Sedis;f__unclassified_o__Alphaproteobacteria_Incertae_Sedis	0	0	0	0	0	0	0	0	0	0	0	0	0	0	0	0	0	0	0	0	0
d__Bacteria;k__norank_d__Bacteria;p__Proteobacteria;c__Alphaproteobacteria;o__Azospirillales;f__Azospirillaceae	0	0	0	0	0	0	0	0	0	0	0	0	0	0	0	0	0	0	0	0	0
d__Bacteria;k__norank_d__Bacteria;p__Proteobacteria;c__Alphaproteobacteria;o__Azospirillales;f__Azospirillales_Incertae_Sedis	0	0	0	0	0	0	0	0	0	0	0	0	0	0	0	0	0	0	0	0	0
d__Bacteria;k__norank_d__Bacteria;p__Proteobacteria;c__Alphaproteobacteria;o__Azospirillales;f__norank_o__Azospirillales	0	0	0	0	0	0	0	0	0	0	0	0	0	0	0	0	0	0	0	0	0
d__Bacteria;k__norank_d__Bacteria;p__Proteobacteria;c__Alphaproteobacteria;o__Caulobacterales;f__Caulobacteraceae	0	0	0	0	0	0	0	2.33836e-05	6.63614e-05	0	0	0	0	0	0	0	0	0	0	0	0
d__Bacteria;k__norank_d__Bacteria;p__Proteobacteria;c__Alphaproteobacteria;o__Caulobacterales;f__Hyphomonadaceae	0	0	0	0	0	0	0	0	0	0	0	0	0	0	0	0	0	0	0	0	0
d__Bacteria;k__norank_d__Bacteria;p__Proteobacteria;c__Alphaproteobacteria;o__Defluviicoccales;f__Defluviicoccaceae	0	0	0	0	0	0	0	2.33836e-05	0	0	0	0	0	0	0	0	0	0	0	3.99098e-05	0
d__Bacteria;k__norank_d__Bacteria;p__Proteobacteria;c__Alphaproteobacteria;o__Dongiales;f__Dongiaceae	0	0	0	0	0	0	0	0	0	0	0	0	0	0	0	0	0	0	0	0	0
d__Bacteria;k__norank_d__Bacteria;p__Proteobacteria;c__Alphaproteobacteria;o__Elsterales;f__norank_o__Elsterales	0	0	0	0	0	0	0	0	0	0	0	0	0	0	0	0	0	0	0	0	0
d__Bacteria;k__norank_d__Bacteria;p__Proteobacteria;c__Alphaproteobacteria;o__Holosporales;f__Holosporaceae	0	0	0	0	0	0	0	0	0	0	0	0	0	0	0	0	0	0	0	0	0
d__Bacteria;k__norank_d__Bacteria;p__Proteobacteria;c__Alphaproteobacteria;o__Kiloniellales;f__Kiloniellaceae	0	0	0	0	0	0	0	0	0	0	0	0	0	0	0	0	0	0	0	1.99549e-05	0
d__Bacteria;k__norank_d__Bacteria;p__Proteobacteria;c__Alphaproteobacteria;o__Micavibrionales;f__Micavibrionaceae	0	0	0	0	0	0	0	0	0	0	0	0	0	0	0	0	0	0	0	0	0
d__Bacteria;k__norank_d__Bacteria;p__Proteobacteria;c__Alphaproteobacteria;o__Micavibrionales;f__norank_o__Micavibrionales	0	0	0	0	0	0	0	0	0	0	0	0	0	0	0	0	0	0	0	0	0
d__Bacteria;k__norank_d__Bacteria;p__Proteobacteria;c__Alphaproteobacteria;o__Micropepsales;f__Micropepsaceae	0	0	0	0	0	0	0	0	0	0	0	0	0	0	0	0	0	0	0	0	0
d__Bacteria;k__norank_d__Bacteria;p__Proteobacteria;c__Alphaproteobacteria;o__Paracaedibacterales;f__Paracaedibacteraceae	0	0	0	0	0	0	0	0	0	0	0	0	0	0	0	0	0	0	0	0	0
d__Bacteria;k__norank_d__Bacteria;p__Proteobacteria;c__Alphaproteobacteria;o__Puniceispirillales;f__Puniceispirillales_Incertae_Sedis	0	0	0	0	0	0	0	0	0	0	0	0	0	0	0	0	0	0	0	0	0
d__Bacteria;k__norank_d__Bacteria;p__Proteobacteria;c__Alphaproteobacteria;o__Reyranellales;f__Reyranellaceae	0	0	0	0	0	0	0	0	0	0	0	0	0	0	0	0	0	0	0	5.98647e-05	0
d__Bacteria;k__norank_d__Bacteria;p__Proteobacteria;c__Alphaproteobacteria;o__Rhizobiales;f__Amb-16S-1323	0	0	0	0	0	0	0	0	0	0	0	0	0	0	0	0	0	0	0	0	0
d__Bacteria;k__norank_d__Bacteria;p__Proteobacteria;c__Alphaproteobacteria;o__Rhizobiales;f__Beijerinckiaceae	3.83612e-05	0	0	0	0	0	0	0	4.42409e-05	0	0	0	0	0	0	0	0	0	0	0	0
d__Bacteria;k__norank_d__Bacteria;p__Proteobacteria;c__Alphaproteobacteria;o__Rhizobiales;f__Devosiaceae	0	0	0	0	0	0	0	2.33836e-05	0.000398168	0	0	0	0	0	0	0	0	0	0	0	0
d__Bacteria;k__norank_d__Bacteria;p__Proteobacteria;c__Alphaproteobacteria;o__Rhizobiales;f__Hyphomicrobiaceae	0	0	0	0	0	0	0	0	2.21205e-05	0	0	0	0	0	0	0	0	0	0	7.98196e-05	0
d__Bacteria;k__norank_d__Bacteria;p__Proteobacteria;c__Alphaproteobacteria;o__Rhizobiales;f__KF-JG30-B3	0	0	0	0	0	0	0	0	0	0	0	0	0	0	0	0	0	0	0	0	0
d__Bacteria;k__norank_d__Bacteria;p__Proteobacteria;c__Alphaproteobacteria;o__Rhizobiales;f__Labraceae	0	0	0	0	0	0	0	0	0	0	0	0	0	0	0	0	0	0	0	0	0
d__Bacteria;k__norank_d__Bacteria;p__Proteobacteria;c__Alphaproteobacteria;o__Rhizobiales;f__Methyloligellaceae	0	0	0	0	0	0	0	0	0	0	0	0	0	0	0	0	0	0	0	0	0
d__Bacteria;k__norank_d__Bacteria;p__Proteobacteria;c__Alphaproteobacteria;o__Rhizobiales;f__Rhizobiaceae	0	0	0	0	0	0	0	0	0.00285354	0	0	0	0	0	0	0	1.98138e-05	0	0	7.98196e-05	1.92667e-05
d__Bacteria;k__norank_d__Bacteria;p__Proteobacteria;c__Alphaproteobacteria;o__Rhizobiales;f__Rhizobiales_Incertae_Sedis	0	0	0	0	2.42642e-05	0	0	0	0	0	0	0	0	0	0	0	0	0	0	0	0
d__Bacteria;k__norank_d__Bacteria;p__Proteobacteria;c__Alphaproteobacteria;o__Rhizobiales;f__Xanthobacteraceae	0	0	0	0	0	0	0	2.33836e-05	2.21205e-05	0	0	0	1.80012e-05	0	0	1.61381e-05	0	0	0	0	0
d__Bacteria;k__norank_d__Bacteria;p__Proteobacteria;c__Alphaproteobacteria;o__Rhizobiales;f__norank_o__Rhizobiales	0	0	0	0	0	0	0	0	0	0	0	0	0	0	0	0	0	0	0	0	0
d__Bacteria;k__norank_d__Bacteria;p__Proteobacteria;c__Alphaproteobacteria;o__Rhizobiales;f__unclassified_o__Rhizobiales	0	0	0	0	0	0	0	0	0	0	0	0	0	0	0	0	0	0	0	0	0
d__Bacteria;k__norank_d__Bacteria;p__Proteobacteria;c__Alphaproteobacteria;o__Rhodobacterales;f__Rhodobacteraceae	0	0	0	0	0	0	0	2.33836e-05	0.0030305	0	0	0	0	0	0	0	0	0	0	0.000259414	1.92667e-05
d__Bacteria;k__norank_d__Bacteria;p__Proteobacteria;c__Alphaproteobacteria;o__Rhodospirillales;f__Magnetospirillaceae	0	0	0	0	0	0	0	0	0	0	0	0	0	0	0	0	0	0	0	0	0
d__Bacteria;k__norank_d__Bacteria;p__Proteobacteria;c__Alphaproteobacteria;o__Rhodospirillales;f__Rhodospirillaceae	0	0	0	0	0	0	0	0	0	0	0	0	0	0	0	0	0	0	0	0	0
d__Bacteria;k__norank_d__Bacteria;p__Proteobacteria;c__Alphaproteobacteria;o__Rhodospirillales;f__norank_o__Rhodospirillales	0	0	0	0	0	0	0	0	0	0	0	0	0	0	0	0	0	0	0	0.00143675	5.78001e-05
d__Bacteria;k__norank_d__Bacteria;p__Proteobacteria;c__Alphaproteobacteria;o__Rickettsiales;f__Mitochondria	0	0	0	0	0	0	0	0	0	0	0	0	0	0	0	0	0	0	0	3.99098e-05	0
d__Bacteria;k__norank_d__Bacteria;p__Proteobacteria;c__Alphaproteobacteria;o__Rickettsiales;f__Rickettsiaceae	0	0	0	0	0	0	0	0	0	0	0	0	0	0	0	0	0	0	0	0	0
d__Bacteria;k__norank_d__Bacteria;p__Proteobacteria;c__Alphaproteobacteria;o__Rickettsiales;f__unclassified_o__Rickettsiales	0	0	0	0	0	0	0	0	0	0	0	0	0	0	0	0	0	0	0	0	0
d__Bacteria;k__norank_d__Bacteria;p__Proteobacteria;c__Alphaproteobacteria;o__Sneathiellales;f__Sneathiellaceae	0	0	0	0	0	0	0	0	0	0	0	0	0	0	0	0	0	0	0	0	0
d__Bacteria;k__norank_d__Bacteria;p__Proteobacteria;c__Alphaproteobacteria;o__Sphingomonadales;f__Sphingomonadaceae	0	0	5.4057e-05	0	0	0	0	0	6.63614e-05	0	0	0	0	0	0	0	0	0	0	9.97745e-05	1.92667e-05
d__Bacteria;k__norank_d__Bacteria;p__Proteobacteria;c__Alphaproteobacteria;o__Tistrellales;f__Geminicoccaceae	0	0	0	0	0	0	0	0	0	0	0	0	0	0	0	0	0	0	0	0	0
d__Bacteria;k__norank_d__Bacteria;p__Proteobacteria;c__Alphaproteobacteria;o__norank_c__Alphaproteobacteria;f__norank_o__norank_c__Alphaproteobacteria	0	0	0	0	0	0	0	0	0	0	0	0	0	0	0	0	0	0	0	0	0
d__Bacteria;k__norank_d__Bacteria;p__Proteobacteria;c__Alphaproteobacteria;o__unclassified_c__Alphaproteobacteria;f__unclassified_c__Alphaproteobacteria	0	0	0	0	0	0	0	0	0	0	0	0	0	0	0	0	0	0	0	3.99098e-05	0
d__Bacteria;k__norank_d__Bacteria;p__Proteobacteria;c__Gammaproteobacteria;o__1013-28-CG33;f__norank_o__1013-28-CG33	0	0	0	0	0	0	0	0	0	0	0	0	0	0	0	0	0	0	0	0.000319278	0
d__Bacteria;k__norank_d__Bacteria;p__Proteobacteria;c__Gammaproteobacteria;o__Aeromonadales;f__Aeromonadaceae	0	0	0	0	0	0	0	2.33836e-05	0.00123875	3.89241e-05	0	0	0	0	0	0	0	0	0	0	0
d__Bacteria;k__norank_d__Bacteria;p__Proteobacteria;c__Gammaproteobacteria;o__Aeromonadales;f__Succinivibrionaceae	0	0	0	0	0	0	0	0	0	0	0	0	1.80012e-05	0	0	0	0.00467605	3.7143e-05	0.000411317	0.294794	0.140647
d__Bacteria;k__norank_d__Bacteria;p__Proteobacteria;c__Gammaproteobacteria;o__Alteromonadales;f__Alteromonadaceae	0	0	0	0	0	0	0	0	0.000685735	0	0	0	0	0	0	0	0	0	0	0	0
d__Bacteria;k__norank_d__Bacteria;p__Proteobacteria;c__Gammaproteobacteria;o__Alteromonadales;f__Idiomarinaceae	0	0	0	0	0	0	0	0	0	0	0	0	0	0	0	0	0	0	0	0	0
d__Bacteria;k__norank_d__Bacteria;p__Proteobacteria;c__Gammaproteobacteria;o__Alteromonadales;f__Marinobacteraceae	0	0	0	0	0	0	0	0	0	0	0	0	0	0	0	0	0	0	0	1.99549e-05	0
d__Bacteria;k__norank_d__Bacteria;p__Proteobacteria;c__Gammaproteobacteria;o__Alteromonadales;f__Pseudoalteromonadaceae	0	0	0	0	0	0	0	0	6.63614e-05	0	0	0	0	0	0	0	0	0	0	0	0
d__Bacteria;k__norank_d__Bacteria;p__Proteobacteria;c__Gammaproteobacteria;o__Alteromonadales;f__Shewanellaceae	0	0	0	0	0	0	0	0	0	0.000253007	0	0	0	0	0	0	0	0	0	0	0
d__Bacteria;k__norank_d__Bacteria;p__Proteobacteria;c__Gammaproteobacteria;o__Beggiatoales;f__Beggiatoaceae	0	0	0	0	0	0	0	0	0	0	0	0	0	0	0	0	0	0	0	0	0
d__Bacteria;k__norank_d__Bacteria;p__Proteobacteria;c__Gammaproteobacteria;o__Burkholderiales;f__Alcaligenaceae	0	0	0.00200011	0.000168824	2.42642e-05	0	0	0	2.21205e-05	0	0	0	0	0	0	1.61381e-05	0	0	0	0	0
d__Bacteria;k__norank_d__Bacteria;p__Proteobacteria;c__Gammaproteobacteria;o__Burkholderiales;f__B1-7BS	0	0	0	0	0	0	0	0	0	0	0	0	0	0	0	0	0	0	0	0	0
d__Bacteria;k__norank_d__Bacteria;p__Proteobacteria;c__Gammaproteobacteria;o__Burkholderiales;f__Burkholderiaceae	0	7.21709e-05	0	0	0	0	2.57858e-05	0.000748275	0.00132723	0	2.23954e-05	0	0	0	3.6491e-05	8.06907e-05	0	0	0	0.00139684	0.000693602
d__Bacteria;k__norank_d__Bacteria;p__Proteobacteria;c__Gammaproteobacteria;o__Burkholderiales;f__Chitinibacteraceae	0	0	0	0	0	0	0	0	0.00161479	0	0	0	0	0	0	0	0	0	0	0	0
d__Bacteria;k__norank_d__Bacteria;p__Proteobacteria;c__Gammaproteobacteria;o__Burkholderiales;f__Chromobacteriaceae	0	0	0	0	0	0	0	2.33836e-05	0.00794125	0	0	0	0	0	0	0	0	0	0	0	0
d__Bacteria;k__norank_d__Bacteria;p__Proteobacteria;c__Gammaproteobacteria;o__Burkholderiales;f__Comamonadaceae	0	0	0	0	0	0	0	4.67672e-05	0.000243325	0	0	0	0	1.68654e-05	1.82455e-05	0	0	0	0	0.0012372	3.85334e-05
d__Bacteria;k__norank_d__Bacteria;p__Proteobacteria;c__Gammaproteobacteria;o__Burkholderiales;f__Gallionellaceae	0	0	0	0	0	0	0	0	0	0	0	0	0	0	0	0	0	0	0	0	0
d__Bacteria;k__norank_d__Bacteria;p__Proteobacteria;c__Gammaproteobacteria;o__Burkholderiales;f__Hydrogenophilaceae	0	0	0	0	0	0	2.57858e-05	0	0	0	0	0	0	0	0	0	0	0	1.78833e-05	1.99549e-05	0
d__Bacteria;k__norank_d__Bacteria;p__Proteobacteria;c__Gammaproteobacteria;o__Burkholderiales;f__Methylophilaceae	0	0	0	0	0	0	0	0	0.000199084	0	0	0	0	0	0	0	0	0	0	0	0
d__Bacteria;k__norank_d__Bacteria;p__Proteobacteria;c__Gammaproteobacteria;o__Burkholderiales;f__Neisseriaceae	0	0	0	0	0	0	0	0	0	0	0	0	0	0	0	3.22763e-05	0	0	0	0	0
d__Bacteria;k__norank_d__Bacteria;p__Proteobacteria;c__Gammaproteobacteria;o__Burkholderiales;f__Nitrosomonadaceae	0	0	0	0	0	0	0	0	0	0	0	0	0	0	0	0	0	0	0	1.99549e-05	0
d__Bacteria;k__norank_d__Bacteria;p__Proteobacteria;c__Gammaproteobacteria;o__Burkholderiales;f__Oxalobacteraceae	0	0	0	0	0	0	0	0	2.21205e-05	1.94621e-05	0	0	0	0	1.82455e-05	0	0	0	1.78833e-05	1.99549e-05	3.85334e-05
d__Bacteria;k__norank_d__Bacteria;p__Proteobacteria;c__Gammaproteobacteria;o__Burkholderiales;f__Rhodocyclaceae	0	0	0	0	0	0	0	0	0	0	0	0	0	0	0	0	0	0	0	0.000339233	0
d__Bacteria;k__norank_d__Bacteria;p__Proteobacteria;c__Gammaproteobacteria;o__Burkholderiales;f__SC-I-84	0	0	0	0	0	0	0	0	0	0	0	0	0	0	0	0	0	0	0	0	0
d__Bacteria;k__norank_d__Bacteria;p__Proteobacteria;c__Gammaproteobacteria;o__Burkholderiales;f__Sulfuricellaceae	0	0	0	0	0	0	0	0	0	0	0	0	0	0	0	0	0	0	0	0	0
d__Bacteria;k__norank_d__Bacteria;p__Proteobacteria;c__Gammaproteobacteria;o__Burkholderiales;f__Sutterellaceae	0	0	0	0	0	0	0	0	8.84819e-05	0	0	0	0	0	0	0	0.00194175	0	8.94166e-05	0.00462954	0.000616535
d__Bacteria;k__norank_d__Bacteria;p__Proteobacteria;c__Gammaproteobacteria;o__Burkholderiales;f__TRA3-20	0	0	0	0	0	0	0	0	0	0	0	0	0	0	0	0	0	0	0	0	0
d__Bacteria;k__norank_d__Bacteria;p__Proteobacteria;c__Gammaproteobacteria;o__Burkholderiales;f__norank_o__Burkholderiales	0	0	0	0	0	0	0	0	0	0	0	0	0	0	0	0	0	0	0	0	0
d__Bacteria;k__norank_d__Bacteria;p__Proteobacteria;c__Gammaproteobacteria;o__Burkholderiales;f__unclassified_o__Burkholderiales	0	0	0	0	0	0	0	0	0	0	0	1.72753e-05	0	0	0	4.84144e-05	0	0	3.57667e-05	0.000239459	1.92667e-05
d__Bacteria;k__norank_d__Bacteria;p__Proteobacteria;c__Gammaproteobacteria;o__CCD24;f__norank_o__CCD24	0	0	0	0	0	0	0	0	0	0	0	0	0	0	0	0	0	0	0	0	0
d__Bacteria;k__norank_d__Bacteria;p__Proteobacteria;c__Gammaproteobacteria;o__Cardiobacteriales;f__Cardiobacteriaceae	0	0	0	0	0	0	0	0	0	1.94621e-05	0	0	0	0	0	0	0	1.85715e-05	0	0	0
d__Bacteria;k__norank_d__Bacteria;p__Proteobacteria;c__Gammaproteobacteria;o__Cellvibrionales;f__Cellvibrionaceae	0	0	0	0	0	0	0	0	0	0	0	0	0	0	0	0	0	0	0	0	0
d__Bacteria;k__norank_d__Bacteria;p__Proteobacteria;c__Gammaproteobacteria;o__Cellvibrionales;f__Halieaceae	0	0	0	0	0	0	0	0	0	0	0	0	0	0	0	0	0	0	0	0	0
d__Bacteria;k__norank_d__Bacteria;p__Proteobacteria;c__Gammaproteobacteria;o__Cellvibrionales;f__Microbulbiferaceae	0	0	0	0	0	0	0	0	0	0	0	0	0	0	0	0	0	0	0	0	0
d__Bacteria;k__norank_d__Bacteria;p__Proteobacteria;c__Gammaproteobacteria;o__Cellvibrionales;f__Porticoccaceae	0	0	0	0	0	0	0	0	0	0	0	0	0	0	0	0	0	0	0	3.99098e-05	0
d__Bacteria;k__norank_d__Bacteria;p__Proteobacteria;c__Gammaproteobacteria;o__Cellvibrionales;f__Spongiibacteraceae	0	0	0	0	0	0	0	0	0	0	0	0	0	0	0	0	0	0	0	0	0
d__Bacteria;k__norank_d__Bacteria;p__Proteobacteria;c__Gammaproteobacteria;o__Coxiellales;f__Coxiellaceae	0	0	0	0	0	0	0	0	0	0	0	0	0	0	0	0	0	0	0	0	0
d__Bacteria;k__norank_d__Bacteria;p__Proteobacteria;c__Gammaproteobacteria;o__Diplorickettsiales;f__Diplorickettsiaceae	0	0	0	0	0	0	0	0	0	0	0	0	0	0	0	0	0	0	0	0	0
d__Bacteria;k__norank_d__Bacteria;p__Proteobacteria;c__Gammaproteobacteria;o__Enterobacterales;f__Enterobacteriaceae	0.154097	0.270677	0.0166766	0.192741	0.350229	0.00616562	7.73575e-05	0.0069917	0.227531	3.89241e-05	0.00111977	0.000846491	0.000342022	0.0013155	0.141914	0.000726216	0.155914	0.000315715	0.00602668	0.00662503	0.00146427
d__Bacteria;k__norank_d__Bacteria;p__Proteobacteria;c__Gammaproteobacteria;o__Enterobacterales;f__Morganellaceae	0	0	0	0	0	0	0	0	0	0	0	0	0	0	0	0	0	0	0	0	0
d__Bacteria;k__norank_d__Bacteria;p__Proteobacteria;c__Gammaproteobacteria;o__Enterobacterales;f__unclassified_o__Enterobacterales	3.83612e-05	0	0	1.87582e-05	0.000145585	0	0	0	0	0	0	0	0	0	0	0	7.9255e-05	0	0	0	0
d__Bacteria;k__norank_d__Bacteria;p__Proteobacteria;c__Gammaproteobacteria;o__Gammaproteobacteria_Incertae_Sedis;f__unclassified_o__Gammaproteobacteria_Incertae_Sedis	0	0	0	0	0	0	0	0	0	0	0	0	0	0	0	0	0	0	0	1.99549e-05	0
d__Bacteria;k__norank_d__Bacteria;p__Proteobacteria;c__Gammaproteobacteria;o__JG36-GS-52;f__norank_o__JG36-GS-52	0	0	0	0	0	0	0	0	0	0	0	0	0	0	0	0	0	0	0	0	0
d__Bacteria;k__norank_d__Bacteria;p__Proteobacteria;c__Gammaproteobacteria;o__KI89A_clade;f__norank_o__KI89A_clade	0	0	0	0	0	0	0	0	0	0	0	0	0	0	0	0	0	0	0	0	0
d__Bacteria;k__norank_d__Bacteria;p__Proteobacteria;c__Gammaproteobacteria;o__Legionellales;f__Legionellaceae	0	0	0	0	0	0	0	0	0.000132723	0	0	0	0	0	0	0	0	0	0	0	0
d__Bacteria;k__norank_d__Bacteria;p__Proteobacteria;c__Gammaproteobacteria;o__Methylococcales;f__Methylococcaceae	0	0	0	0	0	0	0	0	0	0	0	0	0	0	0	0	0	0	0	0	0
d__Bacteria;k__norank_d__Bacteria;p__Proteobacteria;c__Gammaproteobacteria;o__Methylococcales;f__Methylomonadaceae	0	0	0	0	0	0	0	0	0	0	0	0	0	0	0	0	0	0	0	0	0
d__Bacteria;k__norank_d__Bacteria;p__Proteobacteria;c__Gammaproteobacteria;o__Oceanospirillales;f__Halomonadaceae	0	0	0	0	0	0	0	2.33836e-05	0	0	0	0	0	0	0	0	0	0	0	1.99549e-05	0
d__Bacteria;k__norank_d__Bacteria;p__Proteobacteria;c__Gammaproteobacteria;o__Oceanospirillales;f__Marinomonadaceae	0	0	0	0	0	0	0	0	0.000221205	0	0	0	0	0	0	0	0	0	0	0	0
d__Bacteria;k__norank_d__Bacteria;p__Proteobacteria;c__Gammaproteobacteria;o__Oceanospirillales;f__Pseudohongiellaceae	0	0	0	0	0	0	0	0	0	0	0	0	0	0	0	0	0	0	0	0	0
d__Bacteria;k__norank_d__Bacteria;p__Proteobacteria;c__Gammaproteobacteria;o__PLTA13;f__norank_o__PLTA13	0	0	0	0	0	0	0	0	0	0	0	0	0	0	0	0	0	0	0	0	0
d__Bacteria;k__norank_d__Bacteria;p__Proteobacteria;c__Gammaproteobacteria;o__Pasteurellales;f__Pasteurellaceae	0.0245128	0.0131351	0.323612	0.111536	0.0107976	0.000701605	0	0.00215129	0.0233592	0	0.000201559	0.000172753	1.80012e-05	0.00737018	0.00122245	0.00559994	0.00263523	1.85715e-05	0.000286133	0.000139684	5.78001e-05
d__Bacteria;k__norank_d__Bacteria;p__Proteobacteria;c__Gammaproteobacteria;o__Pseudomonadales;f__Moraxellaceae	0.00414301	0.000216513	0.00956808	0.00632152	0.00504695	0	5.15716e-05	0.000327371	0.00190236	3.89241e-05	0	0	3.60023e-05	1.68654e-05	0	0	1.98138e-05	0	0	0.000558737	0.0010982
d__Bacteria;k__norank_d__Bacteria;p__Proteobacteria;c__Gammaproteobacteria;o__Pseudomonadales;f__Pseudomonadaceae	3.83612e-05	0	0	0	0	0	0	2.33836e-05	0	0	0	0	0	0	0	0	0	0	0	1.99549e-05	0
d__Bacteria;k__norank_d__Bacteria;p__Proteobacteria;c__Gammaproteobacteria;o__Salinisphaerales;f__Solimonadaceae	0	0	0	0	0	0	0	0	8.84819e-05	0	0	0	0	0	0	0	0	0	0	0	0
d__Bacteria;k__norank_d__Bacteria;p__Proteobacteria;c__Gammaproteobacteria;o__Steroidobacterales;f__Steroidobacteraceae	0	0	0	0	0	0	0	0	0	0	0	0	0	0	0	0	0	0	0	0	0
d__Bacteria;k__norank_d__Bacteria;p__Proteobacteria;c__Gammaproteobacteria;o__Steroidobacterales;f__Woeseiaceae	0	0	0	0	0	0	0	0	0	0	0	0	0	0	0	0	0	0	0	0	0
d__Bacteria;k__norank_d__Bacteria;p__Proteobacteria;c__Gammaproteobacteria;o__Vibrionales;f__Vibrionaceae	0	0	0	0	0	0	0	0	0.00210144	0	0	0	0	0	0	0	0	0	0	0	0
d__Bacteria;k__norank_d__Bacteria;p__Proteobacteria;c__Gammaproteobacteria;o__Xanthomonadales;f__Rhodanobacteraceae	0	0	0	0	0	0	0	2.33836e-05	0.00163691	0	0	0	0	0	0	0	0	0	0	7.98196e-05	3.85334e-05
d__Bacteria;k__norank_d__Bacteria;p__Proteobacteria;c__Gammaproteobacteria;o__Xanthomonadales;f__Xanthomonadaceae	0	0	2.70285e-05	0	0	0	0	2.33836e-05	2.21205e-05	0	0	0	0	0	0	0	0	0	0	0.00151657	0.0001156
d__Bacteria;k__norank_d__Bacteria;p__Proteobacteria;c__Gammaproteobacteria;o__norank_c__Gammaproteobacteria;f__norank_o__norank_c__Gammaproteobacteria	0	0	0	0	0	0	0	0	0	0	0	0	0	0	0	0	0	0	0	0	0
d__Bacteria;k__norank_d__Bacteria;p__Proteobacteria;c__Gammaproteobacteria;o__unclassified_c__Gammaproteobacteria;f__unclassified_c__Gammaproteobacteria	0.000421973	0	8.10855e-05	0.000750328	0.00150438	0	0	0	0	0	0	0	0	0	0	0	0	0	0	0	0
d__Bacteria;k__norank_d__Bacteria;p__SAR324_cladeMarine_group_B;c__norank_p__SAR324_cladeMarine_group_B;o__norank_c__norank_p__SAR324_cladeMarine_group_B;f__norank_o__norank_c__norank_p__SAR324_cladeMarine_group_B	0	0	0	0	0	0	0	0	0	0	0	0	0	0	0	0	0	0	0	0	0
d__Bacteria;k__norank_d__Bacteria;p__Spirochaetota;c__Leptospirae;o__Leptospirales;f__Leptospiraceae	0	0	0	0	0	0	0	0	0	0	0	0	0	0	0	0	0	0	0	0	0
d__Bacteria;k__norank_d__Bacteria;p__Spirochaetota;c__Spirochaetia;o__Spirochaetales;f__Spirochaetaceae	0	0	0	0	0	0	0	0	0	0.000836869	0	6.91013e-05	5.40035e-05	1.68654e-05	0	0	0	0	0	0.0503462	0.0119454
d__Bacteria;k__norank_d__Bacteria;p__Sumerlaeota;c__Sumerlaeia;o__Sumerlaeales;f__Sumerlaeaceae	0	0	0	0	0	0	0	0	0	0	0	0	0	0	0	0	0	0	0	0	0
d__Bacteria;k__norank_d__Bacteria;p__Sva0485;c__norank_p__Sva0485;o__norank_c__norank_p__Sva0485;f__norank_o__norank_c__norank_p__Sva0485	0	0	0	0	0	0	0	0	0	0	0	0	0	0	0	0	0	0	0	0	0
d__Bacteria;k__norank_d__Bacteria;p__Synergistota;c__Synergistia;o__Synergistales;f__Synergistaceae	0	0	0	0	0	0	0	0	0	0	0	0.00221124	0.000180012	0	1.82455e-05	0.00025821	0	0.00013	7.15333e-05	0.00303315	0.000693602
d__Bacteria;k__norank_d__Bacteria;p__Thermotogota;c__Thermotogae;o__Kosmotogales;f__Kosmotogaceae	0	0	0	0	0	0	0	0	0	0	0	0	0	0	0	0	0	0	0	0.000379143	0
d__Bacteria;k__norank_d__Bacteria;p__Verrucomicrobiota;c__Chlamydiae;o__Chlamydiales;f__Parachlamydiaceae	0	0	0	0	0	0	0	0	0	0	0	0	0	0	0	0	0	0	0	0	0
d__Bacteria;k__norank_d__Bacteria;p__Verrucomicrobiota;c__Chlamydiae;o__Chlamydiales;f__Simkaniaceae	0	0	0	0	0	0	0	0	0	0	0	0	0	0	0	0	0	0	0	0	0
d__Bacteria;k__norank_d__Bacteria;p__Verrucomicrobiota;c__Chlamydiae;o__Chlamydiales;f__Waddliaceae	0	0	0	0	0	0	0	0	0	0	0	0	0	0	0	0	0	0	0	0	0
d__Bacteria;k__norank_d__Bacteria;p__Verrucomicrobiota;c__Chlamydiae;o__Chlamydiales;f__cvE6	0	0	0	0	0	0	0	0	0	0	0	0	0	0	0	0	0	0	0	0	0
d__Bacteria;k__norank_d__Bacteria;p__Verrucomicrobiota;c__Chlamydiae;o__Chlamydiales;f__unclassified_o__Chlamydiales	0	0	0	0	0	0	0	0	0	0	0	0	0	0	0	0	0	0	0	0	0
d__Bacteria;k__norank_d__Bacteria;p__Verrucomicrobiota;c__Kiritimatiellae;o__WCHB1-41;f__norank_o__WCHB1-41	0	0	0	0	0	0	0	0	0	0	0	0	0	0	0	0	0	0	0	1.99549e-05	0.000211934
d__Bacteria;k__norank_d__Bacteria;p__Verrucomicrobiota;c__Verrucomicrobiae;o__Chthoniobacterales;f__Chthoniobacteraceae	0	0	0	0	0	0	0	0	0	0	0	0	0	0	0	0	0	0	0	0	0
d__Bacteria;k__norank_d__Bacteria;p__Verrucomicrobiota;c__Verrucomicrobiae;o__Chthoniobacterales;f__Terrimicrobiaceae	0	0	0	0	0	0	0	0	0	0	0	0	0	0	0	0	0	0	0	0	0
d__Bacteria;k__norank_d__Bacteria;p__Verrucomicrobiota;c__Verrucomicrobiae;o__Chthoniobacterales;f__Xiphinematobacteraceae	0	0	0	0	0	0	0	0	0	0	0	0	0	0	0	0	0	0	0	0	0
d__Bacteria;k__norank_d__Bacteria;p__Verrucomicrobiota;c__Verrucomicrobiae;o__Methylacidiphilales;f__Methylacidiphilaceae	0	0	0	0	0	0	0	0	0	0	0	0	0	0	0	0	0	0	0	0	0
d__Bacteria;k__norank_d__Bacteria;p__Verrucomicrobiota;c__Verrucomicrobiae;o__Opitutales;f__Opitutaceae	0	0	0	0	0	0	0	0	0	0	0	0	0	0	0	0	0	0	0	0	0
d__Bacteria;k__norank_d__Bacteria;p__Verrucomicrobiota;c__Verrucomicrobiae;o__Opitutales;f__unclassified_o__Opitutales	0	0	0	0	0	0	0	0	0	0	0	0	0	0	0	0	0	0	0	0	0
d__Bacteria;k__norank_d__Bacteria;p__Verrucomicrobiota;c__Verrucomicrobiae;o__Pedosphaerales;f__Pedosphaeraceae	0	0	0	0	0	0	0	0	0	0	0	0	0	0	0	0	0	0	0	0	0
d__Bacteria;k__norank_d__Bacteria;p__Verrucomicrobiota;c__Verrucomicrobiae;o__Verrucomicrobiales;f__Akkermansiaceae	0	0	0	0	0	0.000212608	0	2.33836e-05	0	0	0.000918212	0	0	0.000472231	0	0	0	0	1.78833e-05	3.99098e-05	9.63335e-05
d__Bacteria;k__norank_d__Bacteria;p__Verrucomicrobiota;c__Verrucomicrobiae;o__Verrucomicrobiales;f__DEV007	0	0	0	0	0	0	0	0	0	0	0	0	0	0	0	0	0	0	0	0	0
d__Bacteria;k__norank_d__Bacteria;p__Verrucomicrobiota;c__Verrucomicrobiae;o__Verrucomicrobiales;f__Rubritaleaceae	0	0	0	0	0	0	0	0	0	0	0	0	0	0	0	0	0	0	0	0	0
d__Bacteria;k__norank_d__Bacteria;p__Verrucomicrobiota;c__Verrucomicrobiae;o__Verrucomicrobiales;f__Verrucomicrobiaceae	0	0	0	0	0	0	0	0	0	0	0	0	0	0	0	0	0	0	0	0	0
d__Bacteria;k__norank_d__Bacteria;p__WPS-2;c__norank_p__WPS-2;o__norank_c__norank_p__WPS-2;f__norank_o__norank_c__norank_p__WPS-2	0	0	0	0	0	0	0	0	0	0	0	0	0.000180012	0	0	0	0	1.85715e-05	0	0.000758286	0.00252394
d__Bacteria;k__norank_d__Bacteria;p__unclassified_k__norank_d__Bacteria;c__unclassified_k__norank_d__Bacteria;o__unclassified_k__norank_d__Bacteria;f__unclassified_k__norank_d__Bacteria	0.000805585	0.00101039	5.4057e-05	0.00136935	0.000849247	0	2.57858e-05	0	2.21205e-05	0.000408703	0.000156768	0.000207304	0.00063004	0	0.000109473	0.000500282	0	1.85715e-05	0	7.98196e-05	3.85334e-05

## Sheet: genus
	d1-1	d1-2	d1-3	d1-4	d1-5	d7-1	d7-2	d7-3	d7-4	d7-5	d7-6	d14-1	d14-2	d14-3	d14-4	d14-5	d21-1	d21-2	d21-3	d21-4	d21-5
#OTU ID	M_S_7	M_S_8	M_S_9	M_S_10	M_S_11	M_S_19	M_S_20	M_S_21	M_S_22	M_S_23	M_S_24	M_S_25	M_S_26	M_S_27	M_S_28	M_S_30	M_S_31	M_S_32	M_S_33	M_S_35	M_S_36
d__Bacteria;k__norank_d__Bacteria;p__Acidobacteriota;c__Acidobacteriae;o__Acidobacteriales;f__Acidobacteriaceae_Subgroup_1;g__Acidipila	0	0	0	0	0	0	0	0	0	0	0	0	0	0	0	0	0	0	0	0	0
d__Bacteria;k__norank_d__Bacteria;p__Acidobacteriota;c__Acidobacteriae;o__Acidobacteriales;f__Acidobacteriaceae_Subgroup_1;g__Edaphobacter	0	0	0	0	0	0	0	0	0	0	0	0	0	0	0	0	0	0	0	0	0
d__Bacteria;k__norank_d__Bacteria;p__Acidobacteriota;c__Acidobacteriae;o__Acidobacteriales;f__Acidobacteriaceae_Subgroup_1;g__Occallatibacter	0	0	0	0	0	0	0	0	0	0	0	0	0	0	0	0	0	0	0	0	0
d__Bacteria;k__norank_d__Bacteria;p__Acidobacteriota;c__Acidobacteriae;o__Acidobacteriales;f__Koribacteraceae;g__Candidatus_Koribacter	0	0	0	0	0	0	0	0	0	0	0	0	0	0	0	0	0	0	0	0	0
d__Bacteria;k__norank_d__Bacteria;p__Acidobacteriota;c__Acidobacteriae;o__Acidobacteriales;f__norank_o__Acidobacteriales;g__norank_f__norank_o__Acidobacteriales	0	0	0	0	0	0	0	4.67672e-05	0	0	0	0	0	0	0	0	0	0	0	0	0
d__Bacteria;k__norank_d__Bacteria;p__Acidobacteriota;c__Acidobacteriae;o__Bryobacterales;f__Bryobacteraceae;g__Bryobacter	0	0	0	0	0	0	0	0	0	0	0	0	0	0	0	0	0	0	0	0	0
d__Bacteria;k__norank_d__Bacteria;p__Acidobacteriota;c__Acidobacteriae;o__Solibacterales;f__Solibacteraceae;g__Candidatus_Solibacter	0	0	0	0	0	0	0	0	0	0	0	0	0	0	0	0	0	0	0	0	0
d__Bacteria;k__norank_d__Bacteria;p__Acidobacteriota;c__Acidobacteriae;o__Subgroup_2;f__norank_o__Subgroup_2;g__norank_f__norank_o__Subgroup_2	0	0	0	0	0	0	0	0	0	0	0	0	0	0	0	0	0	0	0	0	0
d__Bacteria;k__norank_d__Bacteria;p__Acidobacteriota;c__Acidobacteriae;o__norank_c__Acidobacteriae;f__norank_o__norank_c__Acidobacteriae;g__Paludibaculum	0	0	0	0	0	0	0	0	0	0	0	0	0	0	0	0	0	0	0	0	0
d__Bacteria;k__norank_d__Bacteria;p__Acidobacteriota;c__Blastocatellia;o__11-24;f__norank_o__11-24;g__norank_f__norank_o__11-24	0	0	0	0	0	0	0	0	0	0	0	0	0	0	0	0	0	0	0	0	0
d__Bacteria;k__norank_d__Bacteria;p__Acidobacteriota;c__Blastocatellia;o__Blastocatellales;f__Blastocatellaceae;g__JGI_0001001-H03	0	0	0	0	0	0	0	0	0	0	0	0	0	0	0	0	0	0	0	0	0
d__Bacteria;k__norank_d__Bacteria;p__Acidobacteriota;c__Blastocatellia;o__Blastocatellales;f__Blastocatellaceae;g__Stenotrophobacter	0	0	2.70285e-05	0	0	0	0	0	0	0	0	0	0	0	0	0	0	0	0	0	0
d__Bacteria;k__norank_d__Bacteria;p__Acidobacteriota;c__Blastocatellia;o__Blastocatellales;f__Blastocatellaceae;g__norank_f__Blastocatellaceae	0	0	0	0	0	0	0	0	0	0	0	0	0	0	0	0	0	0	0	0	0
d__Bacteria;k__norank_d__Bacteria;p__Acidobacteriota;c__Blastocatellia;o__Blastocatellales;f__Blastocatellaceae;g__unclassified_f__Blastocatellaceae	0	0	0	0	0	0	0	0	0	0	0	0	0	0	0	0	0	0	0	0	0
d__Bacteria;k__norank_d__Bacteria;p__Acidobacteriota;c__Blastocatellia;o__DS-100;f__norank_o__DS-100;g__norank_f__norank_o__DS-100	0	0	0	0	0	0	0	0	0	0	0	0	0	0	0	0	0	0	0	0	0
d__Bacteria;k__norank_d__Bacteria;p__Acidobacteriota;c__Blastocatellia;o__Pyrinomonadales;f__Pyrinomonadaceae;g__RB41	0	0	0	0	0	0	0	0	0	0	0	0	0	0	0	0	0	0	0	0	0
d__Bacteria;k__norank_d__Bacteria;p__Acidobacteriota;c__Holophagae;o__Holophagales;f__Holophagaceae;g__Holophaga	0	0	0	0	0	0	0	0	0.000796337	0	0	0	0	0	0	0	0	0	0	0	0
d__Bacteria;k__norank_d__Bacteria;p__Acidobacteriota;c__Holophagae;o__Holophagales;f__Holophagaceae;g__norank_f__Holophagaceae	0	0	0	0	0	0	0	0	0	0	0	0	0	0	0	1.61381e-05	0	0	0	0	0
d__Bacteria;k__norank_d__Bacteria;p__Acidobacteriota;c__Holophagae;o__Subgroup_7;f__norank_o__Subgroup_7;g__norank_f__norank_o__Subgroup_7	0	0	0	0	0	0	0	0	0	0	0	0	0	0	0	0	0	0	0	0	0
d__Bacteria;k__norank_d__Bacteria;p__Acidobacteriota;c__Subgroup_18;o__norank_c__Subgroup_18;f__norank_o__norank_c__Subgroup_18;g__norank_f__norank_o__norank_c__Subgroup_18	0	0	0	0	0	0	0	0	0	0	0	0	0	0	0	0	0	0	0	0	0
d__Bacteria;k__norank_d__Bacteria;p__Acidobacteriota;c__Subgroup_25;o__norank_c__Subgroup_25;f__norank_o__norank_c__Subgroup_25;g__norank_f__norank_o__norank_c__Subgroup_25	0	0	0	0	0	0	0	0	0	0	0	0	0	0	0	0	0	0	0	0	0
d__Bacteria;k__norank_d__Bacteria;p__Acidobacteriota;c__Subgroup_26;o__norank_c__Subgroup_26;f__norank_o__norank_c__Subgroup_26;g__norank_f__norank_o__norank_c__Subgroup_26	0	0	0	0	0	0	0	0	0	0	0	0	0	0	0	0	0	0	0	0	0
d__Bacteria;k__norank_d__Bacteria;p__Acidobacteriota;c__Subgroup_5;o__norank_c__Subgroup_5;f__norank_o__norank_c__Subgroup_5;g__norank_f__norank_o__norank_c__Subgroup_5	0	0	0	0	0	0	0	0	0	0	0	0	0	0	0	0	0	0	0	0	0
d__Bacteria;k__norank_d__Bacteria;p__Acidobacteriota;c__Thermoanaerobaculia;o__Thermoanaerobaculales;f__Thermoanaerobaculaceae;g__Subgroup_10	0	0	0	0	0	0	0	0	0	0	0	0	0	0	0	0	0	0	0	0	0
d__Bacteria;k__norank_d__Bacteria;p__Acidobacteriota;c__Vicinamibacteria;o__Subgroup_17;f__norank_o__Subgroup_17;g__norank_f__norank_o__Subgroup_17	0	0	0	0	0	0	0	0	0	0	0	0	0	0	0	0	0	0	0	0	0
d__Bacteria;k__norank_d__Bacteria;p__Acidobacteriota;c__Vicinamibacteria;o__Subgroup_9;f__norank_o__Subgroup_9;g__norank_f__norank_o__Subgroup_9	0	0	0	0	0	0	0	0	0	0	0	0	0	0	0	0	0	0	0	0	0
d__Bacteria;k__norank_d__Bacteria;p__Acidobacteriota;c__Vicinamibacteria;o__Vicinamibacterales;f__Vicinamibacteraceae;g__Luteitalea	0	0	0	0	0	0	0	0	0	0	0	0	0	0	0	0	0	0	0	0	0
d__Bacteria;k__norank_d__Bacteria;p__Acidobacteriota;c__Vicinamibacteria;o__Vicinamibacterales;f__Vicinamibacteraceae;g__Vicinamibacter	0	0	0	0	0	0	0	0	0	0	0	0	0	0	0	0	0	0	0	0	0
d__Bacteria;k__norank_d__Bacteria;p__Acidobacteriota;c__Vicinamibacteria;o__Vicinamibacterales;f__Vicinamibacteraceae;g__norank_f__Vicinamibacteraceae	0	0	0	0	0	0	0	0	0	0	0	0	0	0	0	0	0	0	0	0.000119729	0
d__Bacteria;k__norank_d__Bacteria;p__Acidobacteriota;c__Vicinamibacteria;o__Vicinamibacterales;f__norank_o__Vicinamibacterales;g__norank_f__norank_o__Vicinamibacterales	0	0	0	0	0	0	0	0	0	0	0	0	0	0	0	0	0	0	0	1.99549e-05	0
d__Bacteria;k__norank_d__Bacteria;p__Actinobacteriota;c__Acidimicrobiia;o__Actinomarinales;f__norank_o__Actinomarinales;g__norank_f__norank_o__Actinomarinales	0	0	0	0	0	0	0	0	0	0	0	0	0	0	0	0	0	0	0	0	0
d__Bacteria;k__norank_d__Bacteria;p__Actinobacteriota;c__Acidimicrobiia;o__IMCC26256;f__norank_o__IMCC26256;g__norank_f__norank_o__IMCC26256	0	0	0	0	0	0	0	0	0	0	0	0	0	0	0	0	0	0	0	0	0
d__Bacteria;k__norank_d__Bacteria;p__Actinobacteriota;c__Acidimicrobiia;o__Microtrichales;f__Iamiaceae;g__Iamia	0	0	0	0	0	0	0	0	0	0	0	0	0	0	0	0	0	0	0	0	0
d__Bacteria;k__norank_d__Bacteria;p__Actinobacteriota;c__Acidimicrobiia;o__Microtrichales;f__Ilumatobacteraceae;g__CL500-29_marine_group	0	0	0	0	0	0	0	4.67672e-05	0	0	0	0	0	0	0	0	0	0	0	0	0
d__Bacteria;k__norank_d__Bacteria;p__Actinobacteriota;c__Acidimicrobiia;o__Microtrichales;f__Ilumatobacteraceae;g__Ilumatobacter	0	0	0	0	0	0	0	0	0	0	0	0	0	0	0	0	0	0	0	0	0
d__Bacteria;k__norank_d__Bacteria;p__Actinobacteriota;c__Acidimicrobiia;o__Microtrichales;f__Ilumatobacteraceae;g__norank_f__Ilumatobacteraceae	0	0	0	0	0	0	0	0	0	0	0	0	0	0	0	0	0	0	0	0	0
d__Bacteria;k__norank_d__Bacteria;p__Actinobacteriota;c__Acidimicrobiia;o__Microtrichales;f__Microtrichaceae;g__IMCC26207	0	0	0	0	0	0	0	2.33836e-05	0	0	0	0	0	0	0	0	0	0	0	1.99549e-05	0
d__Bacteria;k__norank_d__Bacteria;p__Actinobacteriota;c__Acidimicrobiia;o__Microtrichales;f__norank_o__Microtrichales;g__norank_f__norank_o__Microtrichales	0	0	0	0	0	0	0	0	0	0	0	0	0	0	0	0	0	0	0	0	0
d__Bacteria;k__norank_d__Bacteria;p__Actinobacteriota;c__Acidimicrobiia;o__Microtrichales;f__unclassified_o__Microtrichales;g__unclassified_o__Microtrichales	0	0	0	0	0	0	0	0	0	0	0	0	0	0	0	0	0	0	0	0	0
d__Bacteria;k__norank_d__Bacteria;p__Actinobacteriota;c__Acidimicrobiia;o__norank_c__Acidimicrobiia;f__norank_o__norank_c__Acidimicrobiia;g__norank_f__norank_o__norank_c__Acidimicrobiia	0	0	0	0	0	0	0	0	0	0	0	0	0	0	0	0	0	0	0	0	0
d__Bacteria;k__norank_d__Bacteria;p__Actinobacteriota;c__Acidimicrobiia;o__unclassified_c__Acidimicrobiia;f__unclassified_c__Acidimicrobiia;g__unclassified_c__Acidimicrobiia	0	0	0	0	0	0	0	0	0	0	0	0	0	0	0	0	0	0	0	0	0
d__Bacteria;k__norank_d__Bacteria;p__Actinobacteriota;c__Actinobacteria;o__0319-7L14;f__norank_o__0319-7L14;g__norank_f__norank_o__0319-7L14	0	0	0	0	0	0	0	0	0	0	0	0	0	0	0	0	0	0	0	0	0
d__Bacteria;k__norank_d__Bacteria;p__Actinobacteriota;c__Actinobacteria;o__Actinomycetales;f__Actinomycetaceae;g__Actinomyces	0	0	0	0	4.85284e-05	0.00123312	0.000902504	0.00488717	6.63614e-05	0.000408703	0.00279943	0.000380057	0.000396025	0.000269846	0.000711575	0.00164609	0.0214979	0.000148572	0.000357667	1.99549e-05	1.92667e-05
d__Bacteria;k__norank_d__Bacteria;p__Actinobacteriota;c__Actinobacteria;o__Actinomycetales;f__Actinomycetaceae;g__Arcanobacterium	0	0	5.4057e-05	0	0	0	0	0	0	0	2.23954e-05	0	0	0	0	0.00017752	0	0	0.0001073	0	0
d__Bacteria;k__norank_d__Bacteria;p__Actinobacteriota;c__Actinobacteria;o__Actinomycetales;f__Actinomycetaceae;g__Trueperella	0	0	2.70285e-05	0	0.000727926	4.25215e-05	5.15716e-05	2.33836e-05	2.21205e-05	1.94621e-05	4.47908e-05	3.45507e-05	1.80012e-05	3.37308e-05	3.6491e-05	1.61381e-05	0	0	3.57667e-05	0	0
d__Bacteria;k__norank_d__Bacteria;p__Actinobacteriota;c__Actinobacteria;o__Bifidobacteriales;f__Bifidobacteriaceae;g__Bifidobacterium	3.83612e-05	0	0.000189199	0	2.42642e-05	2.12608e-05	0	0	0	0	2.23954e-05	0	0	0	0	0	0	0	0	0	0
d__Bacteria;k__norank_d__Bacteria;p__Actinobacteriota;c__Actinobacteria;o__Bifidobacteriales;f__Bifidobacteriaceae;g__Gardnerella	0	0	0	0	0	0	0	0	0	0	0	0	0	0	0	0	0.023301	0	0	3.99098e-05	5.78001e-05
d__Bacteria;k__norank_d__Bacteria;p__Actinobacteriota;c__Actinobacteria;o__Corynebacteriales;f__Corynebacteriaceae;g__Corynebacterium	0.000115084	0	0.00121628	7.50328e-05	0	0.000786648	0.000206287	0.000701508	0.000376048	0.00066171	0.00898056	0.000120927	0.000882056	0.000118058	0.000310174	0.00230775	0	0.000241429	0.00143067	3.99098e-05	0.000134867
d__Bacteria;k__norank_d__Bacteria;p__Actinobacteriota;c__Actinobacteria;o__Corynebacteriales;f__Corynebacteriaceae;g__Lawsonella	0	0	0	0	0	0	0	0	0	0	0	0	0	0	0	0	0	0	0	0	0
d__Bacteria;k__norank_d__Bacteria;p__Actinobacteriota;c__Actinobacteria;o__Corynebacteriales;f__Dietziaceae;g__Dietzia	0	0	2.70285e-05	0	0	0	0	0	0	0	4.47908e-05	1.72753e-05	0	0	0	0	0	0	0	0	1.92667e-05
d__Bacteria;k__norank_d__Bacteria;p__Actinobacteriota;c__Actinobacteria;o__Corynebacteriales;f__Mycobacteriaceae;g__Mycobacterium	0	0	0	0	0	0	0	0	0	0	0	0	0	0	0	0	0	0	0	1.99549e-05	0
d__Bacteria;k__norank_d__Bacteria;p__Actinobacteriota;c__Actinobacteria;o__Corynebacteriales;f__Nocardiaceae;g__Gordonia	0	0	0	0	0	0	0	0	0	0	0	0	0	0	0	0	0	0	0	0	0
d__Bacteria;k__norank_d__Bacteria;p__Actinobacteriota;c__Actinobacteria;o__Corynebacteriales;f__Nocardiaceae;g__Nocardia	0	0	0	0	0	0	0	0	0	0	0	0	0	0	0	0	0	0	0	0	0
d__Bacteria;k__norank_d__Bacteria;p__Actinobacteriota;c__Actinobacteria;o__Corynebacteriales;f__Nocardiaceae;g__Rhodococcus	0	0	0.000108114	0	0	0	2.57858e-05	0.0015667	0.00212356	0	2.23954e-05	0	5.40035e-05	0	0	3.22763e-05	1.98138e-05	0	0	0.00153653	0.0013294
d__Bacteria;k__norank_d__Bacteria;p__Actinobacteriota;c__Actinobacteria;o__Corynebacteriales;f__Nocardiaceae;g__Williamsia	0	0	0	0	0	0	0	0	2.21205e-05	0	0	0	0	0	0	0	0	0	0	0	0
d__Bacteria;k__norank_d__Bacteria;p__Actinobacteriota;c__Actinobacteria;o__Corynebacteriales;f__Nocardiaceae;g__unclassified_f__Nocardiaceae	0	0	0	0	0	0	0	0	0	0	0	0	0	0	0	0	0	0	0	0	0
d__Bacteria;k__norank_d__Bacteria;p__Actinobacteriota;c__Actinobacteria;o__Corynebacteriales;f__Tsukamurellaceae;g__Tsukamurella	0	0	0	0	0	0	0	0	0	0	0	0	0	0	0	0	0	0	0	0	0
d__Bacteria;k__norank_d__Bacteria;p__Actinobacteriota;c__Actinobacteria;o__Euzebyales;f__Euzebyaceae;g__norank_f__Euzebyaceae	0	0	0	0	0	0	0	0	0	0	0	0	0	0	0	0	0	0	0	0	0
d__Bacteria;k__norank_d__Bacteria;p__Actinobacteriota;c__Actinobacteria;o__Frankiales;f__Acidothermaceae;g__Acidothermus	0	0	0	0	0	0	0	0	0	0	0	0	0	0	0	0	0	0	0	0	0
d__Bacteria;k__norank_d__Bacteria;p__Actinobacteriota;c__Actinobacteria;o__Frankiales;f__Geodermatophilaceae;g__Blastococcus	0	0	0	0	0	0	0	0	0	0	0	0	0	0	0	0	0	0	0	0	0
d__Bacteria;k__norank_d__Bacteria;p__Actinobacteriota;c__Actinobacteria;o__Frankiales;f__Geodermatophilaceae;g__Geodermatophilus	0	0	0	0	0	0	0	0	0	0	0	0	0	0	0	0	0	0	0	0	0
d__Bacteria;k__norank_d__Bacteria;p__Actinobacteriota;c__Actinobacteria;o__Frankiales;f__Geodermatophilaceae;g__Modestobacter	0	0	0	0	0	0	0	2.33836e-05	0	0	0	0	0	0	0	0	0	0	0	0	0
d__Bacteria;k__norank_d__Bacteria;p__Actinobacteriota;c__Actinobacteria;o__Frankiales;f__Nakamurellaceae;g__Nakamurella	0	0	0	0	0	0	0	0	0	0	0	0	0	0	0	0	0	0	0	0	0
d__Bacteria;k__norank_d__Bacteria;p__Actinobacteriota;c__Actinobacteria;o__Frankiales;f__Sporichthyaceae;g__Sporichthya	0	0	0	0	0	0	0	0	0	0	0	0	0	0	0	0	0	0	0	0	0
d__Bacteria;k__norank_d__Bacteria;p__Actinobacteriota;c__Actinobacteria;o__Frankiales;f__Sporichthyaceae;g__hgcI_clade	0	0	0	0	0	0	0	0	0	0	0	0	0	0	0	0	0	0	0	0	0
d__Bacteria;k__norank_d__Bacteria;p__Actinobacteriota;c__Actinobacteria;o__Frankiales;f__Sporichthyaceae;g__norank_f__Sporichthyaceae	0	0	0	0	0	0	0	0	0	0	0	0	0	0	0	0	0	0	0	0	0
d__Bacteria;k__norank_d__Bacteria;p__Actinobacteriota;c__Actinobacteria;o__Frankiales;f__norank_o__Frankiales;g__norank_f__norank_o__Frankiales	0	0	0	0	0	0	0	0	0	0	0	0	0	0	0	0	0	0	0	0	0
d__Bacteria;k__norank_d__Bacteria;p__Actinobacteriota;c__Actinobacteria;o__Frankiales;f__unclassified_o__Frankiales;g__unclassified_o__Frankiales	0	0	0	0	0	0	0	0	0	0	0	0	0	0	0	0	0	0	0	0	0
d__Bacteria;k__norank_d__Bacteria;p__Actinobacteriota;c__Actinobacteria;o__Glycomycetales;f__Glycomycetaceae;g__Glycomyces	0	0	0	0	0	0	0	0	0	0	0	0	0	0	0	0	0	0	0	0	0
d__Bacteria;k__norank_d__Bacteria;p__Actinobacteriota;c__Actinobacteria;o__KIST-JJY010;f__norank_o__KIST-JJY010;g__norank_f__norank_o__KIST-JJY010	0	0	0	0	0	0	0	0	0	0	0	0	0	0	0	0	0	0	0	0	0
d__Bacteria;k__norank_d__Bacteria;p__Actinobacteriota;c__Actinobacteria;o__Micrococcales;f__Brevibacteriaceae;g__Brevibacterium	0	0	0	0	0	0	0	0	4.42409e-05	0	0	0	0	0	0	0	0	0	0	0	0
d__Bacteria;k__norank_d__Bacteria;p__Actinobacteriota;c__Actinobacteria;o__Micrococcales;f__Dermabacteraceae;g__Dermabacter	0	0	0	0	0	2.12608e-05	0	0	0	0	0	0	0	0	0	0.00017752	0	0	0	0	0
d__Bacteria;k__norank_d__Bacteria;p__Actinobacteriota;c__Actinobacteria;o__Micrococcales;f__Dermacoccaceae;g__Dermacoccus	0	0	0	0	0	0	0	0	0	0	0	0	0	0	0	0	0	0	0	0	0
d__Bacteria;k__norank_d__Bacteria;p__Actinobacteriota;c__Actinobacteria;o__Micrococcales;f__Intrasporangiaceae;g__Knoellia	0	0	0	0	0	0	0	0	0	0	0	0	0	0	0	0	0	0	1.78833e-05	0	0
d__Bacteria;k__norank_d__Bacteria;p__Actinobacteriota;c__Actinobacteria;o__Micrococcales;f__Microbacteriaceae;g__Agromyces	0	0	0	0	0	0	0	0	0	0	0	0	0	0	0	0	0	0	0	0	0
d__Bacteria;k__norank_d__Bacteria;p__Actinobacteriota;c__Actinobacteria;o__Micrococcales;f__Microbacteriaceae;g__Leifsonia	0	0	0	0	0	0	0	2.33836e-05	0.00157055	0	0	0	0	0	0	0	0	0	0	0	0
d__Bacteria;k__norank_d__Bacteria;p__Actinobacteriota;c__Actinobacteria;o__Micrococcales;f__Microbacteriaceae;g__Microbacterium	0	0	0	0	0	0	0	2.33836e-05	2.21205e-05	0	0	0	0	0	0	1.61381e-05	0	0	0	0	0
d__Bacteria;k__norank_d__Bacteria;p__Actinobacteriota;c__Actinobacteria;o__Micrococcales;f__Microbacteriaceae;g__unclassified_f__Microbacteriaceae	0	3.60855e-05	0	0	0	0	0	0	0	0	2.23954e-05	0	0	0	0	1.61381e-05	0	0	0	0	0
d__Bacteria;k__norank_d__Bacteria;p__Actinobacteriota;c__Actinobacteria;o__Micrococcales;f__Micrococcaceae;g__Arthrobacter	0	0	2.70285e-05	0	0	0	0	0	0	0	0	0	0	0	0	0	0	0	0	0	0
d__Bacteria;k__norank_d__Bacteria;p__Actinobacteriota;c__Actinobacteria;o__Micrococcales;f__Micrococcaceae;g__Renibacterium	0	0	0	0	0	0	0	0	0	0	0	0	0	0	0	0	0	0	0	0	0
d__Bacteria;k__norank_d__Bacteria;p__Actinobacteriota;c__Actinobacteria;o__Micrococcales;f__Micrococcaceae;g__Rothia	0.00636796	0.00122691	0.0488134	0.0145564	0.00895349	0.000467737	0.000541502	0.000210452	0.00106178	5.83862e-05	0.000335931	8.63767e-05	0.000270017	0.000421635	0.000127719	0.00112967	0	0.000222858	0.001073	5.98647e-05	1.92667e-05
d__Bacteria;k__norank_d__Bacteria;p__Actinobacteriota;c__Actinobacteria;o__Micrococcales;f__Micrococcaceae;g__Sinomonas	0	0	0	0	0	0	0	0	0	0	0	0	0	0	0	0	0	0	0	0	0
d__Bacteria;k__norank_d__Bacteria;p__Actinobacteriota;c__Actinobacteria;o__Micrococcales;f__Micrococcaceae;g__Yaniella	0	0	0	0	0	0	0	0	0	0	0	0	0	0	0	0	0	0	0	0	0
d__Bacteria;k__norank_d__Bacteria;p__Actinobacteriota;c__Actinobacteria;o__Micrococcales;f__Promicromonosporaceae;g__Cellulosimicrobium	0	0	0	0	0	0	0	0	2.21205e-05	0	0	0	0	0	0	0	0	0	0	0	0
d__Bacteria;k__norank_d__Bacteria;p__Actinobacteriota;c__Actinobacteria;o__Micrococcales;f__unclassified_o__Micrococcales;g__unclassified_o__Micrococcales	0	0	0	0	0	0	0	0	0	1.94621e-05	2.23954e-05	0	1.80012e-05	0	0	8.06907e-05	0	0	1.78833e-05	0	0
d__Bacteria;k__norank_d__Bacteria;p__Actinobacteriota;c__Actinobacteria;o__Micromonosporales;f__Micromonosporaceae;g__Dactylosporangium	0	0	0	0	0	0	0	0	0	0	0	0	0	0	0	0	0	0	0	0	0
d__Bacteria;k__norank_d__Bacteria;p__Actinobacteriota;c__Actinobacteria;o__Micromonosporales;f__Micromonosporaceae;g__Micromonospora	0	0	0	0	0	0	0	4.67672e-05	0	0	0	0	0	0	0	0	0	0	0	0	0
d__Bacteria;k__norank_d__Bacteria;p__Actinobacteriota;c__Actinobacteria;o__Micromonosporales;f__Micromonosporaceae;g__norank_f__Micromonosporaceae	0	0	0	0	0	0	0	0	0	0	0	0	0	0	0	0	0	0	0	0	0
d__Bacteria;k__norank_d__Bacteria;p__Actinobacteriota;c__Actinobacteria;o__Micromonosporales;f__Micromonosporaceae;g__unclassified_f__Micromonosporaceae	0	0	0	0	0	0	0	0	0	0	0	0	0	0	0	0	0	0	0	0	0
d__Bacteria;k__norank_d__Bacteria;p__Actinobacteriota;c__Actinobacteria;o__PeM15;f__norank_o__PeM15;g__norank_f__norank_o__PeM15	0	0	0	0	0	0	0	0	0	0	0	0	0	0	0	0	0	0	0	0	0
d__Bacteria;k__norank_d__Bacteria;p__Actinobacteriota;c__Actinobacteria;o__Propionibacteriales;f__Nocardioidaceae;g__Aeromicrobium	0	0	0	0	0	0	0	0	0	0	0	0	0	0	0	0	0	0	0	0	0
d__Bacteria;k__norank_d__Bacteria;p__Actinobacteriota;c__Actinobacteria;o__Propionibacteriales;f__Nocardioidaceae;g__Kribbella	0	0	0	0	0	0	0	0	0	0	0	0	0	0	0	0	0	0	0	0	0
d__Bacteria;k__norank_d__Bacteria;p__Actinobacteriota;c__Actinobacteria;o__Propionibacteriales;f__Nocardioidaceae;g__Marmoricola	0	0	0	0	0	0	0	0	2.21205e-05	0	0	0	0	0	0	0	0	0	0	0	0
d__Bacteria;k__norank_d__Bacteria;p__Actinobacteriota;c__Actinobacteria;o__Propionibacteriales;f__Nocardioidaceae;g__Nocardioides	0	0	0	0	0	0	0	0	0	0	0	0	0	0	0	0	0	0	0	5.98647e-05	0
d__Bacteria;k__norank_d__Bacteria;p__Actinobacteriota;c__Actinobacteria;o__Propionibacteriales;f__Propionibacteriaceae;g__Acidipropionibacterium	0	0	0	0	0	0	0	0	0	0	0	0	0	0	0	0	0	0	0	0	0
d__Bacteria;k__norank_d__Bacteria;p__Actinobacteriota;c__Actinobacteria;o__Propionibacteriales;f__Propionibacteriaceae;g__Brooklawnia	0	0	0	0	0	0	0	0	0	0	0	0	0	0	0	0	0	0	0	0	0
d__Bacteria;k__norank_d__Bacteria;p__Actinobacteriota;c__Actinobacteria;o__Propionibacteriales;f__Propionibacteriaceae;g__Cutibacterium	0	0	0	0	0	0	0	0	0	0	0	0	0	0	0	0	0	0	0	0	0
d__Bacteria;k__norank_d__Bacteria;p__Actinobacteriota;c__Actinobacteria;o__Propionibacteriales;f__Propionibacteriaceae;g__Friedmanniella	0	0	0	0	0	0	0	0	0	0	0	0	0	0	0	0	0	0	0	0	0
d__Bacteria;k__norank_d__Bacteria;p__Actinobacteriota;c__Actinobacteria;o__Propionibacteriales;f__Propionibacteriaceae;g__Haloactinopolyspora	0	0	0	0	0	0	0	0	0	0	0	0	0	0	0	0	0	0	0	0	0
d__Bacteria;k__norank_d__Bacteria;p__Actinobacteriota;c__Actinobacteria;o__Propionibacteriales;f__Propionibacteriaceae;g__Luteococcus	0	0	0	0	0	0	0	0	0	0	0	0	0	0	0	0	0	0	0	0	0
d__Bacteria;k__norank_d__Bacteria;p__Actinobacteriota;c__Actinobacteria;o__Propionibacteriales;f__Propionibacteriaceae;g__Microlunatus	0	0	0	0	0	0	0	0	0	0	0	0	0	0	0	0	0	0	0	0	0
d__Bacteria;k__norank_d__Bacteria;p__Actinobacteriota;c__Actinobacteria;o__Propionibacteriales;f__Propionibacteriaceae;g__unclassified_f__Propionibacteriaceae	0	0	0	0	0	0	0	0	0	0	0	0	0	0	0	0	0	0	0	0	0
d__Bacteria;k__norank_d__Bacteria;p__Actinobacteriota;c__Actinobacteria;o__Pseudonocardiales;f__Pseudonocardiaceae;g__Lechevalieria	0	0	0	0	0	0	0	0	0	0	0	0	0	0	0	0	0	0	0	0	0
d__Bacteria;k__norank_d__Bacteria;p__Actinobacteriota;c__Actinobacteria;o__Pseudonocardiales;f__Pseudonocardiaceae;g__Pseudonocardia	0	0	0	0	0	0	0	0	0	0	0	0	0	0	0	0	0	0	0	0	0
d__Bacteria;k__norank_d__Bacteria;p__Actinobacteriota;c__Actinobacteria;o__Streptomycetales;f__Streptomycetaceae;g__Streptomyces	0	0	2.70285e-05	0	0	0	0	0	2.21205e-05	0	0	0	1.80012e-05	0	0	0	0	0	0	0	0
d__Bacteria;k__norank_d__Bacteria;p__Actinobacteriota;c__Actinobacteria;o__Streptosporangiales;f__Nocardiopsaceae;g__Thermobifida	0	0	0	0	0	0	0	0	0	0	0	0	0	0	0	0	0	0	0	0	0
d__Bacteria;k__norank_d__Bacteria;p__Actinobacteriota;c__Actinobacteria;o__Streptosporangiales;f__Streptosporangiaceae;g__Planomonospora	0	0	0	0	0	0	0	0	0	0	0	0	0	0	0	0	0	0	0	0	0
d__Bacteria;k__norank_d__Bacteria;p__Actinobacteriota;c__Actinobacteria;o__Streptosporangiales;f__Streptosporangiaceae;g__Sphaerisporangium	0	0	0	0	0	0	0	0	0	0	0	0	0	0	0	0	0	0	0	0	0
d__Bacteria;k__norank_d__Bacteria;p__Actinobacteriota;c__Actinobacteria;o__Streptosporangiales;f__Streptosporangiaceae;g__unclassified_f__Streptosporangiaceae	0	0	0	0	0	0	0	0	0	0	0	0	0	0	0	0	0	0	0	0	0
d__Bacteria;k__norank_d__Bacteria;p__Actinobacteriota;c__Actinobacteria;o__Streptosporangiales;f__Thermomonosporaceae;g__Actinoallomurus	0	0	0	0	0	0	0	0	0	0	0	0	0	0	0	0	0	0	0	0	0
d__Bacteria;k__norank_d__Bacteria;p__Actinobacteriota;c__Actinobacteria;o__Streptosporangiales;f__Thermomonosporaceae;g__Actinomadura	0	0	0	0	0	0	0	0	0	0	0	0	0	0	0	0	0	0	0	0	0
d__Bacteria;k__norank_d__Bacteria;p__Actinobacteriota;c__Coriobacteriia;o__Coriobacteriales;f__Atopobiaceae;g__Atopobium	0	0	0	0	0	2.12608e-05	0	0	0	0	0	0.000241855	0	0.000101192	0.000182455	0.00017752	0	5.57144e-05	0	1.99549e-05	0
d__Bacteria;k__norank_d__Bacteria;p__Actinobacteriota;c__Coriobacteriia;o__Coriobacteriales;f__Atopobiaceae;g__Olsenella	0	0	0	0	0	2.12608e-05	0	0	0	0	0	0.000138203	0	0.00021925	0.00233543	0.00437344	1.98138e-05	0.00037143	0.000196717	1.99549e-05	1.92667e-05
d__Bacteria;k__norank_d__Bacteria;p__Actinobacteriota;c__Coriobacteriia;o__Coriobacteriales;f__Atopobiaceae;g__norank_f__Atopobiaceae	0	0	0	0	0	0.000297651	0	0.000210452	0	0.000797945	0.00024635	0.000570086	1.80012e-05	0.000185519	0.00191578	0.000129105	0	0.00165286	7.15333e-05	9.97745e-05	0
d__Bacteria;k__norank_d__Bacteria;p__Actinobacteriota;c__Coriobacteriia;o__Coriobacteriales;f__Coriobacteriaceae;g__Collinsella	0	0	0	0	0	0.00201977	0.00391945	0.000771659	4.42409e-05	0.229886	0.000268745	0.0025222	0.00999064	0.00173714	0.0072982	0.0221093	0.000594413	0.00850574	0.00738581	0.000897971	0.00171474
d__Bacteria;k__norank_d__Bacteria;p__Actinobacteriota;c__Coriobacteriia;o__Coriobacteriales;f__Eggerthellaceae;g__DNF00809	0	0	0	0	0	0	0	0	0	3.89241e-05	2.23954e-05	1.72753e-05	0	0	0	0.000112967	0	0	0	0	0
d__Bacteria;k__norank_d__Bacteria;p__Actinobacteriota;c__Coriobacteriia;o__Coriobacteriales;f__Eggerthellaceae;g__Eggerthella	0	0	0	0	0	4.25215e-05	0.0150847	0.000631357	6.63614e-05	0.000194621	0.000627072	3.45507e-05	0	0	3.6491e-05	0.00145243	0	0	8.94166e-05	1.99549e-05	0
d__Bacteria;k__norank_d__Bacteria;p__Actinobacteriota;c__Coriobacteriia;o__Coriobacteriales;f__Eggerthellaceae;g__Enterorhabdus	0	0	0	0	0	0.00027639	0	0	0	3.89241e-05	0	1.72753e-05	0.000576037	0	0.00016421	0.000468006	0	0.00308287	0	3.99098e-05	5.78001e-05
d__Bacteria;k__norank_d__Bacteria;p__Actinobacteriota;c__Coriobacteriia;o__Coriobacteriales;f__Eggerthellaceae;g__Gordonibacter	0	0	0	0	0	0	0	0	0	3.89241e-05	0	1.72753e-05	0	0	0	0	0	0	0	0	0
d__Bacteria;k__norank_d__Bacteria;p__Actinobacteriota;c__Coriobacteriia;o__Coriobacteriales;f__Eggerthellaceae;g__Paraeggerthella	0	0	0	0	0	0	0	7.01508e-05	0	3.89241e-05	0.00356087	1.72753e-05	0	0	0	4.84144e-05	0	0	0	0	0
d__Bacteria;k__norank_d__Bacteria;p__Actinobacteriota;c__Coriobacteriia;o__Coriobacteriales;f__Eggerthellaceae;g__norank_f__Eggerthellaceae	0	0	0	0	0	0.000446476	0	0.00334386	0	0.000428166	0.00817433	0.00145113	0.00329421	0.000236116	0.00255437	0.00125878	1.98138e-05	0.000798574	0.000947816	5.98647e-05	0.000154134
d__Bacteria;k__norank_d__Bacteria;p__Actinobacteriota;c__Coriobacteriia;o__Coriobacteriales;f__Eggerthellaceae;g__unclassified_f__Eggerthellaceae	0	0	0	0	0	0	0	0	0	0	0	0	0	0	0	0.000338901	0	0	0	0	0
d__Bacteria;k__norank_d__Bacteria;p__Actinobacteriota;c__Coriobacteriia;o__Coriobacteriales;f__unclassified_o__Coriobacteriales;g__unclassified_o__Coriobacteriales	0	0	0	0	0	2.12608e-05	0	0	0	0	0	8.63767e-05	0.000198013	3.37308e-05	5.47365e-05	0.00025821	0	0.000148572	0	5.98647e-05	1.92667e-05
d__Bacteria;k__norank_d__Bacteria;p__Actinobacteriota;c__MB-A2-108;o__norank_c__MB-A2-108;f__norank_o__norank_c__MB-A2-108;g__norank_f__norank_o__norank_c__MB-A2-108	0	0	0	0	0	0	0	0	0	0	0	0	0	0	0	0	0	0	0	1.99549e-05	0
d__Bacteria;k__norank_d__Bacteria;p__Actinobacteriota;c__Rubrobacteria;o__Rubrobacterales;f__Rubrobacteriaceae;g__Rubrobacter	0	0	0	0	0	0	0	0	0	0	0	0	0	0	0	0	0	0	0	0	0
d__Bacteria;k__norank_d__Bacteria;p__Actinobacteriota;c__Thermoleophilia;o__Gaiellales;f__Gaiellaceae;g__Gaiella	0	0	0	0	0	0	0	0	0	0	0	0	0	0	0	0	0	0	0	0	0
d__Bacteria;k__norank_d__Bacteria;p__Actinobacteriota;c__Thermoleophilia;o__Gaiellales;f__norank_o__Gaiellales;g__norank_f__norank_o__Gaiellales	0	0	2.70285e-05	0	0	0	0	2.33836e-05	0	0	0	0	0	0	0	0	0	0	0	3.99098e-05	0
d__Bacteria;k__norank_d__Bacteria;p__Actinobacteriota;c__Thermoleophilia;o__Gaiellales;f__unclassified_o__Gaiellales;g__unclassified_o__Gaiellales	0	0	0	0	0	0	0	0	0	0	0	0	0	0	0	0	0	0	0	0	1.92667e-05
d__Bacteria;k__norank_d__Bacteria;p__Actinobacteriota;c__Thermoleophilia;o__Solirubrobacterales;f__67-14;g__norank_f__67-14	0	0	2.70285e-05	0	0	0	0	2.33836e-05	0	0	0	0	0	0	0	0	0	0	0	1.99549e-05	0
d__Bacteria;k__norank_d__Bacteria;p__Actinobacteriota;c__Thermoleophilia;o__Solirubrobacterales;f__Solirubrobacteraceae;g__Conexibacter	0	0	0	0	0	0	0	0	0	0	0	0	0	0	0	0	0	0	0	0	0
d__Bacteria;k__norank_d__Bacteria;p__Actinobacteriota;c__Thermoleophilia;o__Solirubrobacterales;f__Solirubrobacteraceae;g__JCM_18997	0	0	0	0	0	0	0	0	0	0	0	0	0	0	0	0	0	0	0	0	0
d__Bacteria;k__norank_d__Bacteria;p__Actinobacteriota;c__Thermoleophilia;o__Solirubrobacterales;f__Solirubrobacteraceae;g__Parviterribacter	0	0	0	0	0	0	0	0	0	0	0	0	0	0	0	0	0	0	0	0	0
d__Bacteria;k__norank_d__Bacteria;p__Actinobacteriota;c__Thermoleophilia;o__Solirubrobacterales;f__Solirubrobacteraceae;g__Solirubrobacter	0	0	0	0	0	0	0	0	0	0	0	0	0	0	0	0	0	0	0	0	0
d__Bacteria;k__norank_d__Bacteria;p__Actinobacteriota;c__Thermoleophilia;o__Solirubrobacterales;f__Solirubrobacteraceae;g__norank_f__Solirubrobacteraceae	0	0	0	0	0	0	0	2.33836e-05	0	0	0	0	0	0	0	0	0	0	0	0	0
d__Bacteria;k__norank_d__Bacteria;p__Actinobacteriota;c__Thermoleophilia;o__norank_c__Thermoleophilia;f__norank_o__norank_c__Thermoleophilia;g__norank_f__norank_o__norank_c__Thermoleophilia	0	0	0	0	0	0	0	0	0	0	0	0	0	0	0	0	0	0	0	0	0
d__Bacteria;k__norank_d__Bacteria;p__Armatimonadota;c__Armatimonadia;o__Armatimonadales;f__norank_o__Armatimonadales;g__norank_f__norank_o__Armatimonadales	0	0	0	0	0	0	0	0	0	0	0	0	0	0	0	0	0	0	0	0	0
d__Bacteria;k__norank_d__Bacteria;p__Armatimonadota;c__Fimbriimonadia;o__Fimbriimonadales;f__norank_o__Fimbriimonadales;g__norank_f__norank_o__Fimbriimonadales	0	0	0	0	0	0	0	0	0	0	0	0	0	0	0	0	0	0	0	0	0
d__Bacteria;k__norank_d__Bacteria;p__Armatimonadota;c__norank_p__Armatimonadota;o__norank_c__norank_p__Armatimonadota;f__norank_o__norank_c__norank_p__Armatimonadota;g__norank_f__norank_o__norank_c__norank_p__Armatimonadota	0	0	0	0	0	0	0	0	0	0	0	0	0	0	0	0	0	0	0	3.99098e-05	0
d__Bacteria;k__norank_d__Bacteria;p__Bacteroidota;c__Bacteroidia;o__Bacteroidales;f__Bacteroidaceae;g__Bacteroides	0	0	0	0	0	2.12608e-05	0.000541502	0.00025722	2.21205e-05	0.0005644	8.95817e-05	0.000138203	3.60023e-05	0.000421635	0.00089403	0.000112967	0.00015851	5.57144e-05	0.000393433	0.0089398	0.0407298
d__Bacteria;k__norank_d__Bacteria;p__Bacteroidota;c__Bacteroidia;o__Bacteroidales;f__Barnesiellaceae;g__Barnesiella	0	0	0	0	0	0	0	0	0	3.89241e-05	0	0	0	0	0	0	0	0	0	1.99549e-05	0
d__Bacteria;k__norank_d__Bacteria;p__Bacteroidota;c__Bacteroidia;o__Bacteroidales;f__Barnesiellaceae;g__norank_f__Barnesiellaceae	0	0	0	0	0	0	0	2.33836e-05	0	0	0	0	0	0	0	0	0	0	0	0	0
d__Bacteria;k__norank_d__Bacteria;p__Bacteroidota;c__Bacteroidia;o__Bacteroidales;f__Dysgonomonadaceae;g__Fermentimonas	0	0	0	0	0	0	0	0	0	0	0	0	0	0	0	0	0	0	0	0	0
d__Bacteria;k__norank_d__Bacteria;p__Bacteroidota;c__Bacteroidia;o__Bacteroidales;f__Marinifilaceae;g__Butyricimonas	0	0	0	0	0	0	0	0	0	0.000233545	0	1.72753e-05	5.40035e-05	1.68654e-05	5.47365e-05	0	0	1.85715e-05	0.000411317	0.000718376	0.000269734
d__Bacteria;k__norank_d__Bacteria;p__Bacteroidota;c__Bacteroidia;o__Bacteroidales;f__Marinifilaceae;g__Odoribacter	0	0	0	0	0	0	0	0	0	0.00108988	0	0	1.80012e-05	0	0	1.61381e-05	3.96275e-05	0	0	0.0038513	0.000809202
d__Bacteria;k__norank_d__Bacteria;p__Bacteroidota;c__Bacteroidia;o__Bacteroidales;f__Marinifilaceae;g__Sanguibacteroides	0	0	0	0	0	0	0	0	0	3.89241e-05	0	0	3.60023e-05	0	0	0	0	0	0	0.000119729	1.92667e-05
d__Bacteria;k__norank_d__Bacteria;p__Bacteroidota;c__Bacteroidia;o__Bacteroidales;f__Marinilabiliaceae;g__unclassified_f__Marinilabiliaceae	0	0	0	0	0	0	0	0	0	0	0	0	0	0	0	0	0	0	0	0	0
d__Bacteria;k__norank_d__Bacteria;p__Bacteroidota;c__Bacteroidia;o__Bacteroidales;f__Muribaculaceae;g__CAG-873	0	0	0	0	0	0	0	0	0	0.000856331	0	8.63767e-05	0.000810052	0	0.000474383	0	0	1.85715e-05	0	1.99549e-05	3.85334e-05
d__Bacteria;k__norank_d__Bacteria;p__Bacteroidota;c__Bacteroidia;o__Bacteroidales;f__Muribaculaceae;g__Muribaculum	0	0	0	0	0	0	0	0	0	0	0	0	0	0	0	0	0	0	0	0	0
d__Bacteria;k__norank_d__Bacteria;p__Bacteroidota;c__Bacteroidia;o__Bacteroidales;f__Muribaculaceae;g__norank_f__Muribaculaceae	0	0	0	0	0	0.00312533	2.57858e-05	0.000233836	4.42409e-05	0.00609163	0.00210517	0.00317866	0.00615639	0.00877001	0.0222595	0.000161381	7.9255e-05	0.000984289	0.00026825	0.0267396	0.011271
d__Bacteria;k__norank_d__Bacteria;p__Bacteroidota;c__Bacteroidia;o__Bacteroidales;f__Prevotellaceae;g__Alloprevotella	0	0	0	0	0	0	0.000386787	2.33836e-05	0	1.94621e-05	0	5.1826e-05	9.00058e-05	0	5.47365e-05	1.61381e-05	0.000495344	0.000148572	1.78833e-05	0.0383932	0.0216172
d__Bacteria;k__norank_d__Bacteria;p__Bacteroidota;c__Bacteroidia;o__Bacteroidales;f__Prevotellaceae;g__Prevotella	0	0	0	0	0	0.000722866	0.000154715	0	0	0.000194621	0	0.00025913	3.60023e-05	0.000337308	0.00722522	8.06907e-05	0.00416089	9.28574e-05	3.57667e-05	0.00233472	0.000905535
d__Bacteria;k__norank_d__Bacteria;p__Bacteroidota;c__Bacteroidia;o__Bacteroidales;f__Prevotellaceae;g__Prevotellaceae_NK3B31_group	0	0	0	0	0	2.12608e-05	0.000206287	0	0	9.73103e-05	0	0	3.60023e-05	3.37308e-05	0.00363086	0	0	1.85715e-05	0	0.00820146	0.00786082
d__Bacteria;k__norank_d__Bacteria;p__Bacteroidota;c__Bacteroidia;o__Bacteroidales;f__Prevotellaceae;g__Prevotellaceae_UCG-001	0	0	0	0	0	0	0	2.33836e-05	0	0	0	0	0	0	0	0	0	0	0	0	0
d__Bacteria;k__norank_d__Bacteria;p__Bacteroidota;c__Bacteroidia;o__Bacteroidales;f__Prevotellaceae;g__Prevotellaceae_UCG-003	0	0	0	0	0	2.12608e-05	2.57858e-05	0	0	1.94621e-05	0	0.000483709	0.000216014	1.68654e-05	0.000127719	3.22763e-05	0	1.85715e-05	3.57667e-05	0.00145671	0.00321754
d__Bacteria;k__norank_d__Bacteria;p__Bacteroidota;c__Bacteroidia;o__Bacteroidales;f__Prevotellaceae;g__Prevotellaceae_UCG-004	0	0	0	0	0	0	0	0	0	1.94621e-05	0.000223954	3.45507e-05	0	0.000168654	0.000182455	0	0	0	0	0.000119729	0.000154134
d__Bacteria;k__norank_d__Bacteria;p__Bacteroidota;c__Bacteroidia;o__Bacteroidales;f__Prevotellaceae;g__norank_f__Prevotellaceae	0	0	0	0	0	0	0	0	0	0	0	0	0	0	0	0	0	0	1.78833e-05	0.000139684	1.92667e-05
d__Bacteria;k__norank_d__Bacteria;p__Bacteroidota;c__Bacteroidia;o__Bacteroidales;f__Prevotellaceae;g__unclassified_f__Prevotellaceae	0	0	0	0	0	0	0	0	0	0	0	0.00108835	0	1.68654e-05	0.00102175	0	0	1.85715e-05	0	0.000159639	0.00564515
d__Bacteria;k__norank_d__Bacteria;p__Bacteroidota;c__Bacteroidia;o__Bacteroidales;f__Prolixibacteraceae;g__Sunxiuqinia	0	0	0	0	0	0	0	0	0	0	0	0	0	0	0	0	0	0	0	0	0
d__Bacteria;k__norank_d__Bacteria;p__Bacteroidota;c__Bacteroidia;o__Bacteroidales;f__Prolixibacteraceae;g__norank_f__Prolixibacteraceae	0	0	0	0	0	0	0	0	0	0	0	0	0	0	0	0	0	0	0	0	0
d__Bacteria;k__norank_d__Bacteria;p__Bacteroidota;c__Bacteroidia;o__Bacteroidales;f__Rikenellaceae;g__Alistipes	0	0	0	0	0	0	2.57858e-05	0.0015667	2.21205e-05	0.0054883	0.000111977	0.000207304	1.80012e-05	0.00359233	0.00330244	0.000209796	0	0.000148572	0.00026825	0.00107756	0.000886269
d__Bacteria;k__norank_d__Bacteria;p__Bacteroidota;c__Bacteroidia;o__Bacteroidales;f__Rikenellaceae;g__Rikenella	0	0	0	0	0	0	0	0	0	0	0	0	0	0	0	0	0	0	0	0	0
d__Bacteria;k__norank_d__Bacteria;p__Bacteroidota;c__Bacteroidia;o__Bacteroidales;f__Rikenellaceae;g__Rikenellaceae_RC9_gut_group	0	0	0	0	0	4.25215e-05	2.57858e-05	0	0	0.0160757	0.000806235	0.000794665	0.000900058	0.000421635	0.000109473	3.22763e-05	0	0.000315715	0.000357667	0.00261409	0.000693602
d__Bacteria;k__norank_d__Bacteria;p__Bacteroidota;c__Bacteroidia;o__Bacteroidales;f__Rikenellaceae;g__dgA-11_gut_group	0	0	0	0	0	0	0	0	0	0	0	0	0	0	0	0	0	0	0	0.000718376	0.000558735
d__Bacteria;k__norank_d__Bacteria;p__Bacteroidota;c__Bacteroidia;o__Bacteroidales;f__Rikenellaceae;g__unclassified_f__Rikenellaceae	0	0	0	0	0	0	0	0	0	0	0	0	0	0	0	0	0	0	0	0	0
d__Bacteria;k__norank_d__Bacteria;p__Bacteroidota;c__Bacteroidia;o__Bacteroidales;f__SB-5;g__norank_f__SB-5	0	0	0	0	0	0	0	0	0	0	0	0	0	0	0	0	0	0	0	0	0
d__Bacteria;k__norank_d__Bacteria;p__Bacteroidota;c__Bacteroidia;o__Bacteroidales;f__Tannerellaceae;g__Parabacteroides	3.83612e-05	0	0	0	0	0	0.00175344	0.000187069	0	3.89241e-05	0	1.72753e-05	0.000954061	1.68654e-05	9.12276e-05	3.22763e-05	0	3.7143e-05	0.00207447	0.00574701	0.00146427
d__Bacteria;k__norank_d__Bacteria;p__Bacteroidota;c__Bacteroidia;o__Bacteroidales;f__Williamwhitmaniaceae;g__Blvii28_wastewater-sludge_group	0	0	0	0	0	0	0	0	0	0	0	0	0	0	0	0	0	0	0	0	0
d__Bacteria;k__norank_d__Bacteria;p__Bacteroidota;c__Bacteroidia;o__Bacteroidales;f__norank_o__Bacteroidales;g__norank_f__norank_o__Bacteroidales	0	0	0	0	0	0	0	0	0	0	0	0	1.80012e-05	0	0	0	0	0.000111429	0	0	1.92667e-05
d__Bacteria;k__norank_d__Bacteria;p__Bacteroidota;c__Bacteroidia;o__Bacteroidales;f__p-2534-18B5_gut_group;g__norank_f__p-2534-18B5_gut_group	0	0	0	0	0	0	0	0	0	0.00418434	0	0.00100197	0.00016201	0	0	0	0	0.000278572	0	9.97745e-05	3.85334e-05
d__Bacteria;k__norank_d__Bacteria;p__Bacteroidota;c__Bacteroidia;o__Bacteroidales;f__unclassified_o__Bacteroidales;g__unclassified_o__Bacteroidales	0	0	0	0	0	0	0	0	0	0	0	0	0	0	0	0	0	0	0	1.99549e-05	0
d__Bacteria;k__norank_d__Bacteria;p__Bacteroidota;c__Bacteroidia;o__Chitinophagales;f__Chitinophagaceae;g__Edaphobaculum	0	0	0	0	0	0	0	0	0	0	0	0	0	0	0	0	0	0	0	0	0
d__Bacteria;k__norank_d__Bacteria;p__Bacteroidota;c__Bacteroidia;o__Chitinophagales;f__Chitinophagaceae;g__Flaviaesturariibacter	0	0	0	0	0	0	0	0	0	0	0	0	0	0	0	0	0	0	0	0	0
d__Bacteria;k__norank_d__Bacteria;p__Bacteroidota;c__Bacteroidia;o__Chitinophagales;f__Chitinophagaceae;g__Flavihumibacter	0	0	0	0	0	0	0	0	0	0	0	0	0	0	0	0	0	0	0	0	0
d__Bacteria;k__norank_d__Bacteria;p__Bacteroidota;c__Bacteroidia;o__Chitinophagales;f__Chitinophagaceae;g__Flavisolibacter	0	0	0	0	0	0	0	0	0	0	0	0	0	0	0	0	0	0	0	0	0
d__Bacteria;k__norank_d__Bacteria;p__Bacteroidota;c__Bacteroidia;o__Chitinophagales;f__Chitinophagaceae;g__Flavitalea	0	0	0	0	0	0	0	0	0	0	0	0	0	0	0	0	0	0	0	0	0
d__Bacteria;k__norank_d__Bacteria;p__Bacteroidota;c__Bacteroidia;o__Chitinophagales;f__Chitinophagaceae;g__Hydrotalea	0	0	0	0	0	0	0	0	0	0	0	0	0	0	0	0	0	0	0	0	0
d__Bacteria;k__norank_d__Bacteria;p__Bacteroidota;c__Bacteroidia;o__Chitinophagales;f__Chitinophagaceae;g__Lacibacter	0	0	0	0	0	0	0	0	0	0	0	0	0	0	0	0	0	0	0	0	0
d__Bacteria;k__norank_d__Bacteria;p__Bacteroidota;c__Bacteroidia;o__Chitinophagales;f__Chitinophagaceae;g__Sediminibacterium	0	0	0	0	0	0	0	0	2.21205e-05	0	0	0	0	0	0	0	0	0	0	0	1.92667e-05
d__Bacteria;k__norank_d__Bacteria;p__Bacteroidota;c__Bacteroidia;o__Chitinophagales;f__Chitinophagaceae;g__Taibaiella	0	0	0	0	0	0	0	0	0	0	0	0	0	0	0	0	0	0	0	0	1.92667e-05
d__Bacteria;k__norank_d__Bacteria;p__Bacteroidota;c__Bacteroidia;o__Chitinophagales;f__Chitinophagaceae;g__Terrimonas	0	0	0	0	0	0	0	0	0	0	0	0	0	0	0	0	0	0	0	0	0
d__Bacteria;k__norank_d__Bacteria;p__Bacteroidota;c__Bacteroidia;o__Chitinophagales;f__Chitinophagaceae;g__norank_f__Chitinophagaceae	0	0	0	0	0	0	0	4.67672e-05	0	0	0	0	0	0	0	0	0	0	0	0.000119729	0
d__Bacteria;k__norank_d__Bacteria;p__Bacteroidota;c__Bacteroidia;o__Chitinophagales;f__Chitinophagaceae;g__unclassified_f__Chitinophagaceae	0	0	0	0	0	0	0	0	0	0	0	0	0	0	0	0	1.98138e-05	0	0	0	0
d__Bacteria;k__norank_d__Bacteria;p__Bacteroidota;c__Bacteroidia;o__Chitinophagales;f__Saprospiraceae;g__Aureispira	0	0	0	0	0	0	0	0	0.00150419	0	0	0	0	0	0	0	0	0	0	0	0
d__Bacteria;k__norank_d__Bacteria;p__Bacteroidota;c__Bacteroidia;o__Chitinophagales;f__Saprospiraceae;g__Membranicola	0	0	0	0	0	0	0	0	0	0	0	0	0	0	0	0	0	0	0	0	0
d__Bacteria;k__norank_d__Bacteria;p__Bacteroidota;c__Bacteroidia;o__Chitinophagales;f__Saprospiraceae;g__norank_f__Saprospiraceae	0	0	0	0	0	0	0	4.67672e-05	0	0	0	0	0	0	0	0	0	0	0	7.98196e-05	0
d__Bacteria;k__norank_d__Bacteria;p__Bacteroidota;c__Bacteroidia;o__Chitinophagales;f__norank_o__Chitinophagales;g__norank_f__norank_o__Chitinophagales	0	0	0	0	0	0	0	0	0	0	0	0	0	0	0	0	0	0	0	0	0
d__Bacteria;k__norank_d__Bacteria;p__Bacteroidota;c__Bacteroidia;o__Cytophagales;f__Cyclobacteriaceae;g__Lunatimonas	0	0	0	0	0	0	0	0	0	0	0	0	0	0	0	0	0	0	0	0	0
d__Bacteria;k__norank_d__Bacteria;p__Bacteroidota;c__Bacteroidia;o__Cytophagales;f__Cytophagaceae;g__Cytophaga	0	0	0	0	0	0	0	0	0	0	0	0	0	0	0	0	0	0	0	0	0
d__Bacteria;k__norank_d__Bacteria;p__Bacteroidota;c__Bacteroidia;o__Cytophagales;f__Cytophagaceae;g__Rhodocytophaga	0	0	0	0	0	0	0	0	0	0	0	0	0	0	0	0	0	0	0	0	0
d__Bacteria;k__norank_d__Bacteria;p__Bacteroidota;c__Bacteroidia;o__Cytophagales;f__Cytophagaceae;g__Sporocytophaga	0	0	0	0	0	0	0	0	0	0	0	0	0	0	0	0	0	0	0	0	0
d__Bacteria;k__norank_d__Bacteria;p__Bacteroidota;c__Bacteroidia;o__Cytophagales;f__Hymenobacteraceae;g__Adhaeribacter	0	0	0	0	0	0	0	0	0	0	0	0	0	0	0	0	0	0	0	0	0
d__Bacteria;k__norank_d__Bacteria;p__Bacteroidota;c__Bacteroidia;o__Cytophagales;f__Microscillaceae;g__Chryseolinea	0	0	0	0	0	0	0	0	0	0	0	0	0	0	0	0	0	0	0	0	0
d__Bacteria;k__norank_d__Bacteria;p__Bacteroidota;c__Bacteroidia;o__Cytophagales;f__Microscillaceae;g__norank_f__Microscillaceae	0	0	0	0	0	0	0	0	0	0	0	0	0	0	0	0	0	0	0	0	0
d__Bacteria;k__norank_d__Bacteria;p__Bacteroidota;c__Bacteroidia;o__Cytophagales;f__Microscillaceae;g__unclassified_f__Microscillaceae	0	0	0	0	0	0	0	0	0	0	0	0	0	0	0	0	0	0	0	0	0
d__Bacteria;k__norank_d__Bacteria;p__Bacteroidota;c__Bacteroidia;o__Cytophagales;f__Spirosomaceae;g__Persicitalea	0	0	0	0	0	0	0	0	0	0	0	0	0	0	0	0	0	0	0	0	0
d__Bacteria;k__norank_d__Bacteria;p__Bacteroidota;c__Bacteroidia;o__Cytophagales;f__Spirosomaceae;g__Spirosoma	0	0	0	0	0	0	0	0	0	0	0	0	0	0	0	0	0	0	0	0	0
d__Bacteria;k__norank_d__Bacteria;p__Bacteroidota;c__Bacteroidia;o__Flavobacteriales;f__Crocinitomicaceae;g__Fluviicola	0	0	0	0	0	0	0	0	0	0	0	0	0	0	0	0	0	0	0	0	0
d__Bacteria;k__norank_d__Bacteria;p__Bacteroidota;c__Bacteroidia;o__Flavobacteriales;f__Cryomorphaceae;g__Cryomorpha	0	0	0	0	0	0	0	0	0	0	0	0	0	0	0	0	0	0	0	0	0
d__Bacteria;k__norank_d__Bacteria;p__Bacteroidota;c__Bacteroidia;o__Flavobacteriales;f__Cryomorphaceae;g__Vicingus	0	0	0	0	0	0	0	0	0	0	0	0	0	0	0	0	0	0	0	0	0
d__Bacteria;k__norank_d__Bacteria;p__Bacteroidota;c__Bacteroidia;o__Flavobacteriales;f__Cryomorphaceae;g__norank_f__Cryomorphaceae	0	0	0	0	0	0	0	0	0	0	0	0	0	0	0	0	0	0	0	0	0
d__Bacteria;k__norank_d__Bacteria;p__Bacteroidota;c__Bacteroidia;o__Flavobacteriales;f__Flavobacteriaceae;g__Aequorivita	0	0	0	0	0	0	0	4.67672e-05	0	0	0	0	0	0	0	0	0	0	0	1.99549e-05	0
d__Bacteria;k__norank_d__Bacteria;p__Bacteroidota;c__Bacteroidia;o__Flavobacteriales;f__Flavobacteriaceae;g__Arenibacter	0	0	0	0	0	0	0	0	0	0	0	0	0	0	0	0	0	0	0	1.99549e-05	0
d__Bacteria;k__norank_d__Bacteria;p__Bacteroidota;c__Bacteroidia;o__Flavobacteriales;f__Flavobacteriaceae;g__Euzebyella	0	0	0	0	0	0	0	0	4.42409e-05	0	0	0	0	0	0	0	0	0	0	0	0
d__Bacteria;k__norank_d__Bacteria;p__Bacteroidota;c__Bacteroidia;o__Flavobacteriales;f__Flavobacteriaceae;g__Flavobacterium	0	0	0	0	0	0	0	0	4.42409e-05	0	0	0	0	0	0	0	0	0	0	1.99549e-05	1.92667e-05
d__Bacteria;k__norank_d__Bacteria;p__Bacteroidota;c__Bacteroidia;o__Flavobacteriales;f__Flavobacteriaceae;g__Muricauda	0	0	0	0	0	0	0	0	0	0	0	0	0	0	0	0	0	0	0	1.99549e-05	0
d__Bacteria;k__norank_d__Bacteria;p__Bacteroidota;c__Bacteroidia;o__Flavobacteriales;f__Flavobacteriaceae;g__Tenacibaculum	0	0	0	0	0	0	0	0	0.0030305	0	0	0	0	0	0	0	0	0	0	0	0
d__Bacteria;k__norank_d__Bacteria;p__Bacteroidota;c__Bacteroidia;o__Flavobacteriales;f__Flavobacteriaceae;g__Vitellibacter	0	0	0	0	0	0	0	0	0	0	0	0	0	0	0	0	0	0	0	0	0
d__Bacteria;k__norank_d__Bacteria;p__Bacteroidota;c__Bacteroidia;o__Flavobacteriales;f__Flavobacteriaceae;g__Winogradskyella	0	0	0	0	0	0	0	0	0.000818457	0	0	0	0	0	0	0	0	0	0	0	0
d__Bacteria;k__norank_d__Bacteria;p__Bacteroidota;c__Bacteroidia;o__Flavobacteriales;f__Flavobacteriaceae;g__Xanthomarina	0	0	0	0	0	0	0	4.67672e-05	0	0	0	0	0	0	0	0	0	0	0	1.99549e-05	0
d__Bacteria;k__norank_d__Bacteria;p__Bacteroidota;c__Bacteroidia;o__Flavobacteriales;f__Flavobacteriaceae;g__norank_f__Flavobacteriaceae	0	0	0	0	0	0	0	0	0	0	0	0	0	0	0	0	0	0	0	0	0
d__Bacteria;k__norank_d__Bacteria;p__Bacteroidota;c__Bacteroidia;o__Flavobacteriales;f__NS9_marine_group;g__norank_f__NS9_marine_group	0	0	0	0	0	0	0	0	0	0	0	0	0	0	0	0	0	0	0	0	0
d__Bacteria;k__norank_d__Bacteria;p__Bacteroidota;c__Bacteroidia;o__Flavobacteriales;f__Weeksellaceae;g__Bergeyella	7.67224e-05	0	0.000513541	0.00110673	9.70568e-05	0	0	0	0	1.94621e-05	0	0	0	0	0	0	0	0	0	0	0
d__Bacteria;k__norank_d__Bacteria;p__Bacteroidota;c__Bacteroidia;o__Flavobacteriales;f__Weeksellaceae;g__Chryseobacterium	0	0	0	0	0	0	0	0	2.21205e-05	0	0	0	0	0	0	0	0	0	0	0	1.92667e-05
d__Bacteria;k__norank_d__Bacteria;p__Bacteroidota;c__Bacteroidia;o__Flavobacteriales;f__Weeksellaceae;g__Cloacibacterium	0	0	0	0	0	0	0	0	0	0	0	0	0	0	0	0	0	0	0	0	0
d__Bacteria;k__norank_d__Bacteria;p__Bacteroidota;c__Bacteroidia;o__Flavobacteriales;f__Weeksellaceae;g__Moheibacter	0	0	0	0	0	0	0	2.33836e-05	0	0	0	0	0	0	0	0	0	0	0	0.000339233	0
d__Bacteria;k__norank_d__Bacteria;p__Bacteroidota;c__Bacteroidia;o__Flavobacteriales;f__Weeksellaceae;g__unclassified_f__Weeksellaceae	0	0	0	0	0	0	0	0	0	0	0	0	0	0	0	0	0	0	0	0	0
d__Bacteria;k__norank_d__Bacteria;p__Bacteroidota;c__Bacteroidia;o__Flavobacteriales;f__unclassified_o__Flavobacteriales;g__unclassified_o__Flavobacteriales	0	0	0	0	0	0	0	0	0	0	0	0	0	0	0	0	0	0	0	0	0
d__Bacteria;k__norank_d__Bacteria;p__Bacteroidota;c__Bacteroidia;o__Sphingobacteriales;f__AKYH767;g__norank_f__AKYH767	0	0	0	0	0	0	0	0	0	0	0	0	0	0	0	0	0	0	0	0	0
d__Bacteria;k__norank_d__Bacteria;p__Bacteroidota;c__Bacteroidia;o__Sphingobacteriales;f__FFCH9454;g__norank_f__FFCH9454	0	0	0	0	0	0	0	0	0	0	0	0	0	0	0	0	0	0	0	0	0
d__Bacteria;k__norank_d__Bacteria;p__Bacteroidota;c__Bacteroidia;o__Sphingobacteriales;f__KD3-93;g__norank_f__KD3-93	0	0	0	0	0	0	0	0	0	0	0	0	0	0	0	0	0	0	0	0	0
d__Bacteria;k__norank_d__Bacteria;p__Bacteroidota;c__Bacteroidia;o__Sphingobacteriales;f__NS11-12_marine_group;g__norank_f__NS11-12_marine_group	0	0	0	0	0	0	0	0	0	0	0	0	0	0	0	0	0	0	0	0	0
d__Bacteria;k__norank_d__Bacteria;p__Bacteroidota;c__Bacteroidia;o__Sphingobacteriales;f__Sphingobacteriaceae;g__Mucilaginibacter	0	0	0	0	0	0	0	0	8.84819e-05	0	0	0	0	0	0	0	0	0	0	0	0
d__Bacteria;k__norank_d__Bacteria;p__Bacteroidota;c__Bacteroidia;o__Sphingobacteriales;f__Sphingobacteriaceae;g__Pedobacter	0	0	0	0	0	0	0	0	0	0	0	0	0	0	0	0	0	0	0	0	0
d__Bacteria;k__norank_d__Bacteria;p__Bacteroidota;c__Bacteroidia;o__Sphingobacteriales;f__Sphingobacteriaceae;g__Sphingobacterium	0	0	0	0	0	0	0	0	0	0	0	0	0	0	0	0	0	0	0	0	0
d__Bacteria;k__norank_d__Bacteria;p__Bacteroidota;c__Bacteroidia;o__Sphingobacteriales;f__Sphingobacteriaceae;g__norank_f__Sphingobacteriaceae	0	0	0	0	0	0	0	0	0	0	0	0	0	0	0	0	0	0	0	0	0
d__Bacteria;k__norank_d__Bacteria;p__Bacteroidota;c__Bacteroidia;o__Sphingobacteriales;f__Sphingobacteriaceae;g__unclassified_f__Sphingobacteriaceae	0	0	0	0	0	0	0	0	0	0	0	0	0	0	0	0	0	0	0	0	0
d__Bacteria;k__norank_d__Bacteria;p__Bacteroidota;c__Bacteroidia;o__Sphingobacteriales;f__env.OPS_17;g__norank_f__env.OPS_17	0	0	0	0	0	0	0	0	0.000597253	0	0	0	0	0	0	0	0	0	0	0	0
d__Bacteria;k__norank_d__Bacteria;p__Bacteroidota;c__Ignavibacteria;o__Ignavibacteriales;f__Ignavibacteriaceae;g__Ignavibacterium	0	0	0	0	0	0	0	0	0	0	0	0	0	0	0	0	0	0	0	3.99098e-05	0
d__Bacteria;k__norank_d__Bacteria;p__Bacteroidota;c__Ignavibacteria;o__Ignavibacteriales;f__PHOS-HE36;g__norank_f__PHOS-HE36	0	0	0	0	0	0	0	0	0	0	0	0	0	0	0	0	0	0	0	0	0
d__Bacteria;k__norank_d__Bacteria;p__Bacteroidota;c__Kapabacteria;o__Kapabacteriales;f__norank_o__Kapabacteriales;g__norank_f__norank_o__Kapabacteriales	0	0	0	0	0	0	0	0	0	0	0	0	0	0	0	0	0	0	0	0	0
d__Bacteria;k__norank_d__Bacteria;p__Bacteroidota;c__Rhodothermia;o__Balneolales;f__Balneolaceae;g__norank_f__Balneolaceae	0	0	0	0	0	0	0	0	0	0	0	0	0	0	0	0	0	0	0	0	0
d__Bacteria;k__norank_d__Bacteria;p__Bacteroidota;c__Rhodothermia;o__Rhodothermales;f__Rhodothermaceae;g__norank_f__Rhodothermaceae	0	0	0	0	0	0	0	0	0	0	0	0	0	0	0	0	0	0	0	0	0
d__Bacteria;k__norank_d__Bacteria;p__Bdellovibrionota;c__Bdellovibrionia;o__Bacteriovoracales;f__Bacteriovoracaceae;g__Peredibacter	0	0	0	0	0	0	0	0	0	0	0	0	0	0	0	0	0	0	0	0	0
d__Bacteria;k__norank_d__Bacteria;p__Bdellovibrionota;c__Bdellovibrionia;o__Bdellovibrionales;f__Bdellovibrionaceae;g__Bdellovibrio	0	0	0	0	0	0	0	0	0	0	0	0	0	0	0	0	0	0	0	0	0
d__Bacteria;k__norank_d__Bacteria;p__Bdellovibrionota;c__Bdellovibrionia;o__Bdellovibrionales;f__Bdellovibrionaceae;g__OM27_clade	0	0	0	0	0	0	0	0	0	0	0	0	0	0	0	0	0	0	0	0	0
d__Bacteria;k__norank_d__Bacteria;p__Bdellovibrionota;c__Oligoflexia;o__0319-6G20;f__norank_o__0319-6G20;g__norank_f__norank_o__0319-6G20	0	0	0	0	0	0	0	0	2.21205e-05	0	0	0	0	0	0	0	0	0	0	0	0
d__Bacteria;k__norank_d__Bacteria;p__Bdellovibrionota;c__Oligoflexia;o__Oligoflexales;f__norank_o__Oligoflexales;g__Oligoflexus	0	0	0	0	0	0	0	0	0	0	0	0	0	0	0	0	0	0	0	1.99549e-05	0
d__Bacteria;k__norank_d__Bacteria;p__Bdellovibrionota;c__Oligoflexia;o__Oligoflexales;f__norank_o__Oligoflexales;g__norank_f__norank_o__Oligoflexales	0	0	0	0	0	0	0	0	0	0	0	0	0	0	0	0	0	0	0	0	0
d__Bacteria;k__norank_d__Bacteria;p__Caldisericota;c__Caldisericia;o__Caldisericales;f__TTA-B1;g__norank_f__TTA-B1	0	0	0	0	0	0	0	0	0	0	0	0	0	0	0	0	0	0	0	3.99098e-05	0
d__Bacteria;k__norank_d__Bacteria;p__Campilobacterota;c__Campylobacteria;o__Campylobacterales;f__Campylobacteraceae;g__Campylobacter	0	0	0	0	0	0	0	0	0	0	0	0	0	0	0	0	0	0	1.78833e-05	0.000239459	0.000500934
d__Bacteria;k__norank_d__Bacteria;p__Campilobacterota;c__Campylobacteria;o__Campylobacterales;f__Helicobacteraceae;g__Helicobacter	0	0	0	0	0	0	0	0	0	7.78483e-05	0	0	0	0	0	0	0	0	1.78833e-05	0.118193	0.435235
d__Bacteria;k__norank_d__Bacteria;p__Chloroflexi;c__AD3;o__norank_c__AD3;f__norank_o__norank_c__AD3;g__norank_f__norank_o__norank_c__AD3	0	0	0	0	0	0	0	0	0	0	0	0	0	0	0	0	0	0	0	0	0
d__Bacteria;k__norank_d__Bacteria;p__Chloroflexi;c__Anaerolineae;o__1-20;f__norank_o__1-20;g__norank_f__norank_o__1-20	0	0	0	0	0	0	0	0	0	0	0	0	0	0	0	0	0	0	0	0	0
d__Bacteria;k__norank_d__Bacteria;p__Chloroflexi;c__Anaerolineae;o__Anaerolineales;f__Anaerolineaceae;g__Anaerolinea	0	0	0	0	0	0	0	0	0	0	0	0	0	0	0	0	0	0	0	0	0
d__Bacteria;k__norank_d__Bacteria;p__Chloroflexi;c__Anaerolineae;o__Anaerolineales;f__Anaerolineaceae;g__norank_f__Anaerolineaceae	0	0	0	0	0	0	0	0	0	0	0	0	0	0	0	0	0	0	0	3.99098e-05	0
d__Bacteria;k__norank_d__Bacteria;p__Chloroflexi;c__Anaerolineae;o__Ardenticatenales;f__Ardenticatenaceae;g__norank_f__Ardenticatenaceae	0	0	0	0	0	0	0	0	0	0	0	0	0	0	0	0	0	0	0	0	0
d__Bacteria;k__norank_d__Bacteria;p__Chloroflexi;c__Anaerolineae;o__Ardenticatenales;f__norank_o__Ardenticatenales;g__norank_f__norank_o__Ardenticatenales	0	0	0	0	0	0	0	0	0	0	0	0	0	0	0	0	0	0	0	0	0
d__Bacteria;k__norank_d__Bacteria;p__Chloroflexi;c__Anaerolineae;o__Caldilineales;f__Caldilineaceae;g__Litorilinea	0	0	0	0	0	0	0	0	0	0	0	0	0	0	0	0	0	0	0	0	0
d__Bacteria;k__norank_d__Bacteria;p__Chloroflexi;c__Anaerolineae;o__Caldilineales;f__Caldilineaceae;g__norank_f__Caldilineaceae	0	0	0	0	0	0	0	0	0	0	0	0	0	0	0	0	0	0	0	3.99098e-05	0
d__Bacteria;k__norank_d__Bacteria;p__Chloroflexi;c__Anaerolineae;o__RBG-13-54-9;f__norank_o__RBG-13-54-9;g__norank_f__norank_o__RBG-13-54-9	0	0	0	0	0	0	0	0	0	0	0	0	0	0	0	0	0	0	0	0	0
d__Bacteria;k__norank_d__Bacteria;p__Chloroflexi;c__Anaerolineae;o__SBR1031;f__A4b;g__OLB13	0	0	0	0	0	0	0	0	0	0	0	0	0	0	0	0	0	0	0	0	0
d__Bacteria;k__norank_d__Bacteria;p__Chloroflexi;c__Anaerolineae;o__SBR1031;f__A4b;g__norank_f__A4b	0	0	0	0	0	0	0	0	0	0	0	0	0	0	0	0	0	0	0	0	1.92667e-05
d__Bacteria;k__norank_d__Bacteria;p__Chloroflexi;c__Anaerolineae;o__SBR1031;f__norank_o__SBR1031;g__norank_f__norank_o__SBR1031	0	0	0	0	0	0	0	0	2.21205e-05	0	0	0	0	0	0	0	0	0	0	0.000219504	1.92667e-05
d__Bacteria;k__norank_d__Bacteria;p__Chloroflexi;c__Anaerolineae;o__SJA-15;f__norank_o__SJA-15;g__norank_f__norank_o__SJA-15	0	0	0	0	0	0	0	0	0	0	0	0	0	0	0	0	0	0	0	0	0
d__Bacteria;k__norank_d__Bacteria;p__Chloroflexi;c__Anaerolineae;o__unclassified_c__Anaerolineae;f__unclassified_c__Anaerolineae;g__unclassified_c__Anaerolineae	0	0	0	0	0	0	0	0	0	0	0	0	0	0	0	0	0	0	0	0	0
d__Bacteria;k__norank_d__Bacteria;p__Chloroflexi;c__Chloroflexia;o__Chloroflexales;f__Chloroflexaceae;g__FFCH7168	0	0	0	0	0	0	0	0	0	0	0	0	0	0	0	0	0	0	0	0	0
d__Bacteria;k__norank_d__Bacteria;p__Chloroflexi;c__Chloroflexia;o__Chloroflexales;f__Roseiflexaceae;g__Roseiflexus	0	0	0	0	0	0	0	0	0	0	0	0	0	0	0	0	0	0	0	0	0
d__Bacteria;k__norank_d__Bacteria;p__Chloroflexi;c__Chloroflexia;o__Chloroflexales;f__Roseiflexaceae;g__norank_f__Roseiflexaceae	0	0	0	0	0	0	0	0	0	0	0	0	0	0	0	0	0	0	0	0	0
d__Bacteria;k__norank_d__Bacteria;p__Chloroflexi;c__Chloroflexia;o__Kallotenuales;f__AKIW781;g__norank_f__AKIW781	0	0	0	0	0	0	0	0	0	0	0	0	0	0	0	0	0	0	0	0	0
d__Bacteria;k__norank_d__Bacteria;p__Chloroflexi;c__Chloroflexia;o__Thermomicrobiales;f__AKYG1722;g__norank_f__AKYG1722	0	0	2.70285e-05	0	0	0	0	0	2.21205e-05	0	0	0	0	0	0	0	0	0	0	0.000199549	0
d__Bacteria;k__norank_d__Bacteria;p__Chloroflexi;c__Chloroflexia;o__Thermomicrobiales;f__JG30-KF-CM45;g__norank_f__JG30-KF-CM45	0	0	0	0	0	0	0	0	2.21205e-05	0	0	0	0	0	0	0	0	0	0	0.000159639	0
d__Bacteria;k__norank_d__Bacteria;p__Chloroflexi;c__Chloroflexia;o__Thermomicrobiales;f__Thermomicrobiaceae;g__Nitrolancea	0	0	0	0	0	0	0	0	0	0	0	0	0	0	0	0	0	0	0	0	1.92667e-05
d__Bacteria;k__norank_d__Bacteria;p__Chloroflexi;c__Dehalococcoidia;o__S085;f__norank_o__S085;g__norank_f__norank_o__S085	0	0	0	0	0	0	0	0	0	0	0	0	0	0	0	0	0	0	0	0	0
d__Bacteria;k__norank_d__Bacteria;p__Chloroflexi;c__Gitt-GS-136;o__norank_c__Gitt-GS-136;f__norank_o__norank_c__Gitt-GS-136;g__norank_f__norank_o__norank_c__Gitt-GS-136	0	0	0	0	0	0	0	0	0	0	0	0	0	0	0	0	0	0	0	0	0
d__Bacteria;k__norank_d__Bacteria;p__Chloroflexi;c__JG30-KF-CM66;o__norank_c__JG30-KF-CM66;f__norank_o__norank_c__JG30-KF-CM66;g__norank_f__norank_o__norank_c__JG30-KF-CM66	0	0	0	0	0	0	0	2.33836e-05	0	0	0	0	0	0	0	0	0	0	0	0	0
d__Bacteria;k__norank_d__Bacteria;p__Chloroflexi;c__KD4-96;o__norank_c__KD4-96;f__norank_o__norank_c__KD4-96;g__norank_f__norank_o__norank_c__KD4-96	0	0	0	0	0	0	0	0	0	0	0	0	0	0	0	0	0	0	0	0	0
d__Bacteria;k__norank_d__Bacteria;p__Chloroflexi;c__Ktedonobacteria;o__B10-SB3A;f__norank_o__B10-SB3A;g__norank_f__norank_o__B10-SB3A	0	0	0	0	0	0	0	0	0	0	0	0	0	0	0	0	0	0	0	0	0
d__Bacteria;k__norank_d__Bacteria;p__Chloroflexi;c__Ktedonobacteria;o__C0119;f__norank_o__C0119;g__norank_f__norank_o__C0119	0	0	0	0	0	0	0	0	0	0	0	0	0	0	0	0	0	0	0	0	0
d__Bacteria;k__norank_d__Bacteria;p__Chloroflexi;c__Ktedonobacteria;o__Ktedonobacterales;f__JG30-KF-AS9;g__norank_f__JG30-KF-AS9	0	0	0	0	0	0	0	0	0	0	0	0	0	0	0	0	0	0	0	0	0
d__Bacteria;k__norank_d__Bacteria;p__Chloroflexi;c__Ktedonobacteria;o__Ktedonobacterales;f__Ktedonobacteraceae;g__1921-2	0	0	0	0	0	0	0	0	0	0	0	0	0	0	0	0	0	0	0	0	0
d__Bacteria;k__norank_d__Bacteria;p__Chloroflexi;c__Ktedonobacteria;o__Ktedonobacterales;f__Ktedonobacteraceae;g__1921-3	0	0	0	0	0	0	0	0	0	0	0	0	0	0	0	0	0	0	0	0	0
d__Bacteria;k__norank_d__Bacteria;p__Chloroflexi;c__Ktedonobacteria;o__Ktedonobacterales;f__Ktedonobacteraceae;g__JG30a-KF-32	0	0	0	0	0	0	0	0	0	0	0	0	0	0	0	0	0	0	0	0	0
d__Bacteria;k__norank_d__Bacteria;p__Chloroflexi;c__Ktedonobacteria;o__Ktedonobacterales;f__Ktedonobacteraceae;g__Ktedonobacter	0	0	0	0	0	0	0	0	0	0	0	0	0	0	0	0	0	0	0	0	0
d__Bacteria;k__norank_d__Bacteria;p__Chloroflexi;c__Ktedonobacteria;o__Ktedonobacterales;f__Ktedonobacteraceae;g__norank_f__Ktedonobacteraceae	0	0	0	0	0	0	0	0	0	0	0	0	0	0	0	0	0	0	0	0	0
d__Bacteria;k__norank_d__Bacteria;p__Chloroflexi;c__Ktedonobacteria;o__Ktedonobacterales;f__Ktedonobacteraceae;g__unclassified_f__Ktedonobacteraceae	0	0	0	0	0	0	0	0	0	0	0	0	0	0	0	0	0	0	0	0	0
d__Bacteria;k__norank_d__Bacteria;p__Chloroflexi;c__OLB14;o__norank_c__OLB14;f__norank_o__norank_c__OLB14;g__norank_f__norank_o__norank_c__OLB14	0	0	0	0	0	0	0	0	0	0	0	0	0	0	0	0	0	0	0	0.000259414	0
d__Bacteria;k__norank_d__Bacteria;p__Chloroflexi;c__TK10;o__norank_c__TK10;f__norank_o__norank_c__TK10;g__norank_f__norank_o__norank_c__TK10	0	0	0	0	0	0	0	0	0	0	0	0	0	0	0	0	0	0	0	0	0
d__Bacteria;k__norank_d__Bacteria;p__Cyanobacteria;c__Cyanobacteriia;o__Chloroplast;f__norank_o__Chloroplast;g__norank_f__norank_o__Chloroplast	0	0	0	0	0	0	0	0	0	0	0	0	0	0	3.6491e-05	0	0	0	0	0	0
d__Bacteria;k__norank_d__Bacteria;p__Cyanobacteria;c__Cyanobacteriia;o__Cyanobacteriales;f__Nostocaceae;g__Scytonema_UTEX_2349	0	0	0	0	0	0	0	0	0	0	0	0	0	0	0	0	0	0	0	0	0
d__Bacteria;k__norank_d__Bacteria;p__Cyanobacteria;c__Cyanobacteriia;o__Oxyphotobacteria_Incertae_Sedis;f__unclassified_o__Oxyphotobacteria_Incertae_Sedis;g__Leptolyngbya_EcFYyyy-00	0	0	0	0	0	0	0	0	0	0	0	0	0	0	0	0	0	0	0	0	0
d__Bacteria;k__norank_d__Bacteria;p__Cyanobacteria;c__Cyanobacteriia;o__Synechococcales;f__Cyanobiaceae;g__Cyanobium_PCC-6307	0	0	0	0	0	0	0	0	0	0	0	0	0	0	0	0	0	0	0	0	0
d__Bacteria;k__norank_d__Bacteria;p__Cyanobacteria;c__Sericytochromatia;o__norank_c__Sericytochromatia;f__norank_o__norank_c__Sericytochromatia;g__norank_f__norank_o__norank_c__Sericytochromatia	0	0	0	0	0	0	0	0	0	0	0	0	0	0	0	0	0	0	0	0	0
d__Bacteria;k__norank_d__Bacteria;p__Cyanobacteria;c__Vampirivibrionia;o__Gastranaerophilales;f__norank_o__Gastranaerophilales;g__norank_f__norank_o__Gastranaerophilales	0	0	0	0	0	0	0	0	0	0	0	0	9.00058e-05	0	0	0	0	0	0.000304017	0.00121725	0.0001734
d__Bacteria;k__norank_d__Bacteria;p__Cyanobacteria;c__Vampirivibrionia;o__Obscuribacterales;f__Obscuribacteraceae;g__Candidatus_Obscuribacter	0	0	0	0	0	0	0	0	0	0	0	0	0	0	0	0	0	0	0	0	0
d__Bacteria;k__norank_d__Bacteria;p__Cyanobacteria;c__Vampirivibrionia;o__Obscuribacterales;f__Obscuribacteraceae;g__norank_f__Obscuribacteraceae	0	0	0	0	0	0	0	0	0	0	0	0	0	0	0	0	0	0	0	0	0
d__Bacteria;k__norank_d__Bacteria;p__Dadabacteria;c__Dadabacteriia;o__Dadabacteriales;f__norank_o__Dadabacteriales;g__norank_f__norank_o__Dadabacteriales	0	0	0	0	0	0	0	0	0	0	0	0	0	0	0	0	0	0	0	0	0
d__Bacteria;k__norank_d__Bacteria;p__Deferribacterota;c__Deferribacteres;o__Deferribacterales;f__Deferribacteraceae;g__Mucispirillum	0	0	0	0	0	0	0	0	0	1.94621e-05	0	0	0	0	0	0	0	0	0	0.018139	3.85334e-05
d__Bacteria;k__norank_d__Bacteria;p__Deinococcota;c__Deinococci;o__Deinococcales;f__Deinococcaceae;g__Deinococcus	0	0	0	0	0	0	0	0	6.63614e-05	0	0	0	0	0	0	0	0	0	0	0	0
d__Bacteria;k__norank_d__Bacteria;p__Deinococcota;c__Deinococci;o__Deinococcales;f__Trueperaceae;g__Truepera	0	0	0	0	0	0	0	2.33836e-05	0	0	0	0	0	0	0	0	0	0	0	0.000538782	0
d__Bacteria;k__norank_d__Bacteria;p__Deinococcota;c__Deinococci;o__Thermales;f__Thermaceae;g__Meiothermus	0	0	0	0	0	0	0	2.33836e-05	0	0	0	0	0	0	0	0	0	0	0	3.99098e-05	0
d__Bacteria;k__norank_d__Bacteria;p__Deinococcota;c__Deinococci;o__Thermales;f__Thermaceae;g__Thermus	0	0	0	0	0	0	0	0	0	0	0	0	0	0	0	0	0	0	0	0	0
d__Bacteria;k__norank_d__Bacteria;p__Dependentiae;c__Babeliae;o__Babeliales;f__Vermiphilaceae;g__norank_f__Vermiphilaceae	0	0	0	0	0	0	0	0	0	0	0	0	0	0	0	0	0	0	0	0	0
d__Bacteria;k__norank_d__Bacteria;p__Dependentiae;c__Babeliae;o__Babeliales;f__norank_o__Babeliales;g__norank_f__norank_o__Babeliales	0	0	0	0	0	0	0	0	0	0	0	0	0	0	0	0	0	0	0	0	0
d__Bacteria;k__norank_d__Bacteria;p__Desulfobacterota;c__Desulfobacteria;o__Desulfatiglandales;f__Desulfatiglandaceae;g__Desulfatiglans	0	0	0	0	0	0	0	0	0	0	0	0	0	0	0	0	0	0	0	0	0
d__Bacteria;k__norank_d__Bacteria;p__Desulfobacterota;c__Desulfobacteria;o__Desulfobacterales;f__Desulfobacteraceae;g__Desulfobacterium	0	0	0	0	0	0	0	0	0	0	0	0	0	0	0	0	0	0	0	0	0
d__Bacteria;k__norank_d__Bacteria;p__Desulfobacterota;c__Desulfobulbia;o__Desulfobulbales;f__Desulfocapsaceae;g__Desulfobacterium_catecholicum_group	0	0	0	0	0	0	0	0	0	0	0	0	0	0	0	0	0	0	0	0	0
d__Bacteria;k__norank_d__Bacteria;p__Desulfobacterota;c__Desulfobulbia;o__Desulfobulbales;f__Desulfocapsaceae;g__unclassified_f__Desulfocapsaceae	0	0	0	0	0	0	0	0	0	0	0	0	0	0	0	0	0	0	0	0	0
d__Bacteria;k__norank_d__Bacteria;p__Desulfobacterota;c__Desulfobulbia;o__Desulfobulbales;f__norank_o__Desulfobulbales;g__norank_f__norank_o__Desulfobulbales	0	0	0	0	0	0	0	0	0	0	0	0	0	0	0	0	0	0	0	0	0
d__Bacteria;k__norank_d__Bacteria;p__Desulfobacterota;c__Desulfovibrionia;o__Desulfovibrionales;f__Desulfovibrionaceae;g__Bilophila	0	0	0	0	0	0	0	0	0	0	0	0.000293681	0	1.68654e-05	0.000255437	1.61381e-05	0	1.85715e-05	0.000143067	9.97745e-05	3.85334e-05
d__Bacteria;k__norank_d__Bacteria;p__Desulfobacterota;c__Desulfovibrionia;o__Desulfovibrionales;f__Desulfovibrionaceae;g__Desulfovibrio	0	0	0	0	0	0	0	0	0	0	0	1.72753e-05	3.60023e-05	0.000101192	0.000565611	0.00100056	0	0.000742859	0.0658464	0.0331251	0.00277441
d__Bacteria;k__norank_d__Bacteria;p__Desulfobacterota;c__Desulfovibrionia;o__Desulfovibrionales;f__Desulfovibrionaceae;g__Mailhella	0	0	0	0	0	0	0	0	0	0	0	0	0	1.68654e-05	0	0	0	0	0	0.000219504	9.63335e-05
d__Bacteria;k__norank_d__Bacteria;p__Desulfobacterota;c__Desulfovibrionia;o__Desulfovibrionales;f__Desulfovibrionaceae;g__norank_f__Desulfovibrionaceae	0	0	0	0	0	0	0	0	0	0	0	0	0	1.68654e-05	0	0	0	0	5.365e-05	0.149342	0.00768742
d__Bacteria;k__norank_d__Bacteria;p__Desulfobacterota;c__Desulfovibrionia;o__Desulfovibrionales;f__Desulfovibrionaceae;g__unclassified_f__Desulfovibrionaceae	0	0	0	0	0	0	0	0	0	0	0	0	0	0	0	0	0	0	0	7.98196e-05	5.78001e-05
d__Bacteria;k__norank_d__Bacteria;p__Desulfobacterota;c__Desulfuromonadia;o__Bradymonadales;f__norank_o__Bradymonadales;g__norank_f__norank_o__Bradymonadales	0	0	0	0	0	2.12608e-05	0	0	0	0	0	3.45507e-05	0	0	0	0	0	1.85715e-05	0	0	0
d__Bacteria;k__norank_d__Bacteria;p__Desulfobacterota;c__Desulfuromonadia;o__PB19;f__norank_o__PB19;g__norank_f__norank_o__PB19	0	0	0	0	0	0	0	0	0	0	0	0	0	0	0	0	0	0	0	0	0
d__Bacteria;k__norank_d__Bacteria;p__Desulfobacterota;c__Syntrophobacteria;o__Syntrophobacterales;f__Syntrophobacteraceae;g__norank_f__Syntrophobacteraceae	0	0	0	0	0	0	0	0	0	0	0	0	0	0	0	0	0	0	0	0	0
d__Bacteria;k__norank_d__Bacteria;p__Desulfobacterota;c__Syntrophobacteria;o__Syntrophobacterales;f__norank_o__Syntrophobacterales;g__norank_f__norank_o__Syntrophobacterales	0	0	0	0	0	0	0	0	0	0	0	0	0	0	0	0	0	0	0	0	0
d__Bacteria;k__norank_d__Bacteria;p__Desulfobacterota;c__norank_p__Desulfobacterota;o__norank_c__norank_p__Desulfobacterota;f__norank_o__norank_c__norank_p__Desulfobacterota;g__norank_f__norank_o__norank_c__norank_p__Desulfobacterota	0	0	0	0	0	0	0	0	0	0	0	0	0	0	0	0	0	0	0	0	0
d__Bacteria;k__norank_d__Bacteria;p__Elusimicrobiota;c__Elusimicrobia;o__Elusimicrobiales;f__Elusimicrobiaceae;g__Elusimicrobium	0	0	0	0	0	0	0	0	0	0	0	0	0	0	0	0	0	0	0	0	0.000154134
d__Bacteria;k__norank_d__Bacteria;p__Elusimicrobiota;c__Elusimicrobia;o__Lineage_IV;f__norank_o__Lineage_IV;g__norank_f__norank_o__Lineage_IV	0	0	0	0	0	0	0	0	0	0	0	0	0	0	0	0	0	0	0	0	0
d__Bacteria;k__norank_d__Bacteria;p__Entotheonellaeota;c__Entotheonellia;o__Entotheonellales;f__Entotheonellaceae;g__norank_f__Entotheonellaceae	0	0	0	0	0	0	0	0	0	0	0	0	0	0	0	0	0	0	0	0	0
d__Bacteria;k__norank_d__Bacteria;p__Fibrobacterota;c__Fibrobacteria;o__Fibrobacterales;f__Fibrobacteraceae;g__possible_genus_04	0	0	0	0	0	0	0	0	0	0	0	0	0	0	0	0	0	0	0	0	0
d__Bacteria;k__norank_d__Bacteria;p__Firmicutes;c__Bacilli;o__Acholeplasmatales;f__Acholeplasmataceae;g__Acholeplasma	0	0	0	0	0	0	0	0	0	0	0	0	0	0	0	0	0	0	0	0	0
d__Bacteria;k__norank_d__Bacteria;p__Firmicutes;c__Bacilli;o__Bacillales;f__Bacillaceae;g__Bacillus	3.83612e-05	0	0.0011352	0	0	0	0	2.33836e-05	2.21205e-05	1.94621e-05	0	0	1.80012e-05	0	0	0	0	0	0	1.99549e-05	1.92667e-05
d__Bacteria;k__norank_d__Bacteria;p__Firmicutes;c__Bacilli;o__Bacillales;f__Bacillaceae;g__Fictibacillus	0	0	0	0	0	0	0	0	0	0	0	0	0	0	0	0	0	0	0	0	0
d__Bacteria;k__norank_d__Bacteria;p__Firmicutes;c__Bacilli;o__Bacillales;f__Bacillaceae;g__Gracilibacillus	0	0	0	0	0	0	0	0	0	0	0	0	0	0	0	0	0	0	0	0	0
d__Bacteria;k__norank_d__Bacteria;p__Firmicutes;c__Bacilli;o__Bacillales;f__Bacillaceae;g__Oceanobacillus	0	0	0	0	0	0	0	0	0	0	0	0	0	0	0	0	0	0	0	0	0
d__Bacteria;k__norank_d__Bacteria;p__Firmicutes;c__Bacilli;o__Bacillales;f__Bacillaceae;g__Virgibacillus	0	0	0	0	0	0	0	0	0	0	0	0	0	0	0	0	0	0	0	0	0
d__Bacteria;k__norank_d__Bacteria;p__Firmicutes;c__Bacilli;o__Bacillales;f__Planococcaceae;g__Lysinibacillus	0	0	0	0	0	0	0	0	0	0	0	0	0	0	0	0	0	0	0	0	3.85334e-05
d__Bacteria;k__norank_d__Bacteria;p__Firmicutes;c__Bacilli;o__Bacillales;f__Planococcaceae;g__Paenisporosarcina	0	0	0	0	0	0	0	2.33836e-05	0	0	0	0	0	0	0	0	0	0	0	0	0
d__Bacteria;k__norank_d__Bacteria;p__Firmicutes;c__Bacilli;o__Bacillales;f__Planococcaceae;g__Rummeliibacillus	0	0	2.70285e-05	0	0	0	0	0	0	0	0	0	0	0	0	0	0	0	0	0	0
d__Bacteria;k__norank_d__Bacteria;p__Firmicutes;c__Bacilli;o__Bacillales;f__Planococcaceae;g__Solibacillus	0	0	0	0	0	0	0	0	0	0	0	0	0	0	0	0	0	0	0	0	0
d__Bacteria;k__norank_d__Bacteria;p__Firmicutes;c__Bacilli;o__Bacillales;f__Planococcaceae;g__Sporosarcina	0	0	0	0	0	0	0	0	0	0	0	0	0	0	0	0	0	0	0	0	0
d__Bacteria;k__norank_d__Bacteria;p__Firmicutes;c__Bacilli;o__Bacillales;f__Sporolactobacillaceae;g__unclassified_f__Sporolactobacillaceae	0	0	0	0	0	0	0	0	0	0	0	0	0	0	0	0	0	0	0	1.99549e-05	0
d__Bacteria;k__norank_d__Bacteria;p__Firmicutes;c__Bacilli;o__Erysipelotrichales;f__Erysipelatoclostridiaceae;g__Catenibacterium	0	0	0	0	0	0	0	0	0	0	0	1.72753e-05	0	0	0	0.0064714	0.000356648	0.0013	0.00409528	0.000478918	0.000366067
d__Bacteria;k__norank_d__Bacteria;p__Firmicutes;c__Bacilli;o__Erysipelotrichales;f__Erysipelatoclostridiaceae;g__Erysipelatoclostridium	0	0	0	0	0	0	0	0.0101953	0.0154843	1.94621e-05	0	0	0	8.4327e-05	0.000109473	3.22763e-05	0	0	0	0	1.92667e-05
d__Bacteria;k__norank_d__Bacteria;p__Firmicutes;c__Bacilli;o__Erysipelotrichales;f__Erysipelatoclostridiaceae;g__Sharpea	0	0	0	0	0	0	0	0	0	3.89241e-05	0	0	0	0	0	0	0	0	0.00237848	9.97745e-05	0.000308267
d__Bacteria;k__norank_d__Bacteria;p__Firmicutes;c__Bacilli;o__Erysipelotrichales;f__Erysipelatoclostridiaceae;g__UCG-004	0	0	0	0	0	0	0	0	0	0.000272469	0	0	0	0	0	0	0	0	0	0.000279369	1.92667e-05
d__Bacteria;k__norank_d__Bacteria;p__Firmicutes;c__Bacilli;o__Erysipelotrichales;f__Erysipelatoclostridiaceae;g__unclassified_f__Erysipelatoclostridiaceae	0	0	0	0	0	0	0	0	0	0.000155697	0	0	0	0	0	0	0	0	0	0	0
d__Bacteria;k__norank_d__Bacteria;p__Firmicutes;c__Bacilli;o__Erysipelotrichales;f__Erysipelotrichaceae;g__Allobaculum	0	0	0	0	0	0	0	0	0	0	0	0	0	0	0	0	0	0	0	0	0
d__Bacteria;k__norank_d__Bacteria;p__Firmicutes;c__Bacilli;o__Erysipelotrichales;f__Erysipelotrichaceae;g__Catenisphaera	0	0	0	0	0	0	0.019262	0	0	0.000330855	8.95817e-05	0.000760115	0.00403226	0	0	0.000468006	1.98138e-05	0.000334287	0	0.000439008	9.63335e-05
d__Bacteria;k__norank_d__Bacteria;p__Firmicutes;c__Bacilli;o__Erysipelotrichales;f__Erysipelotrichaceae;g__Clostridium_innocuum_group	0	0	0	3.75164e-05	2.42642e-05	2.12608e-05	2.57858e-05	0.014568	0.000110602	3.89241e-05	4.47908e-05	0	0	0	3.6491e-05	1.61381e-05	0	0	0	3.99098e-05	0
d__Bacteria;k__norank_d__Bacteria;p__Firmicutes;c__Bacilli;o__Erysipelotrichales;f__Erysipelotrichaceae;g__Dubosiella	0	0	0	0	0	0	0	0	2.21205e-05	0	2.23954e-05	0	0	0	0	0	0	0	0	0	0
d__Bacteria;k__norank_d__Bacteria;p__Firmicutes;c__Bacilli;o__Erysipelotrichales;f__Erysipelotrichaceae;g__Erysipelothrix	0	0	0	0	0	0	0	0	0	0	0	0	0	0	0	3.22763e-05	0	0	0	0	0
d__Bacteria;k__norank_d__Bacteria;p__Firmicutes;c__Bacilli;o__Erysipelotrichales;f__Erysipelotrichaceae;g__Faecalibaculum	0	0	0	0	0	0	0	0	0	0	0	0	0	0	0	0	0	0	0	0	0
d__Bacteria;k__norank_d__Bacteria;p__Firmicutes;c__Bacilli;o__Erysipelotrichales;f__Erysipelotrichaceae;g__Faecalicoccus	0	0	0	0	0	2.12608e-05	0.000386787	7.01508e-05	0	0.00755128	2.23954e-05	1.72753e-05	0.000396025	0.000134923	0.00129543	6.45526e-05	3.96275e-05	0	5.365e-05	0	0
d__Bacteria;k__norank_d__Bacteria;p__Firmicutes;c__Bacilli;o__Erysipelotrichales;f__Erysipelotrichaceae;g__Faecalitalea	0	0	0	0	0	0	0	0	0	0	0	0	0	0	0	0	0	0	0	0	0
d__Bacteria;k__norank_d__Bacteria;p__Firmicutes;c__Bacilli;o__Erysipelotrichales;f__Erysipelotrichaceae;g__Holdemanella	0	0	0	0	0	0.0132455	0.000335216	0.0025722	0.000132723	0.0506987	0	0.000103652	0.00167411	0.00239489	0.00072982	0.00724603	0.000495344	0.000575716	0.0112844	9.97745e-05	0.000269734
d__Bacteria;k__norank_d__Bacteria;p__Firmicutes;c__Bacilli;o__Erysipelotrichales;f__Erysipelotrichaceae;g__Holdemania	0	0	0	0	0	0	0.000773575	0.000374138	0	0	0	3.45507e-05	1.80012e-05	8.4327e-05	0.000109473	0	0	1.85715e-05	0	0	0
d__Bacteria;k__norank_d__Bacteria;p__Firmicutes;c__Bacilli;o__Erysipelotrichales;f__Erysipelotrichaceae;g__Ileibacterium	0	0	0	0	0	0	0	0	0	0	0	0	0	0	0	0	0	0	0	0	0
d__Bacteria;k__norank_d__Bacteria;p__Firmicutes;c__Bacilli;o__Erysipelotrichales;f__Erysipelotrichaceae;g__Solobacterium	0	0	0	0	0	6.37823e-05	2.57858e-05	0.000607974	2.21205e-05	1.94621e-05	4.47908e-05	1.72753e-05	0	0	1.82455e-05	6.45526e-05	0	0	0	0	1.92667e-05
d__Bacteria;k__norank_d__Bacteria;p__Firmicutes;c__Bacilli;o__Erysipelotrichales;f__Erysipelotrichaceae;g__Turicibacter	0.000498696	0	0.00089194	0.000281373	0.00247495	0.000722866	0.000232072	0.00058459	0	0	0.00221715	0.00386967	0.00408626	5.05962e-05	0.000200701	8.06907e-05	0	0.000408573	0.000143067	0	3.85334e-05
d__Bacteria;k__norank_d__Bacteria;p__Firmicutes;c__Bacilli;o__Erysipelotrichales;f__Erysipelotrichaceae;g__norank_f__Erysipelotrichaceae	0	0	0	0	0	2.12608e-05	0.0105722	0	0	0.000428166	0.00597958	0.000155478	0.0140949	0	5.47365e-05	3.22763e-05	0	0.0268915	3.57667e-05	0.000319278	0.000308267
d__Bacteria;k__norank_d__Bacteria;p__Firmicutes;c__Bacilli;o__Erysipelotrichales;f__Erysipelotrichaceae;g__unclassified_f__Erysipelotrichaceae	0	0	0	0	0	0	0	0	0	0	0	0	0	0	0	0	0	0	0	0	0
d__Bacteria;k__norank_d__Bacteria;p__Firmicutes;c__Bacilli;o__Exiguobacterales;f__Exiguobacteraceae;g__Exiguobacterium	0	0	0	0	0	0	0	0	0	0	0	0	0	0	0	0	0	0	0	0	0
d__Bacteria;k__norank_d__Bacteria;p__Firmicutes;c__Bacilli;o__Lactobacillales;f__Aerococcaceae;g__Aerococcus	0	0.000180427	0.0015136	9.3791e-05	0.000630869	0	0	0	0	0	0	0	0	0	0	0	0	0	0	0	0
d__Bacteria;k__norank_d__Bacteria;p__Firmicutes;c__Bacilli;o__Lactobacillales;f__Aerococcaceae;g__Facklamia	3.83612e-05	0	0.000459484	5.62746e-05	2.42642e-05	0	0	0	0	0	0	0	0	0	0	0	0	0	0	0	0
d__Bacteria;k__norank_d__Bacteria;p__Firmicutes;c__Bacilli;o__Lactobacillales;f__Aerococcaceae;g__Globicatella	7.67224e-05	0	0.000432456	0.00106922	9.70568e-05	0.000297651	0.000257858	2.33836e-05	0	1.94621e-05	2.23954e-05	3.45507e-05	1.80012e-05	0.000151789	5.47365e-05	0.000742355	0	5.57144e-05	5.365e-05	0	5.78001e-05
d__Bacteria;k__norank_d__Bacteria;p__Firmicutes;c__Bacilli;o__Lactobacillales;f__Aerococcaceae;g__Ignavigranum	0	0	2.70285e-05	0	0	0	0	0	0	0	0	0	0	0	0	0	0	0	0	0	0
d__Bacteria;k__norank_d__Bacteria;p__Firmicutes;c__Bacilli;o__Lactobacillales;f__Aerococcaceae;g__unclassified_f__Aerococcaceae	0	0	0	0	0	0	0	0	0	0	0	0	0	0	0	4.84144e-05	0	0	0	0	0
d__Bacteria;k__norank_d__Bacteria;p__Firmicutes;c__Bacilli;o__Lactobacillales;f__Carnobacteriaceae;g__Alkalibacterium	0	0	0	0	0	0	0	0	0	0	0	0	0	0	0	0	0	0	0	0	0
d__Bacteria;k__norank_d__Bacteria;p__Firmicutes;c__Bacilli;o__Lactobacillales;f__Carnobacteriaceae;g__Granulicatella	3.83612e-05	3.60855e-05	0	5.62746e-05	2.42642e-05	0	0	7.01508e-05	6.63614e-05	0	0	0	0	0	0	0.000209796	0	1.85715e-05	0	1.99549e-05	0
d__Bacteria;k__norank_d__Bacteria;p__Firmicutes;c__Bacilli;o__Lactobacillales;f__Enterococcaceae;g__Enterococcus	0.409276	0.379258	0.0337856	0.237291	0.11807	0.000191347	0.00319744	0.000140302	0.000641494	0	0.00270985	0.000120927	1.80012e-05	0.000758943	0.00072982	1.61381e-05	0.65643	0.000260001	5.365e-05	0.00107756	0.00102114
d__Bacteria;k__norank_d__Bacteria;p__Firmicutes;c__Bacilli;o__Lactobacillales;f__Lactobacillaceae;g__Lactobacillus	0.0763772	0.0322604	0.037948	0.00317014	0.0010191	0.861295	0.346304	0.659067	0.107528	0.227706	0.550882	0.420965	0.367422	0.748014	0.585152	0.320729	0.0231623	0.43877	0.668211	0.0857462	0.142246
d__Bacteria;k__norank_d__Bacteria;p__Firmicutes;c__Bacilli;o__Lactobacillales;f__Lactobacillaceae;g__Pediococcus	0	0	0	0	0	0	0	0	0	0	0	0	0	0	0	0	0	0	1.78833e-05	5.98647e-05	0.000500934
d__Bacteria;k__norank_d__Bacteria;p__Firmicutes;c__Bacilli;o__Lactobacillales;f__Leuconostocaceae;g__Leuconostoc	0	0	0	0	0	0	0	0	0	0	0	0	0	0	0	0	0	0	1.78833e-05	0	3.85334e-05
d__Bacteria;k__norank_d__Bacteria;p__Firmicutes;c__Bacilli;o__Lactobacillales;f__Leuconostocaceae;g__Weissella	0.00111248	0.00364463	0	0	0.00315434	0	0	0	0	0	0	0	0	1.68654e-05	0	3.22763e-05	0	0	0	0	0
d__Bacteria;k__norank_d__Bacteria;p__Firmicutes;c__Bacilli;o__Lactobacillales;f__Streptococcaceae;g__Lactococcus	3.83612e-05	0.000613453	0.000135142	0.000131307	0.0367845	0	0	0	0.00316323	0	0	0	0	0	0	0	0	0	0	0	0
d__Bacteria;k__norank_d__Bacteria;p__Firmicutes;c__Bacilli;o__Lactobacillales;f__Streptococcaceae;g__Streptococcus	0.0945987	0.0838265	0.4054	0.17145	0.24138	0.0264271	0.196282	0.0296504	0.479461	0.00780429	0.124518	0.0190201	0.00615639	0.00522827	0.00664137	0.299492	0.059362	0.0332801	0.0716406	0.00209526	0.00554881
d__Bacteria;k__norank_d__Bacteria;p__Firmicutes;c__Bacilli;o__Lactobacillales;f__Streptococcaceae;g__unclassified_f__Streptococcaceae	0.0107028	0.011836	0.00613547	0.0207278	0.0237789	4.25215e-05	0.000567288	0	0	0	0.000134372	5.1826e-05	0	0	0	6.45526e-05	0.0213394	0	0.000411317	0	0
d__Bacteria;k__norank_d__Bacteria;p__Firmicutes;c__Bacilli;o__Lactobacillales;f__unclassified_o__Lactobacillales;g__unclassified_o__Lactobacillales	0.00510204	0.00364463	0.00724363	0.0199962	0.0144857	0.0191985	0.0238777	0.000350754	0.000287566	0.00243276	0.0231793	0.00718654	0.00183612	0.00376098	0.0028463	0.0327766	0.0168813	0.00763288	0.032798	0	1.92667e-05
d__Bacteria;k__norank_d__Bacteria;p__Firmicutes;c__Bacilli;o__Paenibacillales;f__Paenibacillaceae;g__Ammoniibacillus	0	0	0	0	0	0	0	0	0	0	0	0	0	0	0	0	0	0	0	0	0
d__Bacteria;k__norank_d__Bacteria;p__Firmicutes;c__Bacilli;o__Paenibacillales;f__Paenibacillaceae;g__Ammoniphilus	0	0	0	0	0	0	0	0	0	0	0	0	0	0	0	0	0	0	0	0	0
d__Bacteria;k__norank_d__Bacteria;p__Firmicutes;c__Bacilli;o__Paenibacillales;f__Paenibacillaceae;g__Cohnella	0	0	0	0	0	0	0	0	0	0	0	0	0	0	0	0	0	0	0	0	0
d__Bacteria;k__norank_d__Bacteria;p__Firmicutes;c__Bacilli;o__Paenibacillales;f__Paenibacillaceae;g__Paenibacillus	0	0	0	0	0	0	0	0	0	0	0	0	0	0	0	0	0	0	0	0	0
d__Bacteria;k__norank_d__Bacteria;p__Firmicutes;c__Bacilli;o__RF39;f__norank_o__RF39;g__norank_f__norank_o__RF39	0	0	0	0	0	0	0	0	0	0	0	0	0.00270017	0	0	0	0	7.42859e-05	0	0.000379143	0.000289001
d__Bacteria;k__norank_d__Bacteria;p__Firmicutes;c__Bacilli;o__Staphylococcales;f__Gemellaceae;g__Gemella	0	0	0.000405427	0.000131307	0	0.000106304	0	2.33836e-05	0.000132723	0	2.23954e-05	0	3.60023e-05	5.05962e-05	0	0.000225934	0	5.57144e-05	0	1.99549e-05	3.85334e-05
d__Bacteria;k__norank_d__Bacteria;p__Firmicutes;c__Bacilli;o__Staphylococcales;f__Staphylococcaceae;g__Jeotgalicoccus	0	0	0	0	0	0	0	0	0	0	0	0	0	0	0	0	0	0	0	0	0
d__Bacteria;k__norank_d__Bacteria;p__Firmicutes;c__Bacilli;o__Staphylococcales;f__Staphylococcaceae;g__Macrococcus	0.000460335	0.00039694	0	0.000112549	2.42642e-05	0	0	0	0	0	0	0	0	0	0	0	0	0	0	0	0
d__Bacteria;k__norank_d__Bacteria;p__Firmicutes;c__Bacilli;o__Staphylococcales;f__Staphylococcaceae;g__Staphylococcus	0.0534755	0.00137125	0.0347046	0.0284937	0.120399	0	2.57858e-05	2.33836e-05	0.000619373	3.89241e-05	2.23954e-05	0	5.40035e-05	0	5.47365e-05	0.000274348	1.98138e-05	1.85715e-05	3.57667e-05	0.000119729	0
d__Bacteria;k__norank_d__Bacteria;p__Firmicutes;c__Bacilli;o__Thermoactinomycetales;f__Thermoactinomycetaceae;g__Kroppenstedtia	0	0	0	0	0	0	0	0	0	0	0	0	0	0	0	0	0	0	0	0	0
d__Bacteria;k__norank_d__Bacteria;p__Firmicutes;c__Bacilli;o__Thermoactinomycetales;f__Thermoactinomycetaceae;g__Shimazuella	0	0	0	0	0	0	0	0	0	0	0	0	0	0	0	0	0	0	0	0	0
d__Bacteria;k__norank_d__Bacteria;p__Firmicutes;c__Bacilli;o__Thermoactinomycetales;f__Thermoactinomycetaceae;g__norank_f__Thermoactinomycetaceae	0	0	0	0	0	0	0	0	0	0	0	0	0	0	0	0	0	0	0	0	0
d__Bacteria;k__norank_d__Bacteria;p__Firmicutes;c__Bacilli;o__unclassified_c__Bacilli;f__unclassified_c__Bacilli;g__unclassified_c__Bacilli	3.83612e-05	0	0.000162171	1.87582e-05	0.00121321	0.00055278	0.00113458	0	0	0.00105095	0.000179163	0.000950143	0.00117007	0.00040477	0.000109473	0	0	0.00213572	0.000304017	0	0
d__Bacteria;k__norank_d__Bacteria;p__Firmicutes;c__Clostridia;o__Christensenellales;f__Christensenellaceae;g__Christensenella	0	0	0	0	0	0	5.15716e-05	0	0	0	0	0.000241855	0	5.05962e-05	3.6491e-05	0.00025821	0	0	3.57667e-05	5.98647e-05	1.92667e-05
d__Bacteria;k__norank_d__Bacteria;p__Firmicutes;c__Clostridia;o__Christensenellales;f__Christensenellaceae;g__Christensenellaceae_R-7_group	0	0	0	0	0	0.000318911	0.00131508	2.33836e-05	0	0.00155697	0.0107274	0.00708289	0.032006	0.00165281	0.00136841	0.00424433	0	0.0179215	0.000250367	0.000578692	0.00454694
d__Bacteria;k__norank_d__Bacteria;p__Firmicutes;c__Clostridia;o__Christensenellales;f__Christensenellaceae;g__norank_f__Christensenellaceae	0	0	0	0	0	0	0	0	0	0	0	0	0	0	0	6.45526e-05	0	0	0	0	0
d__Bacteria;k__norank_d__Bacteria;p__Firmicutes;c__Clostridia;o__Clostridia_UCG-014;f__norank_o__Clostridia_UCG-014;g__norank_f__norank_o__Clostridia_UCG-014	0	0	0	0	0	4.25215e-05	0	0	0	0	0	0	0.000432028	1.68654e-05	0	0	0	0.00204286	1.78833e-05	0.000279369	0.0019652
d__Bacteria;k__norank_d__Bacteria;p__Firmicutes;c__Clostridia;o__Clostridia_vadinBB60_group;f__norank_o__Clostridia_vadinBB60_group;g__norank_f__norank_o__Clostridia_vadinBB60_group	0	0	0	0	0	0	0	9.35344e-05	0	0.000408703	0.000268745	0.000103652	0.00016201	3.37308e-05	0	0	0	0.000222858	0	0.000838106	0.000231201
d__Bacteria;k__norank_d__Bacteria;p__Firmicutes;c__Clostridia;o__Clostridiales;f__Caloramatoraceae;g__Fonticella	0	0	0	0	0	0	0	0	0	0	0	0	0	0	0	0	0	0	0	0	0
d__Bacteria;k__norank_d__Bacteria;p__Firmicutes;c__Clostridia;o__Clostridiales;f__Clostridiaceae;g__Candidatus_Arthromitus	0	0	0	0	0	0	0	0	0	0	0	0	0	0	0	0	0	0	0	0	0
d__Bacteria;k__norank_d__Bacteria;p__Firmicutes;c__Clostridia;o__Clostridiales;f__Clostridiaceae;g__Clostridium_sensu_stricto_1	0.149609	0.156863	0.0622466	0.175746	0.0533327	0.00423089	0.00198551	0.000607974	0.0929723	0.000720097	0.0187898	0.00720381	0.00513033	0.00102879	0.00231718	0.0076172	1.98138e-05	0.000464287	0.00130548	7.98196e-05	0.000211934
d__Bacteria;k__norank_d__Bacteria;p__Firmicutes;c__Clostridia;o__Clostridiales;f__Clostridiaceae;g__Clostridium_sensu_stricto_13	3.83612e-05	3.60855e-05	0.000216228	0.00515851	0	0	0	0	0	0	4.47908e-05	0	0	0	0	0	0	0	0	0	0
d__Bacteria;k__norank_d__Bacteria;p__Firmicutes;c__Clostridia;o__Clostridiales;f__Clostridiaceae;g__Clostridium_sensu_stricto_6	0	0	0	0	0	0	2.57858e-05	0	0	0	0	0	1.80012e-05	0	0	0	0	0	0	0	0
d__Bacteria;k__norank_d__Bacteria;p__Firmicutes;c__Clostridia;o__Clostridiales;f__Clostridiaceae;g__Clostridium_sensu_stricto_7	0	0	0	0	0	0	0	0	0	0	0	0	0	0	0	0	0	0	0	0	0
d__Bacteria;k__norank_d__Bacteria;p__Firmicutes;c__Clostridia;o__Clostridiales;f__Clostridiaceae;g__Haloimpatiens	0	0	0	0	0	0	0	0	0	0	0	0	0	0	0	0	0	0	0	0	0
d__Bacteria;k__norank_d__Bacteria;p__Firmicutes;c__Clostridia;o__Clostridiales;f__Clostridiaceae;g__unclassified_f__Clostridiaceae	0	0	0	0	0	0	0	2.33836e-05	0	0	0.0029114	0	0	1.68654e-05	0	0	0	0	0	0	0
d__Bacteria;k__norank_d__Bacteria;p__Firmicutes;c__Clostridia;o__Eubacteriales;f__Anaerofustaceae;g__Anaerofustis	0	0	0	0	0	2.12608e-05	0.000154715	7.01508e-05	0	3.89241e-05	8.95817e-05	1.72753e-05	9.00058e-05	0	0	8.06907e-05	1.98138e-05	0	1.78833e-05	0	0
d__Bacteria;k__norank_d__Bacteria;p__Firmicutes;c__Clostridia;o__Eubacteriales;f__Eubacteriaceae;g__Eubacterium	0	0	0	0	0	0	0.00696217	2.33836e-05	2.21205e-05	3.89241e-05	0	0	0.000504032	0.00106252	0	0.00844025	0	0	0	0	0
d__Bacteria;k__norank_d__Bacteria;p__Firmicutes;c__Clostridia;o__Lachnospirales;f__Lachnospiraceae;g__Acetitomaculum	0	0	0	0	0	0	0	0	0	0	0	0.000120927	0.000720046	3.37308e-05	0.000109473	3.22763e-05	0	0	0	0	0
d__Bacteria;k__norank_d__Bacteria;p__Firmicutes;c__Clostridia;o__Lachnospirales;f__Lachnospiraceae;g__Anaerostipes	0	0	0	0	0	0	0.00177922	7.01508e-05	0	0	0	0	0	0	0	0	0	0	0	0	0
d__Bacteria;k__norank_d__Bacteria;p__Firmicutes;c__Clostridia;o__Lachnospirales;f__Lachnospiraceae;g__Blautia	0	0	0	0	0	0.000340172	0.042985	0.00362446	0.000110602	0.00221868	0.00282182	5.1826e-05	0.000234015	0.00202385	0.00463436	0.000968289	0.000336834	0.00063143	0.00325477	0.00161635	0.000751402
d__Bacteria;k__norank_d__Bacteria;p__Firmicutes;c__Clostridia;o__Lachnospirales;f__Lachnospiraceae;g__CHKCI001	0	0	0	0	0	0	0	0	0	0	0	0	0	0	0	0	0	0	0	7.98196e-05	0
d__Bacteria;k__norank_d__Bacteria;p__Firmicutes;c__Clostridia;o__Lachnospirales;f__Lachnospiraceae;g__Cellulosilyticum	0	0	0	0	0	2.12608e-05	0.000128929	0	0	0	0	1.72753e-05	0.000126008	0	0	0	0	0	0	0	0
d__Bacteria;k__norank_d__Bacteria;p__Firmicutes;c__Clostridia;o__Lachnospirales;f__Lachnospiraceae;g__Coprococcus	0	0	0	0	0	0	0	0	0	0	0	0	0	0	0	0	0	0.00247001	0	0	0
d__Bacteria;k__norank_d__Bacteria;p__Firmicutes;c__Clostridia;o__Lachnospirales;f__Lachnospiraceae;g__Eisenbergiella	0	0	0	0	0	0.000148825	0	0.000678125	0	0.000389241	0.000873421	3.45507e-05	1.80012e-05	0.000134923	0.000200701	0.00017752	0	0.000278572	8.94166e-05	3.99098e-05	3.85334e-05
d__Bacteria;k__norank_d__Bacteria;p__Firmicutes;c__Clostridia;o__Lachnospirales;f__Lachnospiraceae;g__Epulopiscium	0.000268528	0	0.000837883	0.00570249	0.000242642	0	0	0	2.21205e-05	1.94621e-05	0.00053749	1.72753e-05	0	0	0	0	0	0	0	0	0
d__Bacteria;k__norank_d__Bacteria;p__Firmicutes;c__Clostridia;o__Lachnospirales;f__Lachnospiraceae;g__Eubacterium_hallii_group	0	0	2.70285e-05	0	2.42642e-05	0	0.000541502	0	0	0	0	0.000587361	3.60023e-05	0	0	0	0	0	3.57667e-05	0.000478918	0.000154134
d__Bacteria;k__norank_d__Bacteria;p__Firmicutes;c__Clostridia;o__Lachnospirales;f__Lachnospiraceae;g__Eubacterium_oxidoreducens_group	0	0	0	0	0	0	0	0	0	1.94621e-05	0	0	0.00264617	0	0	1.61381e-05	0	0	0	0	0
d__Bacteria;k__norank_d__Bacteria;p__Firmicutes;c__Clostridia;o__Lachnospirales;f__Lachnospiraceae;g__Eubacterium_ventriosum_group	0	0	0	0	0	0	0	0	0	0	0	0	0	0	0	0	0	0	0	0	0
d__Bacteria;k__norank_d__Bacteria;p__Firmicutes;c__Clostridia;o__Lachnospirales;f__Lachnospiraceae;g__Frisingicoccus	0	0	2.70285e-05	0	0	0	0.000103143	0.000350754	0	0.000330855	2.23954e-05	0	7.20046e-05	1.68654e-05	0.000218946	0	0	0.000111429	0	3.99098e-05	1.92667e-05
d__Bacteria;k__norank_d__Bacteria;p__Firmicutes;c__Clostridia;o__Lachnospirales;f__Lachnospiraceae;g__GCA-900066755	0	0	0	0	0	0	0	0	0	0	0	0	0	0	7.2982e-05	1.61381e-05	0	0	0	0	0
d__Bacteria;k__norank_d__Bacteria;p__Firmicutes;c__Clostridia;o__Lachnospirales;f__Lachnospiraceae;g__Howardella	0	0	0	0	0	0.000510258	0.000154715	0.0113644	0.000199084	0.000155697	4.47908e-05	0.000639187	0	0.000303577	0.000857539	0.00248527	7.9255e-05	0.000742859	0.00187775	9.97745e-05	9.63335e-05
d__Bacteria;k__norank_d__Bacteria;p__Firmicutes;c__Clostridia;o__Lachnospirales;f__Lachnospiraceae;g__Lachnoclostridium	0	0	0	7.50328e-05	0	0.00525141	0.177329	0.00804396	8.84819e-05	0.0348955	0.0259115	0.0522924	0.00194412	0.00308637	0.00540067	0.00495441	5.94413e-05	0.000780002	0.00069745	0.000359188	0.00273587
d__Bacteria;k__norank_d__Bacteria;p__Firmicutes;c__Clostridia;o__Lachnospirales;f__Lachnospiraceae;g__Lachnospiraceae_FCS020_group	0	0	0	0	0	0	0	0	2.21205e-05	0	0	0.00464706	0	0.000742077	0.00286455	0	1.98138e-05	0.000761431	0.0001073	3.99098e-05	0
d__Bacteria;k__norank_d__Bacteria;p__Firmicutes;c__Clostridia;o__Lachnospirales;f__Lachnospiraceae;g__Lachnospiraceae_NC2004_group	0	0	0	0	0	0	0.000232072	0	0	0.000739559	0	0.000984694	3.60023e-05	0	0	3.22763e-05	0	0.00284144	0	0	0
d__Bacteria;k__norank_d__Bacteria;p__Firmicutes;c__Clostridia;o__Lachnospirales;f__Lachnospiraceae;g__Lachnospiraceae_NK4A136_group	0	0	0	0	0	0	0	0	0	0	0	0	0	0	0	0	0	0	0	0	0
d__Bacteria;k__norank_d__Bacteria;p__Firmicutes;c__Clostridia;o__Lachnospirales;f__Lachnospiraceae;g__Lachnospiraceae_UCG-010	0	0	0	0	0	0	0	0	0	0	0	0	0	0	0	0	0	0	8.94166e-05	0.000478918	0.00279367
d__Bacteria;k__norank_d__Bacteria;p__Firmicutes;c__Clostridia;o__Lachnospirales;f__Lachnospiraceae;g__Lachnospiraceae_XPB1014_group	0	0	0	0	0	0	0	0	0	0	0	1.72753e-05	0.00016201	0	0	0	0	0	0	0	0
d__Bacteria;k__norank_d__Bacteria;p__Firmicutes;c__Clostridia;o__Lachnospirales;f__Lachnospiraceae;g__Marvinbryantia	0	0	0	0	0	0	0.000128929	0	0	0	0.000156768	0.000224579	0.0127988	5.05962e-05	0.000127719	0.00497055	5.94413e-05	0.00534859	0.000554383	0.000119729	7.70668e-05
d__Bacteria;k__norank_d__Bacteria;p__Firmicutes;c__Clostridia;o__Lachnospirales;f__Lachnospiraceae;g__Oribacterium	0	0	0	0	0	0	0	0	0	0	0	0	0	0	0	0	0	0	3.57667e-05	5.98647e-05	3.85334e-05
d__Bacteria;k__norank_d__Bacteria;p__Firmicutes;c__Clostridia;o__Lachnospirales;f__Lachnospiraceae;g__Roseburia	0	0	0	0	0	0	0	0.00470011	0	0.000155697	6.71862e-05	0.000431883	0.000108007	0.000236116	0.0128266	0.0021141	0	0.00165286	0.00368397	0.000458963	9.63335e-05
d__Bacteria;k__norank_d__Bacteria;p__Firmicutes;c__Clostridia;o__Lachnospirales;f__Lachnospiraceae;g__Ruminococcus_gauvreauii_group	0	0	2.70285e-05	1.87582e-05	0	2.12608e-05	0.000825146	0	0	0	6.71862e-05	5.1826e-05	9.00058e-05	1.68654e-05	0.000127719	0.00043573	0	3.7143e-05	0.000339783	3.99098e-05	0
d__Bacteria;k__norank_d__Bacteria;p__Firmicutes;c__Clostridia;o__Lachnospirales;f__Lachnospiraceae;g__Ruminococcus_gnavus_group	0	7.21709e-05	0	1.87582e-05	4.85284e-05	4.25215e-05	5.15716e-05	0.005425	2.21205e-05	0.000233545	8.95817e-05	0.000190029	0.0094146	1.68654e-05	0.00016421	0.00419592	1.98138e-05	0.000352858	0.000608033	0	1.92667e-05
d__Bacteria;k__norank_d__Bacteria;p__Firmicutes;c__Clostridia;o__Lachnospirales;f__Lachnospiraceae;g__Ruminococcus_torques_group	0	0	0	0	0	0.000127565	0.000464145	9.35344e-05	0	0.000544938	4.47908e-05	0.000190029	5.40035e-05	3.37308e-05	0.000182455	0.00442185	0.00130771	0.000185715	0.00931721	0.00103765	0.000308267
d__Bacteria;k__norank_d__Bacteria;p__Firmicutes;c__Clostridia;o__Lachnospirales;f__Lachnospiraceae;g__Tuzzerella	0	0	0	0	0	0	0	0	0	0	0	0	0	0	0	0	0	0	0	9.97745e-05	0
d__Bacteria;k__norank_d__Bacteria;p__Firmicutes;c__Clostridia;o__Lachnospirales;f__Lachnospiraceae;g__norank_f__Lachnospiraceae	3.83612e-05	0	0	0	0	0	0	0	0	1.94621e-05	0	0	0.000144009	0	1.82455e-05	1.61381e-05	0	1.85715e-05	0	7.98196e-05	0
d__Bacteria;k__norank_d__Bacteria;p__Firmicutes;c__Clostridia;o__Lachnospirales;f__Lachnospiraceae;g__unclassified_f__Lachnospiraceae	0	3.60855e-05	5.4057e-05	0	0	0.0143085	0.0770223	0.141658	0.000796337	0.0269744	0.00640509	0.0366064	0.236715	0.00408143	0.00897679	0.14179	0.00063404	0.0714816	0.0129118	0.00592661	0.00525981
d__Bacteria;k__norank_d__Bacteria;p__Firmicutes;c__Clostridia;o__Monoglobales;f__Monoglobaceae;g__Monoglobus	0	0	0	0	0	0	0	0	0	3.89241e-05	0	0	0	0	0.00246314	0	0	7.42859e-05	3.57667e-05	0	0
d__Bacteria;k__norank_d__Bacteria;p__Firmicutes;c__Clostridia;o__Oscillospirales;f__Butyricicoccaceae;g__Butyricicoccus	0	0	0	0.000356406	0	0	0.000103143	0.00610312	0.00141571	1.94621e-05	4.47908e-05	6.91013e-05	0	3.37308e-05	0.000437892	4.84144e-05	0	0	0.0002146	0.00556742	0.000327534
d__Bacteria;k__norank_d__Bacteria;p__Firmicutes;c__Clostridia;o__Oscillospirales;f__Clostridium_methylpentosum_group;g__norank_f__Clostridium_methylpentosum_group	0	0	0	0	0	0	0	2.33836e-05	0	0	4.47908e-05	0	0	0	0	6.45526e-05	0	0	0	0	0
d__Bacteria;k__norank_d__Bacteria;p__Firmicutes;c__Clostridia;o__Oscillospirales;f__Ethanoligenenaceae;g__Acetanaerobacterium	0	0	0	0	0	0	0	2.33836e-05	0	0	0	0	0	0	0	0	0	0	0	0	0
d__Bacteria;k__norank_d__Bacteria;p__Firmicutes;c__Clostridia;o__Oscillospirales;f__Ethanoligenenaceae;g__norank_f__Ethanoligenenaceae	0	0	0	0	0	0	0	0	0	0	0	0	0	0	0	0	0	0	0	0	0
d__Bacteria;k__norank_d__Bacteria;p__Firmicutes;c__Clostridia;o__Oscillospirales;f__Eubacterium_coprostanoligenes_group;g__norank_f__Eubacterium_coprostanoligenes_group	0	0	0	0	0	0.00146699	0.000593074	0.000537823	0	0.00157643	0.00398638	0.00190029	0.0256336	0.000539693	0.00279156	0.000468006	0	0.000260001	3.57667e-05	0.00698422	0.00441208
d__Bacteria;k__norank_d__Bacteria;p__Firmicutes;c__Clostridia;o__Oscillospirales;f__Oscillospiraceae;g__Colidextribacter	0	0	0	0	0	2.12608e-05	7.73575e-05	0.000444289	0	0.00101203	0.000134372	6.91013e-05	0.00435628	0	0.00052912	0.000129105	0.000297206	7.42859e-05	7.15333e-05	5.98647e-05	7.70668e-05
d__Bacteria;k__norank_d__Bacteria;p__Firmicutes;c__Clostridia;o__Oscillospirales;f__Oscillospiraceae;g__Flavonifractor	0	0	0	0	0	0	0.00116036	2.33836e-05	0	1.94621e-05	2.23954e-05	0	0	0	0	0.00161381	0	1.85715e-05	3.57667e-05	9.97745e-05	9.63335e-05
d__Bacteria;k__norank_d__Bacteria;p__Firmicutes;c__Clostridia;o__Oscillospirales;f__Oscillospiraceae;g__Intestinimonas	0	0	0	0	0	0	0.00030943	4.67672e-05	0	0.000194621	0.000851026	0.000207304	0.000558036	3.37308e-05	3.6491e-05	1.61381e-05	0	3.7143e-05	0	9.97745e-05	0.0001156
d__Bacteria;k__norank_d__Bacteria;p__Firmicutes;c__Clostridia;o__Oscillospirales;f__Oscillospiraceae;g__NK4A214_group	0	0	0	0	0	0.00253003	0	0.00058459	4.42409e-05	0.0045152	0.00206038	0.012801	0.00336622	0.00192266	0.0110385	0.0146212	0	0.0052743	0	0.000957835	0.00389188
d__Bacteria;k__norank_d__Bacteria;p__Firmicutes;c__Clostridia;o__Oscillospirales;f__Oscillospiraceae;g__Oscillibacter	0	0	0	0	0	0	0	4.67672e-05	0	0	0.000134372	0	3.60023e-05	0	0	3.22763e-05	0	0	0	0.000618602	0.000231201
d__Bacteria;k__norank_d__Bacteria;p__Firmicutes;c__Clostridia;o__Oscillospirales;f__Oscillospiraceae;g__Oscillospira	0	0	0	0	0	0	0	0	0	1.94621e-05	0	0	0.000108007	0	0	3.22763e-05	0	0	1.78833e-05	0.000179594	5.78001e-05
d__Bacteria;k__norank_d__Bacteria;p__Firmicutes;c__Clostridia;o__Oscillospirales;f__Oscillospiraceae;g__UCG-002	0	0	0	0	0	0	0	0.00198761	0	0.00101203	8.95817e-05	0.0217496	0.00662442	0.000640885	0.00419647	0.000564835	0	0.000390001	3.57667e-05	0.00514836	0.000944069
d__Bacteria;k__norank_d__Bacteria;p__Firmicutes;c__Clostridia;o__Oscillospirales;f__Oscillospiraceae;g__UCG-003	0	0	0	0	0	0	0	0.000374138	0	0.00105095	0	0.000328231	0	5.05962e-05	1.82455e-05	0	0	0	0	5.98647e-05	0
d__Bacteria;k__norank_d__Bacteria;p__Firmicutes;c__Clostridia;o__Oscillospirales;f__Oscillospiraceae;g__UCG-005	0	0	0	0	0	4.25215e-05	5.15716e-05	2.33836e-05	0	3.89241e-05	0	6.91013e-05	0.000432028	3.37308e-05	1.82455e-05	1.61381e-05	0	0.00013	0	0.000379143	0.00140647
d__Bacteria;k__norank_d__Bacteria;p__Firmicutes;c__Clostridia;o__Oscillospirales;f__Oscillospiraceae;g__UCG-007	0	0	0	0	0	0	0	0	0	0	0	0	0	0	0	0	0	0	0	5.98647e-05	0
d__Bacteria;k__norank_d__Bacteria;p__Firmicutes;c__Clostridia;o__Oscillospirales;f__Oscillospiraceae;g__V9D2013_group	0	0	0	0	0	0	0	0	0	0	0	0	0	0	0	0	0	0	0	0	0
d__Bacteria;k__norank_d__Bacteria;p__Firmicutes;c__Clostridia;o__Oscillospirales;f__Oscillospiraceae;g__norank_f__Oscillospiraceae	0	0	0	0	0	0.00102052	0.0076326	0.00643049	0	7.78483e-05	0.000156768	0.0119545	0.00248416	0.0021925	0.0081375	0.00637457	0	0.00351001	0.00302228	0.00175603	0.00265881
d__Bacteria;k__norank_d__Bacteria;p__Firmicutes;c__Clostridia;o__Oscillospirales;f__Oscillospiraceae;g__unclassified_f__Oscillospiraceae	0	0	0	0	0	0	0	0	0	0.00103149	0	3.45507e-05	0.0417447	0	0	0	0	0	1.78833e-05	0	1.92667e-05
d__Bacteria;k__norank_d__Bacteria;p__Firmicutes;c__Clostridia;o__Oscillospirales;f__Ruminococcaceae;g__Anaerotruncus	0	0	0	0	0	0	0	0.00137963	0	1.94621e-05	0	0	0	5.05962e-05	0.000127719	1.61381e-05	0	0	7.15333e-05	0.00291342	0.00583781
d__Bacteria;k__norank_d__Bacteria;p__Firmicutes;c__Clostridia;o__Oscillospirales;f__Ruminococcaceae;g__Candidatus_Soleaferrea	0	0	0	0	0	2.12608e-05	0.000103143	4.67672e-05	0	0	0	0	0.000144009	1.68654e-05	5.47365e-05	3.22763e-05	0	0	1.78833e-05	0	0
d__Bacteria;k__norank_d__Bacteria;p__Firmicutes;c__Clostridia;o__Oscillospirales;f__Ruminococcaceae;g__DTU089	0	0	0	0	0	0	0	0	0	0	0.000156768	0	0	1.68654e-05	0	0	0	0	1.78833e-05	0	0
d__Bacteria;k__norank_d__Bacteria;p__Firmicutes;c__Clostridia;o__Oscillospirales;f__Ruminococcaceae;g__Faecalibacterium	0	0	0	0	0	0	0	0	0	1.94621e-05	0	0	0	0	3.6491e-05	0	0	7.42859e-05	0	0.000299324	5.78001e-05
d__Bacteria;k__norank_d__Bacteria;p__Firmicutes;c__Clostridia;o__Oscillospirales;f__Ruminococcaceae;g__Fournierella	0	0	0	0	0	2.12608e-05	0.000154715	4.67672e-05	0	0	0	6.91013e-05	1.80012e-05	6.74616e-05	0.000127719	9.68289e-05	1.98138e-05	0.000111429	1.78833e-05	1.99549e-05	3.85334e-05
d__Bacteria;k__norank_d__Bacteria;p__Firmicutes;c__Clostridia;o__Oscillospirales;f__Ruminococcaceae;g__Negativibacillus	0	0	0	0	0	0	0	0	4.42409e-05	0.000136234	0	0	0	0.000775808	0	0.000968289	0	0.000204286	0.000125183	0.00337238	0.000289001
d__Bacteria;k__norank_d__Bacteria;p__Firmicutes;c__Clostridia;o__Oscillospirales;f__Ruminococcaceae;g__Phocea	0	0	0	0	0	0	0	2.33836e-05	0	0	4.47908e-05	0	0	0	1.82455e-05	0	0	0	0	0	0
d__Bacteria;k__norank_d__Bacteria;p__Firmicutes;c__Clostridia;o__Oscillospirales;f__Ruminococcaceae;g__Ruminococcus	0	0	0	0	2.42642e-05	0.00357181	0.000489931	0.00411552	0	0.00340586	0.000447908	0.0115054	0.0833633	0.000269846	0.000748066	0.00264666	3.96275e-05	0.000222858	0.00037555	0.000778241	0.00171474
d__Bacteria;k__norank_d__Bacteria;p__Firmicutes;c__Clostridia;o__Oscillospirales;f__Ruminococcaceae;g__Subdoligranulum	0	0	0	0	0	0.00195599	0.0219179	0.0149187	0.00103966	0.319879	0.161672	0.270998	0.00408626	0.168907	0.0867209	0.00963447	5.94413e-05	0.274468	0.00059015	0.0156047	0.0231393
d__Bacteria;k__norank_d__Bacteria;p__Firmicutes;c__Clostridia;o__Oscillospirales;f__Ruminococcaceae;g__UBA1819	0	0	0	0	0	0.00263633	0.000206287	7.01508e-05	0	0.00107041	0.00120935	0.000138203	1.80012e-05	0.000252981	0.000255437	0.000903736	0	0	0	0	0
d__Bacteria;k__norank_d__Bacteria;p__Firmicutes;c__Clostridia;o__Oscillospirales;f__Ruminococcaceae;g__norank_f__Ruminococcaceae	0	0	0	0	0	2.12608e-05	0.000154715	0.000280603	0	0	0.00105258	0.000898317	0.000126008	0.00222623	0.00222595	0.0027919	0	0.000278572	1.78833e-05	0.000917925	0.000655068
d__Bacteria;k__norank_d__Bacteria;p__Firmicutes;c__Clostridia;o__Oscillospirales;f__Ruminococcaceae;g__unclassified_f__Ruminococcaceae	0	0	0	0	0	0.000191347	0.00183079	0.00390506	2.21205e-05	0.000506014	0.00114217	0.00143385	0.000342022	0.00138296	0.00109473	0.00242072	0	0.000167143	0.000500733	0.000718376	0.000539468
d__Bacteria;k__norank_d__Bacteria;p__Firmicutes;c__Clostridia;o__Oscillospirales;f__UCG-010;g__norank_f__UCG-010	0	0	0	0	0	0	0	9.35344e-05	0	0.00066171	0	5.1826e-05	9.00058e-05	0.000185519	0.000127719	1.61381e-05	0	1.85715e-05	0	0.000259414	3.85334e-05
d__Bacteria;k__norank_d__Bacteria;p__Firmicutes;c__Clostridia;o__Oscillospirales;f__norank_o__Oscillospirales;g__Hydrogenoanaerobacterium	0	0	0	0	0	4.25215e-05	0	2.33836e-05	0	3.89241e-05	0.000201559	5.1826e-05	0	0	0	0	0	1.85715e-05	0	9.97745e-05	1.92667e-05
d__Bacteria;k__norank_d__Bacteria;p__Firmicutes;c__Clostridia;o__Oscillospirales;f__norank_o__Oscillospirales;g__norank_f__norank_o__Oscillospirales	0	0	0	0	0	0	0	0	0	0	0	0	0	0	0	4.84144e-05	0	0	0	0	0
d__Bacteria;k__norank_d__Bacteria;p__Firmicutes;c__Clostridia;o__Oscillospirales;f__unclassified_o__Oscillospirales;g__unclassified_o__Oscillospirales	0	0	0	0	0	2.12608e-05	0	0	0	1.94621e-05	0	6.91013e-05	1.80012e-05	0	0	0.000129105	0	0	0	0	0
d__Bacteria;k__norank_d__Bacteria;p__Firmicutes;c__Clostridia;o__Peptococcales;f__Peptococcaceae;g__Peptococcus	0	0	2.70285e-05	0	0	0.000510258	0	0	8.84819e-05	0.00340586	0.000111977	6.91013e-05	0.0135909	0.000995058	0.00718873	0.000129105	0.00132752	0.0067043	0.00287922	0.00165626	0.00562588
d__Bacteria;k__norank_d__Bacteria;p__Firmicutes;c__Clostridia;o__Peptococcales;f__Peptococcaceae;g__norank_f__Peptococcaceae	0	0	0	0	0	0	0	2.33836e-05	0	0	2.23954e-05	0	0	0	0	0	0	3.7143e-05	1.78833e-05	0	0
d__Bacteria;k__norank_d__Bacteria;p__Firmicutes;c__Clostridia;o__Peptostreptococcales-Tissierellales;f__Anaerovoracaceae;g__Eubacterium_brachy_group	0	0	0	0	0	0.000170086	0	0.00105226	0	0.000330855	0.000559885	0.00198666	0.00376224	0.000252981	0.00217122	0.00635843	0	0.000408573	0.00112665	0.00369166	0.000192667
d__Bacteria;k__norank_d__Bacteria;p__Firmicutes;c__Clostridia;o__Peptostreptococcales-Tissierellales;f__Anaerovoracaceae;g__Eubacterium_nodatum_group	0	0	0	0	0	0.000637823	0	2.33836e-05	2.21205e-05	1.94621e-05	0.000268745	0.0100542	0.00275418	0.000337308	0.00850241	0.00100056	0	0.00180143	0.0001073	0.000339233	0.000154134
d__Bacteria;k__norank_d__Bacteria;p__Firmicutes;c__Clostridia;o__Peptostreptococcales-Tissierellales;f__Anaerovoracaceae;g__Eubacterium_saphenum_group	0	0	0	0	0	0	0	0	0	0	0	0	0.00077405	0	0	0	0	0	0	0	0
d__Bacteria;k__norank_d__Bacteria;p__Firmicutes;c__Clostridia;o__Peptostreptococcales-Tissierellales;f__Anaerovoracaceae;g__Family_XIII_AD3011_group	0	0	8.10855e-05	0	0	0.000786648	0	0	0	0.00249114	0.00365045	1.72753e-05	0.0181812	0.000185519	0.000857539	0.000242072	0	0.000557144	0.00016095	0.00357193	0.00344874
d__Bacteria;k__norank_d__Bacteria;p__Firmicutes;c__Clostridia;o__Peptostreptococcales-Tissierellales;f__Anaerovoracaceae;g__Family_XIII_UCG-001	0	0	0	0	0	0.000106304	0	0	0	1.94621e-05	0	6.91013e-05	1.80012e-05	0	0.000492629	0.000726216	0	0	0	7.98196e-05	0.000192667
d__Bacteria;k__norank_d__Bacteria;p__Firmicutes;c__Clostridia;o__Peptostreptococcales-Tissierellales;f__Anaerovoracaceae;g__Mogibacterium	0	0	0	0	0	0.000977995	0.00180501	4.67672e-05	6.63614e-05	0.0107431	0	0.00811941	0.0273978	0.00597035	0.00142315	0.011797	0.000336834	0.00785574	0.00695662	0.0012372	0.000982602
d__Bacteria;k__norank_d__Bacteria;p__Firmicutes;c__Clostridia;o__Peptostreptococcales-Tissierellales;f__Anaerovoracaceae;g__S5-A14a	0	0	0	0	0	0.00457106	0	2.33836e-05	0	0	0	0.000984694	1.80012e-05	0.000101192	9.12276e-05	0	0	1.85715e-05	0	0	0
d__Bacteria;k__norank_d__Bacteria;p__Firmicutes;c__Clostridia;o__Peptostreptococcales-Tissierellales;f__Anaerovoracaceae;g__unclassified_f__Anaerovoracaceae	0	0	0	0	0	0	0	0	0	0	0	0	0	0	0	4.84144e-05	0	0	0	0	0
d__Bacteria;k__norank_d__Bacteria;p__Firmicutes;c__Clostridia;o__Peptostreptococcales-Tissierellales;f__Peptostreptococcaceae;g__Clostridioides	0.000191806	0.000685624	0.000486513	0.000168824	0.000363963	6.37823e-05	0.000180501	2.33836e-05	0	5.83862e-05	0.000335931	3.45507e-05	3.60023e-05	3.37308e-05	0	3.22763e-05	0	0	0.00162738	1.99549e-05	1.92667e-05
d__Bacteria;k__norank_d__Bacteria;p__Firmicutes;c__Clostridia;o__Peptostreptococcales-Tissierellales;f__Peptostreptococcaceae;g__Intestinibacter	0.000421973	0	2.70285e-05	0	4.85284e-05	6.37823e-05	0.00562131	2.33836e-05	0	1.94621e-05	0.000111977	3.45507e-05	1.80012e-05	1.68654e-05	0	1.61381e-05	0	0	0.000411317	0	0
d__Bacteria;k__norank_d__Bacteria;p__Firmicutes;c__Clostridia;o__Peptostreptococcales-Tissierellales;f__Peptostreptococcaceae;g__Peptostreptococcus	0	0	0	0	2.42642e-05	0.00106304	0.000154715	0.0193616	0.000597253	0.000291931	0.000425513	8.63767e-05	5.40035e-05	0.000151789	0.00290104	0.00327604	0	3.7143e-05	0.0002146	1.99549e-05	3.85334e-05
d__Bacteria;k__norank_d__Bacteria;p__Firmicutes;c__Clostridia;o__Peptostreptococcales-Tissierellales;f__Peptostreptococcaceae;g__Romboutsia	0.00364431	0.00497979	0.000945997	0.000506472	0.00342125	0.00865313	0.00631753	0.000187069	4.42409e-05	0.00439843	0.00627072	0.0143904	0.00459029	0.00401396	0.00286455	0.00269507	1.98138e-05	0.00622145	0.0591402	0.00137689	0.00123307
d__Bacteria;k__norank_d__Bacteria;p__Firmicutes;c__Clostridia;o__Peptostreptococcales-Tissierellales;f__norank_o__Peptostreptococcales-Tissierellales;g__Alkaliphilus	0	0	0	0	0	0	0	0	0	0	0	0	0	0	0	0	0	0	0	0	0
d__Bacteria;k__norank_d__Bacteria;p__Firmicutes;c__Clostridia;o__Peptostreptococcales-Tissierellales;f__norank_o__Peptostreptococcales-Tissierellales;g__Anaerococcus	0	0	0	1.87582e-05	0	0	0	4.67672e-05	0	0	0	0	3.60023e-05	3.37308e-05	3.6491e-05	3.22763e-05	0	0	1.78833e-05	0	0
d__Bacteria;k__norank_d__Bacteria;p__Firmicutes;c__Clostridia;o__Peptostreptococcales-Tissierellales;f__norank_o__Peptostreptococcales-Tissierellales;g__Finegoldia	0	0	0	0	0	0	0	2.33836e-05	0	0	0	0	0	0	0	0	0	0	0	0	0
d__Bacteria;k__norank_d__Bacteria;p__Firmicutes;c__Clostridia;o__Peptostreptococcales-Tissierellales;f__norank_o__Peptostreptococcales-Tissierellales;g__Helcococcus	0	0	0	5.62746e-05	0.000169849	2.12608e-05	0	0	0	0	0	1.72753e-05	0	1.68654e-05	1.82455e-05	0.000129105	0	0	0	0	0
d__Bacteria;k__norank_d__Bacteria;p__Firmicutes;c__Clostridia;o__Peptostreptococcales-Tissierellales;f__norank_o__Peptostreptococcales-Tissierellales;g__Parvimonas	0	0	0	0	0	2.12608e-05	0	0	0	0	0	0	0	0	0	0.000355039	0	0	0	0	0
d__Bacteria;k__norank_d__Bacteria;p__Firmicutes;c__Clostridia;o__Peptostreptococcales-Tissierellales;f__norank_o__Peptostreptococcales-Tissierellales;g__Peptoniphilus	0	0	0	0	0	0.000106304	0	0	0	0.000739559	0.000223954	0	0	0.000202385	0.000912276	0	0	1.85715e-05	0	0.000379143	3.85334e-05
d__Bacteria;k__norank_d__Bacteria;p__Firmicutes;c__Clostridia;o__Peptostreptococcales-Tissierellales;f__norank_o__Peptostreptococcales-Tissierellales;g__unclassified_f__norank_o__Peptostreptococcales-Tissierellales	0	0	0	0	0	0	0	0	0	0	0	0	0	0	0	0	0	0	0	0	0
d__Bacteria;k__norank_d__Bacteria;p__Firmicutes;c__Clostridia;o__Proteinivoracales;f__norank_o__Proteinivoracales;g__norank_f__norank_o__Proteinivoracales	0	0	0	0	0	0	0	0	0	0	0	0	0	0	0	0	0	0	0	3.99098e-05	0
d__Bacteria;k__norank_d__Bacteria;p__Firmicutes;c__Clostridia;o__norank_c__Clostridia;f__Hungateiclostridiaceae;g__Fastidiosipila	0	0	0	0	0	0	0	0	0	0	0	0	3.60023e-05	1.68654e-05	0	8.06907e-05	0	0.00122572	1.78833e-05	0	0
d__Bacteria;k__norank_d__Bacteria;p__Firmicutes;c__Clostridia;o__norank_c__Clostridia;f__Hungateiclostridiaceae;g__HN-HF0106	0	0	0	0	0	0	0	0	0	0	0	0	0	0	0	0	0	0	0	0	0
d__Bacteria;k__norank_d__Bacteria;p__Firmicutes;c__Clostridia;o__norank_c__Clostridia;f__Hungateiclostridiaceae;g__Ruminiclostridium	0	0	0	0	0	0	0	0	0	0	0	0	0	0	0	0	0	0	0	0	0
d__Bacteria;k__norank_d__Bacteria;p__Firmicutes;c__Clostridia;o__norank_c__Clostridia;f__Hungateiclostridiaceae;g__UCG-012	0	0	0	0	0	0	0	0	0	0	0	0	0	0	0	0	0	0	0	0	0
d__Bacteria;k__norank_d__Bacteria;p__Firmicutes;c__Clostridia;o__norank_c__Clostridia;f__norank_o__norank_c__Clostridia;g__norank_f__norank_o__norank_c__Clostridia	0	0	0	0	0	0	7.73575e-05	0	0	0	0	0	0	0	0.000127719	0	0	0	0	0	0
d__Bacteria;k__norank_d__Bacteria;p__Firmicutes;c__Clostridia;o__unclassified_c__Clostridia;f__unclassified_c__Clostridia;g__unclassified_c__Clostridia	0	0	0	0	0	0	0	0	0	0.000369779	2.23954e-05	0	0	0.000101192	0.000291928	0	0	0.000482859	0	0	0
d__Bacteria;k__norank_d__Bacteria;p__Firmicutes;c__Desulfotomaculia;o__Desulfotomaculales;f__norank_o__Desulfotomaculales;g__Desulfofarcimen	0	0	0	0	0	0	0	0	0	0	0	0	0	0	0	0	0	0	0	0	0
d__Bacteria;k__norank_d__Bacteria;p__Firmicutes;c__Limnochordia;o__Limnochordales;f__Limnochordaceae;g__norank_f__Limnochordaceae	0	0	0	0	0	0	0	0	0	0	0	0	0	0	0	0	0	0	0	0	0
d__Bacteria;k__norank_d__Bacteria;p__Firmicutes;c__Limnochordia;o__norank_c__Limnochordia;f__norank_o__norank_c__Limnochordia;g__Hydrogenispora	0	0	0	0	0	0	0	0	0	0	0	0	0	0	0	0	0	0	0	0	0
d__Bacteria;k__norank_d__Bacteria;p__Firmicutes;c__Negativicutes;o__Acidaminococcales;f__Acidaminococcaceae;g__Acidaminococcus	0	0	0	0	0	0	0	0	0	0	0	0	0	0	0	3.22763e-05	0	0	0	0	1.92667e-05
d__Bacteria;k__norank_d__Bacteria;p__Firmicutes;c__Negativicutes;o__Acidaminococcales;f__Acidaminococcaceae;g__Phascolarctobacterium	0	0	0	0	0	6.37823e-05	7.73575e-05	0.000911961	0	9.73103e-05	0	0.000708289	0.000180012	0.000101192	0.00280981	0.00755265	0.000832178	0.000111429	7.15333e-05	0.0194361	0.011271
d__Bacteria;k__norank_d__Bacteria;p__Firmicutes;c__Negativicutes;o__Acidaminococcales;f__Acidaminococcaceae;g__Succiniclasticum	0	0	0	0	0	0	0	0	0	0	0	0.0285561	0.00374424	3.37308e-05	0.00191578	1.61381e-05	0	0.0448873	0	0.000339233	0.000520201
d__Bacteria;k__norank_d__Bacteria;p__Firmicutes;c__Negativicutes;o__Veillonellales-Selenomonadales;f__Selenomonadaceae;g__Anaerovibrio	0	0	0	0	0	0	0	0	0	0	0	0	0	0	0	4.84144e-05	0	0	3.57667e-05	0.00620597	0.0280138
d__Bacteria;k__norank_d__Bacteria;p__Firmicutes;c__Negativicutes;o__Veillonellales-Selenomonadales;f__Selenomonadaceae;g__Mitsuokella	0	0	0	0	0	0	0	0	0	0	0	0	0	0	0	0	0	0	0.0003219	0	1.92667e-05
d__Bacteria;k__norank_d__Bacteria;p__Firmicutes;c__Negativicutes;o__Veillonellales-Selenomonadales;f__Veillonellaceae;g__Allisonella	0	0	0	0	0	0	0	0	0	0	0	0	0	0	0	0	1.98138e-05	0	0	0.000119729	0.000154134
d__Bacteria;k__norank_d__Bacteria;p__Firmicutes;c__Negativicutes;o__Veillonellales-Selenomonadales;f__Veillonellaceae;g__Dialister	0	0	0	0	0	2.12608e-05	0	0	0	0	0	0.00963964	7.20046e-05	0.00156848	0.00328419	0	0	0.000427144	0	0	3.85334e-05
d__Bacteria;k__norank_d__Bacteria;p__Firmicutes;c__Negativicutes;o__Veillonellales-Selenomonadales;f__Veillonellaceae;g__Megasphaera	0	0	0	0	0	2.12608e-05	0	0	0	0	0	0.00169298	0	0.000607154	0.00169683	0.0154603	0	0	0.000125183	0.00155648	0.00148354
d__Bacteria;k__norank_d__Bacteria;p__Firmicutes;c__Negativicutes;o__Veillonellales-Selenomonadales;f__Veillonellaceae;g__Negativicoccus	0	0	0	0	0	0	0	0	0	0.000428166	0	0	0	0	0	0	0	0	0	0	0
d__Bacteria;k__norank_d__Bacteria;p__Firmicutes;c__Negativicutes;o__Veillonellales-Selenomonadales;f__Veillonellaceae;g__Veillonella	0.00172625	0.0329821	0.0011352	0	7.27926e-05	0.00197725	0	0.00530808	0.00342867	5.83862e-05	0.000156768	0.000414608	0	0.000539693	0.00122245	0.00132333	0.000653854	0.000334287	0.000232483	0.000199549	0.000289001
d__Bacteria;k__norank_d__Bacteria;p__Firmicutes;c__Negativicutes;o__Veillonellales-Selenomonadales;f__Veillonellaceae;g__unclassified_f__Veillonellaceae	0	0	0	0	0	0	0	9.35344e-05	2.21205e-05	0	0	5.1826e-05	0	0	0	0	0	0	0	0	0
d__Bacteria;k__norank_d__Bacteria;p__Firmicutes;c__Sulfobacillia;o__Sulfobacillales;f__Sulfobacillaceae;g__norank_f__Sulfobacillaceae	0	0	0	0	0	0	0	0	0	0	0	0	0	0	0	0	0	0	0	0	0
d__Bacteria;k__norank_d__Bacteria;p__Firmicutes;c__Syntrophomonadia;o__Syntrophomonadales;f__Syntrophomonadaceae;g__Syntrophomonas	0	0	0	0	0	0	0	0	0	0	0	0	0	0	0	0	0	0	0	0	0
d__Bacteria;k__norank_d__Bacteria;p__Firmicutes;c__Thermacetogenia;o__Thermacetogeniales;f__Thermacetogeniaceae;g__Syntrophaceticus	0	0	0	0	0	0	0	0	0	0	0	0	0	0	0	0	0	0	0	0	0
d__Bacteria;k__norank_d__Bacteria;p__Firmicutes;c__Thermovenabulia;o__Thermovenabulales;f__norank_o__Thermovenabulales;g__Tepidanaerobacter	0	0	0	0	0	0	0	0	0	0	0	0	0	0	0	0	0	0	0	0	0
d__Bacteria;k__norank_d__Bacteria;p__Firmicutes;c__norank_p__Firmicutes;o__norank_c__norank_p__Firmicutes;f__norank_o__norank_c__norank_p__Firmicutes;g__norank_f__norank_o__norank_c__norank_p__Firmicutes	0	0	0	0	0	2.12608e-05	0	0	0	0	0	0	1.80012e-05	1.68654e-05	0	0	0	0	0	1.99549e-05	0
d__Bacteria;k__norank_d__Bacteria;p__Firmicutes;c__unclassified_p__Firmicutes;o__unclassified_p__Firmicutes;f__unclassified_p__Firmicutes;g__unclassified_p__Firmicutes	0.00126592	0.000505196	0.000243256	0.000412681	0.000169849	0.00218986	0.01132	4.67672e-05	0	0.00262738	0.00309057	0.0064437	0.0164351	0.00279966	0.00197052	0.00300169	1.98138e-05	0.00434573	0.00511463	0	0
d__Bacteria;k__norank_d__Bacteria;p__Fusobacteriota;c__Fusobacteriia;o__Fusobacteriales;f__Fusobacteriaceae;g__Cetobacterium	0	0	0	0	0	0	0	0	0.000287566	0	0	0	0	0	0	0	0	0	0	0	0
d__Bacteria;k__norank_d__Bacteria;p__Fusobacteriota;c__Fusobacteriia;o__Fusobacteriales;f__Fusobacteriaceae;g__Fusobacterium	0.000153445	0.00039694	0	0	0	0	0	0.0101719	0.00101754	0	0.000111977	0.000190029	0	0	0	4.84144e-05	1.98138e-05	0.000111429	0.000232483	0.0116138	0.0216365
d__Bacteria;k__norank_d__Bacteria;p__GAL15;c__norank_p__GAL15;o__norank_c__norank_p__GAL15;f__norank_o__norank_c__norank_p__GAL15;g__norank_f__norank_o__norank_c__norank_p__GAL15	0	0	0	0	0	0	0	0	0	0	0	0	0	0	0	0	0	0	0	0	0
d__Bacteria;k__norank_d__Bacteria;p__Gemmatimonadota;c__BD2-11_terrestrial_group;o__norank_c__BD2-11_terrestrial_group;f__norank_o__norank_c__BD2-11_terrestrial_group;g__norank_f__norank_o__norank_c__BD2-11_terrestrial_group	0	0	0	0	0	0	0	0	0	0	0	0	0	0	0	0	0	0	0	0	0
d__Bacteria;k__norank_d__Bacteria;p__Gemmatimonadota;c__Gemmatimonadetes;o__Gemmatimonadales;f__Gemmatimonadaceae;g__Gemmatimonas	0	0	0	0	0	0	0	0	0	0	0	0	0	0	0	0	0	0	0	0	0
d__Bacteria;k__norank_d__Bacteria;p__Gemmatimonadota;c__Gemmatimonadetes;o__Gemmatimonadales;f__Gemmatimonadaceae;g__Roseisolibacter	0	0	0	0	0	0	0	0	0	0	0	0	0	0	0	0	0	0	0	0	0
d__Bacteria;k__norank_d__Bacteria;p__Gemmatimonadota;c__Gemmatimonadetes;o__Gemmatimonadales;f__Gemmatimonadaceae;g__norank_f__Gemmatimonadaceae	0	0	0	0	0	0	0	0	2.21205e-05	0	0	0	0	0	0	0	0	0	0	0	0
d__Bacteria;k__norank_d__Bacteria;p__Gemmatimonadota;c__Gemmatimonadetes;o__Gemmatimonadales;f__Gemmatimonadaceae;g__unclassified_f__Gemmatimonadaceae	3.83612e-05	0	0	0	0	0	0	0	0	0	0	0	0	0	0	0	0	0	0	0	0
d__Bacteria;k__norank_d__Bacteria;p__Gemmatimonadota;c__Longimicrobia;o__Longimicrobiales;f__Longimicrobiaceae;g__YC-ZSS-LKJ147	0	0	0	0	0	0	0	0	0	0	0	0	0	0	0	0	0	0	0	0	0
d__Bacteria;k__norank_d__Bacteria;p__Gemmatimonadota;c__Longimicrobia;o__Longimicrobiales;f__Longimicrobiaceae;g__norank_f__Longimicrobiaceae	0	0	0	0	0	0	0	0	0	0	0	0	0	0	0	0	0	0	0	0	0
d__Bacteria;k__norank_d__Bacteria;p__Gemmatimonadota;c__S0134_terrestrial_group;o__norank_c__S0134_terrestrial_group;f__norank_o__norank_c__S0134_terrestrial_group;g__norank_f__norank_o__norank_c__S0134_terrestrial_group	0	0	0	0	0	0	0	0	0	0	0	0	0	0	0	0	0	0	0	0	0
d__Bacteria;k__norank_d__Bacteria;p__Halanaerobiaeota;c__Halanaerobiia;o__Halanaerobiales;f__Halobacteroidaceae;g__norank_f__Halobacteroidaceae	0	0	0	0	0	0	0	0	0	0	0	0	0	0	0	0	0	0	0	0	0
d__Bacteria;k__norank_d__Bacteria;p__Latescibacterota;c__norank_p__Latescibacterota;o__norank_c__norank_p__Latescibacterota;f__norank_o__norank_c__norank_p__Latescibacterota;g__norank_f__norank_o__norank_c__norank_p__Latescibacterota	0	0	0	0	0	0	0	0	0	0	0	0	0	0	0	0	0	0	0	0	0
d__Bacteria;k__norank_d__Bacteria;p__MBNT15;c__norank_p__MBNT15;o__norank_c__norank_p__MBNT15;f__norank_o__norank_c__norank_p__MBNT15;g__norank_f__norank_o__norank_c__norank_p__MBNT15	0	0	0	0	0	0	0	0	0	0	0	0	0	0	0	0	0	0	0	0	0
d__Bacteria;k__norank_d__Bacteria;p__Methylomirabilota;c__Methylomirabilia;o__Rokubacteriales;f__WX65;g__norank_f__WX65	0	0	0	0	0	0	0	0	0	0	0	0	0	0	0	0	0	0	0	0	0
d__Bacteria;k__norank_d__Bacteria;p__Methylomirabilota;c__Methylomirabilia;o__Rokubacteriales;f__norank_o__Rokubacteriales;g__norank_f__norank_o__Rokubacteriales	0	0	0	0	0	0	0	0	0	0	0	0	0	0	0	0	0	0	0	0	0
d__Bacteria;k__norank_d__Bacteria;p__Myxococcota;c__Myxococcia;o__Myxococcales;f__Anaeromyxobacteraceae;g__Anaeromyxobacter	0	0	0	0	0	0	0	0	0	0	0	0	0	0	0	0	0	0	0	0	0
d__Bacteria;k__norank_d__Bacteria;p__Myxococcota;c__Myxococcia;o__Myxococcales;f__Myxococcaceae;g__Archangium	0	0	0	0	0	0	0	0	0	0	0	0	0	0	0	0	0	0	0	0	0
d__Bacteria;k__norank_d__Bacteria;p__Myxococcota;c__Myxococcia;o__Myxococcales;f__Myxococcaceae;g__Myxococcus	0	0	0	0	0	0	0	0	0	0	0	0	0	0	0	0	0	0	0	0	0
d__Bacteria;k__norank_d__Bacteria;p__Myxococcota;c__Myxococcia;o__Myxococcales;f__Myxococcaceae;g__P3OB-42	0	0	0	0	0	0	0	0	0	0	0	0	0	0	0	0	0	0	0	0	0
d__Bacteria;k__norank_d__Bacteria;p__Myxococcota;c__Myxococcia;o__Myxococcales;f__Myxococcaceae;g__norank_f__Myxococcaceae	0	0	0	0	0	0	0	0	0	0	0	0	0	0	0	0	0	0	0	0	0
d__Bacteria;k__norank_d__Bacteria;p__Myxococcota;c__Myxococcia;o__Myxococcales;f__Myxococcaceae;g__unclassified_f__Myxococcaceae	0	0	0	0	0	0	0	0	0	0	0	0	0	0	0	0	0	0	0	0	0
d__Bacteria;k__norank_d__Bacteria;p__Myxococcota;c__Myxococcia;o__Myxococcales;f__Vulgatibacteraceae;g__Vulgatibacter	0	0	0	0	0	0	0	0	0	0	0	0	0	0	0	0	0	0	0	0	0
d__Bacteria;k__norank_d__Bacteria;p__Myxococcota;c__Polyangia;o__Blfdi19;f__norank_o__Blfdi19;g__norank_f__norank_o__Blfdi19	0	0	0	0	0	0	0	0	0	0	0	0	0	0	0	0	0	0	0	0	0
d__Bacteria;k__norank_d__Bacteria;p__Myxococcota;c__Polyangia;o__Haliangiales;f__Haliangiaceae;g__Haliangium	0	0	0	0	0	0	0	0	0	0	0	0	0	0	0	0	0	0	0	0	0
d__Bacteria;k__norank_d__Bacteria;p__Myxococcota;c__Polyangia;o__Nannocystales;f__Nannocystaceae;g__norank_f__Nannocystaceae	0	0	0	0	0	0	0	0	0	0	0	0	0	0	0	0	0	0	0	0	0
d__Bacteria;k__norank_d__Bacteria;p__Myxococcota;c__Polyangia;o__Polyangiales;f__BIrii41;g__norank_f__BIrii41	0	0	0	0	0	0	0	0	0	0	0	0	0	0	0	0	0	0	0	0	0
d__Bacteria;k__norank_d__Bacteria;p__Myxococcota;c__Polyangia;o__Polyangiales;f__Polyangiaceae;g__Pajaroellobacter	0	0	0	0	0	0	0	0	0	0	0	0	0	0	0	0	0	0	0	0	0
d__Bacteria;k__norank_d__Bacteria;p__Myxococcota;c__Polyangia;o__Polyangiales;f__Polyangiaceae;g__norank_f__Polyangiaceae	0	0	0	0	0	0	0	0	0	0	0	0	0	0	0	0	0	0	0	0	0
d__Bacteria;k__norank_d__Bacteria;p__Myxococcota;c__Polyangia;o__Polyangiales;f__Sandaracinaceae;g__norank_f__Sandaracinaceae	0	0	0	0	0	0	0	0	0	0	0	0	0	0	0	0	0	0	0	0	0
d__Bacteria;k__norank_d__Bacteria;p__Myxococcota;c__Polyangia;o__mle1-27;f__norank_o__mle1-27;g__norank_f__norank_o__mle1-27	0	0	0	0	0	0	0	0	0	0	0	0	0	0	0	0	0	0	0	0	0
d__Bacteria;k__norank_d__Bacteria;p__Myxococcota;c__Polyangia;o__unclassified_c__Polyangia;f__unclassified_c__Polyangia;g__unclassified_c__Polyangia	0	0	0	0	0	0	0	0	0	0	0	0	0	0	0	0	0	0	0	0	0
d__Bacteria;k__norank_d__Bacteria;p__Myxococcota;c__bacteriap25;o__norank_c__bacteriap25;f__norank_o__norank_c__bacteriap25;g__norank_f__norank_o__norank_c__bacteriap25	0	0	0	0	0	0	0	0	0	0	0	0	0	0	0	0	0	0	0	0	0
d__Bacteria;k__norank_d__Bacteria;p__NB1-j;c__norank_p__NB1-j;o__norank_c__norank_p__NB1-j;f__norank_o__norank_c__norank_p__NB1-j;g__norank_f__norank_o__norank_c__norank_p__NB1-j	0	0	0	0	0	0	0	0	0	0	0	0	0	0	0	0	0	0	0	3.99098e-05	0
d__Bacteria;k__norank_d__Bacteria;p__Nitrospirota;c__Nitrospiria;o__Nitrospirales;f__Nitrospiraceae;g__Nitrospira	0	0	0	0	0	0	0	0	0	0	0	0	0	0	0	0	0	0	0	0	0
d__Bacteria;k__norank_d__Bacteria;p__Nitrospirota;c__Thermodesulfovibrionia;o__norank_c__Thermodesulfovibrionia;f__norank_o__norank_c__Thermodesulfovibrionia;g__norank_f__norank_o__norank_c__Thermodesulfovibrionia	0	0	0	0	0	0	0	0	0	0	0	0	0	0	0	0	0	0	0	3.99098e-05	0
d__Bacteria;k__norank_d__Bacteria;p__Patescibacteria;c__Dojkabacteria;o__norank_c__Dojkabacteria;f__norank_o__norank_c__Dojkabacteria;g__norank_f__norank_o__norank_c__Dojkabacteria	0	0	0	0	0	0	0	0	0	0	0	0	0	0	0	0	0	0	0	3.99098e-05	0
d__Bacteria;k__norank_d__Bacteria;p__Patescibacteria;c__Gracilibacteria;o__Candidatus_Peregrinibacteria;f__norank_o__Candidatus_Peregrinibacteria;g__norank_f__norank_o__Candidatus_Peregrinibacteria	0	0	0	0	0	0	0	0	0	0	0	0	0	0	0	0	0	0	0	0	0
d__Bacteria;k__norank_d__Bacteria;p__Patescibacteria;c__Parcubacteria;o__Candidatus_Adlerbacteria;f__norank_o__Candidatus_Adlerbacteria;g__norank_f__norank_o__Candidatus_Adlerbacteria	0	0	0	0	0	0	0	0	0	0	0	0	0	0	0	0	0	0	0	0	0
d__Bacteria;k__norank_d__Bacteria;p__Patescibacteria;c__Parcubacteria;o__Candidatus_Campbellbacteria;f__norank_o__Candidatus_Campbellbacteria;g__norank_f__norank_o__Candidatus_Campbellbacteria	0	0	0	0	0	0	0	0	0	0	0	0	0	0	0	0	0	0	0	0	0
d__Bacteria;k__norank_d__Bacteria;p__Patescibacteria;c__Parcubacteria;o__Candidatus_Kaiserbacteria;f__norank_o__Candidatus_Kaiserbacteria;g__norank_f__norank_o__Candidatus_Kaiserbacteria	0	0	0	0	0	0	0	0	0	0	0	0	0	0	0	0	0	0	0	0	0
d__Bacteria;k__norank_d__Bacteria;p__Patescibacteria;c__Saccharimonadia;o__Saccharimonadales;f__LWQ8;g__norank_f__LWQ8	0	0	0	0	0	0	0	0	0	0	0	0	0	0	0	0	0	0	0	0	0
d__Bacteria;k__norank_d__Bacteria;p__Patescibacteria;c__Saccharimonadia;o__Saccharimonadales;f__Saccharimonadaceae;g__Candidatus_Saccharimonas	0	0	0	0	0	0	0	0	0	0	0	0	0.000270017	0	0	0	0	0	0	3.99098e-05	0
d__Bacteria;k__norank_d__Bacteria;p__Patescibacteria;c__Saccharimonadia;o__Saccharimonadales;f__Saccharimonadaceae;g__TM7a	0	0	0	0	0	0	0	0	4.42409e-05	0	0	0	0	0	0	0	0	0	0	0	0
d__Bacteria;k__norank_d__Bacteria;p__Patescibacteria;c__Saccharimonadia;o__Saccharimonadales;f__Saccharimonadaceae;g__norank_f__Saccharimonadaceae	0	0	0	0	0	0	0	0	6.63614e-05	0	0	0	0.000126008	0	0	0	0	5.57144e-05	0.00016095	7.98196e-05	0.000192667
d__Bacteria;k__norank_d__Bacteria;p__Patescibacteria;c__Saccharimonadia;o__Saccharimonadales;f__Saccharimonadaceae;g__unclassified_f__Saccharimonadaceae	0	0	2.70285e-05	0	0	0	0	0	0	0	0	0	1.80012e-05	0	0	1.61381e-05	0	0	1.78833e-05	0	0
d__Bacteria;k__norank_d__Bacteria;p__Patescibacteria;c__Saccharimonadia;o__Saccharimonadales;f__WWH38;g__norank_f__WWH38	0	0	0	0	0	0	0	0	0	0	0	0	0	0	0	0	0	0	0	0	0
d__Bacteria;k__norank_d__Bacteria;p__Patescibacteria;c__Saccharimonadia;o__Saccharimonadales;f__norank_o__Saccharimonadales;g__norank_f__norank_o__Saccharimonadales	0	0	0	0	0	2.12608e-05	7.73575e-05	0	0.000110602	0	0.00024635	0	5.40035e-05	0	1.82455e-05	0.000112967	0	1.85715e-05	5.365e-05	3.99098e-05	5.78001e-05
d__Bacteria;k__norank_d__Bacteria;p__Planctomycetota;c__BD7-11;o__norank_c__BD7-11;f__norank_o__norank_c__BD7-11;g__norank_f__norank_o__norank_c__BD7-11	0	0	0	0	0	0	0	0	0	0	0	0	0	0	0	0	0	0	0	0	0
d__Bacteria;k__norank_d__Bacteria;p__Planctomycetota;c__Brocadiae;o__Brocadiales;f__Brocadiaceae;g__Candidatus_Kuenenia	0	0	0	0	0	0	0	0	0	0	0	0	0	0	0	0	0	0	0	0	5.78001e-05
d__Bacteria;k__norank_d__Bacteria;p__Planctomycetota;c__OM190;o__norank_c__OM190;f__norank_o__norank_c__OM190;g__norank_f__norank_o__norank_c__OM190	0	0	0	0	0	0	0	0	0	0	0	0	0	0	0	0	0	0	0	0	0
d__Bacteria;k__norank_d__Bacteria;p__Planctomycetota;c__Phycisphaerae;o__Phycisphaerales;f__Phycisphaeraceae;g__AKYG587	0	0	0	0	0	0	0	0	0	0	0	0	0	0	0	0	0	0	0	0.000139684	0
d__Bacteria;k__norank_d__Bacteria;p__Planctomycetota;c__Phycisphaerae;o__Phycisphaerales;f__Phycisphaeraceae;g__Phycisphaera	0	0	0	0	0	0	0	0	0	0	0	0	0	0	0	0	0	0	0	0	0
d__Bacteria;k__norank_d__Bacteria;p__Planctomycetota;c__Phycisphaerae;o__Phycisphaerales;f__Phycisphaeraceae;g__SM1A02	0	0	0	0	0	0	0	0	0	0	0	0	0	0	0	0	0	0	0	0	0
d__Bacteria;k__norank_d__Bacteria;p__Planctomycetota;c__Phycisphaerae;o__Phycisphaerales;f__Phycisphaeraceae;g__Urania-1B-19_marine_sediment_group	0	0	0	0	0	0	0	0	0	0	0	0	0	0	0	0	0	0	0	0	0
d__Bacteria;k__norank_d__Bacteria;p__Planctomycetota;c__Phycisphaerae;o__Phycisphaerales;f__Phycisphaeraceae;g__norank_f__Phycisphaeraceae	0	0	0	0	0	0	0	0	0	0	0	0	0	0	0	0	0	0	0	0	0
d__Bacteria;k__norank_d__Bacteria;p__Planctomycetota;c__Pla3_lineage;o__norank_c__Pla3_lineage;f__norank_o__norank_c__Pla3_lineage;g__norank_f__norank_o__norank_c__Pla3_lineage	0	0	0	0	0	0	0	0	0	0	0	0	0	0	0	0	0	0	0	0	0
d__Bacteria;k__norank_d__Bacteria;p__Planctomycetota;c__Planctomycetes;o__Gemmatales;f__Gemmataceae;g__norank_f__Gemmataceae	0	0	0	0	0	0	0	0	0	0	0	0	0	0	0	0	0	0	0	0	0
d__Bacteria;k__norank_d__Bacteria;p__Planctomycetota;c__Planctomycetes;o__Isosphaerales;f__Isosphaeraceae;g__Aquisphaera	0	0	0	0	0	0	0	0	0	0	0	0	0	0	0	0	0	0	0	0	0
d__Bacteria;k__norank_d__Bacteria;p__Planctomycetota;c__Planctomycetes;o__Isosphaerales;f__Isosphaeraceae;g__Isosphaera	0	0	0	0	0	0	0	0	0	0	0	0	0	0	0	0	0	0	0	0	0
d__Bacteria;k__norank_d__Bacteria;p__Planctomycetota;c__Planctomycetes;o__Isosphaerales;f__Isosphaeraceae;g__Singulisphaera	0	0	0	0	0	0	0	0	0	0	0	0	0	0	0	0	0	0	0	0	0
d__Bacteria;k__norank_d__Bacteria;p__Planctomycetota;c__Planctomycetes;o__Isosphaerales;f__Isosphaeraceae;g__norank_f__Isosphaeraceae	0	0	0	0	0	0	0	0	0	0	0	0	0	0	0	0	0	0	0	0	0
d__Bacteria;k__norank_d__Bacteria;p__Planctomycetota;c__Planctomycetes;o__Isosphaerales;f__Isosphaeraceae;g__unclassified_f__Isosphaeraceae	0	0	0	0	0	0	0	0	0	0	0	0	0	0	0	0	0	0	0	0	0
d__Bacteria;k__norank_d__Bacteria;p__Proteobacteria;c__Alphaproteobacteria;o__Acetobacterales;f__Acetobacteraceae;g__Acidicaldus	0	0	0	0	0	0	0	0	0	0	0	0	0	0	0	0	0	0	0	0	0
d__Bacteria;k__norank_d__Bacteria;p__Proteobacteria;c__Alphaproteobacteria;o__Acetobacterales;f__Acetobacteraceae;g__Acidisoma	0	0	0	0	0	0	0	0	0	0	0	0	0	0	0	0	0	0	0	0	0
d__Bacteria;k__norank_d__Bacteria;p__Proteobacteria;c__Alphaproteobacteria;o__Acetobacterales;f__Acetobacteraceae;g__Craurococcus-Caldovatus	0	0	0	0	0	0	0	0	0	0	0	0	0	0	0	0	0	0	0	0	0
d__Bacteria;k__norank_d__Bacteria;p__Proteobacteria;c__Alphaproteobacteria;o__Acetobacterales;f__Acetobacteraceae;g__Roseococcus	0	0	0	0	0	0	0	0	0	0	0	0	0	0	0	0	0	0	0	0	0
d__Bacteria;k__norank_d__Bacteria;p__Proteobacteria;c__Alphaproteobacteria;o__Acetobacterales;f__Acetobacteraceae;g__Roseomonas	0	0	0	0	0	0	0	0	0	0	0	0	0	0	0	0	0	0	0	0	0
d__Bacteria;k__norank_d__Bacteria;p__Proteobacteria;c__Alphaproteobacteria;o__Acetobacterales;f__Acetobacteraceae;g__norank_f__Acetobacteraceae	0	0	0	0	0	0	0	0	0	0	0	0	0	0	0	0	0	0	0	0	0
d__Bacteria;k__norank_d__Bacteria;p__Proteobacteria;c__Alphaproteobacteria;o__Acetobacterales;f__Acetobacteraceae;g__unclassified_f__Acetobacteraceae	0	0	0	0	0	0	0	0	0	0	0	0	0	0	0	0	0	0	0	0	0
d__Bacteria;k__norank_d__Bacteria;p__Proteobacteria;c__Alphaproteobacteria;o__Alphaproteobacteria_Incertae_Sedis;f__unclassified_o__Alphaproteobacteria_Incertae_Sedis;g__Acuticoccus	0	0	0	0	0	0	0	0	0	0	0	0	0	0	0	0	0	0	0	0	0
d__Bacteria;k__norank_d__Bacteria;p__Proteobacteria;c__Alphaproteobacteria;o__Azospirillales;f__Azospirillaceae;g__Niveispirillum	0	0	0	0	0	0	0	0	0	0	0	0	0	0	0	0	0	0	0	0	0
d__Bacteria;k__norank_d__Bacteria;p__Proteobacteria;c__Alphaproteobacteria;o__Azospirillales;f__Azospirillaceae;g__Skermanella	0	0	0	0	0	0	0	0	0	0	0	0	0	0	0	0	0	0	0	0	0
d__Bacteria;k__norank_d__Bacteria;p__Proteobacteria;c__Alphaproteobacteria;o__Azospirillales;f__Azospirillaceae;g__norank_f__Azospirillaceae	0	0	0	0	0	0	0	0	0	0	0	0	0	0	0	0	0	0	0	0	0
d__Bacteria;k__norank_d__Bacteria;p__Proteobacteria;c__Alphaproteobacteria;o__Azospirillales;f__Azospirillales_Incertae_Sedis;g__Stella	0	0	0	0	0	0	0	0	0	0	0	0	0	0	0	0	0	0	0	0	0
d__Bacteria;k__norank_d__Bacteria;p__Proteobacteria;c__Alphaproteobacteria;o__Azospirillales;f__norank_o__Azospirillales;g__norank_f__norank_o__Azospirillales	0	0	0	0	0	0	0	0	0	0	0	0	0	0	0	0	0	0	0	0	0
d__Bacteria;k__norank_d__Bacteria;p__Proteobacteria;c__Alphaproteobacteria;o__Caulobacterales;f__Caulobacteraceae;g__Asticcacaulis	0	0	0	0	0	0	0	0	0	0	0	0	0	0	0	0	0	0	0	0	0
d__Bacteria;k__norank_d__Bacteria;p__Proteobacteria;c__Alphaproteobacteria;o__Caulobacterales;f__Caulobacteraceae;g__Brevundimonas	0	0	0	0	0	0	0	0	6.63614e-05	0	0	0	0	0	0	0	0	0	0	0	0
d__Bacteria;k__norank_d__Bacteria;p__Proteobacteria;c__Alphaproteobacteria;o__Caulobacterales;f__Caulobacteraceae;g__Caulobacter	0	0	0	0	0	0	0	2.33836e-05	0	0	0	0	0	0	0	0	0	0	0	0	0
d__Bacteria;k__norank_d__Bacteria;p__Proteobacteria;c__Alphaproteobacteria;o__Caulobacterales;f__Caulobacteraceae;g__PMMR1	0	0	0	0	0	0	0	0	0	0	0	0	0	0	0	0	0	0	0	0	0
d__Bacteria;k__norank_d__Bacteria;p__Proteobacteria;c__Alphaproteobacteria;o__Caulobacterales;f__Caulobacteraceae;g__Phenylobacterium	0	0	0	0	0	0	0	0	0	0	0	0	0	0	0	0	0	0	0	0	0
d__Bacteria;k__norank_d__Bacteria;p__Proteobacteria;c__Alphaproteobacteria;o__Caulobacterales;f__Hyphomonadaceae;g__Hirschia	0	0	0	0	0	0	0	0	0	0	0	0	0	0	0	0	0	0	0	0	0
d__Bacteria;k__norank_d__Bacteria;p__Proteobacteria;c__Alphaproteobacteria;o__Caulobacterales;f__Hyphomonadaceae;g__Hyphomonas	0	0	0	0	0	0	0	0	0	0	0	0	0	0	0	0	0	0	0	0	0
d__Bacteria;k__norank_d__Bacteria;p__Proteobacteria;c__Alphaproteobacteria;o__Caulobacterales;f__Hyphomonadaceae;g__SWB02	0	0	0	0	0	0	0	0	0	0	0	0	0	0	0	0	0	0	0	0	0
d__Bacteria;k__norank_d__Bacteria;p__Proteobacteria;c__Alphaproteobacteria;o__Defluviicoccales;f__Defluviicoccaceae;g__Defluviicoccus	0	0	0	0	0	0	0	2.33836e-05	0	0	0	0	0	0	0	0	0	0	0	3.99098e-05	0
d__Bacteria;k__norank_d__Bacteria;p__Proteobacteria;c__Alphaproteobacteria;o__Dongiales;f__Dongiaceae;g__Dongia	0	0	0	0	0	0	0	0	0	0	0	0	0	0	0	0	0	0	0	0	0
d__Bacteria;k__norank_d__Bacteria;p__Proteobacteria;c__Alphaproteobacteria;o__Elsterales;f__norank_o__Elsterales;g__norank_f__norank_o__Elsterales	0	0	0	0	0	0	0	0	0	0	0	0	0	0	0	0	0	0	0	0	0
d__Bacteria;k__norank_d__Bacteria;p__Proteobacteria;c__Alphaproteobacteria;o__Holosporales;f__Holosporaceae;g__norank_f__Holosporaceae	0	0	0	0	0	0	0	0	0	0	0	0	0	0	0	0	0	0	0	0	0
d__Bacteria;k__norank_d__Bacteria;p__Proteobacteria;c__Alphaproteobacteria;o__Kiloniellales;f__Kiloniellaceae;g__norank_f__Kiloniellaceae	0	0	0	0	0	0	0	0	0	0	0	0	0	0	0	0	0	0	0	1.99549e-05	0
d__Bacteria;k__norank_d__Bacteria;p__Proteobacteria;c__Alphaproteobacteria;o__Micavibrionales;f__Micavibrionaceae;g__norank_f__Micavibrionaceae	0	0	0	0	0	0	0	0	0	0	0	0	0	0	0	0	0	0	0	0	0
d__Bacteria;k__norank_d__Bacteria;p__Proteobacteria;c__Alphaproteobacteria;o__Micavibrionales;f__norank_o__Micavibrionales;g__norank_f__norank_o__Micavibrionales	0	0	0	0	0	0	0	0	0	0	0	0	0	0	0	0	0	0	0	0	0
d__Bacteria;k__norank_d__Bacteria;p__Proteobacteria;c__Alphaproteobacteria;o__Micropepsales;f__Micropepsaceae;g__norank_f__Micropepsaceae	0	0	0	0	0	0	0	0	0	0	0	0	0	0	0	0	0	0	0	0	0
d__Bacteria;k__norank_d__Bacteria;p__Proteobacteria;c__Alphaproteobacteria;o__Paracaedibacterales;f__Paracaedibacteraceae;g__Candidatus_Captivus	0	0	0	0	0	0	0	0	0	0	0	0	0	0	0	0	0	0	0	0	0
d__Bacteria;k__norank_d__Bacteria;p__Proteobacteria;c__Alphaproteobacteria;o__Puniceispirillales;f__Puniceispirillales_Incertae_Sedis;g__Constrictibacter	0	0	0	0	0	0	0	0	0	0	0	0	0	0	0	0	0	0	0	0	0
d__Bacteria;k__norank_d__Bacteria;p__Proteobacteria;c__Alphaproteobacteria;o__Reyranellales;f__Reyranellaceae;g__Reyranella	0	0	0	0	0	0	0	0	0	0	0	0	0	0	0	0	0	0	0	5.98647e-05	0
d__Bacteria;k__norank_d__Bacteria;p__Proteobacteria;c__Alphaproteobacteria;o__Reyranellales;f__Reyranellaceae;g__norank_f__Reyranellaceae	0	0	0	0	0	0	0	0	0	0	0	0	0	0	0	0	0	0	0	0	0
d__Bacteria;k__norank_d__Bacteria;p__Proteobacteria;c__Alphaproteobacteria;o__Rhizobiales;f__Amb-16S-1323;g__norank_f__Amb-16S-1323	0	0	0	0	0	0	0	0	0	0	0	0	0	0	0	0	0	0	0	0	0
d__Bacteria;k__norank_d__Bacteria;p__Proteobacteria;c__Alphaproteobacteria;o__Rhizobiales;f__Beijerinckiaceae;g__Bosea	0	0	0	0	0	0	0	0	0	0	0	0	0	0	0	0	0	0	0	0	0
d__Bacteria;k__norank_d__Bacteria;p__Proteobacteria;c__Alphaproteobacteria;o__Rhizobiales;f__Beijerinckiaceae;g__Methylobacterium-Methylorubrum	3.83612e-05	0	0	0	0	0	0	0	0	0	0	0	0	0	0	0	0	0	0	0	0
d__Bacteria;k__norank_d__Bacteria;p__Proteobacteria;c__Alphaproteobacteria;o__Rhizobiales;f__Beijerinckiaceae;g__Microvirga	0	0	0	0	0	0	0	0	4.42409e-05	0	0	0	0	0	0	0	0	0	0	0	0
d__Bacteria;k__norank_d__Bacteria;p__Proteobacteria;c__Alphaproteobacteria;o__Rhizobiales;f__Beijerinckiaceae;g__norank_f__Beijerinckiaceae	0	0	0	0	0	0	0	0	0	0	0	0	0	0	0	0	0	0	0	0	0
d__Bacteria;k__norank_d__Bacteria;p__Proteobacteria;c__Alphaproteobacteria;o__Rhizobiales;f__Beijerinckiaceae;g__unclassified_f__Beijerinckiaceae	0	0	0	0	0	0	0	0	0	0	0	0	0	0	0	0	0	0	0	0	0
d__Bacteria;k__norank_d__Bacteria;p__Proteobacteria;c__Alphaproteobacteria;o__Rhizobiales;f__Devosiaceae;g__Devosia	0	0	0	0	0	0	0	0	8.84819e-05	0	0	0	0	0	0	0	0	0	0	0	0
d__Bacteria;k__norank_d__Bacteria;p__Proteobacteria;c__Alphaproteobacteria;o__Rhizobiales;f__Devosiaceae;g__Maritalea	0	0	0	0	0	0	0	2.33836e-05	0.000309687	0	0	0	0	0	0	0	0	0	0	0	0
d__Bacteria;k__norank_d__Bacteria;p__Proteobacteria;c__Alphaproteobacteria;o__Rhizobiales;f__Hyphomicrobiaceae;g__Hyphomicrobium	0	0	0	0	0	0	0	0	0	0	0	0	0	0	0	0	0	0	0	7.98196e-05	0
d__Bacteria;k__norank_d__Bacteria;p__Proteobacteria;c__Alphaproteobacteria;o__Rhizobiales;f__Hyphomicrobiaceae;g__Pedomicrobium	0	0	0	0	0	0	0	0	2.21205e-05	0	0	0	0	0	0	0	0	0	0	0	0
d__Bacteria;k__norank_d__Bacteria;p__Proteobacteria;c__Alphaproteobacteria;o__Rhizobiales;f__KF-JG30-B3;g__norank_f__KF-JG30-B3	0	0	0	0	0	0	0	0	0	0	0	0	0	0	0	0	0	0	0	0	0
d__Bacteria;k__norank_d__Bacteria;p__Proteobacteria;c__Alphaproteobacteria;o__Rhizobiales;f__Labraceae;g__Labrys	0	0	0	0	0	0	0	0	0	0	0	0	0	0	0	0	0	0	0	0	0
d__Bacteria;k__norank_d__Bacteria;p__Proteobacteria;c__Alphaproteobacteria;o__Rhizobiales;f__Methyloligellaceae;g__Methyloceanibacter	0	0	0	0	0	0	0	0	0	0	0	0	0	0	0	0	0	0	0	0	0
d__Bacteria;k__norank_d__Bacteria;p__Proteobacteria;c__Alphaproteobacteria;o__Rhizobiales;f__Methyloligellaceae;g__norank_f__Methyloligellaceae	0	0	0	0	0	0	0	0	0	0	0	0	0	0	0	0	0	0	0	0	0
d__Bacteria;k__norank_d__Bacteria;p__Proteobacteria;c__Alphaproteobacteria;o__Rhizobiales;f__Rhizobiaceae;g__Allorhizobium-Neorhizobium-Pararhizobium-Rhizobium	0	0	0	0	0	0	0	0	0.00261022	0	0	0	0	0	0	0	1.98138e-05	0	0	0	0
d__Bacteria;k__norank_d__Bacteria;p__Proteobacteria;c__Alphaproteobacteria;o__Rhizobiales;f__Rhizobiaceae;g__Brucella	0	0	0	0	0	0	0	0	0.000132723	0	0	0	0	0	0	0	0	0	0	3.99098e-05	0
d__Bacteria;k__norank_d__Bacteria;p__Proteobacteria;c__Alphaproteobacteria;o__Rhizobiales;f__Rhizobiaceae;g__Mesorhizobium	0	0	0	0	0	0	0	0	0.000110602	0	0	0	0	0	0	0	0	0	0	1.99549e-05	1.92667e-05
d__Bacteria;k__norank_d__Bacteria;p__Proteobacteria;c__Alphaproteobacteria;o__Rhizobiales;f__Rhizobiaceae;g__Shinella	0	0	0	0	0	0	0	0	0	0	0	0	0	0	0	0	0	0	0	1.99549e-05	0
d__Bacteria;k__norank_d__Bacteria;p__Proteobacteria;c__Alphaproteobacteria;o__Rhizobiales;f__Rhizobiales_Incertae_Sedis;g__Alsobacter	0	0	0	0	0	0	0	0	0	0	0	0	0	0	0	0	0	0	0	0	0
d__Bacteria;k__norank_d__Bacteria;p__Proteobacteria;c__Alphaproteobacteria;o__Rhizobiales;f__Rhizobiales_Incertae_Sedis;g__Anderseniella	0	0	0	0	0	0	0	0	0	0	0	0	0	0	0	0	0	0	0	0	0
d__Bacteria;k__norank_d__Bacteria;p__Proteobacteria;c__Alphaproteobacteria;o__Rhizobiales;f__Rhizobiales_Incertae_Sedis;g__Bauldia	0	0	0	0	0	0	0	0	0	0	0	0	0	0	0	0	0	0	0	0	0
d__Bacteria;k__norank_d__Bacteria;p__Proteobacteria;c__Alphaproteobacteria;o__Rhizobiales;f__Rhizobiales_Incertae_Sedis;g__Nordella	0	0	0	0	0	0	0	0	0	0	0	0	0	0	0	0	0	0	0	0	0
d__Bacteria;k__norank_d__Bacteria;p__Proteobacteria;c__Alphaproteobacteria;o__Rhizobiales;f__Rhizobiales_Incertae_Sedis;g__Phreatobacter	0	0	0	0	0	0	0	0	0	0	0	0	0	0	0	0	0	0	0	0	0
d__Bacteria;k__norank_d__Bacteria;p__Proteobacteria;c__Alphaproteobacteria;o__Rhizobiales;f__Rhizobiales_Incertae_Sedis;g__norank_f__Rhizobiales_Incertae_Sedis	0	0	0	0	2.42642e-05	0	0	0	0	0	0	0	0	0	0	0	0	0	0	0	0
d__Bacteria;k__norank_d__Bacteria;p__Proteobacteria;c__Alphaproteobacteria;o__Rhizobiales;f__Xanthobacteraceae;g__Bradyrhizobium	0	0	0	0	0	0	0	0	0	0	0	0	0	0	0	0	0	0	0	0	0
d__Bacteria;k__norank_d__Bacteria;p__Proteobacteria;c__Alphaproteobacteria;o__Rhizobiales;f__Xanthobacteraceae;g__Pseudolabrys	0	0	0	0	0	0	0	0	0	0	0	0	0	0	0	0	0	0	0	0	0
d__Bacteria;k__norank_d__Bacteria;p__Proteobacteria;c__Alphaproteobacteria;o__Rhizobiales;f__Xanthobacteraceae;g__Pseudorhodoplanes	0	0	0	0	0	0	0	0	0	0	0	0	0	0	0	0	0	0	0	0	0
d__Bacteria;k__norank_d__Bacteria;p__Proteobacteria;c__Alphaproteobacteria;o__Rhizobiales;f__Xanthobacteraceae;g__Xanthobacter	0	0	0	0	0	0	0	0	0	0	0	0	0	0	0	0	0	0	0	0	0
d__Bacteria;k__norank_d__Bacteria;p__Proteobacteria;c__Alphaproteobacteria;o__Rhizobiales;f__Xanthobacteraceae;g__norank_f__Xanthobacteraceae	0	0	0	0	0	0	0	0	0	0	0	0	0	0	0	1.61381e-05	0	0	0	0	0
d__Bacteria;k__norank_d__Bacteria;p__Proteobacteria;c__Alphaproteobacteria;o__Rhizobiales;f__Xanthobacteraceae;g__unclassified_f__Xanthobacteraceae	0	0	0	0	0	0	0	2.33836e-05	2.21205e-05	0	0	0	1.80012e-05	0	0	0	0	0	0	0	0
d__Bacteria;k__norank_d__Bacteria;p__Proteobacteria;c__Alphaproteobacteria;o__Rhizobiales;f__norank_o__Rhizobiales;g__norank_f__norank_o__Rhizobiales	0	0	0	0	0	0	0	0	0	0	0	0	0	0	0	0	0	0	0	0	0
d__Bacteria;k__norank_d__Bacteria;p__Proteobacteria;c__Alphaproteobacteria;o__Rhizobiales;f__unclassified_o__Rhizobiales;g__unclassified_o__Rhizobiales	0	0	0	0	0	0	0	0	0	0	0	0	0	0	0	0	0	0	0	0	0
d__Bacteria;k__norank_d__Bacteria;p__Proteobacteria;c__Alphaproteobacteria;o__Rhodobacterales;f__Rhodobacteraceae;g__Amaricoccus	0	0	0	0	0	0	0	0	0.000154843	0	0	0	0	0	0	0	0	0	0	0	0
d__Bacteria;k__norank_d__Bacteria;p__Proteobacteria;c__Alphaproteobacteria;o__Rhodobacterales;f__Rhodobacteraceae;g__Limibaculum	0	0	0	0	0	0	0	0	0	0	0	0	0	0	0	0	0	0	0	0	0
d__Bacteria;k__norank_d__Bacteria;p__Proteobacteria;c__Alphaproteobacteria;o__Rhodobacterales;f__Rhodobacteraceae;g__Nautella	0	0	0	0	0	0	0	0	8.84819e-05	0	0	0	0	0	0	0	0	0	0	0	0
d__Bacteria;k__norank_d__Bacteria;p__Proteobacteria;c__Alphaproteobacteria;o__Rhodobacterales;f__Rhodobacteraceae;g__Pseudorhodobacter	0	0	0	0	0	0	0	0	0	0	0	0	0	0	0	0	0	0	0	0	0
d__Bacteria;k__norank_d__Bacteria;p__Proteobacteria;c__Alphaproteobacteria;o__Rhodobacterales;f__Rhodobacteraceae;g__Rhodobacter	0	0	0	0	0	0	0	0	8.84819e-05	0	0	0	0	0	0	0	0	0	0	0	0
d__Bacteria;k__norank_d__Bacteria;p__Proteobacteria;c__Alphaproteobacteria;o__Rhodobacterales;f__Rhodobacteraceae;g__Rubellimicrobium	0	0	0	0	0	0	0	0	0	0	0	0	0	0	0	0	0	0	0	0	0
d__Bacteria;k__norank_d__Bacteria;p__Proteobacteria;c__Alphaproteobacteria;o__Rhodobacterales;f__Rhodobacteraceae;g__unclassified_f__Rhodobacteraceae	0	0	0	0	0	0	0	2.33836e-05	0.0026987	0	0	0	0	0	0	0	0	0	0	0.000259414	1.92667e-05
d__Bacteria;k__norank_d__Bacteria;p__Proteobacteria;c__Alphaproteobacteria;o__Rhodospirillales;f__Magnetospirillaceae;g__Telmatospirillum	0	0	0	0	0	0	0	0	0	0	0	0	0	0	0	0	0	0	0	0	0
d__Bacteria;k__norank_d__Bacteria;p__Proteobacteria;c__Alphaproteobacteria;o__Rhodospirillales;f__Rhodospirillaceae;g__norank_f__Rhodospirillaceae	0	0	0	0	0	0	0	0	0	0	0	0	0	0	0	0	0	0	0	0	0
d__Bacteria;k__norank_d__Bacteria;p__Proteobacteria;c__Alphaproteobacteria;o__Rhodospirillales;f__norank_o__Rhodospirillales;g__norank_f__norank_o__Rhodospirillales	0	0	0	0	0	0	0	0	0	0	0	0	0	0	0	0	0	0	0	0.00143675	5.78001e-05
d__Bacteria;k__norank_d__Bacteria;p__Proteobacteria;c__Alphaproteobacteria;o__Rickettsiales;f__Mitochondria;g__norank_f__Mitochondria	0	0	0	0	0	0	0	0	0	0	0	0	0	0	0	0	0	0	0	3.99098e-05	0
d__Bacteria;k__norank_d__Bacteria;p__Proteobacteria;c__Alphaproteobacteria;o__Rickettsiales;f__Rickettsiaceae;g__norank_f__Rickettsiaceae	0	0	0	0	0	0	0	0	0	0	0	0	0	0	0	0	0	0	0	0	0
d__Bacteria;k__norank_d__Bacteria;p__Proteobacteria;c__Alphaproteobacteria;o__Rickettsiales;f__unclassified_o__Rickettsiales;g__unclassified_o__Rickettsiales	0	0	0	0	0	0	0	0	0	0	0	0	0	0	0	0	0	0	0	0	0
d__Bacteria;k__norank_d__Bacteria;p__Proteobacteria;c__Alphaproteobacteria;o__Sneathiellales;f__Sneathiellaceae;g__Sneathiella	0	0	0	0	0	0	0	0	0	0	0	0	0	0	0	0	0	0	0	0	0
d__Bacteria;k__norank_d__Bacteria;p__Proteobacteria;c__Alphaproteobacteria;o__Sphingomonadales;f__Sphingomonadaceae;g__Altererythrobacter	0	0	0	0	0	0	0	0	0	0	0	0	0	0	0	0	0	0	0	0	1.92667e-05
d__Bacteria;k__norank_d__Bacteria;p__Proteobacteria;c__Alphaproteobacteria;o__Sphingomonadales;f__Sphingomonadaceae;g__DSSF69	0	0	0	0	0	0	0	0	0	0	0	0	0	0	0	0	0	0	0	0	0
d__Bacteria;k__norank_d__Bacteria;p__Proteobacteria;c__Alphaproteobacteria;o__Sphingomonadales;f__Sphingomonadaceae;g__Novosphingobium	0	0	0	0	0	0	0	0	4.42409e-05	0	0	0	0	0	0	0	0	0	0	7.98196e-05	0
d__Bacteria;k__norank_d__Bacteria;p__Proteobacteria;c__Alphaproteobacteria;o__Sphingomonadales;f__Sphingomonadaceae;g__Qipengyuania	0	0	0	0	0	0	0	0	0	0	0	0	0	0	0	0	0	0	0	0	0
d__Bacteria;k__norank_d__Bacteria;p__Proteobacteria;c__Alphaproteobacteria;o__Sphingomonadales;f__Sphingomonadaceae;g__Sandaracinobacter	0	0	0	0	0	0	0	0	0	0	0	0	0	0	0	0	0	0	0	0	0
d__Bacteria;k__norank_d__Bacteria;p__Proteobacteria;c__Alphaproteobacteria;o__Sphingomonadales;f__Sphingomonadaceae;g__Sphingobium	0	0	0	0	0	0	0	0	0	0	0	0	0	0	0	0	0	0	0	0	0
d__Bacteria;k__norank_d__Bacteria;p__Proteobacteria;c__Alphaproteobacteria;o__Sphingomonadales;f__Sphingomonadaceae;g__Sphingomonas	0	0	5.4057e-05	0	0	0	0	0	0	0	0	0	0	0	0	0	0	0	0	1.99549e-05	0
d__Bacteria;k__norank_d__Bacteria;p__Proteobacteria;c__Alphaproteobacteria;o__Sphingomonadales;f__Sphingomonadaceae;g__Sphingopyxis	0	0	0	0	0	0	0	0	0	0	0	0	0	0	0	0	0	0	0	0	0
d__Bacteria;k__norank_d__Bacteria;p__Proteobacteria;c__Alphaproteobacteria;o__Sphingomonadales;f__Sphingomonadaceae;g__unclassified_f__Sphingomonadaceae	0	0	0	0	0	0	0	0	2.21205e-05	0	0	0	0	0	0	0	0	0	0	0	0
d__Bacteria;k__norank_d__Bacteria;p__Proteobacteria;c__Alphaproteobacteria;o__Tistrellales;f__Geminicoccaceae;g__Candidatus_Alysiosphaera	0	0	0	0	0	0	0	0	0	0	0	0	0	0	0	0	0	0	0	0	0
d__Bacteria;k__norank_d__Bacteria;p__Proteobacteria;c__Alphaproteobacteria;o__Tistrellales;f__Geminicoccaceae;g__Geminicoccus	0	0	0	0	0	0	0	0	0	0	0	0	0	0	0	0	0	0	0	0	0
d__Bacteria;k__norank_d__Bacteria;p__Proteobacteria;c__Alphaproteobacteria;o__Tistrellales;f__Geminicoccaceae;g__norank_f__Geminicoccaceae	0	0	0	0	0	0	0	0	0	0	0	0	0	0	0	0	0	0	0	0	0
d__Bacteria;k__norank_d__Bacteria;p__Proteobacteria;c__Alphaproteobacteria;o__norank_c__Alphaproteobacteria;f__norank_o__norank_c__Alphaproteobacteria;g__norank_f__norank_o__norank_c__Alphaproteobacteria	0	0	0	0	0	0	0	0	0	0	0	0	0	0	0	0	0	0	0	0	0
d__Bacteria;k__norank_d__Bacteria;p__Proteobacteria;c__Alphaproteobacteria;o__unclassified_c__Alphaproteobacteria;f__unclassified_c__Alphaproteobacteria;g__unclassified_c__Alphaproteobacteria	0	0	0	0	0	0	0	0	0	0	0	0	0	0	0	0	0	0	0	3.99098e-05	0
d__Bacteria;k__norank_d__Bacteria;p__Proteobacteria;c__Gammaproteobacteria;o__1013-28-CG33;f__norank_o__1013-28-CG33;g__norank_f__norank_o__1013-28-CG33	0	0	0	0	0	0	0	0	0	0	0	0	0	0	0	0	0	0	0	0.000319278	0
d__Bacteria;k__norank_d__Bacteria;p__Proteobacteria;c__Gammaproteobacteria;o__Aeromonadales;f__Aeromonadaceae;g__Aeromonas	0	0	0	0	0	0	0	2.33836e-05	0.00123875	3.89241e-05	0	0	0	0	0	0	0	0	0	0	0
d__Bacteria;k__norank_d__Bacteria;p__Proteobacteria;c__Gammaproteobacteria;o__Aeromonadales;f__Aeromonadaceae;g__Tolumonas	0	0	0	0	0	0	0	0	0	0	0	0	0	0	0	0	0	0	0	0	0
d__Bacteria;k__norank_d__Bacteria;p__Proteobacteria;c__Gammaproteobacteria;o__Aeromonadales;f__Succinivibrionaceae;g__Anaerobiospirillum	0	0	0	0	0	0	0	0	0	0	0	0	1.80012e-05	0	0	0	0.00467605	3.7143e-05	0.000411317	0.294794	0.140647
d__Bacteria;k__norank_d__Bacteria;p__Proteobacteria;c__Gammaproteobacteria;o__Aeromonadales;f__Succinivibrionaceae;g__Succinivibrio	0	0	0	0	0	0	0	0	0	0	0	0	0	0	0	0	0	0	0	0	0
d__Bacteria;k__norank_d__Bacteria;p__Proteobacteria;c__Gammaproteobacteria;o__Alteromonadales;f__Alteromonadaceae;g__Alishewanella	0	0	0	0	0	0	0	0	0	0	0	0	0	0	0	0	0	0	0	0	0
d__Bacteria;k__norank_d__Bacteria;p__Proteobacteria;c__Gammaproteobacteria;o__Alteromonadales;f__Alteromonadaceae;g__Alteromonas	0	0	0	0	0	0	0	0	0.000685735	0	0	0	0	0	0	0	0	0	0	0	0
d__Bacteria;k__norank_d__Bacteria;p__Proteobacteria;c__Gammaproteobacteria;o__Alteromonadales;f__Alteromonadaceae;g__Rheinheimera	0	0	0	0	0	0	0	0	0	0	0	0	0	0	0	0	0	0	0	0	0
d__Bacteria;k__norank_d__Bacteria;p__Proteobacteria;c__Gammaproteobacteria;o__Alteromonadales;f__Idiomarinaceae;g__Idiomarina	0	0	0	0	0	0	0	0	0	0	0	0	0	0	0	0	0	0	0	0	0
d__Bacteria;k__norank_d__Bacteria;p__Proteobacteria;c__Gammaproteobacteria;o__Alteromonadales;f__Marinobacteraceae;g__Marinobacter	0	0	0	0	0	0	0	0	0	0	0	0	0	0	0	0	0	0	0	1.99549e-05	0
d__Bacteria;k__norank_d__Bacteria;p__Proteobacteria;c__Gammaproteobacteria;o__Alteromonadales;f__Pseudoalteromonadaceae;g__Pseudoalteromonas	0	0	0	0	0	0	0	0	6.63614e-05	0	0	0	0	0	0	0	0	0	0	0	0
d__Bacteria;k__norank_d__Bacteria;p__Proteobacteria;c__Gammaproteobacteria;o__Alteromonadales;f__Shewanellaceae;g__Shewanella	0	0	0	0	0	0	0	0	0	0.000253007	0	0	0	0	0	0	0	0	0	0	0
d__Bacteria;k__norank_d__Bacteria;p__Proteobacteria;c__Gammaproteobacteria;o__Beggiatoales;f__Beggiatoaceae;g__norank_f__Beggiatoaceae	0	0	0	0	0	0	0	0	0	0	0	0	0	0	0	0	0	0	0	0	0
d__Bacteria;k__norank_d__Bacteria;p__Proteobacteria;c__Gammaproteobacteria;o__Burkholderiales;f__Alcaligenaceae;g__Achromobacter	0	0	0	0	0	0	0	0	0	0	0	0	0	0	0	1.61381e-05	0	0	0	0	0
d__Bacteria;k__norank_d__Bacteria;p__Proteobacteria;c__Gammaproteobacteria;o__Burkholderiales;f__Alcaligenaceae;g__Castellaniella	0	0	0	0	0	0	0	0	0	0	0	0	0	0	0	0	0	0	0	0	0
d__Bacteria;k__norank_d__Bacteria;p__Proteobacteria;c__Gammaproteobacteria;o__Burkholderiales;f__Alcaligenaceae;g__Verticiella	0	0	0	0	0	0	0	0	0	0	0	0	0	0	0	0	0	0	0	0	0
d__Bacteria;k__norank_d__Bacteria;p__Proteobacteria;c__Gammaproteobacteria;o__Burkholderiales;f__Alcaligenaceae;g__norank_f__Alcaligenaceae	0	0	0.00200011	0.000168824	2.42642e-05	0	0	0	2.21205e-05	0	0	0	0	0	0	0	0	0	0	0	0
d__Bacteria;k__norank_d__Bacteria;p__Proteobacteria;c__Gammaproteobacteria;o__Burkholderiales;f__B1-7BS;g__norank_f__B1-7BS	0	0	0	0	0	0	0	0	0	0	0	0	0	0	0	0	0	0	0	0	0
d__Bacteria;k__norank_d__Bacteria;p__Proteobacteria;c__Gammaproteobacteria;o__Burkholderiales;f__Burkholderiaceae;g__Burkholderia-Caballeronia-Paraburkholderia	0	3.60855e-05	0	0	0	0	0	2.33836e-05	8.84819e-05	0	0	0	0	0	1.82455e-05	0	0	0	0	5.98647e-05	1.92667e-05
d__Bacteria;k__norank_d__Bacteria;p__Proteobacteria;c__Gammaproteobacteria;o__Burkholderiales;f__Burkholderiaceae;g__Cupriavidus	0	0	0	0	0	0	0	0	0	0	0	0	0	0	0	0	0	0	0	0	0
d__Bacteria;k__norank_d__Bacteria;p__Proteobacteria;c__Gammaproteobacteria;o__Burkholderiales;f__Burkholderiaceae;g__Lautropia	0	0	0	0	0	0	0	0	0	0	0	0	0	0	0	0	0	0	0	3.99098e-05	0
d__Bacteria;k__norank_d__Bacteria;p__Proteobacteria;c__Gammaproteobacteria;o__Burkholderiales;f__Burkholderiaceae;g__Limnobacter	0	0	0	0	0	0	0	0	0.000265446	0	0	0	0	0	0	0	0	0	0	0.000259414	0
d__Bacteria;k__norank_d__Bacteria;p__Proteobacteria;c__Gammaproteobacteria;o__Burkholderiales;f__Burkholderiaceae;g__Polynucleobacter	0	0	0	0	0	0	0	0	0	0	0	0	0	0	0	0	0	0	0	0	0
d__Bacteria;k__norank_d__Bacteria;p__Proteobacteria;c__Gammaproteobacteria;o__Burkholderiales;f__Burkholderiaceae;g__Ralstonia	0	3.60855e-05	0	0	0	0	2.57858e-05	0.000724892	0.000973301	0	2.23954e-05	0	0	0	1.82455e-05	8.06907e-05	0	0	0	0.00103765	0.000674335
d__Bacteria;k__norank_d__Bacteria;p__Proteobacteria;c__Gammaproteobacteria;o__Burkholderiales;f__Chitinibacteraceae;g__Silvimonas	0	0	0	0	0	0	0	0	0.00161479	0	0	0	0	0	0	0	0	0	0	0	0
d__Bacteria;k__norank_d__Bacteria;p__Proteobacteria;c__Gammaproteobacteria;o__Burkholderiales;f__Chromobacteriaceae;g__Aquitalea	0	0	0	0	0	0	0	0	0.00433561	0	0	0	0	0	0	0	0	0	0	0	0
d__Bacteria;k__norank_d__Bacteria;p__Proteobacteria;c__Gammaproteobacteria;o__Burkholderiales;f__Chromobacteriaceae;g__Chromobacterium	0	0	0	0	0	0	0	2.33836e-05	0.00360564	0	0	0	0	0	0	0	0	0	0	0	0
d__Bacteria;k__norank_d__Bacteria;p__Proteobacteria;c__Gammaproteobacteria;o__Burkholderiales;f__Comamonadaceae;g__Acidovorax	0	0	0	0	0	0	0	2.33836e-05	0	0	0	0	0	0	0	0	0	0	0	0	0
d__Bacteria;k__norank_d__Bacteria;p__Proteobacteria;c__Gammaproteobacteria;o__Burkholderiales;f__Comamonadaceae;g__Azohydromonas	0	0	0	0	0	0	0	0	0	0	0	0	0	0	0	0	0	0	0	0	0
d__Bacteria;k__norank_d__Bacteria;p__Proteobacteria;c__Gammaproteobacteria;o__Burkholderiales;f__Comamonadaceae;g__Caenimonas	0	0	0	0	0	0	0	0	0	0	0	0	0	0	0	0	0	0	0	0	0
d__Bacteria;k__norank_d__Bacteria;p__Proteobacteria;c__Gammaproteobacteria;o__Burkholderiales;f__Comamonadaceae;g__Comamonas	0	0	0	0	0	0	0	2.33836e-05	0	0	0	0	0	1.68654e-05	0	0	0	0	0	0.000858061	0
d__Bacteria;k__norank_d__Bacteria;p__Proteobacteria;c__Gammaproteobacteria;o__Burkholderiales;f__Comamonadaceae;g__Curvibacter	0	0	0	0	0	0	0	0	0	0	0	0	0	0	0	0	0	0	0	0	0
d__Bacteria;k__norank_d__Bacteria;p__Proteobacteria;c__Gammaproteobacteria;o__Burkholderiales;f__Comamonadaceae;g__Delftia	0	0	0	0	0	0	0	0	0	0	0	0	0	0	0	0	0	0	0	0	0
d__Bacteria;k__norank_d__Bacteria;p__Proteobacteria;c__Gammaproteobacteria;o__Burkholderiales;f__Comamonadaceae;g__Hydrogenophaga	0	0	0	0	0	0	0	0	0	0	0	0	0	0	0	0	0	0	0	0	0
d__Bacteria;k__norank_d__Bacteria;p__Proteobacteria;c__Gammaproteobacteria;o__Burkholderiales;f__Comamonadaceae;g__Leptothrix	0	0	0	0	0	0	0	0	0.000132723	0	0	0	0	0	0	0	0	0	0	0	0
d__Bacteria;k__norank_d__Bacteria;p__Proteobacteria;c__Gammaproteobacteria;o__Burkholderiales;f__Comamonadaceae;g__Methylibium	0	0	0	0	0	0	0	0	2.21205e-05	0	0	0	0	0	0	0	0	0	0	0	0
d__Bacteria;k__norank_d__Bacteria;p__Proteobacteria;c__Gammaproteobacteria;o__Burkholderiales;f__Comamonadaceae;g__Ottowia	0	0	0	0	0	0	0	0	0	0	0	0	0	0	0	0	0	0	0	0	0
d__Bacteria;k__norank_d__Bacteria;p__Proteobacteria;c__Gammaproteobacteria;o__Burkholderiales;f__Comamonadaceae;g__Pelomonas	0	0	0	0	0	0	0	0	8.84819e-05	0	0	0	0	0	1.82455e-05	0	0	0	0	0	1.92667e-05
d__Bacteria;k__norank_d__Bacteria;p__Proteobacteria;c__Gammaproteobacteria;o__Burkholderiales;f__Comamonadaceae;g__Pseudacidovorax	0	0	0	0	0	0	0	0	0	0	0	0	0	0	0	0	0	0	0	0	0
d__Bacteria;k__norank_d__Bacteria;p__Proteobacteria;c__Gammaproteobacteria;o__Burkholderiales;f__Comamonadaceae;g__Ramlibacter	0	0	0	0	0	0	0	0	0	0	0	0	0	0	0	0	0	0	0	0	0
d__Bacteria;k__norank_d__Bacteria;p__Proteobacteria;c__Gammaproteobacteria;o__Burkholderiales;f__Comamonadaceae;g__Rhizobacter	0	0	0	0	0	0	0	0	0	0	0	0	0	0	0	0	0	0	0	0	0
d__Bacteria;k__norank_d__Bacteria;p__Proteobacteria;c__Gammaproteobacteria;o__Burkholderiales;f__Comamonadaceae;g__Variovorax	0	0	0	0	0	0	0	0	0	0	0	0	0	0	0	0	0	0	0	0	0
d__Bacteria;k__norank_d__Bacteria;p__Proteobacteria;c__Gammaproteobacteria;o__Burkholderiales;f__Comamonadaceae;g__unclassified_f__Comamonadaceae	0	0	0	0	0	0	0	0	0	0	0	0	0	0	0	0	0	0	0	0.000379143	1.92667e-05
d__Bacteria;k__norank_d__Bacteria;p__Proteobacteria;c__Gammaproteobacteria;o__Burkholderiales;f__Gallionellaceae;g__Sideroxydans	0	0	0	0	0	0	0	0	0	0	0	0	0	0	0	0	0	0	0	0	0
d__Bacteria;k__norank_d__Bacteria;p__Proteobacteria;c__Gammaproteobacteria;o__Burkholderiales;f__Gallionellaceae;g__unclassified_f__Gallionellaceae	0	0	0	0	0	0	0	0	0	0	0	0	0	0	0	0	0	0	0	0	0
d__Bacteria;k__norank_d__Bacteria;p__Proteobacteria;c__Gammaproteobacteria;o__Burkholderiales;f__Hydrogenophilaceae;g__Thiobacillus	0	0	0	0	0	0	2.57858e-05	0	0	0	0	0	0	0	0	0	0	0	1.78833e-05	1.99549e-05	0
d__Bacteria;k__norank_d__Bacteria;p__Proteobacteria;c__Gammaproteobacteria;o__Burkholderiales;f__Methylophilaceae;g__Methylophilus	0	0	0	0	0	0	0	0	0.000199084	0	0	0	0	0	0	0	0	0	0	0	0
d__Bacteria;k__norank_d__Bacteria;p__Proteobacteria;c__Gammaproteobacteria;o__Burkholderiales;f__Neisseriaceae;g__Neisseria	0	0	0	0	0	0	0	0	0	0	0	0	0	0	0	3.22763e-05	0	0	0	0	0
d__Bacteria;k__norank_d__Bacteria;p__Proteobacteria;c__Gammaproteobacteria;o__Burkholderiales;f__Neisseriaceae;g__norank_f__Neisseriaceae	0	0	0	0	0	0	0	0	0	0	0	0	0	0	0	0	0	0	0	0	0
d__Bacteria;k__norank_d__Bacteria;p__Proteobacteria;c__Gammaproteobacteria;o__Burkholderiales;f__Nitrosomonadaceae;g__DSSD61	0	0	0	0	0	0	0	0	0	0	0	0	0	0	0	0	0	0	0	0	0
d__Bacteria;k__norank_d__Bacteria;p__Proteobacteria;c__Gammaproteobacteria;o__Burkholderiales;f__Nitrosomonadaceae;g__Ellin6067	0	0	0	0	0	0	0	0	0	0	0	0	0	0	0	0	0	0	0	1.99549e-05	0
d__Bacteria;k__norank_d__Bacteria;p__Proteobacteria;c__Gammaproteobacteria;o__Burkholderiales;f__Nitrosomonadaceae;g__MND1	0	0	0	0	0	0	0	0	0	0	0	0	0	0	0	0	0	0	0	0	0
d__Bacteria;k__norank_d__Bacteria;p__Proteobacteria;c__Gammaproteobacteria;o__Burkholderiales;f__Nitrosomonadaceae;g__Nitrosomonas	0	0	0	0	0	0	0	0	0	0	0	0	0	0	0	0	0	0	0	0	0
d__Bacteria;k__norank_d__Bacteria;p__Proteobacteria;c__Gammaproteobacteria;o__Burkholderiales;f__Nitrosomonadaceae;g__mle1-7	0	0	0	0	0	0	0	0	0	0	0	0	0	0	0	0	0	0	0	0	0
d__Bacteria;k__norank_d__Bacteria;p__Proteobacteria;c__Gammaproteobacteria;o__Burkholderiales;f__Oxalobacteraceae;g__Massilia	0	0	0	0	0	0	0	0	0	0	0	0	0	0	0	0	0	0	0	0	0
d__Bacteria;k__norank_d__Bacteria;p__Proteobacteria;c__Gammaproteobacteria;o__Burkholderiales;f__Oxalobacteraceae;g__Noviherbaspirillum	0	0	0	0	0	0	0	0	2.21205e-05	0	0	0	0	0	0	0	0	0	0	0	0
d__Bacteria;k__norank_d__Bacteria;p__Proteobacteria;c__Gammaproteobacteria;o__Burkholderiales;f__Oxalobacteraceae;g__Oxalobacter	0	0	0	0	0	0	0	0	0	1.94621e-05	0	0	0	0	1.82455e-05	0	0	0	1.78833e-05	1.99549e-05	3.85334e-05
d__Bacteria;k__norank_d__Bacteria;p__Proteobacteria;c__Gammaproteobacteria;o__Burkholderiales;f__Oxalobacteraceae;g__unclassified_f__Oxalobacteraceae	0	0	0	0	0	0	0	0	0	0	0	0	0	0	0	0	0	0	0	0	0
d__Bacteria;k__norank_d__Bacteria;p__Proteobacteria;c__Gammaproteobacteria;o__Burkholderiales;f__Rhodocyclaceae;g__Azoarcus	0	0	0	0	0	0	0	0	0	0	0	0	0	0	0	0	0	0	0	0	0
d__Bacteria;k__norank_d__Bacteria;p__Proteobacteria;c__Gammaproteobacteria;o__Burkholderiales;f__Rhodocyclaceae;g__Candidatus_Accumulibacter	0	0	0	0	0	0	0	0	0	0	0	0	0	0	0	0	0	0	0	0	0
d__Bacteria;k__norank_d__Bacteria;p__Proteobacteria;c__Gammaproteobacteria;o__Burkholderiales;f__Rhodocyclaceae;g__Denitromonas	0	0	0	0	0	0	0	0	0	0	0	0	0	0	0	0	0	0	0	0	0
d__Bacteria;k__norank_d__Bacteria;p__Proteobacteria;c__Gammaproteobacteria;o__Burkholderiales;f__Rhodocyclaceae;g__Sulfuritalea	0	0	0	0	0	0	0	0	0	0	0	0	0	0	0	0	0	0	0	0	0
d__Bacteria;k__norank_d__Bacteria;p__Proteobacteria;c__Gammaproteobacteria;o__Burkholderiales;f__Rhodocyclaceae;g__Thauera	0	0	0	0	0	0	0	0	0	0	0	0	0	0	0	0	0	0	0	0.000339233	0
d__Bacteria;k__norank_d__Bacteria;p__Proteobacteria;c__Gammaproteobacteria;o__Burkholderiales;f__Rhodocyclaceae;g__Zoogloea	0	0	0	0	0	0	0	0	0	0	0	0	0	0	0	0	0	0	0	0	0
d__Bacteria;k__norank_d__Bacteria;p__Proteobacteria;c__Gammaproteobacteria;o__Burkholderiales;f__Rhodocyclaceae;g__unclassified_f__Rhodocyclaceae	0	0	0	0	0	0	0	0	0	0	0	0	0	0	0	0	0	0	0	0	0
d__Bacteria;k__norank_d__Bacteria;p__Proteobacteria;c__Gammaproteobacteria;o__Burkholderiales;f__SC-I-84;g__norank_f__SC-I-84	0	0	0	0	0	0	0	0	0	0	0	0	0	0	0	0	0	0	0	0	0
d__Bacteria;k__norank_d__Bacteria;p__Proteobacteria;c__Gammaproteobacteria;o__Burkholderiales;f__Sulfuricellaceae;g__Ferritrophicum	0	0	0	0	0	0	0	0	0	0	0	0	0	0	0	0	0	0	0	0	0
d__Bacteria;k__norank_d__Bacteria;p__Proteobacteria;c__Gammaproteobacteria;o__Burkholderiales;f__Sutterellaceae;g__Parasutterella	0	0	0	0	0	0	0	0	0	0	0	0	0	0	0	0	0	0	0	0	7.70668e-05
d__Bacteria;k__norank_d__Bacteria;p__Proteobacteria;c__Gammaproteobacteria;o__Burkholderiales;f__Sutterellaceae;g__Sutterella	0	0	0	0	0	0	0	0	8.84819e-05	0	0	0	0	0	0	0	0.00194175	0	8.94166e-05	0.00444994	0.000539468
d__Bacteria;k__norank_d__Bacteria;p__Proteobacteria;c__Gammaproteobacteria;o__Burkholderiales;f__Sutterellaceae;g__norank_f__Sutterellaceae	0	0	0	0	0	0	0	0	0	0	0	0	0	0	0	0	0	0	0	0.000179594	0
d__Bacteria;k__norank_d__Bacteria;p__Proteobacteria;c__Gammaproteobacteria;o__Burkholderiales;f__TRA3-20;g__norank_f__TRA3-20	0	0	0	0	0	0	0	0	0	0	0	0	0	0	0	0	0	0	0	0	0
d__Bacteria;k__norank_d__Bacteria;p__Proteobacteria;c__Gammaproteobacteria;o__Burkholderiales;f__norank_o__Burkholderiales;g__norank_f__norank_o__Burkholderiales	0	0	0	0	0	0	0	0	0	0	0	0	0	0	0	0	0	0	0	0	0
d__Bacteria;k__norank_d__Bacteria;p__Proteobacteria;c__Gammaproteobacteria;o__Burkholderiales;f__unclassified_o__Burkholderiales;g__unclassified_o__Burkholderiales	0	0	0	0	0	0	0	0	0	0	0	1.72753e-05	0	0	0	4.84144e-05	0	0	3.57667e-05	0.000239459	1.92667e-05
d__Bacteria;k__norank_d__Bacteria;p__Proteobacteria;c__Gammaproteobacteria;o__CCD24;f__norank_o__CCD24;g__norank_f__norank_o__CCD24	0	0	0	0	0	0	0	0	0	0	0	0	0	0	0	0	0	0	0	0	0
d__Bacteria;k__norank_d__Bacteria;p__Proteobacteria;c__Gammaproteobacteria;o__Cardiobacteriales;f__Cardiobacteriaceae;g__Suttonella	0	0	0	0	0	0	0	0	0	1.94621e-05	0	0	0	0	0	0	0	1.85715e-05	0	0	0
d__Bacteria;k__norank_d__Bacteria;p__Proteobacteria;c__Gammaproteobacteria;o__Cellvibrionales;f__Cellvibrionaceae;g__Cellvibrio	0	0	0	0	0	0	0	0	0	0	0	0	0	0	0	0	0	0	0	0	0
d__Bacteria;k__norank_d__Bacteria;p__Proteobacteria;c__Gammaproteobacteria;o__Cellvibrionales;f__Cellvibrionaceae;g__norank_f__Cellvibrionaceae	0	0	0	0	0	0	0	0	0	0	0	0	0	0	0	0	0	0	0	0	0
d__Bacteria;k__norank_d__Bacteria;p__Proteobacteria;c__Gammaproteobacteria;o__Cellvibrionales;f__Halieaceae;g__Haliea	0	0	0	0	0	0	0	0	0	0	0	0	0	0	0	0	0	0	0	0	0
d__Bacteria;k__norank_d__Bacteria;p__Proteobacteria;c__Gammaproteobacteria;o__Cellvibrionales;f__Halieaceae;g__Halioglobus	0	0	0	0	0	0	0	0	0	0	0	0	0	0	0	0	0	0	0	0	0
d__Bacteria;k__norank_d__Bacteria;p__Proteobacteria;c__Gammaproteobacteria;o__Cellvibrionales;f__Halieaceae;g__unclassified_f__Halieaceae	0	0	0	0	0	0	0	0	0	0	0	0	0	0	0	0	0	0	0	0	0
d__Bacteria;k__norank_d__Bacteria;p__Proteobacteria;c__Gammaproteobacteria;o__Cellvibrionales;f__Microbulbiferaceae;g__Microbulbifer	0	0	0	0	0	0	0	0	0	0	0	0	0	0	0	0	0	0	0	0	0
d__Bacteria;k__norank_d__Bacteria;p__Proteobacteria;c__Gammaproteobacteria;o__Cellvibrionales;f__Porticoccaceae;g__C1-B045	0	0	0	0	0	0	0	0	0	0	0	0	0	0	0	0	0	0	0	3.99098e-05	0
d__Bacteria;k__norank_d__Bacteria;p__Proteobacteria;c__Gammaproteobacteria;o__Cellvibrionales;f__Spongiibacteraceae;g__BD1-7_clade	0	0	0	0	0	0	0	0	0	0	0	0	0	0	0	0	0	0	0	0	0
d__Bacteria;k__norank_d__Bacteria;p__Proteobacteria;c__Gammaproteobacteria;o__Coxiellales;f__Coxiellaceae;g__Coxiella	0	0	0	0	0	0	0	0	0	0	0	0	0	0	0	0	0	0	0	0	0
d__Bacteria;k__norank_d__Bacteria;p__Proteobacteria;c__Gammaproteobacteria;o__Diplorickettsiales;f__Diplorickettsiaceae;g__Aquicella	0	0	0	0	0	0	0	0	0	0	0	0	0	0	0	0	0	0	0	0	0
d__Bacteria;k__norank_d__Bacteria;p__Proteobacteria;c__Gammaproteobacteria;o__Enterobacterales;f__Enterobacteriaceae;g__Enterobacter	0.000460335	0.00335595	0.000108114	0.00645282	0	0	0	0	0.00139359	0	2.23954e-05	0	0	0	0	0.000548697	0.000455716	0	0.000411317	0	0
d__Bacteria;k__norank_d__Bacteria;p__Proteobacteria;c__Gammaproteobacteria;o__Enterobacterales;f__Enterobacteriaceae;g__Escherichia-Shigella	0.153637	0.267285	0.0165685	0.186231	0.350229	0.00616562	7.73575e-05	0.0069917	0.225275	3.89241e-05	0.00109738	0.000846491	0.000342022	0.0013155	0.141914	0.00017752	0.155399	0.000315715	0.00561537	0.00662503	0.00146427
d__Bacteria;k__norank_d__Bacteria;p__Proteobacteria;c__Gammaproteobacteria;o__Enterobacterales;f__Enterobacteriaceae;g__Plesiomonas	0	0	0	0	0	0	0	0	0.000862698	0	0	0	0	0	0	0	0	0	0	0	0
d__Bacteria;k__norank_d__Bacteria;p__Proteobacteria;c__Gammaproteobacteria;o__Enterobacterales;f__Enterobacteriaceae;g__unclassified_f__Enterobacteriaceae	0	3.60855e-05	0	5.62746e-05	0	0	0	0	0	0	0	0	0	0	0	0	5.94413e-05	0	0	0	0
d__Bacteria;k__norank_d__Bacteria;p__Proteobacteria;c__Gammaproteobacteria;o__Enterobacterales;f__Morganellaceae;g__Morganella	0	0	0	0	0	0	0	0	0	0	0	0	0	0	0	0	0	0	0	0	0
d__Bacteria;k__norank_d__Bacteria;p__Proteobacteria;c__Gammaproteobacteria;o__Enterobacterales;f__Morganellaceae;g__Proteus	0	0	0	0	0	0	0	0	0	0	0	0	0	0	0	0	0	0	0	0	0
d__Bacteria;k__norank_d__Bacteria;p__Proteobacteria;c__Gammaproteobacteria;o__Enterobacterales;f__unclassified_o__Enterobacterales;g__unclassified_o__Enterobacterales	3.83612e-05	0	0	1.87582e-05	0.000145585	0	0	0	0	0	0	0	0	0	0	0	7.9255e-05	0	0	0	0
d__Bacteria;k__norank_d__Bacteria;p__Proteobacteria;c__Gammaproteobacteria;o__Gammaproteobacteria_Incertae_Sedis;f__unclassified_o__Gammaproteobacteria_Incertae_Sedis;g__Acidibacter	0	0	0	0	0	0	0	0	0	0	0	0	0	0	0	0	0	0	0	0	0
d__Bacteria;k__norank_d__Bacteria;p__Proteobacteria;c__Gammaproteobacteria;o__Gammaproteobacteria_Incertae_Sedis;f__unclassified_o__Gammaproteobacteria_Incertae_Sedis;g__Marinicella	0	0	0	0	0	0	0	0	0	0	0	0	0	0	0	0	0	0	0	1.99549e-05	0
d__Bacteria;k__norank_d__Bacteria;p__Proteobacteria;c__Gammaproteobacteria;o__JG36-GS-52;f__norank_o__JG36-GS-52;g__norank_f__norank_o__JG36-GS-52	0	0	0	0	0	0	0	0	0	0	0	0	0	0	0	0	0	0	0	0	0
d__Bacteria;k__norank_d__Bacteria;p__Proteobacteria;c__Gammaproteobacteria;o__KI89A_clade;f__norank_o__KI89A_clade;g__norank_f__norank_o__KI89A_clade	0	0	0	0	0	0	0	0	0	0	0	0	0	0	0	0	0	0	0	0	0
d__Bacteria;k__norank_d__Bacteria;p__Proteobacteria;c__Gammaproteobacteria;o__Legionellales;f__Legionellaceae;g__Legionella	0	0	0	0	0	0	0	0	0.000132723	0	0	0	0	0	0	0	0	0	0	0	0
d__Bacteria;k__norank_d__Bacteria;p__Proteobacteria;c__Gammaproteobacteria;o__Methylococcales;f__Methylococcaceae;g__Methylocaldum	0	0	0	0	0	0	0	0	0	0	0	0	0	0	0	0	0	0	0	0	0
d__Bacteria;k__norank_d__Bacteria;p__Proteobacteria;c__Gammaproteobacteria;o__Methylococcales;f__Methylomonadaceae;g__unclassified_f__Methylomonadaceae	0	0	0	0	0	0	0	0	0	0	0	0	0	0	0	0	0	0	0	0	0
d__Bacteria;k__norank_d__Bacteria;p__Proteobacteria;c__Gammaproteobacteria;o__Oceanospirillales;f__Halomonadaceae;g__Halomonas	0	0	0	0	0	0	0	2.33836e-05	0	0	0	0	0	0	0	0	0	0	0	1.99549e-05	0
d__Bacteria;k__norank_d__Bacteria;p__Proteobacteria;c__Gammaproteobacteria;o__Oceanospirillales;f__Marinomonadaceae;g__Marinomonas	0	0	0	0	0	0	0	0	0.000221205	0	0	0	0	0	0	0	0	0	0	0	0
d__Bacteria;k__norank_d__Bacteria;p__Proteobacteria;c__Gammaproteobacteria;o__Oceanospirillales;f__Pseudohongiellaceae;g__Pseudohongiella	0	0	0	0	0	0	0	0	0	0	0	0	0	0	0	0	0	0	0	0	0
d__Bacteria;k__norank_d__Bacteria;p__Proteobacteria;c__Gammaproteobacteria;o__PLTA13;f__norank_o__PLTA13;g__norank_f__norank_o__PLTA13	0	0	0	0	0	0	0	0	0	0	0	0	0	0	0	0	0	0	0	0	0
d__Bacteria;k__norank_d__Bacteria;p__Proteobacteria;c__Gammaproteobacteria;o__Pasteurellales;f__Pasteurellaceae;g__Actinobacillus	0.0244745	0.0131351	0.321855	0.107278	0.0105549	0.000510258	0	0.000280603	0.0182936	0	0.000111977	0.000103652	1.80012e-05	0.00062402	0.000109473	0.00017752	0.00225877	0	3.57667e-05	7.98196e-05	3.85334e-05
d__Bacteria;k__norank_d__Bacteria;p__Proteobacteria;c__Gammaproteobacteria;o__Pasteurellales;f__Pasteurellaceae;g__Mannheimia	0	0	2.70285e-05	0	9.70568e-05	2.12608e-05	0	0	0.000110602	0	0	0	0	0	0	0	3.96275e-05	0	0	0	0
d__Bacteria;k__norank_d__Bacteria;p__Proteobacteria;c__Gammaproteobacteria;o__Pasteurellales;f__Pasteurellaceae;g__Pasteurella	3.83612e-05	0	0.00172982	0.00425811	0.000145585	0.000170086	0	0.00187069	0.00495498	0	8.95817e-05	6.91013e-05	0	0.00674616	0.00111298	0.00542242	0.000336834	1.85715e-05	0.000250367	5.98647e-05	1.92667e-05
d__Bacteria;k__norank_d__Bacteria;p__Proteobacteria;c__Gammaproteobacteria;o__Pseudomonadales;f__Moraxellaceae;g__Acinetobacter	3.83612e-05	0	5.4057e-05	1.87582e-05	0	0	5.15716e-05	0.000280603	0.000508771	0	0	0	3.60023e-05	0	0	0	1.98138e-05	0	0	0.000558737	0.0010982
d__Bacteria;k__norank_d__Bacteria;p__Proteobacteria;c__Gammaproteobacteria;o__Pseudomonadales;f__Moraxellaceae;g__Enhydrobacter	0	0	0	0	0	0	0	0	0	0	0	0	0	0	0	0	0	0	0	0	0
d__Bacteria;k__norank_d__Bacteria;p__Proteobacteria;c__Gammaproteobacteria;o__Pseudomonadales;f__Moraxellaceae;g__Moraxella	0.00410465	0.000216513	0.00951403	0.00630276	0.00504695	0	0	4.67672e-05	6.63614e-05	3.89241e-05	0	0	0	1.68654e-05	0	0	0	0	0	0	0
d__Bacteria;k__norank_d__Bacteria;p__Proteobacteria;c__Gammaproteobacteria;o__Pseudomonadales;f__Moraxellaceae;g__Perlucidibaca	0	0	0	0	0	0	0	0	0.00132723	0	0	0	0	0	0	0	0	0	0	0	0
d__Bacteria;k__norank_d__Bacteria;p__Proteobacteria;c__Gammaproteobacteria;o__Pseudomonadales;f__Pseudomonadaceae;g__Azotobacter	0	0	0	0	0	0	0	0	0	0	0	0	0	0	0	0	0	0	0	0	0
d__Bacteria;k__norank_d__Bacteria;p__Proteobacteria;c__Gammaproteobacteria;o__Pseudomonadales;f__Pseudomonadaceae;g__Pseudomonas	3.83612e-05	0	0	0	0	0	0	2.33836e-05	0	0	0	0	0	0	0	0	0	0	0	1.99549e-05	0
d__Bacteria;k__norank_d__Bacteria;p__Proteobacteria;c__Gammaproteobacteria;o__Salinisphaerales;f__Solimonadaceae;g__Alkanibacter	0	0	0	0	0	0	0	0	8.84819e-05	0	0	0	0	0	0	0	0	0	0	0	0
d__Bacteria;k__norank_d__Bacteria;p__Proteobacteria;c__Gammaproteobacteria;o__Salinisphaerales;f__Solimonadaceae;g__norank_f__Solimonadaceae	0	0	0	0	0	0	0	0	0	0	0	0	0	0	0	0	0	0	0	0	0
d__Bacteria;k__norank_d__Bacteria;p__Proteobacteria;c__Gammaproteobacteria;o__Steroidobacterales;f__Steroidobacteraceae;g__Steroidobacter	0	0	0	0	0	0	0	0	0	0	0	0	0	0	0	0	0	0	0	0	0
d__Bacteria;k__norank_d__Bacteria;p__Proteobacteria;c__Gammaproteobacteria;o__Steroidobacterales;f__Steroidobacteraceae;g__norank_f__Steroidobacteraceae	0	0	0	0	0	0	0	0	0	0	0	0	0	0	0	0	0	0	0	0	0
d__Bacteria;k__norank_d__Bacteria;p__Proteobacteria;c__Gammaproteobacteria;o__Steroidobacterales;f__Woeseiaceae;g__Woeseia	0	0	0	0	0	0	0	0	0	0	0	0	0	0	0	0	0	0	0	0	0
d__Bacteria;k__norank_d__Bacteria;p__Proteobacteria;c__Gammaproteobacteria;o__Vibrionales;f__Vibrionaceae;g__Vibrio	0	0	0	0	0	0	0	0	0.00210144	0	0	0	0	0	0	0	0	0	0	0	0
d__Bacteria;k__norank_d__Bacteria;p__Proteobacteria;c__Gammaproteobacteria;o__Xanthomonadales;f__Rhodanobacteraceae;g__Ahniella	0	0	0	0	0	0	0	0	0	0	0	0	0	0	0	0	0	0	0	0	0
d__Bacteria;k__norank_d__Bacteria;p__Proteobacteria;c__Gammaproteobacteria;o__Xanthomonadales;f__Rhodanobacteraceae;g__Chiayiivirga	0	0	0	0	0	0	0	0	0	0	0	0	0	0	0	0	0	0	0	0	0
d__Bacteria;k__norank_d__Bacteria;p__Proteobacteria;c__Gammaproteobacteria;o__Xanthomonadales;f__Rhodanobacteraceae;g__Dokdonella	0	0	0	0	0	0	0	0	0	0	0	0	0	0	0	0	0	0	0	0	0
d__Bacteria;k__norank_d__Bacteria;p__Proteobacteria;c__Gammaproteobacteria;o__Xanthomonadales;f__Rhodanobacteraceae;g__Dyella	0	0	0	0	0	0	0	0	0	0	0	0	0	0	0	0	0	0	0	0	3.85334e-05
d__Bacteria;k__norank_d__Bacteria;p__Proteobacteria;c__Gammaproteobacteria;o__Xanthomonadales;f__Rhodanobacteraceae;g__Luteibacter	0	0	0	0	0	0	0	0	0	0	0	0	0	0	0	0	0	0	0	7.98196e-05	0
d__Bacteria;k__norank_d__Bacteria;p__Proteobacteria;c__Gammaproteobacteria;o__Xanthomonadales;f__Rhodanobacteraceae;g__Rhodanobacter	0	0	0	0	0	0	0	2.33836e-05	0.000508771	0	0	0	0	0	0	0	0	0	0	0	0
d__Bacteria;k__norank_d__Bacteria;p__Proteobacteria;c__Gammaproteobacteria;o__Xanthomonadales;f__Rhodanobacteraceae;g__Rudaea	0	0	0	0	0	0	0	0	0.00112814	0	0	0	0	0	0	0	0	0	0	0	0
d__Bacteria;k__norank_d__Bacteria;p__Proteobacteria;c__Gammaproteobacteria;o__Xanthomonadales;f__Xanthomonadaceae;g__Arenimonas	0	0	0	0	0	0	0	0	0	0	0	0	0	0	0	0	0	0	0	1.99549e-05	0
d__Bacteria;k__norank_d__Bacteria;p__Proteobacteria;c__Gammaproteobacteria;o__Xanthomonadales;f__Xanthomonadaceae;g__Luteimonas	0	0	0	0	0	0	0	0	0	0	0	0	0	0	0	0	0	0	0	0	0
d__Bacteria;k__norank_d__Bacteria;p__Proteobacteria;c__Gammaproteobacteria;o__Xanthomonadales;f__Xanthomonadaceae;g__Lysobacter	0	0	0	0	0	0	0	0	0	0	0	0	0	0	0	0	0	0	0	0	0
d__Bacteria;k__norank_d__Bacteria;p__Proteobacteria;c__Gammaproteobacteria;o__Xanthomonadales;f__Xanthomonadaceae;g__Pseudoxanthomonas	0	0	0	0	0	0	0	0	0	0	0	0	0	0	0	0	0	0	0	0	0
d__Bacteria;k__norank_d__Bacteria;p__Proteobacteria;c__Gammaproteobacteria;o__Xanthomonadales;f__Xanthomonadaceae;g__Stenotrophomonas	0	0	2.70285e-05	0	0	0	0	0	2.21205e-05	0	0	0	0	0	0	0	0	0	0	1.99549e-05	0
d__Bacteria;k__norank_d__Bacteria;p__Proteobacteria;c__Gammaproteobacteria;o__Xanthomonadales;f__Xanthomonadaceae;g__Thermomonas	0	0	0	0	0	0	0	0	0	0	0	0	0	0	0	0	0	0	0	0	7.70668e-05
d__Bacteria;k__norank_d__Bacteria;p__Proteobacteria;c__Gammaproteobacteria;o__Xanthomonadales;f__Xanthomonadaceae;g__norank_f__Xanthomonadaceae	0	0	0	0	0	0	0	2.33836e-05	0	0	0	0	0	0	0	0	0	0	0	0.00147666	3.85334e-05
d__Bacteria;k__norank_d__Bacteria;p__Proteobacteria;c__Gammaproteobacteria;o__norank_c__Gammaproteobacteria;f__norank_o__norank_c__Gammaproteobacteria;g__norank_f__norank_o__norank_c__Gammaproteobacteria	0	0	0	0	0	0	0	0	0	0	0	0	0	0	0	0	0	0	0	0	0
d__Bacteria;k__norank_d__Bacteria;p__Proteobacteria;c__Gammaproteobacteria;o__unclassified_c__Gammaproteobacteria;f__unclassified_c__Gammaproteobacteria;g__unclassified_c__Gammaproteobacteria	0.000421973	0	8.10855e-05	0.000750328	0.00150438	0	0	0	0	0	0	0	0	0	0	0	0	0	0	0	0
d__Bacteria;k__norank_d__Bacteria;p__SAR324_cladeMarine_group_B;c__norank_p__SAR324_cladeMarine_group_B;o__norank_c__norank_p__SAR324_cladeMarine_group_B;f__norank_o__norank_c__norank_p__SAR324_cladeMarine_group_B;g__norank_f__norank_o__norank_c__norank_p__SAR324_cladeMarine_group_B	0	0	0	0	0	0	0	0	0	0	0	0	0	0	0	0	0	0	0	0	0
d__Bacteria;k__norank_d__Bacteria;p__Spirochaetota;c__Leptospirae;o__Leptospirales;f__Leptospiraceae;g__Leptospira	0	0	0	0	0	0	0	0	0	0	0	0	0	0	0	0	0	0	0	0	0
d__Bacteria;k__norank_d__Bacteria;p__Spirochaetota;c__Leptospirae;o__Leptospirales;f__Leptospiraceae;g__RBG-16-49-21	0	0	0	0	0	0	0	0	0	0	0	0	0	0	0	0	0	0	0	0	0
d__Bacteria;k__norank_d__Bacteria;p__Spirochaetota;c__Leptospirae;o__Leptospirales;f__Leptospiraceae;g__norank_f__Leptospiraceae	0	0	0	0	0	0	0	0	0	0	0	0	0	0	0	0	0	0	0	0	0
d__Bacteria;k__norank_d__Bacteria;p__Spirochaetota;c__Spirochaetia;o__Spirochaetales;f__Spirochaetaceae;g__GWE2-31-10	0	0	0	0	0	0	0	0	0	0	0	0	0	0	0	0	0	0	0	0	0
d__Bacteria;k__norank_d__Bacteria;p__Spirochaetota;c__Spirochaetia;o__Spirochaetales;f__Spirochaetaceae;g__Sphaerochaeta	0	0	0	0	0	0	0	0	0	0.000836869	0	6.91013e-05	5.40035e-05	1.68654e-05	0	0	0	0	0	0.016802	0.0020808
d__Bacteria;k__norank_d__Bacteria;p__Spirochaetota;c__Spirochaetia;o__Spirochaetales;f__Spirochaetaceae;g__Treponema	0	0	0	0	0	0	0	0	0	0	0	0	0	0	0	0	0	0	0	0.0335442	0.00986456
d__Bacteria;k__norank_d__Bacteria;p__Sumerlaeota;c__Sumerlaeia;o__Sumerlaeales;f__Sumerlaeaceae;g__Sumerlaea	0	0	0	0	0	0	0	0	0	0	0	0	0	0	0	0	0	0	0	0	0
d__Bacteria;k__norank_d__Bacteria;p__Sva0485;c__norank_p__Sva0485;o__norank_c__norank_p__Sva0485;f__norank_o__norank_c__norank_p__Sva0485;g__norank_f__norank_o__norank_c__norank_p__Sva0485	0	0	0	0	0	0	0	0	0	0	0	0	0	0	0	0	0	0	0	0	0
d__Bacteria;k__norank_d__Bacteria;p__Synergistota;c__Synergistia;o__Synergistales;f__Synergistaceae;g__Cloacibacillus	0	0	0	0	0	0	0	0	0	0	0	0.00221124	0.00016201	0	1.82455e-05	0.00025821	0	7.42859e-05	7.15333e-05	0.0028336	0.000211934
d__Bacteria;k__norank_d__Bacteria;p__Synergistota;c__Synergistia;o__Synergistales;f__Synergistaceae;g__JGI-0000079-D21	0	0	0	0	0	0	0	0	0	0	0	0	0	0	0	0	0	0	0	3.99098e-05	0
d__Bacteria;k__norank_d__Bacteria;p__Synergistota;c__Synergistia;o__Synergistales;f__Synergistaceae;g__Pyramidobacter	0	0	0	0	0	0	0	0	0	0	0	0	1.80012e-05	0	0	0	0	5.57144e-05	0	0.000119729	0.000481668
d__Bacteria;k__norank_d__Bacteria;p__Synergistota;c__Synergistia;o__Synergistales;f__Synergistaceae;g__Syner-01	0	0	0	0	0	0	0	0	0	0	0	0	0	0	0	0	0	0	0	3.99098e-05	0
d__Bacteria;k__norank_d__Bacteria;p__Synergistota;c__Synergistia;o__Synergistales;f__Synergistaceae;g__Thermovirga	0	0	0	0	0	0	0	0	0	0	0	0	0	0	0	0	0	0	0	0	0
d__Bacteria;k__norank_d__Bacteria;p__Thermotogota;c__Thermotogae;o__Kosmotogales;f__Kosmotogaceae;g__Mesotoga	0	0	0	0	0	0	0	0	0	0	0	0	0	0	0	0	0	0	0	0.000379143	0
d__Bacteria;k__norank_d__Bacteria;p__Verrucomicrobiota;c__Chlamydiae;o__Chlamydiales;f__Parachlamydiaceae;g__Neochlamydia	0	0	0	0	0	0	0	0	0	0	0	0	0	0	0	0	0	0	0	0	0
d__Bacteria;k__norank_d__Bacteria;p__Verrucomicrobiota;c__Chlamydiae;o__Chlamydiales;f__Parachlamydiaceae;g__unclassified_f__Parachlamydiaceae	0	0	0	0	0	0	0	0	0	0	0	0	0	0	0	0	0	0	0	0	0
d__Bacteria;k__norank_d__Bacteria;p__Verrucomicrobiota;c__Chlamydiae;o__Chlamydiales;f__Simkaniaceae;g__norank_f__Simkaniaceae	0	0	0	0	0	0	0	0	0	0	0	0	0	0	0	0	0	0	0	0	0
d__Bacteria;k__norank_d__Bacteria;p__Verrucomicrobiota;c__Chlamydiae;o__Chlamydiales;f__Waddliaceae;g__Waddlia	0	0	0	0	0	0	0	0	0	0	0	0	0	0	0	0	0	0	0	0	0
d__Bacteria;k__norank_d__Bacteria;p__Verrucomicrobiota;c__Chlamydiae;o__Chlamydiales;f__cvE6;g__norank_f__cvE6	0	0	0	0	0	0	0	0	0	0	0	0	0	0	0	0	0	0	0	0	0
d__Bacteria;k__norank_d__Bacteria;p__Verrucomicrobiota;c__Chlamydiae;o__Chlamydiales;f__unclassified_o__Chlamydiales;g__unclassified_o__Chlamydiales	0	0	0	0	0	0	0	0	0	0	0	0	0	0	0	0	0	0	0	0	0
d__Bacteria;k__norank_d__Bacteria;p__Verrucomicrobiota;c__Kiritimatiellae;o__WCHB1-41;f__norank_o__WCHB1-41;g__norank_f__norank_o__WCHB1-41	0	0	0	0	0	0	0	0	0	0	0	0	0	0	0	0	0	0	0	1.99549e-05	0.000211934
d__Bacteria;k__norank_d__Bacteria;p__Verrucomicrobiota;c__Verrucomicrobiae;o__Chthoniobacterales;f__Chthoniobacteraceae;g__Candidatus_Udaeobacter	0	0	0	0	0	0	0	0	0	0	0	0	0	0	0	0	0	0	0	0	0
d__Bacteria;k__norank_d__Bacteria;p__Verrucomicrobiota;c__Verrucomicrobiae;o__Chthoniobacterales;f__Chthoniobacteraceae;g__Chthoniobacter	0	0	0	0	0	0	0	0	0	0	0	0	0	0	0	0	0	0	0	0	0
d__Bacteria;k__norank_d__Bacteria;p__Verrucomicrobiota;c__Verrucomicrobiae;o__Chthoniobacterales;f__Terrimicrobiaceae;g__Terrimicrobium	0	0	0	0	0	0	0	0	0	0	0	0	0	0	0	0	0	0	0	0	0
d__Bacteria;k__norank_d__Bacteria;p__Verrucomicrobiota;c__Verrucomicrobiae;o__Chthoniobacterales;f__Xiphinematobacteraceae;g__Candidatus_Xiphinematobacter	0	0	0	0	0	0	0	0	0	0	0	0	0	0	0	0	0	0	0	0	0
d__Bacteria;k__norank_d__Bacteria;p__Verrucomicrobiota;c__Verrucomicrobiae;o__Methylacidiphilales;f__Methylacidiphilaceae;g__norank_f__Methylacidiphilaceae	0	0	0	0	0	0	0	0	0	0	0	0	0	0	0	0	0	0	0	0	0
d__Bacteria;k__norank_d__Bacteria;p__Verrucomicrobiota;c__Verrucomicrobiae;o__Opitutales;f__Opitutaceae;g__Lacunisphaera	0	0	0	0	0	0	0	0	0	0	0	0	0	0	0	0	0	0	0	0	0
d__Bacteria;k__norank_d__Bacteria;p__Verrucomicrobiota;c__Verrucomicrobiae;o__Opitutales;f__Opitutaceae;g__Opitutus	0	0	0	0	0	0	0	0	0	0	0	0	0	0	0	0	0	0	0	0	0
d__Bacteria;k__norank_d__Bacteria;p__Verrucomicrobiota;c__Verrucomicrobiae;o__Opitutales;f__unclassified_o__Opitutales;g__unclassified_o__Opitutales	0	0	0	0	0	0	0	0	0	0	0	0	0	0	0	0	0	0	0	0	0
d__Bacteria;k__norank_d__Bacteria;p__Verrucomicrobiota;c__Verrucomicrobiae;o__Pedosphaerales;f__Pedosphaeraceae;g__SH3-11	0	0	0	0	0	0	0	0	0	0	0	0	0	0	0	0	0	0	0	0	0
d__Bacteria;k__norank_d__Bacteria;p__Verrucomicrobiota;c__Verrucomicrobiae;o__Pedosphaerales;f__Pedosphaeraceae;g__norank_f__Pedosphaeraceae	0	0	0	0	0	0	0	0	0	0	0	0	0	0	0	0	0	0	0	0	0
d__Bacteria;k__norank_d__Bacteria;p__Verrucomicrobiota;c__Verrucomicrobiae;o__Verrucomicrobiales;f__Akkermansiaceae;g__Akkermansia	0	0	0	0	0	0.000212608	0	2.33836e-05	0	0	0.000918212	0	0	0.000472231	0	0	0	0	1.78833e-05	3.99098e-05	9.63335e-05
d__Bacteria;k__norank_d__Bacteria;p__Verrucomicrobiota;c__Verrucomicrobiae;o__Verrucomicrobiales;f__DEV007;g__norank_f__DEV007	0	0	0	0	0	0	0	0	0	0	0	0	0	0	0	0	0	0	0	0	0
d__Bacteria;k__norank_d__Bacteria;p__Verrucomicrobiota;c__Verrucomicrobiae;o__Verrucomicrobiales;f__Rubritaleaceae;g__Luteolibacter	0	0	0	0	0	0	0	0	0	0	0	0	0	0	0	0	0	0	0	0	0
d__Bacteria;k__norank_d__Bacteria;p__Verrucomicrobiota;c__Verrucomicrobiae;o__Verrucomicrobiales;f__Verrucomicrobiaceae;g__Prosthecobacter	0	0	0	0	0	0	0	0	0	0	0	0	0	0	0	0	0	0	0	0	0
d__Bacteria;k__norank_d__Bacteria;p__Verrucomicrobiota;c__Verrucomicrobiae;o__Verrucomicrobiales;f__Verrucomicrobiaceae;g__Roseimicrobium	0	0	0	0	0	0	0	0	0	0	0	0	0	0	0	0	0	0	0	0	0
d__Bacteria;k__norank_d__Bacteria;p__WPS-2;c__norank_p__WPS-2;o__norank_c__norank_p__WPS-2;f__norank_o__norank_c__norank_p__WPS-2;g__norank_f__norank_o__norank_c__norank_p__WPS-2	0	0	0	0	0	0	0	0	0	0	0	0	0.000180012	0	0	0	0	1.85715e-05	0	0.000758286	0.00252394
d__Bacteria;k__norank_d__Bacteria;p__unclassified_k__norank_d__Bacteria;c__unclassified_k__norank_d__Bacteria;o__unclassified_k__norank_d__Bacteria;f__unclassified_k__norank_d__Bacteria;g__unclassified_k__norank_d__Bacteria	0.000805585	0.00101039	5.4057e-05	0.00136935	0.000849247	0	2.57858e-05	0	2.21205e-05	0.000408703	0.000156768	0.000207304	0.00063004	0	0.000109473	0.000500282	0	1.85715e-05	0	7.98196e-05	3.85334e-05
