# Supplementary material for: Multi-Omics Uncover Neonatal Cecal Cell Development Potentials
Source: Front Cell Dev Biol. 2022 Jul 15;10:840298. doi: 10.3389/fcell.2022.840298 (PMC9334561; doi:10.3389/fcell.2022.840298)
Supplement: Supplementary file 4 [file DataSheet1.zip › Supplementary Table 19 Content and mucosa.xlsx]

## Sheet: Supplementary Table 18 content 
															Mucosa
		Campylobacterales	norank_c__norank_p__WPS-2	Veillonellales.Selenomonadales	Acidaminococcales	Clostridia_vadinBB60_group	Spirochaetales	Thermomicrobiales	Eubacteriales	Synergistales	Bifidobacteriales	Monoglobales	Erysipelotrichales	Clostridiales	Bacteroidales	Lachnospirales	Coriobacteriales	Oscillospirales	Desulfovibrionales	Aeromonadales	Desulfovibrionales	Bradymonadales	Christensenellales	Clostridiales	Enterobacterales	Micrococcales	Bacteria	Staphylococcales	Pasteurellales	Propionibacteriales	Rhodobacterales	Bdellovibrionales	Caulobacterales	Rhizobiales	Corynebacteriales	Flavobacteriales	Saccharimonadales	Sphingobacteriales	Xanthomonadales	Pseudomonadales	Sphingomonadales	Peptococcales	Lactobacillales	Subgroup_2	Tissierellales	Burkholderiales	Fusobacteriales
	Flavobacteriales
	Burkholderiales
	Chitinophagales
	Rhizobiales
	Pseudomonadales
	Micrococcales
	Pasteurellales
	Staphylococcales
	Clostridiales
	Enterobacterales
	Bifidobacteriales
	Fusobacteriales
	Actinomycetales
	Lactobacillales
	Coriobacteriales
	Erysipelotrichales
	Lachnospirales
Content	Saccharimonadales
	Christensenellales
	unclassified_p__Firmicutes
	Peptococcales
	Peptostreptococcales-Tissierellales
	Eubacteriales
	unclassified_c__Bacilli
	Acidaminococcales
	Oscillospirales
	Veillonellales-Selenomonadales
	Corynebacteriales
	Aeromonadales
	Bacteroidales
