# Supplementary material for: Multi-Omics Uncover Neonatal Cecal Cell Development Potentials
Source: Front Cell Dev Biol. 2022 Jul 15;10:840298. doi: 10.3389/fcell.2022.840298 (PMC9334561; doi:10.3389/fcell.2022.840298)
Supplement: Supplementary file 4 [file DataSheet1.zip › Supplementary Table 2 Expression.xlsx]

## Sheet: expression
	sample1	sample2	sample3	sample4	sample5
CATSPER2	0.0209379	0.0208483	0.040171	0.0278333	0.0416061
CATSPER1	0.00318898	0.00578227	0.00912835	0.00346419	0.00393146
CATSPERZ	0.000375551	0.000366552	0.00133807	0.000379189	0.00440596
CAT	0.168549	0.503392	0.172891	0.411607	0.318415
CATSPERD	0.0012248	0	0.00288297	0.000853	0.000633375
CATSPERG	0.0180727	0.0456674	0.102913	0.055914	0.0752896
CATSPER4	0.0101879	0.00635769	0	0	0
CATSPERE	0.0124554	0.0106238	0	0.0023683	0.00232999
CATIP	0.00124361	0.0107621	0.00118619	0.000331317	0.00543629
CATSPER3	0	0.000615871	0.00102729	0	0
LOC100125545	0.0335805	0.0393999	0.0460768	0.0641594	0.0520707
TBP	0.011134	0.00815918	0.0200534	0.011632	0.0211628
PSMB1	0.667796	2.02562	1.36169	2.32156	1.65536
FAM120B	0.15822	0.111873	0.26048	0.135988	0.153888
DLL1	0.012457	0.209868	0.062215	0.153455	0.0999477
ERMARD	0.0528244	0.0461291	0.145374	0.06758	0.0685834
PHF10	0.113972	0.120956	0.145718	0.127489	0.142031
C1H6orf120	0.166016	0.279023	0.321244	0.378628	0.316252
WDR27	0.00563289	0.00705493	0.00232738	0.002588	0.00734142
THBS2	0.0104081	0.0571148	0.124371	0.0545171	0.0534906
SMOC2	0.00217831	0.00542795	0.0168054	0.0153799	0.0457379
FRMD1	0.206441	0.0442695	0.00460851	0	0.00152993
KIF25	0.00791612	0.0132851	0.00326954	0.00474839	0.000398317
AFDN	0.797264	0.382806	0.0777056	0.0341731	0.0718806
LOC106506286	0.00174134	0.00272948	0	0.000467701	0.0014723
UNC93A	0.253773	0.0913211	0.00989454	0.0108027	0.00760713
TTLL2	0.00302861	0.00204202	0	0.00230311	0.000822583
GPR31	0.0131281	0.025492	0.0577665	0.17973	0.0395662
CCR6	0.0104279	0.0326658	0.214534	0.209659	0.107621
FGFR1OP	0.0319636	0.0622009	0.0819379	0.0743676	0.0769719
RNASET2	0.306609	0.756688	0.819223	1.69877	0.856594
RPS6KA2	0	0.0700311	0.021283	0.032701	0.036531
MPC1	0.665308	1.30586	0.878305	1.25501	1.14017
SFT2D1	0.656629	1.4375	1.09939	1.80566	1.24919
PRR18	0.00157071	0.0267263	0.00461788	0.00201522	0.00396764
PDE10A	0.00118305	0.0294053	0.00363809	0.0199791	0.0170642
QKI	0.0717342	1.10601	1.95867	1.43938	1.24482
PACRG	0.000490745	0.00477582	0.00631753	0.0014652	0.00303483
PRKN	0.00427354	0.015149	0.00105343	0.00378567	0.0028963
AGPAT4	0.108957	0.115918	0.113074	0.116708	0.104304
MAP3K4	0.25205	0.158356	0.306958	0.172101	0.21396
SLC22A3	0.00159117	0.0410805	0.0142286	0.0603872	0.0541547
IGF2R	0.260262	0.100667	0.166093	0.108259	0.119498
MRPL18	0.105898	0.289865	0.22599	0.340759	0.384484
TCP1	0.240249	0.804011	0.679386	1.10397	1.19559
ACAT2	0.1863	0.250971	0.247212	0.255532	0.335711
WTAP	0.367663	0.868866	1.47303	1.30974	1.29513
LOC102157641	0.0191076	0.0194757	0.0373109	0.0222559	0.0240409
SOD2	0.528741	0.740379	1.63971	0.903691	0.468471
FNDC1	0	0.0817411	0.00525085	0.00162266	0.00513699
TAGAP	0.0458995	0.113262	0.314625	0.127384	0.361795
RSPH3	0.0101374	0.0331021	0.0297118	0.0190214	0.0264187
EZR	3.21383	1.65328	2.19377	2.47103	2.66147
SYTL3	0.0983368	0.0947898	1.48592	0.728322	1.12437
DYNLT1	0.326976	0.789284	0.592101	0.611688	0.575329
TMEM181	0.0778436	0.088326	0.133619	0.0802082	0.0786981
TULP4	0.265456	0.325949	1.54865	0.610506	0.990278
GTF2H5	0.244879	0.698385	0.610791	0.713441	0.667659
SERAC1	0.0850526	0.102908	0.292983	0.161925	0.180742
SYNJ2	0.232208	0.194164	0.0486898	0.117519	0.147287
SNX9	0.444861	0.834709	0.288679	0.532566	0.395899
LOC110259393	0.00209714	0.000640355	0.00149166	0.00360084	0
ZDHHC14	0.0182873	0.14166	0.530735	0.29427	0.418199
TMEM242	0.0348886	0.145493	0.111357	0.150206	0.149643
LOC100153697	0.00322644	0	0.00485944	0.00278358	0.00272428
ARID1B	0.307718	0.374985	0.693187	0.492189	0.553802
LOC110259923	0.0146481	0.012847	0.0276616	0.0221389	0.0176751
TFB1M	0.0451699	0.0922965	0.0841184	0.109914	0.102638
TIAM2	0.180467	0.0975434	0.0472742	0.0387615	0.0446566
SCAF8	0.383705	0.470854	0.972356	0.595692	0.723652
CNKSR3	0.0552398	0.102439	0.0103236	0.0175316	0.0299682
IPCEF1	0.0433421	0.0665674	0.740779	0.656334	0.70566
RGS17	0.00118305	0.045041	0.000645514	0.0108028	0.0112857
MTRF1L	0.0408645	0.119931	0.130068	0.123644	0.165625
FBXO5	0.00186794	0.0369151	0.16512	0.110258	0.225114
VIP	0.0424248	0	0	0	0.00445819
MYCT1	0.00276489	0.288611	0.000763056	0.00486544	0.0235756
SYNE1	0.0798757	0.994338	1.99376	0.836785	1.61416
ESR1	0.00118305	0.0056951	0.00906297	0.0145072	0.0149925
CCDC170	0.0351045	0.0384069	0.00909224	0.0241881	0.0494588
ARMT1	0.0223334	0.0730453	0.063699	0.125234	0.100634
RMND1	0.0529189	0.0510608	0.0523984	0.062628	0.0650564
ZBTB2	0.043866	0.0928118	0.250993	0.171162	0.250902
AKAP12	0.0330402	0.538019	0.0771071	0.614755	0.726693
MTHFD1L	0.0012468	0.0512062	0.00760179	0.0201974	0.0348336
PLEKHG1	0.106068	0.326535	0.105672	0.102118	0.143465
IYD	0.060969	0.0500477	0.000321135	0.0014304	0.00120906
PPP1R14C	0.0417477	0.0724949	0.035928	0.0110313	0.0279566
LOC102166801	0.00917158	0.0157551	0.0299969	0.0406138	0.0298866
LOC100521647	0.00238525	0.00683486	0.00734755	0.00127956	0.00504993
LOC106508817	0.000937308	0.00543123	0.0662806	0.0132503	0.0269542
ULBP1	0.00475058	0.00301085	0.00653123	0.00457376	0.00527558
LRP11	0.0323607	0.0548142	0.0564385	0.0623641	0.0859848
PCMT1	0.221421	0.63433	0.430849	0.736096	0.536782
NUP43	0.0268478	0.0900206	0.143988	0.15767	0.141511
LATS1	0.2722	0.384021	0.696299	0.399384	0.484072
KATNA1	0.0944369	0.229517	0.38919	0.442845	0.412057
GINM1	0.249343	0.877504	0.272388	0.587992	0.365332
PPIL4	0.10561	0.294784	0.386173	0.485483	0.429755
ZC3H12D	0.0315987	0.0398965	0.271834	0.264766	0.111918
TAB2	0.177376	0.332465	0.744857	0.57109	0.681285
UST	0.0144384	0.0574577	0.0389186	0.0529087	0.047938
SASH1	0.137334	0.67145	0.111366	0.348851	0.285099
SAMD5	0.0113347	0.333106	0.0820195	0.215558	0.498198
STXBP5	0.179302	0.204422	0.278937	0.237451	0.264287
ADGB	0.0621069	0.0607628	0.0362995	0.0278295	0.0242931
RAB32	0.143882	0.119734	0.0730128	0.079577	0.0882036
SHPRH	0.260015	0.296137	0.819668	0.442422	0.577501
FBXO30	0.203751	0.391471	0.305481	0.282206	0.355299
EPM2A	0.00719193	0.0295132	0.0245445	0.014576	0.0157804
UTRN	0.842928	1.35462	3.81921	1.88033	2.83978
STX11	0.0357498	0.332915	0.402132	0.373441	0.530333
SF3B5	0.785359	1.57759	1.13172	1.73404	1.65739
PLAGL1	0.298967	0.562434	0.859479	0.6743	0.807751
LTV1	0.133858	0.335855	0.478179	0.504896	0.460957
PHACTR2	0.0334092	0.718279	0.773684	0.697639	0.735859
FUCA2	0.160034	0.561854	0.186696	0.340622	0.304977
PEX3	0.0565904	0.098596	0.116724	0.0760546	0.120701
ADAT2	0.0577867	0.151897	0.227194	0.199826	0.246593
AIG1	0.0840025	0.277879	0.1237	0.194995	0.171209
HIVEP2	0.546122	1.27844	3.07752	1.9632	2.73924
ADGRG6	0.639772	0.574102	0.0790155	0.075132	0.0568113
VTA1	0.204638	0.336602	0.324682	0.376857	0.295325
CITED2	3.10693	1.09251	1.28811	0.786593	0.843412
TXLNB	0.0041166	0.00347749	0.020541	0.0144894	0.0119527
HECA	0.374304	0.347478	1.01401	0.528418	0.767739
ABRACL	0.74962	1.10211	1.94483	3.64352	2.02558
LOC110259990	0.0394992	0.0329263	0.201243	0.079241	0.0833439
REPS1	0.112603	0.134179	0.154424	0.210891	0.197931
CCDC28A	0.109454	0.163965	0.150982	0.199795	0.171435
NHSL1	0.810605	0.257959	0.0429084	0.03167	0.0726931
HEBP2	0.337245	0.456095	0.0862206	0.0655486	0.0984665
ARFGEF3	0.0371977	0.0427331	0.0105133	0.00444104	0.00727622
PERP	1.6692	1.23313	0.109904	0.046817	0.0858938
TNFAIP3	1.0093	1.56042	2.94947	1.83769	2.61406
IFNGR1	0.386593	0.668552	0.510862	0.691748	0.485364
IL22RA2	0.000766709	0.00140496	0.0252235	0.0166243	0.00258054
IL20RA	0	0.00224257	0.000560783	0.00286404	0.00536994
SLC35D3	0	0.00575873	0	0	0
PEX7	0.0546995	0.0880425	0.0715381	0.0786592	0.0450332
MAP3K5	0.0350624	0.102963	0.335367	0.265195	0.226918
MAP7	0.302428	0.170214	0.0496301	0.0151176	0.044305
BCLAF1	1.17215	2.21207	2.99723	2.06387	2.54936
MTFR2	0.0225566	0.0362226	0.0926501	0.0983027	0.185579
PDE7B	0.00693513	0.10766	0.0797513	0.0842294	0.0884294
AHI1	0.191242	0.584522	2.81126	1.28783	1.96515
MYB	0.0196594	0.0430658	0.0536676	0.0420162	0.0388188
HBS1L	0.273103	0.342814	0.532607	0.533097	0.517758
ALDH8A1	0	0	0	0.000626943	0.000757209
SGK1	2.30196	1.71773	2.75465	1.02547	0.901359
SLC2A12	0.00847372	0.0169058	0.00706804	0.00563421	0.0192902
TBPL1	0.120694	0.27172	0.247869	0.26107	0.321348
TCF21	0.0234812	1.50531	0.0789841	0.625233	0.599231
RPS12	14.2003	62.4724	31.4965	46.1334	45.0851
SLC18B1	0.158559	0.245723	0.114993	0.0955337	0.101397
VNN2	0.00954996	0.0239814	0.230622	0.0474997	0.0104136
VNN3	0.00273005	0.00688828	0.100906	0.0430665	0.0165714
VNN1	0.0681251	0.025349	0.0268676	0.00163373	0
TAAR1	0.00288617	0.00521326	0	0	0
STX7	0.122939	0.202429	0.238993	0.265848	0.205372
MOXD1	0.00287478	0.1066	0.00651373	0.0153418	0.0043971
CTGF	0.133655	0.68241	0.137328	0.271914	0.387291
ENPP1	0.0204122	0.113839	0.0557845	0.0340981	0.022254
ENPP3	0.0177533	0.0180127	0.0154994	0.0104448	0.0068056
MED23	0.124396	0.186391	0.224097	0.145457	0.148047
AKAP7	0.185169	0.27806	0.595705	0.27988	0.460893
EPB41L2	0.385914	0.777832	0.534819	0.865305	0.695017
SMLR1	0.229718	0.105983	0	0	0.00044666
TMEM200A	0.0129529	0.0321601	0.000922829	0.00613071	0.00980246
SAMD3	0.0165771	0.0303973	0.343138	0.218403	0.223374
L3MBTL3	0.107863	0.104414	0.220494	0.179736	0.19235
ARHGAP18	0.66168	0.410624	0.46036	0.410234	0.516002
LAMA2	0.02294	0.748701	0.0748135	0.384386	0.429444
PTPRK	0.21674	0.450778	0.0547653	0.119721	0.138126
THEMIS	0.0350229	0.0466829	1.18793	0.629697	1.04374
LOC100511607	0.00152141	0	0	0	0
SOGA3	0.00147671	0.0332425	0	0.00665292	0.00984968
KIAA0408	0.00360341	0.0467069	0.00949302	0.0116583	0.0217005
ECHDC1	0.130512	0.444281	0.589396	0.573923	0.881524
RNF146	0.189778	0.476537	0.427609	0.502872	0.45662
CENPW	0.0139845	0.0730351	0.0983097	0.0951745	0.14187
TRMT11	0.0520701	0.102175	0.170196	0.128753	0.129655
HINT3	0.140561	0.14039	0.165845	0.161879	0.187398
NCOA7	0.243654	0.560218	0.725816	0.694057	0.639122
HEY2	0.00678688	0.0505134	0.00794808	0.0321387	0.0746154
HDDC2	0.0766568	0.134529	0.168456	0.152831	0.182589
TPD52L1	0.00265509	0.000848003	0.00260532	0.0237693	0.0144954
RNF217	0.108265	0.233937	0.432365	0.337147	0.399413
NKAIN2	0.26095	0.0589686	0.00614843	0.00915141	0.0111977
SMPDL3A	0.784877	0.628843	0.221363	0.334551	0.248538
FABP7	0.00627201	0.00437101	0.00557884	0.0108438	0.00434656
PKIB	0.0341299	0.813576	0.0589243	0.171681	0.0857537
SERINC1	0.228266	1.19658	0.751811	0.891179	1.04412
HSF2	0.0505996	0.231969	0.158721	0.166157	0.233541
GJA1	0.0136629	0.596362	0.0822217	0.600174	0.315406
TBC1D32	0.0322488	0.0392332	0.0203782	0.0154267	0.0307099
MAN1A1	0.340878	0.589854	0.473843	0.599668	0.543174
MCM9	0.0488928	0.0707342	0.160529	0.107128	0.123532
ASF1A	0.0710786	0.164391	0.14984	0.173255	0.157181
CEP85L	0.0204206	0.175762	0.353103	0.312691	0.367785
PLN	0.00290464	0.115926	0	0.0383931	0.0797044
SLC35F1	0.00276407	0.0465251	0	0.0110906	0.0172681
NUS1	0.246412	0.246971	0.159589	0.200969	0.197916
GOPC	0.172398	0.380642	0.561689	0.575957	0.659347
DCBLD1	0.0880657	0.193629	0.0675014	0.0897374	0.0848733
ROS1	0.14033	0.086612	0.00554269	0.000975683	0.00447904
VGLL2	0.000901369	0	0	0	0
RFX6	0.0208139	0.0297388	0.0101725	0.00335937	0.00436489
FAM162B	0.00098083	0.0445093	0.00622026	0.00788606	0.0193507
KPNA5	0.0384696	0.087908	0.13384	0.0674139	0.102104
ZUFSP	0.154895	0.431528	0.431324	0.217327	0.239596
PTP4A1	0.585957	0.886138	0.829404	0.680598	0.886045
PHF3	0.916582	0.872975	1.64838	1.10647	1.1902
EYS	0	0	0	0	0
ADGRB3	0.00295342	0.0298685	0	0.00373379	0.00288491
LMBRD1	0.217521	0.291148	0.178072	0.233465	0.207618
COL19A1	0.00368795	0.0236417	0.126526	0.0522825	0.0294537
COL9A1	0.00233888	0.0024488	0	0.000726396	0.00127492
FAM135A	0.447975	0.392239	0.181355	0.105551	0.115959
SMAP1	0.338832	0.494271	0.649614	0.63482	0.799554
B3GAT2	0.0012248	0.00608129	0.000786535	0.000887221	0.000815322
OGFRL1	0.0475824	0.163069	0.522248	0.565151	0.481235
LOC102157778	0.00967226	0.0347002	0.0119465	0.0125782	0.0198554
RIMS1	0.00179718	0.158825	0.0126583	0.0407925	0.0213727
KCNQ5	0.00419079	0.0172796	0.1422	0.0698675	0.0837292
KHDC3L	0.00432451	0	0.00248598	0.00120676	0
LOC100622980	0.0705054	0.126255	0.246869	0.170746	0.151264
MRAP2	0.00339777	0.0281125	0.0034749	0.00800668	0.00276995
CEP162	0.153814	0.214532	0.286336	0.203698	0.284515
NT5E	0.0214544	0.697082	0.0476012	0.303856	0.175092
SNX14	0.178507	0.326604	0.333994	0.396867	0.38381
SYNCRIP	0.366712	1.16814	1.39134	1.48429	1.4757
CGA	0	0.000464533	0.0192827	0.0982423	0.0602681
ZNF292	1.00165	0.853454	2.59695	1.60704	1.82368
SMIM8	0.0591488	0.153445	0.0838826	0.141873	0.112039
C1H6orf163	0.00160132	0.00224573	0	0.000954006	0.000631572
SLC35A1	0.0998782	0.302003	0.323867	0.366032	0.37982
RARS2	0.0563097	0.11625	0.116059	0.0820494	0.0995725
ORC3	0.0812407	0.131173	0.207801	0.166371	0.185707
AKIRIN2	0.184015	0.713448	0.767385	0.7963	0.821708
CNR1	0.0018981	0.00558704	0.0109004	0.00512912	0.00380942
LOC100739087	0.0356834	0.0800534	0.147718	0.0800062	0.118306
RNGTT	0.180014	0.210209	0.699221	0.383247	0.544653
PNRC1	3.45756	5.46809	5.81208	5.41393	6.51117
SRSF12	0.0183678	0.107586	0.0979947	0.0269652	0.0586395
PM20D2	0.348314	0.239424	0.119249	0.0787604	0.106045
GABRR1	0.00149629	0.00710652	0.00533851	0.00248287	0.00532947
UBE2J1	0.121255	0.168522	0.113074	0.162356	0.179904
RRAGD	0.0274716	0.0154194	0.0117522	0.00826516	0.00514742
ANKRD6	0.248449	0.0899763	0.00847713	0.00386255	0.00805006
LYRM2	0.0484702	0.118905	0.110251	0.144146	0.138732
MDN1	0.153471	0.159569	0.535546	0.255976	0.312588
CASP8AP2	0.266597	0.253377	0.670765	0.428424	0.487859
GJA10	0.00274755	0.000511262	0.00490844	0.00175307	0.00273793
BACH2	0.0153315	0.0940831	0.416097	0.160496	0.18764
MAP3K7	0.114291	0.160878	0.294726	0.26796	0.289612
EPHA7	0.00212584	0.0613845	0.0122328	0.0345727	0.0329962
MANEA	0.120337	0.230635	0.198986	0.198827	0.256738
UFL1	0.263828	0.525909	0.405853	0.475798	0.442592
FHL5	0.0137573	0.614659	0.00701623	0.184479	0.282109
GPR63	0.00793992	0.0419656	0.00844849	0.023186	0.0468385
NDUFAF4	0.0239209	0.079251	0.0930659	0.0913377	0.0848625
KLHL32	0.0814456	0.046813	0.0455739	0.0270213	0.0373072
MMS22L	0.0247327	0.0291029	0.0775075	0.0579103	0.081316
POU3F2	0.00333025	0	0.00375254	0.00423012	0.00291128
FBXL4	0.0503864	0.0689129	0.0765119	0.0313257	0.0469682
FAXC	0.00817038	0.149802	0.0218003	0.033899	0.0546886
COQ3	0.115715	0.244062	0.362689	0.363741	0.394064
PNISR	1.83379	1.57038	6.47676	2.97706	4.101
USP45	0.167584	0.217645	0.53685	0.367757	0.473423
TSTD3	0.146929	0.163413	0.281633	0.213528	0.286643
CCNC	0.142897	0.268135	0.25257	0.254682	0.260483
ASCC3	0.616533	0.370217	0.806419	0.441578	0.63809
GRIK2	0.00370532	0.0504799	0.00545832	0.0142738	0.0192986
HACE1	0.0587784	0.0825726	0.117963	0.105306	0.126482
LIN28B	0.00345846	0.00362221	0.0294918	0.0020121	0.00233168
BVES	0.00188272	0.00182922	0.00063509	0.00181236	0.00324477
POPDC3	0.00100727	0.00516657	0.00631427	0.00323505	0.00389822
PREP	0.173231	0.264827	0.224728	0.278289	0.274943
PRDM1	0.449674	1.07271	0.498685	0.64496	0.561376
ATG5	0.267259	0.295665	0.365088	0.432908	0.422558
LOC110259431	0.0485168	0.0191266	0.0274302	0.00728575	0.00519049
CRYBG1	0.532739	0.311448	0.195606	0.154957	0.167066
RTN4IP1	0.0860743	0.0912163	0.143018	0.131635	0.119699
QRSL1	0.062566	0.122192	0.0906239	0.126865	0.0927522
LOC100521350	0.788944	0.838027	0.713744	0.50741	0.659125
C1H6orf203	0.1343	0.23442	0.223873	0.271217	0.28879
BEND3	0.0185343	0.0371221	0.0603273	0.0465411	0.036812
PDSS2	0.0216613	0.026122	0.0377002	0.0225617	0.0224163
SOBP	0.00762064	0.0995503	0.0239087	0.0649261	0.08694
SCML4	0.328206	0.196961	2.96871	0.861129	1.26097
SEC63	0.234932	0.745113	0.482316	0.702511	0.581485
OSTM1	0.0716821	0.267282	0.255017	0.49627	0.389266
NR2E1	0.00170354	0.00284323	0.0239233	0.00798663	0.0120447
SNX3	0.467931	1.23622	1.24038	1.62839	1.05305
AFG1L	0.104193	0.0887764	0.145144	0.101886	0.149755
FOXO3	0.663359	0.855756	0.812562	0.714295	0.738264
ARMC2	0.111042	0.0335517	0.113784	0.0434369	0.0487522
SESN1	0.428482	0.388622	0.531244	0.483455	0.386453
LOC102163847	0.00126411	0	0.000891711	0.000684538	0.000808452
CEP57L1	0.020648	0.0321763	0.0175415	0.0265418	0.0364926
C1H6orf183	0.0610078	0.0303522	0.0951668	0.10714	0.0769945
CD164	0.775419	1.64374	1.52292	1.8943	1.55795
PPIL6	0.00342307	0.00255746	0.00232193	0.000890908	0.0011723
SMPD2	0.430583	0.321732	0.301493	0.231278	0.222419
MICAL1	0.207458	0.152356	0.486356	0.273455	0.291082
ZBTB24	0.103199	0.0956262	0.279222	0.17339	0.198491
AK9	0.000799514	0	0	0.00102715	0
FIG4	0.0664404	0.104439	0.134396	0.107935	0.140301
CDC40	0.152465	0.626409	0.45684	0.615554	0.550673
METTL24	0.00255704	0.0228441	0.00403229	0.0148135	0.0332332
CDK19	0.107065	0.260202	0.377297	0.222252	0.310643
AMD1	2.38905	0.956726	2.02348	0.802659	1.38039
GTF3C6	0.0499876	0.251331	0.119556	0.217489	0.174903
RPF2	0.0279979	0.100824	0.188401	0.162509	0.135129
SLC16A10	0.331022	0.145236	0.0312939	0.0343901	0.0379777
MFSD4B	0.0421572	0.0615196	0.171746	0.105966	0.121721
REV3L	0.470061	1.08954	1.4346	1.38801	1.49295
LOC102167874	0.00289972	0.101647	0.0171428	0.0349872	0.0313483
TRAF3IP2	0.208638	0.294567	0.148736	0.126557	0.137693
FYN	0.0651377	0.320862	1.86286	1.43962	1.58321
WISP3	0.00474431	0.0353681	0.00697717	0.00516812	0.0111356
TUBE1	0.0121422	0.022007	0.0427904	0.0279483	0.0607901
LAMA4	0.0348942	1.64667	0.0811663	0.588846	0.740174
MARCKS	0.650036	2.92886	3.57691	2.68066	1.79606
HDAC2	0.107711	0.479985	0.456696	0.567886	0.474215
HS3ST5	0	0.00113271	0	0	0
LOC110259440	0	0.00106692	0	0	0
FRK	0.420796	0.263972	0.0401607	0.00104468	0.0114352
NT5DC1	0.310135	0.328007	0.140153	0.122055	0.121549
COL10A1	0.0198734	0.00418807	0.0100314	0.00054831	0.000521854
TSPYL4	0.0222346	0.0848228	0.120383	0.0731663	0.0918693
TSPYL1	0.101113	0.24721	0.271387	0.199211	0.237804
DSE	0.000656833	0.260532	0.067188	0.213598	0.160158
FAM26F	0.0135733	0.0526216	0.204374	0.271083	0.226905
FAM26E	0.00272236	0.134337	0.00756937	0.0571515	0.0710411
RWDD1	0.600407	1.41518	1.31137	1.57327	1.54427
RIPPLY2	0	0.0157001	0	0	0
SNAP91	0.00438272	0.00658826	0	0	0
PRSS35	0.00350398	0.00315468	0.000661666	0.00501473	0.0112435
ME1	0.00122275	0.0111232	0.0122614	0.0132635	0.0153634
RWDD2A	0.00892015	0.017403	0.0113439	0.0184942	0.0207144
PGM3	0.117984	0.159218	0.0459647	0.0572492	0.0625388
DOPEY1	0.395567	0.153901	0.211067	0.12396	0.175528
UBE3D	0.0193801	0.0389502	0.0364184	0.0331684	0.0311161
TPBG	0.000454904	0.0742487	0.00865002	0.0203906	0.0102547
IBTK	0.19488	0.227994	0.266513	0.295663	0.259617
FAM46A	2.01863	0.997475	0.825575	0.78358	0.611978
BCKDHB	0.0344527	0.0726835	0.0882575	0.082719	0.107522
TTK	0.004113	0.0188683	0.0458631	0.0437194	0.0955478
ELOVL4	0.00203254	0.0287608	0.0333082	0.040843	0.053244
SH3BGRL2	0.30445	0.308854	0.257882	0.0824584	0.246055
LCA5	0.00266597	0.0175992	0.0104969	0.00745446	0.0125014
HMGN3	0.206071	1.23375	1.41127	1.56519	1.37505
PHIP	0.496505	0.575705	1.42562	0.858907	1.11978
IRAK1BP1	0.0158845	0.131927	0.0419809	0.0461244	0.0663018
HTR1B	0.00288652	0.00109983	0	0	0
MYO6	1.83555	1.20876	0.197585	0.154763	0.341132
SENP6	0.491187	0.636868	0.851619	0.736529	0.767623
FILIP1	0.0110604	0.249223	0.0120703	0.11118	0.139349
TMEM30A	0.61617	1.14326	0.570568	0.906099	0.797343
COX7A2	1.69434	4.62617	2.57249	3.14243	3.60859
COL12A1	0.045021	2.24364	0.149479	0.620301	0.776982
CD109	0.0136978	0.207353	0.330902	0.178171	0.150728
SLC17A5	0.0441657	0.110744	0.170754	0.122971	0.151579
EEF1A1	14.6858	47.5402	33.206	50.1739	37.4168
MTO1	0.0290246	0.0613634	0.0949859	0.0832807	0.0893327
MB21D1	0.0158861	0.106427	0.62419	0.523518	0.602762
SETBP1	0.0767844	0.166252	0.0968579	0.161936	0.167195
EPG5	0.266791	0.18494	0.493646	0.226696	0.290168
PSTPIP2	0.132153	0.0636321	0.2247	0.0746334	0.0802028
ATP5A1	1.27577	2.62901	1.81743	2.62761	2.31473
HAUS1	0.0324615	0.113496	0.1275	0.183998	0.164899
C1H18orf25	0.154183	0.190116	0.320826	0.248947	0.294441
RNF165	0.000856857	0.00593614	0.0231107	0.00719628	0.00512817
ST8SIA5	0	0.0066004	0	0.00586882	0.00536874
PIAS2	0.121912	0.198411	0.247387	0.202511	0.205991
HDHD2	0.0249051	0.114285	0.0539924	0.0994014	0.0589452
IER3IP1	0.214005	0.82058	0.474314	0.828799	0.631706
SMAD2	0.16842	0.324241	0.712022	0.476237	0.432143
ZBTB7C	0.0632839	0.0759794	0.0231542	0.00813958	0.0183745
CTIF	0.0418407	0.0678	0.0517051	0.0504077	0.0605637
SMAD7	2.07284	0.860186	0.856357	0.589785	0.720975
DYM	0.11581	0.173078	0.199974	0.196353	0.235234
RPL17	2.37472	9.89034	5.22252	6.76737	7.87198
LIPG	0.00627321	0.00651569	0.0081825	0.00268229	0.00992709
ACAA2	0.0155341	0.0878844	0.0575041	0.0585387	0.077159
MYO5B	0.500097	0.165964	0.0399938	0.00122387	0.0261871
CFAP53	0.00856575	0.00496996	0.0179411	0.0096568	0.00871984
MBD1	0.331749	0.335593	0.564549	0.396979	0.511283
CXXC1	0.318054	0.368211	0.542455	0.425702	0.449136
SKA1	0.00228185	0.0271199	0.0348031	0.0402781	0.0909468
MAPK4	0.00220139	0.00667476	0.142109	0.0535942	0.0116887
MRO	0.00724317	0.00282108	0	0	0.00105434
ME2	0.136283	0.228974	0.584436	0.607584	0.598562
ELAC1	0.0655637	0.218322	0.464156	0.304308	0.34909
SMAD4	0.23835	0.616417	0.763923	0.62819	0.701613
LOC102159046	0.00774095	0.0043932	0.0013754	0.00514042	0.00287304
MEX3C	0.179282	0.138988	0.239173	0.150701	0.236748
DCC	0.00147671	0.0125369	0.00340809	0.00282942	0.0123936
MBD2	0.206962	0.468539	0.988967	1.10133	1.31812
POLI	0.0258746	0.0740912	0.134787	0.116889	0.0924684
STARD6	0.0177718	0.00685343	0.00704507	0.00767593	0.00644503
C1H18orf54	0.00619653	0.0423998	0.0911236	0.0647955	0.103806
LOC102160380	0.00131902	0.161628	0.0598654	0.0233441	0.0644219
RAB27B	0.107842	0.103024	0.0582632	0.0569961	0.0317968
CCDC68	0.129573	0.218223	0.0142691	0.014509	0.0245998
TCF4	0.0565746	1.09902	0.278208	0.615658	0.489645
TXNL1	0.295992	0.710012	0.566954	0.778957	0.699268
WDR7	0.0613544	0.0877213	0.119535	0.130127	0.139054
FECH	0.0754657	0.229631	0.151861	0.160333	0.154248
NARS	0.283014	0.660528	0.776557	0.776579	0.810042
MTFMT	0.0846053	0.148069	0.159984	0.183922	0.192128
SPG21	0.184544	0.359379	0.319189	0.463489	0.380414
ANKDD1A	0.00837396	0.0112039	0.0306631	0.0112022	0.0139372
PLEKHO2	0.0110033	0.0909351	0.343738	0.337702	0.318901
PIF1	0.00473087	0.00216944	0.0114735	0.0169158	0.0298227
RBPMS2	0	0.0421832	0.0034729	0.0226884	0.0374792
OAZ2	0.0269802	0.196623	0.0886355	0.104533	0.0971453
ZNF609	0.465536	0.581329	1.20225	0.680617	0.86874
LOC102168143	0.00109918	0.0130063	0.0111401	0.0121608	0.016058
TRIP4	0.079499	0.110876	0.123725	0.143773	0.155933
PCLAF	0.0128527	0.118556	0.34197	0.461618	0.841789
CSNK1G1	0.123375	0.17741	0.379541	0.338316	0.353867
PPIB	1.15547	6.9493	3.27311	6.1691	4.86427
SNX22	0.0117306	0.0169401	0.0452189	0.0985293	0.0388639
SNX1	0.18821	0.285289	0.254486	0.255594	0.233714
FAM96A	0.128441	0.206067	0.207342	0.290745	0.241747
DAPK2	0.0173337	0.0407028	0.354561	0.287361	0.32092
HERC1	0.480103	0.618287	1.09475	0.704275	0.816554
FBXL22	0.00385655	0.0494502	0.0249929	0.0306258	0.043151
USP3	0.361478	0.53343	2.01154	1.2411	1.27248
APH1B	0.0599806	0.0860364	0.125635	0.121011	0.163169
CA12	0.342084	0.0868027	0.0349038	0.00546522	0.0263921
RAB8B	0.252674	0.680264	1.9114	1.83847	2.07773
RPS27L	0.72524	2.02459	1.71371	1.84356	2.08886
LACTB	0.0826213	0.194173	0.453201	0.311583	0.258514
TPM1	0.520202	1.49739	0.484129	1.17938	1.38499
TLN2	0.375407	0.205504	0.0813544	0.0736111	0.0842501
LOC102164011	0.00037779	0.000219288	0	0	0
C2CD4B	0.247445	1.08412	0.274097	0.292084	0.24665
LOC100152206	0.0210572	0.0279617	0.0242021	0.00896478	0.00661722
VPS13C	0.373065	0.441718	0.828722	0.458126	0.507721
RORA	0.118373	0.503654	1.32957	1.49119	2.41293
ICE2	0.187974	0.160577	0.251458	0.197399	0.192536
ANXA2	1.40305	2.36977	1.42952	1.48181	1.0173
BNIP2	0.0927538	0.364139	0.424996	0.516462	0.46563
GTF2A2	0.26144	0.836348	0.446044	0.758744	0.690298
GCNT3	0.418592	0.312451	0.0425326	0.0244289	0.0142974
FAM81A	0.00537295	0.0110577	0.0083667	0.00594346	0.00753601
MYO1E	0.296901	0.265243	0.193399	0.102021	0.112193
CCNB2	0.00440059	0.0328111	0.0638503	0.0743426	0.0817502
RNF111	0.382959	0.242946	0.642939	0.393708	0.385167
SLTM	0.531331	0.592386	1.24175	0.973577	1.04009
MINDY2	0.0905474	0.296624	0.315362	0.216059	0.241541
ADAM10	0.0843472	0.211615	0.241053	0.289877	0.241311
LIPC	0.0041412	0.0149459	0	0.00563374	0.00437386
ALDH1A2	0	0.0438914	0.00524322	0.0341153	0.024938
POLR2M	0.0923548	0.253599	0.164729	0.24034	0.216243
MYZAP	0.276702	0.102589	0.0142924	0.00639651	0.0225339
CGNL1	0.0259679	0.0966481	0.0171259	0.0745291	0.0637795
TCF12	0.276321	0.60431	0.688381	0.615613	0.591312
ZNF280D	0.223166	0.355727	0.924363	0.39339	0.596017
MNS1	0.0177116	0.087259	0.0259233	0.0200852	0.0307837
TEX9	0.0356884	0.0420512	0.0201515	0.0294187	0.0314175
RFX7	0.18055	0.259194	0.634956	0.450252	0.531043
NEDD4	0.355919	0.222001	0.3153	0.191064	0.268243
PRTG	0.141981	0.0343226	0.00122328	0.0108311	0.0142325
PYGO1	0.00287478	0.0946985	0.022796	0.085598	0.0974891
DNAAF4	0.0163345	0.0146588	0.00622433	0.00745059	0.0088937
C1H15orf65	0.00997943	0.00570163	0.0321202	0.00982285	0.0161983
CCPG1	0.152604	0.697877	0.932392	0.958891	0.644052
PIGB	0.0300656	0.0604605	0.118363	0.0764146	0.0980816
PIGBOS1	0.170197	0.369156	0.251552	0.375888	0.3695
RAB27A	0.125494	0.156599	0.605632	0.792526	0.628055
RSL24D1	0.186842	0.63842	0.523233	0.814496	0.649903
UNC13C	0.00695985	0.0134045	0	0	0
LOC100516308	0.172021	0.106116	0.0339941	0.00647291	0.037022
WDR72	0.170364	0.0732006	0.00504295	0.000401041	0.00520239
FAM214A	0.405399	0.336588	0.721873	0.390189	0.523312
ARPP19	0.304137	1.14479	0.884104	1.24818	1.21963
MYO5A	0.0624843	0.15017	0.454596	0.328608	0.483209
MYO5C	0.0232459	0.0533539	0.00801996	0.00178945	0.0131308
GNB5	0.00283563	0.0975081	0.0178194	0.0646782	0.0589908
MAPK6	1.06713	0.92712	0.741566	0.568959	0.724547
LEO1	0.281266	0.268412	0.465117	0.489564	0.472424
LOC102158569	0.0254047	0.111362	0.0522292	0.0653705	0.0869583
TMOD3	0.221513	0.828844	0.465487	0.785454	0.715467
TMOD2	0.00748591	0.0502906	0.00770919	0.0347532	0.0613353
LYSMD2	0.00624196	0.0203457	0.0379338	0.145851	0.13518
SCG3	0.0308662	0.0857378	0.00420587	0.0131485	0.0403169
DMXL2	0.0023792	0.0500698	0.0288501	0.0795595	0.0733098
LOC106508998	0.0013867	0.00190813	0	0	0
TNFAIP8L3	0	0.0229098	0.000729659	0.00168906	0.0114479
AP4E1	0.0670041	0.0905232	0.140343	0.0957132	0.131532
SPPL2A	1.48664	1.89501	0.971849	1.13774	0.909651
TRPM7	1.72034	1.14316	1.51474	0.899541	1.21717
USP8	0.556126	0.718045	1.16135	1.11101	1.02628
GABPB1	0.0410868	0.113576	0.154534	0.17634	0.15803
HDC	0.00406045	0.0157952	0.0700822	0.0733533	0.0282858
ATP8B4	0.011542	0.0300921	0.589566	0.285624	0.278459
DTWD1	0.0760229	0.22016	0.11813	0.167986	0.160362
FAM227B	0.0283508	0.0669526	0.0432601	0.0360477	0.0501171
FGF7	0	0.288756	0.0217185	0.0932087	0.0822706
GALK2	0.181502	0.233826	0.242831	0.263712	0.260235
COPS2	0.290833	0.701822	0.622659	0.813257	0.776868
SECISBP2L	1.06585	0.599516	0.403723	0.387673	0.395697
SHC4	0.000788271	0.00845719	0.000585174	0.00522746	0.00251333
EID1	0.0281496	0.672855	0.254183	0.347344	0.280465
CEP152	0.020694	0.0300233	0.123741	0.0783615	0.164361
FBN1	0.00660554	0.450489	0.0256389	0.224351	0.264612
DUT	0.117728	0.976821	1.18945	1.50599	1.72119
MYEF2	0.0212685	0.131574	0.0519454	0.0559358	0.0663842
SEMA6D	0.101047	0.672704	0.568826	0.450905	0.454292
SQOR	0.521004	0.789677	0.611072	0.858275	0.774477
BLOC1S6	0.0775156	0.166546	0.208263	0.271845	0.284167
SLC30A4	0.0712045	0.0977375	0.0444512	0.0565017	0.0656201
C1H15orf48	3.8122	4.35066	3.12385	3.4351	4.12263
SPATA5L1	0.00812574	0.0321455	0.0577228	0.0398516	0.0459451
GATM	0.0482055	0.0488223	0.0565666	0.0608439	0.0350469
SLC28A2	0.0549754	0.0260925	0.00367695	0.000649519	0.00294798
SHF	0.00804726	0.0409378	0.00664191	0.0119303	0.0147422
DUOX1	0.00195261	0.00514823	0.00222388	0.00328095	0.00703713
DUOXA1	0.00499886	0.0090994	0.00421779	0	0.00575291
DUOXA2	0.00765042	0.0961475	0.0453028	0.00782092	0.0119864
DUOX2	0.0210068	0.329187	0.112362	0.00907852	0.0361406
SORD	0.093497	0.144362	0.0662736	0.0685048	0.0872623
TERB2	0	0.00484719	0	0	0.00135881
B2M	3.98837	14.5692	23.3369	36.777	31.0125
SPG11	0.205103	0.225732	0.70354	0.343943	0.476131
EIF3J	0.510705	1.54241	1.38241	1.68129	2.07541
CTDSPL2	0.191917	0.374265	0.532383	0.393414	0.508519
CASC4	0.301307	0.526547	0.65011	0.631322	0.772931
FRMD5	0.000424066	0.00741853	0.00933189	0.00686952	0.0096412
WDR76	0.0344167	0.0748081	0.311381	0.18802	0.266447
MFAP1	0.412593	0.793662	0.738885	0.97598	0.939496
SERF2	5.343	18.3524	19.7799	21.2084	24.8094
ELL3	0.00303133	0.013183	0.193897	0.0504953	0.0119278
PDIA3	0.447528	1.27491	0.96894	2.09686	1.37395
STRC	0.00260736	0.00237662	0.000445079	0.000654153	0.00180483
CKMT1A	1.60314	1.24802	0.318195	0.0714663	0.314626
PPIP5K1	0.101535	0.0563557	0.0664255	0.0441816	0.081078
MAP1A	0.0311292	0.0812483	0.0415769	0.120425	0.163012
TP53BP1	0.251797	0.224722	0.374543	0.210465	0.37593
TUBGCP4	0.0336176	0.0437882	0.0610147	0.0450657	0.047517
ZSCAN29	0.0652133	0.0555476	0.0742682	0.0442967	0.0616783
ADAL	0.0762041	0.0983373	0.450945	0.258734	0.335608
LCMT2	0.0325582	0.0235816	0.0541118	0.0383505	0.0380535
EPB42	0.00390719	0.00169577	0.00419309	0.00514591	0.00678665
CCNDBP1	0.17998	0.293626	0.535235	0.476321	0.412149
TMEM62	0.0472115	0.0467216	0.0479555	0.0498321	0.0675467
UBR1	0.219637	0.211628	0.54508	0.371757	0.48216
TTBK2	0.114595	0.193468	0.208752	0.141636	0.206781
CDAN1	0.100187	0.0827925	0.0979778	0.0425225	0.0713461
STARD9	0.00774769	0.0681667	0.0385007	0.0550639	0.0744972
HAUS2	0.0635073	0.181602	0.0814268	0.210673	0.13425
LRRC57	0.0419869	0.109132	0.0610388	0.0837372	0.0735378
SNAP23	0.146614	0.329167	0.360207	0.495831	0.271723
ZNF106	0.243171	0.305966	0.610972	0.500202	0.547141
CAPN3	0.00373611	0.0113747	0.167391	0.0600129	0.0199782
GANC	0.14137	0.0759792	0.144887	0.0361034	0.0723506
LOC110256586	0.0346872	0.0281394	0.0795832	0.0337213	0.0223796
TMEM87A	0.547335	0.802061	0.670779	0.588861	0.514833
VPS39	0.34902	0.255369	0.441932	0.254227	0.287346
PLA2G4F	0.356175	0.131982	0.0225947	0	0.00322445
PLA2G4E	0	0.00133844	0	0	0
EHD4	0.144131	0.679704	0.246519	0.289097	0.244583
SPTBN5	0.00267235	0.00766072	0.00169039	0.000298287	0
PLA2G4B	0.00952072	0.000479625	0.00600055	0.000718635	0.0021948
JMJD7	0.0256354	0.0351957	0.0359775	0.0413576	0.0312224
MAPKBP1	0.012608	0.0428648	0.0513555	0.0489435	0.0639828
MGA	0.371826	0.382644	1.02437	0.595042	0.691595
TYRO3	0.017896	0.0390486	0.016324	0.0236229	0.0336192
RPAP1	0.148861	0.101336	0.197101	0.113126	0.118649
LTK	0	0	0.00054388	0	0
ITPKA	0.188477	0.0687392	0.0176648	0.00585916	0.0195031
RTF1	0.596265	1.21864	1.21179	1.38366	1.62878
NDUFAF1	0.102594	0.0881768	0.147322	0.145101	0.163647
NUSAP1	0.108929	0.318636	0.387011	0.334507	0.62705
OIP5	0.0244199	0.0727887	0.149414	0.0889495	0.151154
CHP1	0.569288	0.71723	0.385868	0.25315	0.325971
EXD1	0.0626398	0.0242051	0.0430728	0.0253145	0.0254719
INO80	0.406362	0.307239	1.0609	0.489938	0.691311
CHAC1	0.0252644	0.0142193	0.0192299	0.0237568	0.0247136
DLL4	0.136811	0.206848	0.0244402	0.0165532	0.0275154
VPS18	0.0520965	0.0504934	0.0645397	0.0603362	0.0553353
RHOV	0.0247507	0.0142961	0.0553193	0.0184618	0.0549158
SPINT1	0.902043	0.630177	0.0715904	0.0132713	0.0538884
PPP1R14D	1.03815	0.836788	0.233123	0.0493213	0.233088
ZFYVE19	0.162297	0.0926234	0.12515	0.123784	0.153211
DNAJC17	0.0662933	0.206625	0.107017	0.150837	0.11835
C1H15orf62	0.00427859	0.00717746	0.0339152	0.0115953	0.0129195
GCHFR	0.260343	0.448947	0.505202	0.864416	0.879081
RMDN3	0.0480569	0.0356774	0.0507323	0.0363047	0.0491064
RAD51	0.00692139	0.0178602	0.031517	0.0269424	0.0469746
KNL1	0.0199611	0.0457976	0.198922	0.154135	0.245664
RPUSD2	0.0291644	0.0237721	0.0347659	0.0220269	0.0198287
C1H15orf57	0.106922	0.244045	0.16583	0.249783	0.188344
CHST14	0.0148896	0.149658	0.0349154	0.0768092	0.0541004
BAHD1	0.12228	0.136121	0.232226	0.155587	0.219172
IVD	0.033901	0.0378524	0.0216739	0.0208209	0.0231693
KNSTRN	0.0408605	0.06397	0.107766	0.105469	0.132603
DISP2	21.5062	20.3855	2.04587	0.16862	1.68146
C1H15orf52	0.0037992	0.034028	0.00192393	0.0277469	0.0805656
INAFM2	0.0580438	0.119464	0.112632	0.119666	0.148919
PLCB2	0.0499709	0.0390062	0.717194	0.331357	0.313605
ANKRD63	0.0046826	0.0261694	0.0941374	0.0394124	0.0811547
PAK6	0.0568547	0.0561863	0.02467	0.00824814	0.027001
BUB1B	0.00308517	0.0294811	0.0984691	0.0782784	0.145459
BMF	0.0756837	0.20711	0.344996	0.256464	0.298804
SRP14	0.532786	1.16643	1.00586	1.3921	1.28815
EIF2AK4	0.480039	0.429429	0.682985	0.340035	0.566344
GPR176	0.03115	0.0245438	0.0124717	0.00625087	0.014171
FSIP1	0.0337988	0.0431994	0.00546605	0.00561159	0.0155567
THBS1	0.194631	1.98676	1.44764	1.07962	1.04821
LOC110259514	0.00115401	0	0	0	0
RASGRP1	0.0545123	0.0975407	1.72687	1.15596	1.13896
FAM98B	0.0853856	0.19229	0.295908	0.303594	0.306337
SPRED1	0.0591049	0.475351	0.106048	0.309033	0.25598
LOC106506784	0.0190755	0.0392122	0.0123915	0.0151091	0.0174274
MEIS2	0.00184495	0.132886	0.00576399	0.0274654	0.0430542
C1H15orf41	0.00337384	0.0284071	0.0642802	0.0484728	0.0652206
DPH6	0.125455	0.157415	0.171662	0.127301	0.126667
ZNF770	0.143681	0.175005	0.201802	0.149511	0.160279
AQR	0.172131	0.204612	0.2651	0.215839	0.238864
ACTC1	0.00627808	0.0172565	0	0.00128331	0
GJD2	0.00122275	0	0	0	0
ARHGAP11A	0.0263868	0.0484646	0.183867	0.116653	0.218295
SCG5	0.0494074	0.0660132	0.231463	0.382183	0.281483
GREM1	0	0.00259397	0	0.00586541	0
FMN1	0.214494	0.112307	0.0605911	0.0244623	0.0153582
FAM169B	0.0182274	0.00674299	0.0363459	0.00464989	0.000753099
PGPEP1L	0	0.00158478	0.0016077	0.00127871	0.000673476
IGF1R	0.16999	0.475071	0.125894	0.159918	0.163572
SYNM	0.0682121	0.0912638	0.0264595	0.0333128	0.10279
TTC23	0.00233791	0.0271551	0.00200964	0.0101581	0.0173998
LRRC28	0.0919878	0.206419	0.157624	0.163015	0.155558
MEF2A	0.0838121	0.328284	0.458817	0.381079	0.304853
LYSMD4	0.0117269	0.023009	0.0597412	0.044595	0.0442965
ADAMTS17	0.0200653	0.0234829	0.00657398	0.0187222	0.0166039
LINS1	0.0361817	0.0804386	0.0748361	0.0773331	0.0706069
ASB7	0.07431	0.0605627	0.182821	0.116608	0.161525
LOC106509041	0	0.0164441	0.00435078	0.0046242	0.00743675
ALDH1A3	0.00741351	0.399452	0.0533905	0.345616	0.117584
LRRK1	0.379787	0.247469	0.146996	0.169355	0.156452
CHSY1	0.0531587	0.197939	0.562359	0.383505	0.384676
SELENOS	0.148346	0.595738	0.284486	0.390929	0.506542
GABRG3	0.000685566	0	0	0	0
ATP10A	0.00191831	0.0297566	0.143156	0.135133	0.201952
UBE3A	0.504214	0.509938	0.930326	0.829961	0.837449
NDN	0.00147671	0.00948455	0	0.00105902	0.00118081
MAGEL2	0.000659807	0.0341017	0.00170416	0.0133911	0.0116665
MKRN3	0.0094292	0.0354982	0.0215087	0.0500929	0.0339897
CHRNA7	0.00147671	0	0	0	0.00316808
OTUD7A	0.026598	0.0842159	0.395395	0.212677	0.246784
KLF13	0.0462169	0.0713698	0.107819	0.0404407	0.0748935
TRPM1	0.000381348	0	0	0	0
MTMR10	0.154285	0.166578	0.147837	0.132237	0.145951
FAN1	0.0321287	0.0661592	0.218953	0.0735868	0.0917613
MPHOSPH10	0.17054	0.297069	0.416075	0.487897	0.444782
MCEE	0.183408	0.329053	0.115186	0.195551	0.180716
FAM189A1	0.00201398	0.00328426	0	0.00118363	0
NSMCE3	0.204947	0.330166	0.306476	0.377096	0.439051
TJP1	0.428453	0.628409	0.189915	0.171165	0.263847
SEH1L	0.00366549	0	0	0	0
TARSL2	0.101782	0.0343082	0	0.00746503	0.00163106
TM2D3	0.0855177	0.196284	0.180667	0.186756	0.225809
PCSK6	0.018483	1.83336	0.063867	0.506215	0.305512
SNRPA1	0.273968	0.639982	0.563184	0.765742	0.652187
CTDP1	0.0840051	0.103434	0.171728	0.145987	0.162899
NFATC1	0.00203956	0.0230612	0.0924185	0.0561966	0.0911783
ATP9B	0.294399	0.157458	0.269011	0.128611	0.19344
GALR1	0.0109285	0.0249665	0.00326506	0.00770858	0.0190454
MBP	0.00466152	0.00342493	0.0305463	0.00755278	0.00103249
ZNF236	0.171008	0.192409	0.419832	0.232948	0.281562
ZNF516	0.109661	0.146129	0.0807855	0.0930511	0.0801526
TSHZ1	0.107582	0.211802	0.117902	0.155604	0.147734
ZADH2	0.134446	0.159443	0.179489	0.13041	0.161057
ZNF407	0.305125	0.17686	0.610346	0.261737	0.346476
CNDP1	0.0933347	0.0518941	0.100335	0.0542721	0.0381658
CNDP2	0.392569	0.487834	0.716452	0.941622	0.606372
C1H18orf63	0.00368502	0	0	0	0
CYB5A	0.629435	0.84206	0.401197	0.554676	0.525004
TIMM21	0.0911662	0.142111	0.105189	0.13521	0.123248
FBXO15	0.00259504	0.0175882	0.00679434	0.00827813	0.00936863
NETO1	0	0.00928043	0.000406936	0.00207537	0.0103899
SOCS6	0.27459	0.228421	0.21765	0.166679	0.169552
RTTN	0.185924	0.11251	0.103945	0.0446308	0.0675347
CD226	0.0272447	0.0231759	0.476643	0.376637	0.455538
DOK6	0.000635913	0.0978295	0.0148142	0.0701224	0.0795192
CCDC102B	0	0.0897467	0.0335433	0.155673	0.226835
TMX3	0.0629502	0.373728	0.299041	0.429517	0.399509
DSEL	0.0296136	0.147075	0.0287282	0.0695917	0.0907111
CDH19	0.00107804	0.107365	0.00272643	0.00818067	0.0135863
LOC100156248	0.00169281	0.0341019	0.0221612	0.0480451	0.0159524
SERPINB10	0.00144059	0.013254	0.0290516	0.0372795	0.0158597
SERPINB2	0.00287782	0.00485388	0.0301754	0.0158606	0.0164516
SERPINB5	0.00449564	0.00382863	0.00307412	0.000934069	0.00138764
VPS4B	0.748005	1.26348	1.36284	1.26974	1.23034
KDSR	0.387908	0.403534	0.218042	0.295526	0.296543
BCL2	0.214137	0.353049	5.14621	1.67212	3.15889
PHLPP1	0.0874599	0.0699479	0.0549548	0.0301414	0.0401653
ZCCHC2	0.0903311	0.159836	0.50918	0.376967	0.460417
TNFRSF11A	0.010573	0.0725558	0.094324	0.0585774	0.0348717
KIAA1468	0.215697	0.195508	0.301453	0.154249	0.192482
PIGN	0.135416	0.183434	0.174946	0.119175	0.149754
RNF152	0.06825	0.166308	0.109009	0.146034	0.182139
PMAIP1	1.04314	0.943781	1.47231	1.03323	1.29914
CCBE1	0	0.0798025	0.017801	0.0409206	0.0208665
LMAN1	0.221274	0.833698	0.359267	0.834659	0.704867
CPLX4	0	0	0	0.0015242	0.00249045
RAX	0	0.000768541	0	0	0
SEC11C	0.273389	0.956865	0.480589	1.57873	0.960542
MALT1	0.119933	0.221313	1.03667	0.808289	0.650304
ALPK2	0.0100735	0.005377	0.044245	0.0222208	0.00401306
NEDD4L	1.25975	0.6797	0.186295	0.162068	0.238769
ATP8B1	1.26254	0.99164	0.189984	0.27404	0.458816
SLC51B	3.38493	1.07777	0.140155	0.00342259	0.0425975
RASL12	0.00697141	0.163099	0.00460057	0.0724502	0.182374
KBTBD13	0.00535212	0	0	0	0
UBAP1L	0.00618733	0.0107585	0.00935108	0.00776874	0.00880471
PDCD7	0.116917	0.198982	0.371988	0.311702	0.460721
CLPX	0.116191	0.280241	0.314683	0.309057	0.326185
CILP	0.00184481	0.00052888	0.00462875	0.0276735	0.00388052
PARP16	0.0296716	0.0610618	0.0701168	0.0768466	0.0745859
IGDCC3	0.00221751	0.0121663	0.00082548	0.00205135	0.00600161
IGDCC4	0.00782229	0.0583667	0.0100956	0.0497874	0.0370024
DPP8	0.143233	0.201716	0.385887	0.301459	0.314889
HACD3	0.129163	0.426915	0.23855	0.403743	0.308179
INTS14	0.0500492	0.088555	0.130135	0.108528	0.109436
SLC24A1	0.0193868	0.0162326	0.0355291	0.023711	0.024718
DENND4A	0.0627758	0.154371	0.323789	0.204678	0.304333
RAB11A	0.234425	0.324565	0.147044	0.171285	0.158066
MEGF11	0.0053587	0.00922888	0.0126255	0.00928604	0.0121771
DIS3L	0.0501038	0.0770601	0.116483	0.0911815	0.0990896
TIPIN	0.0805397	0.194567	0.470355	0.300192	0.390795
MAP2K1	0.108465	0.171738	0.161079	0.188114	0.151242
SNAPC5	0.0836214	0.176131	0.150239	0.163309	0.159187
RPL4	1.28796	4.1268	4.09697	4.2528	4.5738
ZWILCH	0.0126703	0.0646947	0.106697	0.0892219	0.108691
SMAD6	0.0427908	0.163079	0.0279351	0.0587754	0.0591422
SMAD3	0.0954607	0.210315	0.233856	0.200967	0.215543
AAGAB	0.116912	0.214187	0.24112	0.196265	0.174689
C1H15orf61	0.044328	0.131901	0.131666	0.129181	0.111186
MAP2K5	0.13161	0.195971	0.554974	0.359238	0.404783
SKOR1	0.00250427	0.000402009	0.0204284	0.0217283	0.0323005
PIAS1	0.367119	0.415807	0.848648	0.580967	0.639106
CALML4	2.27173	1.39015	0.415597	0.12425	0.355363
CLN6	0.0499103	0.105611	0.0447427	0.0689102	0.0673781
FEM1B	0.123708	0.261252	0.274614	0.266022	0.307327
ITGA11	0	0.184496	0.0161774	0.113929	0.0973572
CORO2B	0.0183807	0.0130389	0.0101474	0.00251156	0.0106911
ANP32A	0.14196	0.681903	1.09042	1.318	1.16209
GLCE	0.146687	0.220677	0.133593	0.169461	0.173587
PAQR5	0.0568685	0.0695411	0.0336795	0.0442716	0.0319348
KIF23	0.00654028	0.0540483	0.0855585	0.124632	0.187242
RPLP1	20.9994	85.7571	60.9529	73.8972	82.329
TLE3	0.192478	0.19923	0.887511	0.553171	0.605951
UACA	1.01393	0.512008	0.0623999	0.0993819	0.11176
LARP6	0.00354527	0.100131	0.00633124	0.0232555	0.0307409
LRRC49	0.000895279	0.036388	0.00186134	0.00274212	0.00460418
THSD4	0.112388	0.453623	0.0818745	0.242841	0.148363
NANOG	0.00572875	0.00546782	0.0028196	0.00281632	0.00547576
NR2E3	0.00235844	0.0236069	0.025866	0.0298158	0.0421923
MYO9A	0.134873	0.334597	0.8119	0.53634	0.788201
SENP8	0.0314082	0.131892	0.196937	0.166417	0.16242
LOC100627175	0.00125095	0.0105073	0	0.00783034	0.0122299
GEMIN2	0.0845844	0.234479	0.200101	0.256657	0.255151
TRAPPC6B	0.0711387	0.215633	0.135768	0.190428	0.173724
PNN	2.86084	2.15231	8.0342	3.82687	5.36802
MIA2	0.652284	0.379801	0.258752	0.221641	0.228011
FBXO33	0.096634	0.348028	0.393983	0.403762	0.63121
LRFN5	0.000672285	0.0227389	0	0.000541266	0.000649263
C1H14orf28	0.0873978	0.125267	0.130446	0.134812	0.131744
KLHL28	0.193811	0.323824	0.901251	0.709317	0.816488
TOGARAM1	0.208087	0.297542	0.462457	0.31842	0.353763
PRPF39	0.44478	0.273686	0.611447	0.303356	0.449703
FKBP3	0.251021	0.921549	0.633282	0.903253	0.883598
FANCM	0.00679033	0.0249094	0.0646247	0.0393305	0.0563402
MIS18BP1	0.365706	0.36077	0.869286	0.67558	0.783217
MDGA2	0.00123623	0.0160687	0.00174442	0.00422826	0.0044747
RPS29	9.02271	37.3202	15.454	24.3835	29.5972
LRR1	0.0122265	0.0369824	0.0731864	0.0640584	0.0776675
RPL36AL	2.03859	5.87349	5.05563	6.82572	6.14357
MGAT2	0.185812	0.350235	0.559081	0.587106	0.452129
DNAAF2	0.0692342	0.156694	0.222703	0.201951	0.217026
POLE2	0.0030637	0.015449	0.0156691	0.020665	0.028382
KLHDC1	0.0535633	0.0600364	0.0982256	0.0591248	0.0598716
KLHDC2	0.234795	0.524653	0.327495	0.290919	0.315428
NEMF	0.351926	0.496308	0.762616	0.731494	0.695575
ARF6	0.951559	1.15051	2.49105	2.47331	2.30712
VCPKMT	0.0520899	0.090202	0.0887405	0.0869875	0.10677
SOS2	0.46515	0.400802	0.769789	0.512354	0.638877
L2HGDH	0.0476366	0.0724083	0.0929482	0.0692602	0.0768354
ATP5S	0.0639394	0.237247	0.0915853	0.113864	0.100699
CDKL1	0.00186127	0.166174	0.0113524	0.0481895	0.042536
MAP4K5	0.0763424	0.377816	0.168676	0.203546	0.250768
ATL1	0.00372069	0.0274552	0.00605747	0.00406515	0.00761158
SAV1	0.0864125	0.32601	0.131302	0.122614	0.13069
NIN	0.0591317	0.964175	2.2485	1.61191	1.63959
PYGL	0.0550815	0.105257	0.136105	0.155182	0.175991
TRIM9	0.00212561	0.0243191	0.00439419	0.0175371	0.0153837
TMX1	0.152028	0.595651	0.523711	0.905764	0.793996
FRMD6	0.0501358	0.336724	0.0575089	0.193535	0.262713
GNG2	0.257771	0.851111	1.56059	2.38478	2.24239
C1H14orf166	0.748727	2.73329	1.24066	2.59556	1.89397
NID2	0.0120327	0.430854	0.0201067	0.187552	0.215686
PTGDR	0.00531351	0.0229076	0.999759	0.493327	0.294825
PTGER2	0.00960569	0.0989166	0.16914	0.260289	0.162322
TXNDC16	0.0563957	0.044997	0.0985994	0.0820828	0.0828519
GPR137C	0	0.0103558	0.0210958	0.00390072	0.0140481
ERO1A	0.0975445	0.155021	0.194809	0.251103	0.25174
PSMC6	0.310022	0.831728	0.674871	0.912131	0.822388
STYX	0.0913639	0.201372	0.216861	0.188965	0.217569
GNPNAT1	0.126249	0.352234	0.214713	0.333992	0.333897
FERMT2	0.0211674	1.56619	0.0547621	0.528968	0.752998
DDHD1	0.263361	0.260635	0.257835	0.195944	0.296995
BMP4	0.0786826	1.84783	0.214394	0.951827	0.615692
CDKN3	0.0270836	0.0576291	0.0612101	0.0926592	0.102456
CNIH1	0.147434	0.609505	0.365269	0.652944	0.525226
GMFB	0.136722	0.226946	0.244767	0.290477	0.29144
CGRRF1	0.0514737	0.0798604	0.0871083	0.0998465	0.0675025
SAMD4A	0.0533264	0.340359	0.0541855	0.127989	0.14219
GCH1	0.256715	0.297899	0.320276	0.187449	0.376439
WDHD1	0.0121873	0.0327678	0.125303	0.080945	0.104322
SOCS4	0.197786	0.293838	0.548431	0.416631	0.470311
MAPK1IP1L	0.208673	0.423815	0.455566	0.475242	0.497634
LGALS3	13.0521	5.59361	4.38947	0.606715	1.20866
DLGAP5	0.00528929	0.0706522	0.163134	0.164131	0.222507
LOC110262214	0.0035588	0.00240104	0.000700659	0	0
FBXO34	0.341072	0.331307	0.791499	0.681652	0.966376
ATG14	0.148308	0.151425	0.10935	0.0867031	0.14324
KTN1	1.13579	1.5285	1.58638	1.29054	1.54282
PELI2	0.0164622	0.308638	0.0815022	0.0776865	0.0821444
TMEM260	0.137906	0.1874	0.415908	0.221449	0.267734
EXOC5	0.40525	0.45781	0.472022	0.408538	0.463498
AP5M1	0.245492	0.212854	0.431189	0.250468	0.278688
NAA30	0.134288	0.163879	0.191337	0.18418	0.192224
C1H14orf105	0.0837454	0.0327881	0.0215067	0.00283434	0.00753038
C1H14orf37	0.00223766	0.0662882	0.00068227	0.0216626	0.0125099
ACTR10	0.240006	0.601743	0.313216	0.509958	0.358785
PSMA3	0.371277	1.11665	0.801414	1.36408	1.08518
ARID4A	0.507703	0.721763	1.4766	1.41501	1.49053
TOMM20L	0.0149983	0.0092614	0.00789283	0.00634248	0.00868392
TIMM9	0.142905	0.48306	0.428885	0.494788	0.422474
KIAA0586	0.0643932	0.0578156	0.130672	0.0977595	0.1033
LOC110262272	0.228149	0.872898	0.37011	0.608835	0.583372
DACT1	0.0022425	0.190861	0.0422196	0.173279	0.148873
DAAM1	0.529144	0.393655	0.126542	0.213143	0.2599
GPR135	0.00690014	0.00890164	0.0192234	0.00691021	0.00819902
L3HYPDH	0.0115086	0.0468947	0.0247291	0.0181354	0.0174813
JKAMP	0.0649821	0.345807	0.143115	0.321336	0.270018
RTN1	0.00353367	0.0052962	0	0.000857923	0.00613381
LOC100622535	0.00137501	0.015859	0.00170416	0.00447572	0.00649045
DHRS7	0.0457216	0.241561	0.0735895	0.218597	0.134711
LOC110259569	0.0225276	0.00710041	0.0163172	0.00578194	0.00795761
PPM1A	0.275289	0.396607	0.646964	0.487282	0.68042
SIX6	0.00123623	0	0	0	0
LOC110255392	0.000566245	0.000515856	0	0	0
SIX4	0	0.00076778	0	0	0
MNAT1	0.201252	0.288742	0.329364	0.263523	0.33196
TRMT5	0.0542373	0.0836784	0.0741125	0.0877661	0.0879905
SLC38A6	0.0851027	0.0782688	0.0767345	0.0829325	0.0515421
TMEM30B	0.196139	0.208637	0.02577	0.0508257	0.0589159
PRKCH	0.0393922	0.227171	0.799104	0.648085	0.796035
HIF1A	0.0617562	0.146495	0.276509	0.245148	0.220761
SNAPC1	0.258752	0.447887	0.663853	0.446686	0.955453
SYT16	0.0141094	0.00749534	0.00599827	0.00228894	0.00404771
ISG20	0.0905946	0.150623	1.29876	1.17873	0.98121
AEN	0.0335336	0.0421841	0.119285	0.0856845	0.0809572
DET1	0.0413407	0.0534616	0.0691779	0.106915	0.0589759
MRPS11	0.126787	0.42393	0.29285	0.47041	0.372917
MRPL46	0.100785	0.223373	0.202691	0.266389	0.255717
NTRK3	0	0.012561	0	0	0.00184995
AGBL1	0.00125865	0.000439883	0.00323851	0	0.00146099
ESR2	0.000618639	0.0060319	0	0.00102987	0.0041572
SYNE2	2.97985	2.12581	1.00581	0.698696	1.19141
SGPP1	0.0362988	0.14555	0.137433	0.357509	0.214828
WDR89	0.0121413	0.0471853	0.0823303	0.0794661	0.0534619
PPP2R5E	0.135998	0.302318	0.378005	0.473035	0.419686
RHOJ	0.00125108	0.0422042	0.00193748	0.0080832	0.0131996
TEK	0.00254016	0.360813	0.0180797	0.0462479	0.0376818
IFT74	0.0399014	0.116909	0.0373777	0.0401834	0.0469248
LRRC19	0.329186	0.219619	0.0257761	0.00116091	0.0133375
PLAA	0.190562	0.192269	0.204019	0.1857	0.220744
CAAP1	0.0535444	0.107103	0.127404	0.148411	0.15213
TUSC1	0.0364937	0.123748	0.0404228	0.0422721	0.0274398
ELAVL2	0.0339757	0.0254781	0.010016	0.0095197	0.01365
DMRTA1	0.00247912	0.00354392	0	0	0
CDKN2B	0.569788	0.16129	0.0290642	0.020998	0.0281976
P14ARF	0.0032039	0.00304078	0.0141773	0.0428431	0.05386
MTAP	0.0674179	0.22014	0.317213	0.394083	0.358386
IFNE	0.0959101	0.0381666	0.0114924	0.00221904	0.00370794
IFN-DELTA-8	0.00374224	0.000579061	0	0	0
IFN-DELTA-5	0	0	0	0	0
KLHL9	0.208693	0.26101	0.461952	0.345779	0.397396
IFN-DELTA-1	0.00311056	0.00126824	0	0	0
IFN-DELTA-9	0.00215921	0	0	0	0
HACD4	0.0627257	0.411449	0.477982	0.405872	0.209029
FOCAD	0.0851344	0.0981689	0.173128	0.120328	0.175253
MLLT3	0.228597	0.138955	0.35981	0.180935	0.272453
SLC24A2	0.00276423	0.000761617	0	0	0
ACER2	0.0113564	0.00584159	0.00364088	0.0039412	0.00489337
RPS6	6.47868	20.8531	13.4338	19.332	16.2538
DENND4C	0.301692	0.335635	0.443187	0.275307	0.384978
PLIN2	0.286361	1.56523	0.653096	0.746362	0.702282
HAUS6	0.108113	0.221512	0.632545	0.457084	0.615015
RRAGA	0.112145	0.275994	0.300557	0.426802	0.355249
ADAMTSL1	0.00233151	0.0117997	0.00470395	0.0184092	0.0215689
SH3GL2	0.0848723	0.0420544	0.00170537	0.00272033	0.00896528
CNTLN	0.121981	0.265038	0.259589	0.137673	0.208986
BNC2	0.00739171	0.0934264	0.0362702	0.129262	0.0959422
CCDC171	0.0367647	0.0483494	0.0286709	0.0219201	0.0567456
PSIP1	0.162055	1.13984	1.96159	2.22198	2.53518
SNAPC3	0.0139512	0.0565092	0.0588915	0.0800424	0.0705164
TTC39B	0.0431565	0.0584481	0.104221	0.0911814	0.0901618
FREM1	0.0136609	0.255241	0.0319812	0.078935	0.132146
CER1	0	0.00890185	0.00202611	0.00342162	0.00549114
ZDHHC21	0.243616	0.228777	0.198435	0.142629	0.217407
NFIB	0.262493	1.38768	0.0871505	0.281669	0.320439
MPDZ	0.0267252	0.445329	0.0608903	0.279404	0.34969
LURAP1L	0.206215	0.21544	0.0214842	0.0784307	0.142132
PTPRD	0.0352357	0.183396	0.062864	0.165791	0.18901
TMEM261	0.11799	0.2621	0.133752	0.175577	0.140644
KDM4C	0.190735	0.11509	0.53434	0.290511	0.349408
GLDC	0.000853845	0.00266403	0.00363018	0.00254272	0.00515833
UHRF2	0.191042	0.203825	0.445289	0.273793	0.365898
IL33	0.0379235	0.403329	0.158375	0.0770694	0.108783
RANBP6	0.226173	0.338381	0.643851	0.362443	0.447038
KIAA2026	0.284019	0.373838	0.651989	0.442232	0.472065
ERMP1	0.0896158	0.223601	0.626442	0.442979	0.529591
RIC1	0.0717182	0.152454	0.232843	0.188693	0.214699
PDCD1LG2	0.000616024	0.000421694	0.0184866	0.0244968	0.00774457
CD274	0.0159788	0.0390777	0.343316	0.203948	0.147463
PLGRKT	0.796913	0.832699	0.366453	0.641429	0.484968
RLN2	0	0.00050908	0	0	0.00251907
JAK2	0.554718	0.669915	1.46716	0.919276	0.960453
RCL1	0.0434381	0.109853	0.13783	0.142736	0.0883247
AK3	0.368687	0.469216	0.450838	0.629568	0.524513
CDC37L1	0.191618	0.301762	0.332026	0.35047	0.459638
SPATA6L	0.0278013	0.0115111	0.0235196	0.0114358	0.0165705
SLC1A1	0.109514	0.0641933	0	0	0.00101832
GLIS3	0.0328196	0.0829679	0.0420185	0.0519298	0.0379863
RFX3	0.0652744	0.141516	0.350033	0.155657	0.170116
PUM3	0.199268	0.310253	0.47939	0.372745	0.419471
VLDLR	0.0231808	0.0502896	0.020825	0.0354263	0.0387487
SMARCA2	0.321852	0.673285	1.11385	1.00536	1.08591
KANK1	0.0305329	0.121764	0.0157442	0.126251	0.108117
DOCK8	0.303537	0.206336	1.5065	1.27534	1.16456
C1H9orf66	0.0183159	0.00933712	0.0207833	0.00647743	0.00715569
LOC100156293	0.057345	0.0700675	0.059683	0.0532818	0.0742692
PGM5	0.014151	0.342788	0.00530114	0.134422	0.213251
TMEM252	0.112804	0.0100075	0	0	0
PIP5K1B	0.300959	0.186032	0.0944808	0.0439381	0.159527
FAM122A	0.245509	0.186268	0.316789	0.199973	0.209738
FXN	0.00198073	0.0125265	0.0235618	0.034036	0.0280776
TJP2	0.425514	0.213901	0.0466608	0.0355117	0.0590273
FAM189A2	0.000770356	0.011003	0.00170605	0.00297967	0.00381786
APBA1	0	0.00434932	0.00775496	0.0127639	0.0128753
PTAR1	0.112078	0.260757	0.661926	0.420792	0.488467
C1H9orf135	0.00623249	0.00270239	0.0134222	0.00378557	0.00782392
MAMDC2	0	0.00215582	0.00251444	0	0.00379134
SMC5	0.359559	0.606697	1.41589	0.883329	1.19962
KLF9	0.0135618	0.0424424	0.0382277	0.0201367	0.0306898
TMEM2	0.553586	0.295239	0.48137	0.265509	0.292904
ABHD17B	0.326794	0.471095	0.371641	0.383117	0.467318
C1H9orf85	0.0560194	0.0923973	0.0907288	0.116081	0.0998345
GDA	0.0178395	0.00612712	0	0	0
ZFAND5	0.80673	1.75671	1.55867	1.23043	1.65761
TMC1	0.0391804	0.0144617	0.159029	0.0479092	0.021881
ALDH1A1	0.0464017	0.383333	0.0758109	0.505118	0.244861
ANXA1	0.203318	2.17827	2.68703	2.16064	1.05225
RORB	0.000862945	0.0139486	0.000855883	0.00495552	0.00610635
TRPM6	0.415772	0.182832	0.0271788	0.00993664	0.0220072
C1H9orf40	0.0852799	0.158563	0.140734	0.171965	0.164636
CARNMT1	0.119329	0.155895	0.182684	0.186851	0.208977
NMRK1	0.0217428	0.0105323	0.00632917	0.00752044	0.00832897
OSTF1	0.621705	1.43563	2.9296	3.97152	3.83235
PCSK5	0.53967	0.369523	0.0187172	0.0969273	0.111902
RFK	0.425451	0.553816	0.272458	0.341674	0.391222
GCNT1	0.063644	0.211033	1.02919	0.764394	0.965679
PRUNE2	0.140999	0.053426	0.110643	0.137778	0.145912
VPS13A	1.54571	0.623573	0.904486	0.337531	0.630709
GNA14	0.00920816	0.0195087	0.00399972	0.021699	0.0116218
GNAQ	0.0419557	0.0248108	0.0430132	0.0268476	0.0366702
CEP78	0.0230669	0.0684154	0.0942702	0.0942625	0.141893
PSAT1	0.00508983	0.00854009	0.00597153	0.00949204	0.0105507
TLE4	2.14342	0.941104	2.08101	0.822988	1.31404
LOC100524475	0.359977	0.172865	0.0920522	0.0778657	0.125482
SPATA31D1	0.000828603	0.001828	0.00825902	0	0.00287923
LOC110255297	0.00109672	0.00221781	0	0	0
LOC100525024	0	0.0017579	0	0	0.000743791
DNAJB5	0.0111153	0.0508682	0.0317348	0.0317695	0.042779
VCP	0.536393	0.992839	0.969185	1.03591	1.03749
FANCG	0.0837108	0.0975732	0.195271	0.129227	0.14357
PIGO	0.0799326	0.129749	0.216599	0.129714	0.166308
STOML2	0.194769	0.570843	0.466301	0.676675	0.525758
FAM214B	0.143357	0.126205	0.265952	0.186603	0.210803
UNC13B	0.206328	0.0954177	0.0345062	0.0185034	0.0302659
LOC100156421	0.000936104	0	0	0.000541266	0.00224573
RUSC2	0.00763761	0.108168	0.0429304	0.0719321	0.103704
FAM166B	0.000729852	0.00141341	0	0	0.000331774
TESK1	0.137856	0.144601	0.139454	0.163468	0.168006
CD72	0.00913107	0.0256788	0.158057	0.18764	0.031285
SIT1	0.040965	0.117245	0.697423	1.16897	0.759201
CCDC107	0.17414	0.332198	0.536379	0.567456	0.466631
ARHGEF39	0.00400034	0.0221376	0.0689838	0.0666089	0.0884771
CA9	0.0228004	0.0184199	0.0911652	0.061253	0.0454243
TPM2	0.0210587	1.19861	0.277836	0.611827	0.678816
TLN1	0.465716	0.897014	1.86372	2.46458	2.0442
CREB3	0.216151	0.487916	0.366393	0.575055	0.479932
GBA2	1.94833	0.616164	0.386634	0.216664	0.360257
RGP1	0.101033	0.10751	0.194162	0.108781	0.131007
NPR2	0.00473069	0.0678081	0.0699768	0.0481307	0.0711009
SPAG8	0.0536386	0.0876298	0.134295	0.0812871	0.13376
HINT2	0.348992	0.84019	0.531194	0.695082	0.749688
FAM221B	0.0042312	0.00737385	0.0222646	0.00889834	0.0104768
TMEM8B	0.049634	0.0398114	0.0243511	0.0186657	0.0262152
HRCT1	0.00999839	0.0846473	0.00144233	0.00629122	0.00156084
RECK	0.0041713	0.290523	0.0153143	0.0927791	0.119802
GLIPR2	0.390638	1.24004	1.07338	1.44204	1.27053
CCIN	0	0.0019077	0.00212751	0	0
CLTA	1.57474	3.40511	2.24427	2.83025	2.9849
GNE	0.108358	0.144326	0.104834	0.0769046	0.138772
RNF38	0.086317	0.317592	0.337845	0.310176	0.375922
MELK	0	0.020935	0.0421229	0.0501098	0.0617782
PAX5	0.0105247	0.0300454	0.552073	0.0834011	0.0240347
ZCCHC7	0.386323	0.282582	1.12285	0.398267	0.629901
GRHPR	0.40857	0.422854	0.143234	0.239784	0.16865
ZBTB5	0.0795915	0.148396	0.170353	0.121642	0.139019
POLR1E	0.085014	0.110628	0.113574	0.110197	0.135924
FBXO10	0.014302	0.0154311	0.00940341	0.00911451	0.00796867
TOMM5	0.632796	1.54257	1.34843	1.57683	1.63039
FRMPD1	0.00762541	0.00292843	0.00361672	0.00207516	0.00103882
TRMT10B	0.0497234	0.0625708	0.114139	0.0612804	0.0974505
EXOSC3	0.047444	0.13272	0.137967	0.263791	0.211004
DCAF10	0.13579	0.194787	0.296837	0.245594	0.24953
SLC25A51	0.106123	0.215765	0.57951	0.441092	0.44609
SHB	0.221134	0.128047	0.0454721	0.0177478	0.0371426
ALDH1B1	0.0938924	0.077289	0.0498715	0.0667769	0.0648599
IGFBPL1	0.000322459	0.00147178	0	0.000586915	0.00129226
LOC102168060	0.0359244	0.0115389	0.00210568	0	0.000466798
CCDC180	0.0068865	0.00264624	0	0	0
TDRD7	0.657199	0.287049	0.259759	0.108295	0.147824
TMOD1	0.00951281	0.0634626	0.0236412	0.0316616	0.0532331
TSTD2	0.123695	0.218579	0.276097	0.248535	0.262764
NCBP1	0.132382	0.183387	0.238446	0.213738	0.240661
XPA	0.125503	0.284892	0.240687	0.274465	0.257603
FOXE1	0.00499317	0.0029193	0.000978152	0.00189174	0
TRMO	0.0140027	0.0241648	0.0458342	0.0347133	0.0452505
HEMGN	0.00820416	0.0346835	0.036283	0.0126011	0.00892391
ANP32B	1.20457	3.14798	3.0912	3.9597	3.94374
NANS	0.163638	0.232691	0.140859	0.229466	0.233025
TRIM14	0.0516185	0.0610352	0.190611	0.147541	0.184018
CORO2A	0.188632	0.155054	0.0513059	0.0389644	0.0344765
TBC1D2	0.162853	0.0498914	0.0845074	0.032815	0.0293551
ANKS6	0.0701374	0.0382946	0.0183908	0.0190647	0.0167019
GALNT12	0.598736	0.347993	0.119818	0.0636253	0.134176
COL15A1	0.116498	1.4618	0.132708	1.17856	0.633093
TGFBR1	0.04923	0.288796	0.246391	0.341775	0.299958
ALG2	0.0599322	0.136272	0.138726	0.179428	0.201003
SEC61B	1.09127	3.54217	2.21786	3.91288	3.56735
NR4A3	0.0784133	0.250389	0.293775	0.178777	0.564511
STX17	0.131324	0.178518	0.284455	0.191206	0.273643
ERP44	0.226243	0.54899	0.351775	0.677706	0.485043
INVS	0.00851482	0.0637915	0.0716773	0.0715414	0.0753905
TEX10	0.0751536	0.103638	0.385627	0.147528	0.177875
MSANTD3	0.00250734	0.0406884	0.00643091	0.0159483	0.0149436
TMEFF1	0.00309275	0.0623358	0.00233303	0.0135996	0.00979423
LOC100515185	0.00280908	0.00578644	0	0	0
LOC102158534	0.000512667	0	0	0	0
MRPL50	0.185654	0.361951	0.297539	0.369058	0.332142
ZNF189	0.0558	0.110521	0.0999733	0.0691759	0.0917627
ALDOB	4.33678	1.89624	0.0494153	0.00253603	0.0310074
TMEM246	0.0478876	0.107666	0.0120911	0.0321374	0.0515687
RNF20	0.140954	0.249198	0.451263	0.428383	0.397853
GRIN3A	0	0.0258127	0.000686545	0.0022091	0.00472663
SMC2	0.0573895	0.41153	0.423898	0.520391	0.686979
LOC100155308	0.000754016	0.00119458	0.00299425	0.000942216	0.00228626
LOC100154081	0.0673379	0.248369	0.123498	0.21824	0.174528
LOC106509227	0	0.00102105	0.00742472	0.00190492	0.00230931
LOC100739365	0.157725	0.28913	0.260105	0.191044	0.248964
ABCA1	0.249538	0.580765	0.395203	0.497095	0.281074
SLC44A1	0.49357	0.809986	0.192064	0.312274	0.266916
FSD1L	0.69082	0.272581	0.0814962	0.045869	0.0573881
FKTN	0.0423381	0.0927854	0.0510718	0.0607692	0.0636124
LOC100522117	0.00369109	0	0.00508598	0.0017861	0.00328916
TMEM38B	0.0496788	0.0917902	0.0475967	0.130228	0.0947244
ZNF462	0.365958	0.268994	0.0821334	0.0649798	0.0652739
RAD23B	0.345599	0.842025	0.732228	1.04654	0.941251
KLF4	6.31363	4.36422	2.05068	0.329426	0.65507
FAM206A	0.0126638	0.033807	0.0442039	0.0622956	0.0558831
ELP1	0.0509413	0.0810398	0.15898	0.0884684	0.108685
CTNNAL1	0.0394482	0.246687	0.0285184	0.0972943	0.0922901
TMEM245	0.312074	0.244245	0.177508	0.169993	0.187009
FRRS1L	0.00442001	0.0348187	0.00384282	0.0310864	0.00909094
EPB41L4B	0.116142	0.0871956	0.0269499	0.00760269	0.0186688
PTPN3	0.203587	0.113911	0.20761	0.0790895	0.178102
PALM2	0	0.114945	0.00674933	0.0530772	0.160695
AKAP2	0.0224573	0.86894	0.198736	0.436136	0.459621
C1H9orf152	0.00952842	0.00722006	0.0297117	0.00315705	0.0110414
TXN	8.12403	7.55265	7.86042	5.45761	5.57347
SVEP1	0.0174662	0.373386	0.0267537	0.192415	0.102658
LPAR1	0.0157396	0.290951	0.0575488	0.123236	0.0644524
KIAA0368	0.285759	0.382814	0.449988	0.385809	0.460481
ZNF483	0.00107804	0.031426	0.011476	0.0406235	0.0613737
PTGR1	0.0628926	0.154116	0.124017	0.23437	0.184716
LOC100515643	0.229016	0.362559	0.798854	0.556012	0.585366
GNG10	0.738689	2.47078	5.21427	5.31715	2.3524
C1H9orf84	0.0043002	0.00124294	0.00765466	0.00541083	0.00149321
UGCG	0.627482	0.787425	0.884433	0.924992	0.885387
SUSD1	0.0651494	0.0508583	0.320081	0.181052	0.197899
PTBP3	0.447781	1.16959	1.99427	2.43539	2.30814
HSDL2	0.116098	0.328853	0.173658	0.261099	0.302812
KIAA1958	0.0179864	0.0374738	0.0258959	0.0165822	0.0238354
INIP	0.0482979	0.133251	0.166735	0.184237	0.171467
SNX30	0.0598891	0.0716097	0.083109	0.0539217	0.0436994
SLC46A2	0	0.0195645	0.0964798	0.115728	0.0141846
SAL1	0.000772397	0.0639363	0.00322823	0.00962294	0.00497946
ZNF883	0.00114225	0.0207793	0.00310357	0.00821443	0.0116903
ZFP37	0.0030615	0.0785749	0.00799003	0.024549	0.0180735
SLC31A2	0.0606468	0.0659181	0.0662104	0.0551441	0.0318001
FKBP15	0.196193	0.166451	0.279325	0.220092	0.213471
SLC31A1	0.0336102	0.0520875	0.0281183	0.0151701	0.0345287
CDC26	0.417116	0.938213	0.770721	0.728724	0.676905
PRPF4	0.10807	0.177064	0.261835	0.261263	0.231659
RNF183	0.104042	0.0434877	0.0359129	0.0223374	0.0336892
WDR31	0.011028	0.0227015	0.0168373	0.0097268	0.0140324
BSPRY	0.109113	0.0810137	0.0544785	0.0538425	0.0747113
HDHD3	0.102214	0.0969136	0.0470885	0.0490555	0.0549815
ALAD	0.104508	0.158547	0.0902631	0.124538	0.0937783
POLE3	0.122746	0.360802	0.359278	0.326422	0.355758
RGS3	0.0875202	0.456667	0.7163	0.425435	0.622091
ZNF618	0.0787485	0.281899	0.311407	0.334426	0.448383
AMBP	0.00622528	0.00859993	0.00126965	0.00159698	0.000996613
KIF12	0.123124	0.0935422	0.0239597	0.032257	0.0332369
COL27A1	0.00796962	0.155978	0.0306734	0.122139	0.103494
ORM1	0.00749702	0.0163062	0.0212378	0.0365556	0.0372383
AKNA	0.0350138	0.0806099	0.927704	0.553663	0.716328
WHRN	0.0133884	0.0112761	0.0913971	0.0199537	0.0327291
ATP6V1G1	0.753838	2.32606	1.9056	3.30242	2.31213
TMEM268	0.00745766	0.0417905	0.107446	0.146264	0.11117
TNFSF15	0.0703847	0.0352005	0.0469363	0.0849433	0.0548793
TNFSF8	0.00157055	0.00711276	0.127714	0.0567735	0.0653951
TNC	0.00244549	0.461976	0.0626534	0.165541	0.0719559
PAPPA	0.00350299	0.209632	0.0220132	0.133217	0.12426
ASTN2	0.0061039	0.00401193	0	0.00159634	0.000924977
TRIM32	0.0116338	0.0408903	0.0405583	0.0586909	0.061657
TLR4	0.00536506	0.0628377	0.248763	0.175277	0.0400928
BRINP1	0	0.00431347	0	0	0.00455402
CDK5RAP2	0.0502166	0.139257	0.358799	0.288681	0.409731
MEGF9	0.0307358	0.105414	0.135849	0.0653488	0.0406436
FBXW2	0.0407035	0.0870685	0.126873	0.10425	0.119124
PSMD5	0.0355636	0.108849	0.0510912	0.090249	0.0841235
LOC102164650	0.221671	0.348764	1.10348	0.545552	0.820281
PHF19	0.00230359	0.0436431	0.0621351	0.0638361	0.0880453
TRAF1	0.0207095	0.0609012	0.620016	0.449367	0.617859
C5	0.00637213	0.0222984	0.0220101	0.0112986	0.0911823
CNTRL	0.123634	0.113288	0.451404	0.201913	0.282555
RAB14	0.415867	1.09066	1.26516	1.6841	1.6841
STOM	0.488496	1.73462	0.23616	0.632547	0.932027
GGTA1P	0.110987	0.900093	0.909804	1.25	0.869568
DAB2IP	0.115669	0.121955	0.0316374	0.0616012	0.186267
TTLL11	0.00138415	0.00223569	0.00724981	0.00158471	0.00346746
LOC110256218	0.511238	0.196667	0.16123	0.107826	0.0687111
NDUFA8	0.40891	1.04273	0.557501	0.799251	0.798321
MORN5	0.000529235	0	0	0	0.000587381
LHX6	0.00139475	0.0355529	0	0.0024555	0.00480826
RBM18	0.147422	0.461504	0.425244	0.597106	0.490522
MRRF	0.0761767	0.150864	0.139015	0.215963	0.222471
PTGS1	0.0323811	0.26782	0.127996	0.478302	0.144316
PDCL	0.0720684	0.182573	0.180861	0.305004	0.281
LOC110259713	0.160111	0.0557524	0.150777	0.0953907	0.106867
RC3H2	0.169559	0.368135	0.558249	0.460789	0.591125
ZBTB6	0.0663319	0.0697251	0.185934	0.106217	0.138976
ZBTB26	0.0261738	0.0624185	0.115339	0.0635756	0.0780773
RABGAP1	0.169917	0.255716	0.341634	0.270729	0.315406
GPR21	0.0265784	0.0458881	0.0628453	0.0633641	0.122763
STRBP	0.315336	0.219472	0.481671	0.264836	0.337088
DENND1A	0.270644	0.16744	0.281342	0.190305	0.218658
NEK6	0.167419	0.219578	0.268169	0.383106	0.202706
PSMB7	0.452887	1.1105	0.703935	0.937038	0.889639
NR5A1	0.000650385	0.00133339	0.00496688	0.00212804	0.00149227
NR6A1	0.0425493	0.0382953	0.030409	0.0298673	0.036533
OLFML2A	0.00515873	0.24523	0.0152732	0.144421	0.359595
RPL35	6.90187	22.0088	23.2684	20.1807	27.4772
ARPC5L	0.0565915	0.150563	0.310058	0.306745	0.350549
GOLGA1	0.148752	0.133976	0.321336	0.190898	0.265402
SCAI	0.0142457	0.0412238	0.110283	0.0699059	0.086686
PPP6C	0.0802896	0.221413	0.222512	0.355258	0.330217
RABEPK	0.0343526	0.092245	0.13833	0.164863	0.137886
HSPA5	3.72641	3.58379	4.56476	4.14434	4.38429
GAPVD1	0.355891	0.463257	0.822046	0.618962	0.665152
MAPKAP1	0.662254	0.393399	0.622142	0.485118	0.625527
PBX3	0.344691	0.312381	0.133712	0.124265	0.120857
MVB12B	0.0251963	0.0991392	0.151298	0.10387	0.108152
ZBTB43	0.175233	0.158779	0.451146	0.253195	0.301545
ZBTB34	0.112924	0.106461	0.289885	0.172337	0.19217
RALGPS1	0.178818	0.091054	0.0273384	0.0128791	0.0189232
ANGPTL2	0	0.147786	0.024142	0.103838	0.0695646
LOC102168098	0.00071905	0.00158741	0.0049946	0.00048928	0.00289588
GARNL3	0.0236802	0.0138491	0.0054832	0.00182094	0.00651316
SLC2A8	0.021413	0.0511663	0.0184003	0.0379881	0.0338052
ZNF79	0.0314761	0.0461355	0.0469978	0.067531	0.0497085
RPL12	5.68466	20.1514	15.026	20.1175	19.8377
LRSAM1	0.0571975	0.0621739	0.0580016	0.0467181	0.0486772
FAM129B	0.267012	0.269729	0.0638339	0.0886647	0.106895
STXBP1	0.00767813	0.12164	0.069769	0.115308	0.092452
PTRH1	0.0534297	0.199293	0.0856057	0.172383	0.125276
TTC16	0.0078443	0.00770141	0.0340098	0.0188406	0.0319215
TOR2A	0.00819983	0.0195254	0.0401812	0.0320129	0.0358868
SH2D3C	0.0131686	0.170684	0.590569	0.348708	0.446351
CDK9	0.0763661	0.0309767	0.0245545	0.0218568	0.026465
FPGS	0.0194139	0.0695535	0.170898	0.214298	0.099534
ENG	0.019548	1.04629	0.248032	0.432869	0.273738
AK1	0.493278	0.557889	0.139822	0.0799761	0.152279
ST6GALNAC6	0.186805	0.185967	0.298209	0.218264	0.230682
ST6GALNAC4	0.296842	0.973628	1.50513	2.31319	1.66827
PIP5KL1	0.0163129	0.00362289	0.00935784	0.00315334	0.0127765
DPM2	0.134239	0.39318	0.267935	0.440984	0.313929
NAIF1	0.0413123	0.0410465	0.0640539	0.0430577	0.0291269
SLC25A25	0.0505175	0.0734801	0.0435578	0.0272409	0.0716322
PTGES2	0.0514921	0.0535128	0.0737873	0.0780052	0.0710267
LCN2	0.0163861	0.0448659	0.0681849	0.0256919	0.0185273
C1H9orf16	0.633329	0.955227	0.89102	1.50714	1.33009
CIZ1	0.206569	0.138359	0.205988	0.16581	0.182845
DNM1	0.00118305	0.0877584	0.0250702	0.0519969	0.0229322
GOLGA2	0.444141	0.791397	0.507988	0.498701	0.622552
TRUB2	0.353968	0.317962	0.452079	0.31469	0.298569
COQ4	0.404374	0.508438	0.413004	0.378086	0.371077
SLC27A4	0.320942	0.311426	0.114318	0.123318	0.0890418
URM1	0.152145	0.313078	0.312922	0.418741	0.33049
CERCAM	0.00978482	0.119465	0.0118438	0.0870646	0.0682115
ODF2	0.0729523	0.129933	0.157653	0.178823	0.210692
GLE1	0.0615915	0.103361	0.160333	0.129443	0.128789
SPTAN1	0.504311	0.665336	0.9143	0.571874	0.690043
WDR34	0.13976	0.173328	0.113648	0.0810275	0.120125
SET	0.989879	3.07123	4.36618	5.30367	5.23001
PKN3	0.0383235	0.0566983	0.0227821	0.013438	0.00785532
ZDHHC12	0.18181	0.410614	0.286792	0.387229	0.404621
ZER1	0.085248	0.103973	0.118545	0.0737899	0.0866461
TBC1D13	0.0808093	0.124756	0.185305	0.130715	0.155407
ENDOG	0.100486	0.130303	0.0332011	0.0670682	0.079783
SPOUT1	0.0543984	0.0861715	0.150401	0.125409	0.103816
KYAT1	0.0388199	0.0267309	0.0312761	0.0197887	0.0284378
LRRC8A	0.165882	0.330621	0.180462	0.258015	0.35253
PHYHD1	0.0200392	0.137005	0.0260885	0.0711115	0.0414008
DOLK	0.0434406	0.0740479	0.0287151	0.0414099	0.0308405
NUP188	0.110774	0.179531	0.38793	0.235339	0.343757
SH3GLB2	0.256767	0.216131	0.247445	0.242069	0.239213
MIGA2	0.0881229	0.0831215	0.0946519	0.0860138	0.122895
DOLPP1	0.0577051	0.0830944	0.0807884	0.109145	0.0961028
CRAT	0.351704	0.307593	0.164782	0.18926	0.191585
PTPA	0.152319	0.634028	0.499349	0.674472	0.709754
IER5L	3.95617	2.41981	3.03295	1.78164	1.53864
LOC110256380	0.0195784	0.00756849	0.00105484	0.00189179	0.00457689
C1H9orf50	0.0143557	0.0164123	0.00660725	0.0104138	0.0117912
NTMT1	0.100529	0.19153	0.18999	0.191933	0.155055
ASB6	0.068933	0.0930146	0.0767373	0.0903281	0.0757301
PRRX2	0.00383601	0.371645	0.01148	0.0807585	0.0817108
PTGES	0.269346	0.978993	0.0667087	0.286257	0.12866
TOR1B	0.0749771	0.116056	0.182958	0.183121	0.148293
TOR1A	0.0296021	0.0314582	0.0208272	0.0194979	0.0248218
C1H9orf78	0.169104	0.403027	0.357031	0.461861	0.449334
USP20	0.0869479	0.0799299	0.215889	0.100607	0.1562
FNBP1	0.12252	0.455917	1.93259	1.77539	2.20924
GPR107	0.1434	0.176971	0.187558	0.151898	0.207212
NCS1	0.00452397	0.049881	0.0151088	0.0368474	0.0472505
ASS1	0.941908	0.820562	0.0970239	0.0134497	0.042278
FUBP3	0.0926181	0.187273	0.220368	0.16536	0.18491
EXOSC2	0.0381344	0.08635	0.133868	0.101857	0.144982
ABL1	0.108736	0.179264	0.110822	0.139448	0.156464
LAMC3	0.00109177	0.172323	0.00351994	0.0487776	0.146297
NUP214	0.186665	0.227878	0.61714	0.387526	0.390824
FAM78A	0.0194562	0.0592274	0.658491	0.482657	0.617989
PLPP7	0.00354607	0.0673336	0.0076387	0.0207082	0.0224239
PRRC2B	0.44679	0.673861	1.77159	0.874521	1.31715
POMT1	0.190269	0.149234	0.1268	0.0800868	0.122706
UCK1	0.200964	0.241174	0.211935	0.252081	0.281116
LOC100510887	0.0603783	0.0265656	0.0109451	0.00498333	0.00891102
RAPGEF1	0.0850302	0.1676	0.537092	0.407717	0.436793
MED27	0.0720815	0.164342	0.210769	0.24294	0.195217
SETX	0.679696	0.57112	5.02922	1.79478	2.88627
TTF1	0.242275	0.122803	0.379792	0.167664	0.2998
DDX31	0.0450117	0.050026	0.0707051	0.0546105	0.060571
GTF3C4	0.0876534	0.087425	0.134105	0.0782884	0.111067
AK8	0.00735634	0.00816935	0.00343517	0.00405761	0.000468346
SPACA9	0.00521477	0.00726081	0.00112541	0.00350221	0.00620945
TSC1	0.138451	0.13985	0.247707	0.12717	0.163517
GFI1B	0.0282645	0.00601805	0.0384351	0.0129212	0.00443168
GTF3C5	0.146217	0.127157	0.169119	0.115139	0.153967
CEL	0.000530391	0.00336602	0.0236573	0.00883339	0.0118947
RALGDS	0.0191885	0.224012	0.471277	0.322048	0.346518
GBGT1	0.0795606	0.108657	0.143293	0.135288	0.134015
ABO	0.0204957	0.00570012	0	0	0
SURF6	0.274546	0.278647	0.885178	0.489158	0.63391
MED22	0.0624097	0.0812319	0.13489	0.0867059	0.0985015
RPL7A	11.5459	37.1656	28.1831	41.407	42.1194
LOC110256505	0.207343	0.330582	0.320523	0.332665	0.377325
SURF2	0.0809505	0.153447	0.096752	0.126039	0.0950935
SURF4	0.286489	0.696874	0.433106	0.681756	0.534901
STKLD1	0.00316276	0.00101813	0.00132288	0.00136701	0.000510364
REXO4	0.0885031	0.111077	0.253621	0.155086	0.153283
ADAMTS13	0.01178	0.0150346	0.00580265	0.00212283	0.00489072
CACFD1	0.000740234	0.000771601	0.000628583	0	0
SLC2A6	0.171756	0.161512	0.351431	0.244575	0.107491
SARDH	0.00108689	0.00059644	0	0.000298287	0.000562898
VAV2	0.0629754	0.0946247	0.0491297	0.0564815	0.0640544
WDR5	0.168011	0.343357	0.277975	0.381273	0.343335
RXRA	0.291816	0.361778	0.400311	0.328291	0.227093
COL5A1	0.0124214	0.378508	0.0362242	0.220998	0.169344
FCN2	0.775455	1.0259	1.13636	1.18275	4.13217
FCN1	0.060771	0.377222	2.9322	1.52687	0.560012
OLFM1	0.00864696	0.271492	0.180135	0.210685	0.0920295
SCGB1C1	0.000984141	0.000490088	0.000544073	0	0
ODF3	0	0	0	0	0
BET1L	0.128846	0.197729	0.294157	0.251481	0.224954
RIC8A	0.163545	0.221934	0.276169	0.223131	0.214875
SIRT3	0.0975308	0.13002	0.0665466	0.0443106	0.0530011
PSMD13	0.331338	0.880449	0.630657	0.962632	0.735648
NLRP6	0.205552	0.0387647	0.00536351	0.00316711	0.00528669
PGGHG	0.661819	0.310345	0.178233	0.0943295	0.130653
IFITM1	8.26145	11.7707	25.7777	23.2696	19.8938
IFITM3	0.198235	3.74409	5.81536	8.43794	6.35012
LOC100626247	0.0152277	3.48976	0.129035	0.706075	1.43768
LOC100519082	0.0158297	0.558061	2.00094	0.453433	0.522074
LOC102161418	0.0165111	1.28106	0.202531	0.417081	0.332889
B4GALNT4	0.0126993	0.00627641	0.00733617	0.000871532	0.00387778
PKP3	0.63501	0.234708	0.0819069	0.0806128	0.12323
SIGIRR	0.147637	0.115572	0.159306	0.176407	0.159131
ANO9	0.392291	0.0745914	0.00921986	0.00439606	0.0074682
PTDSS2	0.313973	0.269223	0.209787	0.145507	0.198636
RNH1	0.985452	1.43889	1.43159	1.60238	1.15686
HRAS	0.408104	0.566648	0.344	0.549452	0.538925
LRRC56	0.00457631	0.000976163	0.00196203	0.00270594	0.00710274
LMNTD2	0.17877	0.0390639	0.028736	0.0031751	0.00647249
RASSF7	0.192013	0.115574	0.164069	0.155043	0.159382
PHRF1	0.365957	0.234725	0.515401	0.254461	0.363949
IRF7	0.4249	0.259284	1.39342	0.591193	0.511744
CDHR5	4.14215	1.42853	0.162314	0.00566329	0.0769787
SCT	0.0132846	0.0175512	0.00372543	0.00895268	0.00688002
DEAF1	0.142017	0.278985	0.267585	0.289776	0.242852
TMEM80	0.161128	0.324714	0.206157	0.187338	0.161869
EPS8L2	2.30306	0.626709	0.17529	0.00865889	0.0574632
TALDO1	1.38595	2.42026	2.67812	3.08443	2.01248
GATD1	0.248715	0.289643	0.406382	0.33567	0.281198
CEND1	0.000701065	0.0406882	0.0400752	0.063606	0.0771309
SLC25A22	0.239746	0.168133	0.201342	0.149968	0.162465
PIDD1	0.0163362	0.0255142	0.0861794	0.0390909	0.0488995
RPLP2	7.36678	25.9614	20.7114	21.6687	27.4474
PNPLA2	0.568067	0.526186	0.281091	0.280751	0.266898
CRACR2B	0.132279	0.147337	0.0400475	0.0161891	0.051857
CD151	0.386706	0.698931	0.139746	0.297456	0.319178
POLR2L	0.702869	2.45622	2.0185	1.71002	2.18593
TSPAN4	0.00671936	0.127453	0.0437246	0.0809442	0.0484041
CHID1	0.197454	0.468895	0.264709	0.375558	0.315348
AP2A2	0.503613	0.480417	1.06366	0.538897	0.641342
MUC2	1.68166	1.83267	0.103633	0.0349055	0.0275275
MUC5AC	0.00763636	0.00159069	0.00343589	0	0
MUC5B	0.018337	0.0484219	0.0288657	0.0149537	0.00948056
TOLLIP	0.0269611	0.0126003	0.00303495	0.00811308	0.00967582
BRSK2	0.0052274	0.0108313	0.0196437	0.0124296	0.021495
MOB2	0.407898	0.652636	0.656013	0.681065	0.690331
DUSP8	0.0563123	0.0676839	0.0344869	0.0256415	0.0514393
CTSD	0.722005	1.2654	1.90121	3.13561	1.83548
SYT8	0.00968711	0.00729882	0.0463913	0.0333496	0.00403257
TNNI2	0.269897	0.19309	0.373072	0.489199	0.367345
LSP1	0.127773	0.366187	2.37804	2.81315	2.1661
TNNT3	0.00224233	0	0.00375876	0.0010612	0.00108909
MRPL23	1.11534	2.49265	1.61277	1.75425	1.80134
IGF2	0.40988	1.47963	0.146132	0.232708	0.209583
INS	0	0.00151103	0	0	0
TH	0.395865	0.116196	0	0	0.00137925
ASCL2	0.00846189	0.0258202	0.0199614	0.0193385	0.0358066
TSPAN32	0.00458302	0.00632104	0.0476003	0.0266851	0.00893214
LOC110259220	0.0158193	0.0880806	0.412576	0.212464	0.224674
CD81	0.623366	7.12379	3.18164	8.73332	5.76086
TRPM5	0.531961	0.166554	0.174387	0.00908594	0.0264633
KCNQ1	0.128932	0.122049	0.0941979	0.0497519	0.098318
CDKN1C	0.982649	1.43653	0.371365	0.525365	0.557639
SLC22A18	0.361729	0.172232	0.0476699	0.0140753	0.027347
PHLDA2	4.88769	7.64163	2.00141	1.04841	1.53847
NAP1L4	0.205456	0.393907	0.480731	0.448777	0.508305
CARS	0.0927879	0.198676	0.22968	0.189341	0.219177
LOC100627067	0.607718	0.364871	0.586231	0.371935	0.315894
LOC102158193	0.00550252	0.0070958	0.0312351	0.00727861	0.0356216
OSBPL5	0.0429377	0.113369	0.0344619	0.0666363	0.0715
MRGPRG	0	0	0	0	0
LOC106509286	0.0307978	0.00436137	0.000717372	0.000970413	0
NADSYN1	1.10513	0.29894	0.203172	0.0856808	0.124208
DHCR7	0.360065	0.174665	0.150422	0.0951377	0.130417
SHANK2	0.0345055	0.011955	0.00198186	0.00332351	0.00246063
CTTN	0.349713	0.474872	0.107174	0.166616	0.236726
PPFIA1	0.395254	0.311649	0.622091	0.444325	0.519805
FADD	0.202304	0.319404	0.246044	0.387732	0.26069
ANO1	0.0467997	0.133464	0.00534347	0.0636177	0.140536
FGF19	0.187315	0.00986028	0	0	0
ORAOV1	0.211143	0.35974	0.365764	0.335158	0.344506
CCND1	0.0966594	0.331727	0.101534	0.366507	0.53968
TPCN2	0.116605	0.152022	0.0957044	0.0857227	0.0894883
IGHMBP2	0.204092	0.152771	0.284919	0.142439	0.201067
LOC110259277	0.00325452	0.00253766	0	0	0
CPT1A	0.152296	0.376442	0.375565	0.398145	0.434127
TESMIN	0.00249448	0.000829255	0	0.00136262	0.00125687
GAL	0.0167384	0.037005	0.0256193	0.0539169	0.183404
PPP6R3	0.528107	0.461155	0.761478	0.523349	0.624079
LRP5	0.202824	0.11228	0.0163902	0.0388889	0.0444685
C2H11orf24	0.147219	0.190599	0.078982	0.167868	0.114834
KMT5B	0.47237	0.632748	0.961419	0.690221	0.789143
CHKA	1.60468	0.60722	0.141014	0.115815	0.108501
TCIRG1	0.139711	0.216221	0.891662	0.535206	0.434095
NDUFS8	1.26888	2.17753	1.64813	2.2553	2.33071
ALDH3B1	0.0418593	0.0722623	0.0670879	0.0691736	0.0363276
UNC93B1	0.0732809	0.136921	0.462975	0.420305	0.244192
LOC100522421	0	0.00171662	0	0	0
NUDT8	0.09758	0.11399	0.0534045	0.0610062	0.0675668
LOC100525027	0.0103046	0.00988888	0.0136721	0.00631912	0.00977077
NDUFV1	0.493673	0.797839	0.472496	0.713749	0.650935
LOC100739163	4.27707	6.48663	3.00243	3.75496	3.82141
LOC100739508	0.271656	0.377823	0.143238	0.254961	0.199031
CDK2AP2	0.433014	0.761142	1.37282	2.17338	2.13749
PITPNM1	0.205121	0.186955	0.588178	0.399894	0.585244
AIP	0.126623	0.552186	0.461654	0.691192	0.564026
TMEM134	0.119344	0.300705	0.274609	0.550068	0.466178
GPR152	0	0.000638446	0	0.00323638	0.00143102
CORO1B	0.393066	0.863869	0.61768	0.937558	0.637987
PTPRCAP	0.281386	0.607342	3.78998	5.03477	4.38664
RPS6KB2	0.158635	0.17568	0.31473	0.222252	0.256735
CARNS1	0.00446792	0.0012562	0.011842	0.0134361	0.00807345
TBC1D10C	0.052555	0.08451	1.27664	0.98584	1.01423
PPP1CA	0.0962734	0.249822	0.149749	0.358814	0.288375
RAD9A	0.162543	0.174051	0.378108	0.309797	0.376759
CLCF1	0.156665	0.174385	0.0612036	0.0548362	0.0773655
LOC110259234	0.00770864	0.00813474	0.00737803	0.00521703	0.00773646
POLD4	1.38649	1.38968	2.41374	2.93817	2.61457
SSH3	0.237326	0.152426	0.146798	0.11415	0.0991904
ANKRD13D	0.054875	0.0522441	0.11419	0.0959105	0.0877796
GRK2	0.262756	0.369995	1.40342	1.02926	1.13009
KDM2A	0.351125	0.485039	1.00218	0.646551	0.68689
RHOD	0.356511	0.345415	0.119165	0.242796	0.223766
SYT12	0	0.0024818	0	0.000950087	0.00204135
C2H11orf86	0.257814	0.181504	0.0566971	0.000562194	0.00681776
PC	0.0341815	0.00701516	0.0010129	0.000403115	0.00110536
LRFN4	0.00767446	0.0309736	0.0345707	0.039251	0.038898
RCE1	0.0449804	0.103062	0.0883658	0.0938052	0.0821271
C2H11orf80	0.00255846	0.00632966	0	0.000878659	0
SPTBN2	0.0618892	0.0444347	0.0131024	0.0125424	0.0159343
RBM4B	0.081944	0.121187	0.185592	0.170613	0.180957
RBM4	0.390378	1.06552	0.753422	1.11817	0.910132
RBM14	0.184322	0.221293	0.3598	0.361581	0.426302
CCS	0.165713	0.390542	0.312106	0.488792	0.394124
CCDC87	0.00952544	0.00457752	0.0275093	0.0123089	0.01782
CTSF	0.0864147	0.661762	0.186009	0.366554	0.310809
ZDHHC24	0.0621122	0.184015	0.192265	0.186819	0.20546
BBS1	0.0231102	0.0336131	0.0209179	0.0221394	0.0203845
DPP3	0.0561049	0.0600649	0.129966	0.106531	0.0873884
PELI3	0.00509485	0.0429122	0.0119219	0.0233448	0.0188042
MRPL11	0.155608	0.434206	0.345495	0.573583	0.503006
B4GAT1	0.00147438	0.0055657	0.000811075	0.000875496	0.0040492
BRMS1	0.182612	0.252519	0.296909	0.342851	0.330201
RIN1	0.0658995	0.0456956	0.019965	0.0129876	0.0194882
CD248	0.00526803	0.234514	0.0176153	0.191652	0.188557
YIF1A	0.136618	0.389847	0.153833	0.29138	0.223856
CNIH2	0.0929176	0.219747	0.289229	0.347059	0.288445
RAB1B	0.0289778	0.0510733	0.0212892	0.03427	0.0427965
KLC2	0.18075	0.0569833	0.0878435	0.0525782	0.0601163
PACS1	0.0621197	0.204874	0.56197	0.38163	0.465082
SF3B2	0.466622	0.898544	1.37756	1.7223	1.52278
GAL3ST3	0.00219327	0	0.00582653	0.00148763	0
CST6	0.049946	0.0626515	0.0600523	0.085783	0.0775392
BANF1	0.477597	2.44103	2.21118	4.22337	3.34871
EIF1AD	0.0399074	0.124072	0.155411	0.180277	0.159166
SART1	0.109713	0.153312	0.253184	0.209101	0.21706
DRAP1	0.398623	1.58399	1.00618	1.42519	1.31016
C2H11orf68	0.0774966	0.270789	0.173262	0.289049	0.197639
FOSL1	0.0415464	0.0930774	0.0234277	0.0289376	0.047891
CCDC85B	0.156523	1.00255	0.910381	1.43131	1.2008
FIBP	0.256144	0.624506	0.368204	0.654549	0.504838
CTSW	0.864138	1.95851	6.00305	6.77344	4.67744
EFEMP2	0.0190694	0.530356	0.0247742	0.338522	0.245719
MUS81	0.315297	0.158816	0.268496	0.189862	0.218796
CFL1	4.71913	7.58331	8.12978	12.7009	9.33169
SNX32	0.0342487	0.0187164	0.0365843	0.0144886	0.0241531
LOC100511545	0.236799	0.11003	0.145099	0.0500037	0.0590098
OVOL1	0.474103	0.370933	0.0354023	0.00347185	0.0243821
AP5B1	0.0927205	0.068683	0.0871074	0.0585651	0.0873397
KAT5	0.0935088	0.181804	0.177016	0.193241	0.156093
RNASEH2C	0.381781	1.33729	0.924633	1.48827	1.3653
RELA	0.0226825	0.0113886	0.0237565	0.0232685	0.0314383
SIPA1	0.0674486	0.230693	1.19786	0.874692	0.95478
PCNX3	0.171943	0.184928	0.270693	0.126822	0.150765
MAP3K11	0.175964	0.186403	0.220549	0.174008	0.16052
KCNK7	0.016042	0.0157946	0.0240934	0.00442001	0.00339584
EHBP1L1	0.576439	0.405482	1.75597	0.773601	0.95976
FAM89B	0.00104556	0.00192825	0	0.00458203	0.00327029
SSSCA1	0.141851	0.369536	0.362857	0.415555	0.365543
LTBP3	0.010061	0.308375	0.0408634	0.116969	0.0984945
SCYL1	0.0958076	0.155005	0.159607	0.129101	0.134896
FRMD8	0.129102	0.15846	0.0982548	0.0934309	0.0869272
SLC25A45	0.0109436	0.0174963	0	0.000661088	0
TIGD3	0	0.00710047	0.00587627	0.00514793	0.00482097
DPF2	0.138059	0.295951	0.441771	0.384708	0.417698
CDC42EP2	0.036455	0.0748609	0.056944	0.0328883	0.0339994
POLA2	0.0419433	0.120074	0.3973	0.259774	0.271768
SLC22A20	0.00184612	0	0.00182015	0.000728691	0
CAPN1	0.869317	0.644808	0.695746	0.670267	0.556129
SPDYC	0.0542865	0.0231788	0.0767019	0.0393681	0.0461194
SYVN1	0.130811	0.173454	0.447281	0.339794	0.333047
MRPL49	0.125059	0.281116	0.215788	0.285816	0.191329
FAU	10.5073	29.9946	20.0451	28.1797	27.0217
ZNHIT2	0.0500109	0.0861882	0.0700591	0.0785221	0.083566
TM7SF2	0.284953	0.0974267	0.0581545	0.0214033	0.0444697
VPS51	0.211056	0.338435	0.257891	0.291398	0.211159
ZFPL1	0.179932	0.242	0.179615	0.147728	0.164118
CDCA5	0.00163622	0.0100526	0.050761	0.0381794	0.0687493
LOC110255271	0.0484453	0.0180192	0.0142254	0	0
NAALADL1	1.77455	0.753543	0.105936	0.0158659	0.0169956
SAC3D1	0.043499	0.148849	0.0994445	0.200635	0.143098
SNX15	0.0228089	0.0538312	0.0218417	0.0337236	0.0264104
ARL2	0.12985	0.505959	0.288293	0.550731	0.417049
BATF2	0.00337866	0.00967274	0.0316656	0.0269528	0.0311224
GPHA2	0	0	0	0	0.00302412
PPP2R5B	0.0414429	0.0727699	0.102595	0.0897408	0.0821673
ATG2A	0.310344	0.210119	0.252476	0.171397	0.151674
EHD1	0.449673	0.523618	0.668325	0.90355	0.74667
CDC42BPG	0.171832	0.0669033	0.0345966	0.01272	0.0176567
MEN1	0.0451641	0.0881711	0.140253	0.117576	0.114566
MAP4K2	0.0280878	0.0458671	0.431314	0.211417	0.242357
SF1	0.249521	0.131967	0.252174	0.109499	0.212402
PYGM	0.00464165	0.0233591	0.0114532	0.0177445	0.015274
RASGRP2	0.00839684	0.0541811	0.401943	0.137412	0.0984673
NRXN2	0	0.00734401	0	0.00182113	0.00255158
SLC22A12	0	0	0	0	0
RPS6KA4	0.0634143	0.104024	0.141674	0.178696	0.140553
CCDC88B	0.00866647	0.00745574	0.0512468	0.0198906	0.0363745
PRDX5	1.39166	1.19172	0.827607	1.20983	0.782712
TRMT112	0.324551	2.17382	1.24611	1.65947	1.52782
ESRRA	0.374282	0.320445	0.37547	0.327532	0.327009
GPR137	0.113037	0.19649	0.254828	0.175614	0.18411
BAD	0.302965	0.564439	0.343278	0.460728	0.402989
PLCB3	0.853284	0.306748	0.146139	0.0986359	0.118792
PPP1R14B	0.333288	1.29079	0.72804	0.978491	0.909467
FKBP2	0.597468	1.78512	1.03392	1.26778	1.31494
VEGFB	0.23684	0.407875	0.333848	0.371893	0.359403
TRPT1	0.0855586	0.0624619	0.0596887	0.0375986	0.0370909
DNAJC4	0.169848	0.280702	0.219473	0.274687	0.222539
NUDT22	0.142408	0.158564	0.126176	0.134645	0.148549
FERMT3	0.0586376	0.195469	1.18386	1.48097	0.995956
STIP1	0.163851	0.357615	0.470708	0.698189	1.23966
MACROD1	0.0194949	0.0352451	0.0184981	0.0219566	0.0486952
FLRT1	0.00339094	0.0113557	0.00468635	0.00261354	0.0020218
OTUB1	0.165228	0.284684	0.228305	0.355686	0.341072
LOC100522725	2.89613	5.90713	5.11588	7.09235	8.00883
NAA40	0.0755248	0.0857208	0.245885	0.209419	0.244487
RCOR2	0.00348405	0.0263615	0.0119232	0.0294917	0.0278459
MARK2	0.437506	0.377831	0.861329	0.445169	0.57214
C2H11orf84	0.0138474	0.0713169	0.125798	0.126387	0.160125
C2H11orf95	0.137188	0.348605	0.182324	0.236062	0.29807
RTN3	0.510233	0.671014	0.803634	1.19542	0.972524
ATL3	0.154864	0.383333	0.479434	0.624525	0.661827
PLA2G16	0.679076	0.865178	0.492286	0.985518	0.567568
LGALS12	0.00643433	0	0.00302985	0	0
LOC100737764	0.0046479	0.00330697	0	0	0
LOC100514700	0	0.000467757	0	0	0
LOC100737875	0.00165251	0.00170648	0	0	0
SLC3A2	0.380501	0.33653	0.18164	0.319944	0.223293
WDR74	0.296946	0.225473	0.33361	0.218516	0.291967
STX5	0.08524	0.1487	0.102607	0.149186	0.133868
NXF1	0.578452	0.601015	0.908874	0.498915	0.687035
TMEM179B	0.00389249	0.00878782	0.0182804	0.0117686	0.0109418
TAF6L	0.0343774	0.0275415	0.0594631	0.0528006	0.0447074
POLR2G	0.193733	0.804375	0.45273	0.975618	0.701771
ZBTB3	0.0286328	0.00604379	0.0199102	0.0177627	0.0316966
TTC9C	0.0646433	0.0870826	0.193985	0.159761	0.1899
HNRNPUL2	0.369777	0.563787	0.884737	0.811278	0.996858
BSCL2	0.114365	0.200799	0.242765	0.219818	0.261964
GNG3	0.00415897	0.00308986	0.00552793	0.0209546	0.00760071
LRRN4CL	0.00845614	0.0503288	0.00427272	0.0146051	0.0195155
UBXN1	0.707168	1.64336	1.51802	2.22361	1.82571
LOC100621476	0.270754	0.798633	0.508899	0.767398	0.72683
METTL12	1.25713	0.260915	0.283619	0.106097	0.135156
C2H11orf98	0.141328	0.517172	0.58899	0.937258	0.76374
INTS5	0.00910847	0.0379834	0.0675692	0.0808139	0.0805895
GANAB	0.172183	0.434281	0.466921	0.544795	0.476562
B3GAT3	0.30048	0.511171	0.555183	0.454265	0.468295
ROM1	0.0197456	0.0698509	0.0653042	0.0701111	0.0449359
EML3	0.120156	0.17765	0.293206	0.214973	0.229831
MTA2	0.143102	0.301765	0.563406	0.65087	0.566076
TUT1	0.0254586	0.0325444	0.0738109	0.0533178	0.0552015
EEF1G	1.93711	7.14032	4.13859	7.48455	5.66812
AHNAK	8.44284	5.72427	1.5349	1.17869	1.43896
ASRGL1	0.92625	0.699499	0.55531	0.420227	0.295886
INCENP	0.0563933	0.0562051	0.193747	0.137194	0.22452
FTH1	44.3751	46.1581	48.2318	51.629	24.2871
BEST1	0.0371895	0.0589143	0.1258	0.0663537	0.0562075
RAB3IL1	0.0067933	0.07831	0.0126095	0.0379136	0.020561
FADS3	0.0192189	0.122808	0.257524	0.165572	0.0929928
FADS1	0.0011869	0.0141672	0.00703554	0.0108549	0.0158149
FEN1	0.00420712	0.0483425	0.113338	0.136518	0.1767
TMEM258	0.417789	1.92976	1.02131	1.35514	1.56944
MYRF	0.131286	0.0546739	0.0109125	0.0016705	0.00471696
DAGLA	0.0610049	0.0905689	0.0550636	0.0508713	0.0499923
SYT7	0.0411688	0.111315	0.0178621	0.002363	0.0122517
LRRC10B	0.0937445	0.186016	0.00491476	0.0471815	0.102675
PPP1R32	0.00281253	0.00110531	0	0	0
SDHAF2	0.110872	0.2291	0.223673	0.387472	0.288623
CPSF7	0.137472	0.186123	0.297188	0.230451	0.259179
TMEM216	0.0242723	0.0917329	0.114162	0.107806	0.108669
TMEM138	0.0686718	0.0511879	0.0285068	0.0342264	0.0199284
LOC100519643	0.399316	0.278184	0.316795	0.167887	0.129802
TKFC	0.104649	0.0859073	0.161363	0.175259	0.129166
DDB1	0.148512	0.392137	0.314841	0.383265	0.328244
VPS37C	0.0521604	0.0770764	0.0737339	0.0626841	0.0767291
CD5	0.0260575	0.0379771	0.580315	0.684488	0.61161
CD6	0.0204536	0.0254619	0.350885	0.432411	0.473808
SLC15A3	0.0074566	0.121089	0.30672	0.228208	0.0908217
TMEM132A	0.0195859	0.173192	0.0517154	0.123997	0.12401
TMEM109	0.0116866	0.134141	0.181446	0.272545	0.157927
PRPF19	0.0176238	0.022598	0.0140682	0.018636	0.0230112
PTGDR2	0.0165518	0.0280856	0.0442178	0.0564516	0.025987
CCDC86	0.0147081	0.078301	0.11496	0.127622	0.0950792
MS4A10	0.0895442	0.0381029	0.00245984	0.00699238	0.00294697
LOC110259710	0.0155739	0.0221282	0.00844001	0.00151754	0.00088139
MS4A13	0	0	0	0	0
MS4A12	2.16476	1.76087	0.210826	0.0063643	0.0674371
MS4A1	0.0233653	0.0636683	0.736498	0.233014	0.0606544
MS4A4A	0.00222672	0.0173409	0.0161217	0.11512	0.0170183
MS4A7	0.0144115	0.037338	0.0436576	0.214062	0.0435034
LOC100524972	0.00479154	0.0341249	0.0243409	0.0922112	0.0189876
MS4A2	0.015254	0.101607	0.156901	0.567672	0.240408
LOC110259711	0	0.00145541	0.000596787	0.00102302	0.00268647
LOC110259712	0	0.00063639	0.00561322	0.000597488	0.00242168
TCN1	0.00283686	0.0139636	0.00570231	0	0
GIF	0	0.00559234	0	0	0
MRPL16	0.116046	0.251738	0.14577	0.263913	0.214027
STX3	0.289399	0.172382	0.0440485	0.0274594	0.0235092
PATL1	0.384206	0.366964	0.6742	0.504539	0.448562
OSBP	0.21434	0.14533	0.155226	0.136272	0.156045
MPEG1	0	0.00809645	0.0276542	0.0504941	0.0226056
DTX4	0.026547	0.179488	0.0869406	0.178879	0.196587
FAM111A	0.00307992	0.185778	0.646904	0.604606	0.343571
FAM111B	0.013218	0.0669819	0.185366	0.237605	0.128204
LOC100518109	0.00433247	0.00519896	0	0	0
LOC100518644	0.0125328	0.000290018	0	0	0.00322793
CNTF	0.00167398	0.0120956	0.0219329	0.0211828	0.0185971
ZFP91	0.422467	1.0776	1.57241	1.44648	1.57426
LPXN	0.0268972	0.0540784	0.393849	0.529656	0.533697
LDHB	0.144934	0.683179	0.581349	0.877016	0.712129
CTNND1	1.70135	1.60422	0.293665	0.409675	0.424778
SELENOH	0.0326883	0.324257	0.178144	0.260487	0.190324
TMX2	0.075167	0.175481	0.150112	0.219951	0.143362
MED19	0.176276	0.271227	0.346065	0.348656	0.352556
ZDHHC5	0.202451	0.285733	0.327582	0.254196	0.296373
CLP1	0.0452566	0.0899694	0.0927761	0.105251	0.0867474
YPEL4	0	0.0152949	0.00336985	0.00638547	0.00809297
SERPING1	0.0305495	1.19245	0.204972	1.08276	0.742864
UBE2L6	0.0068709	0.0117602	0.0279256	0.00949705	0.0259147
SLC43A1	0	0.00465954	0.00103074	0.00555546	0.00579438
RTN4RL2	0.00102859	0.0651156	0.0019873	0.0179129	0.0167842
SLC43A3	0.0046687	0.0223261	0.0723339	0.0456625	0.0268976
P2RX3	0.128782	0.0386367	0.0656121	0.0411138	0.0411958
SSRP1	0.152119	0.509123	0.498372	0.596843	0.533881
LOC110259265	0.0241341	0.0212283	0.00378244	0.00403646	0.0147058
LOC110259264	0.0142694	0.00660628	0.00178492	0.00397357	0.00714719
PTPRJ	0.118159	0.262486	0.568957	0.651422	0.540603
LOC100525679	0.173572	0.283988	0.565075	0.360135	0.359266
NUP160	0.0222969	0.0785273	0.134193	0.113343	0.104669
FNBP4	1.72877	1.3842	4.55492	1.88199	3.12485
AGBL2	0.0174712	0.0287339	0.0126317	0.0138051	0.0122164
MTCH2	0.335077	0.517636	0.366841	0.619248	0.54561
C1QTNF4	0.0213011	0.0157313	0.00834576	0.00480202	0.00346238
NDUFS3	0.35454	0.655811	0.569139	0.763713	0.713601
KBTBD4	0.0113022	0.0453254	0.0748319	0.108695	0.0898262
PTPMT1	0.0670029	0.444298	0.122583	0.177316	0.239833
CELF1	0.219957	0.517304	1.54624	0.970131	1.18201
RAPSN	0.00120154	0.00141846	0.00395618	0.00305858	0.00355578
PSMC3	0.453269	1.12804	0.712452	1.0615	0.795112
SLC39A13	0.0557487	0.13719	0.0650321	0.0932691	0.0780547
SPI1	0.0496017	0.226342	2.01312	1.36233	0.451017
MYBPC3	0.00404721	0.000942339	0.00928382	0.00248013	0.00146989
MADD	0.0759621	0.0969236	0.218521	0.168331	0.1919
NR1H3	0.188678	0.194152	0.13168	0.208515	0.112405
ACP2	0.301744	0.289615	0.134085	0.175764	0.0904635
DDB2	0.0114024	0.0733992	0.101578	0.101345	0.100805
PACSIN3	0.0179739	0.223814	0.0198015	0.067815	0.0399188
ARFGAP2	0.131258	0.186026	0.268335	0.1897	0.235933
C2H11orf49	0.00216541	0.0512083	0.00476454	0.00886887	0.0142768
LRP4	0.00630845	0.159858	0.0145304	0.05753	0.0502278
CKAP5	0.0981649	0.185178	0.369136	0.310413	0.406693
F2	0.00627637	0.0149336	0.0151546	0.000793697	0.00464682
ZNF408	0.104432	0.214887	0.173625	0.132274	0.17423
ARHGAP1	0.111	0.329351	0.224745	0.281025	0.218869
ATG13	0.0838648	0.135257	0.202664	0.120877	0.129938
HARBI1	0.00988977	0.00837371	0.0204394	0.0146549	0.012751
AMBRA1	0.0621434	0.097039	0.114613	0.0675642	0.0964757
CHRM4	0.000604527	0.0136957	0.000970723	0.00493019	0.00838332
MDK	0.398968	1.70845	0.222758	0.745002	0.815838
DGKZ	0.254454	0.311047	1.691	0.699492	1.07915
CREB3L1	0.0861513	0.14209	0.0991974	0.256513	0.183529
PHF21A	0.101583	0.204315	0.564296	0.34778	0.403011
LARGE2	0.0152791	0.00736725	0.0232474	0.0108962	0.0135222
PEX16	0.210568	0.287314	0.254302	0.272653	0.240741
MAPK8IP1	0.0129818	0.0632289	0.0284602	0.0436191	0.038202
C2H11orf94	0.0014221	0.000657678	0.000434734	0	0
CRY2	0.116743	0.185669	0.0618279	0.0614857	0.0908507
SLC35C1	0.0998937	0.146694	0.0503628	0.0553212	0.0421321
CHST1	0.0078772	0.077542	0.010488	0.0201517	0.0265561
SYT13	0.00906514	0.00596898	0.00191525	0.00262263	0.00220809
PRDM11	0.0438975	0.0973094	0.051807	0.03683	0.0446765
TP53I11	0.0651735	0.46837	0.666038	0.589705	0.770577
TSPAN18	0.00369491	0.10969	0.00741682	0.0136761	0.0395443
CD82	0.229464	0.530047	0.317552	0.408716	0.183899
EXT2	0.131591	0.310069	0.0873258	0.160873	0.103542
ACCS	0.0123485	0.0551601	0.00277603	0.0130918	0.011141
ACCSL	0.00364351	0.00912447	0.0147934	0.00413266	0.00660889
C2H11orf96	0.0494009	6.9871	0.688081	1.32653	1.63556
ALKBH3	0.0265696	0.101107	0.106266	0.101019	0.100646
HSD17B12	0.168047	0.499741	0.252747	0.46959	0.387247
TTC17	0.222021	0.221927	0.260995	0.180223	0.260103
API5	0.177524	0.418273	0.402977	0.467153	0.569161
LRRC4C	0.00922601	0.0729975	0.00698219	0.0280354	0.0423597
C2H11orf74	0.00803603	0.017736	0.00262074	0.0103611	0.0063951
RAG2	0.00300356	0	0	0	0
TRAF6	0.168701	0.285105	0.417968	0.312481	0.342805
PRR5L	0.127338	0.0980089	0.0588568	0.125223	0.101161
COMMD9	0.150012	0.447934	0.284542	0.385414	0.264427
LDLRAD3	0.0615885	0.198534	0.0698382	0.122958	0.0984635
TRIM44	0.319054	0.384843	1.0878	0.516047	0.647284
FJX1	0.00879018	0.397276	0.0185311	0.161095	0.208944
PAMR1	0.00646289	0.146206	0.0436368	0.0808607	0.0491053
SLC1A2	0.00223908	0.00680838	0.0248011	0.0695831	0.039382
CD44	0.318112	0.689578	1.85973	1.55548	1.28134
PDHX	0.0654979	0.118476	0.124842	0.132757	0.131179
APIP	0.126135	0.495234	0.238625	0.44074	0.339073
EHF	0.412329	0.549787	0.242013	0.100408	0.179489
ABTB2	0.552152	0.197414	0.527992	0.275151	0.572733
NAT10	0.0440203	0.110227	0.123807	0.163285	0.151503
CAPRIN1	0.47811	1.09353	1.24276	1.36284	1.42799
LMO2	0.00712234	0.504413	0.416371	0.237593	0.109452
FBXO3	0.0549817	0.118758	0.0872795	0.121	0.0887639
CD59	0.0505831	0.134377	0.0382647	0.139298	0.0975441
C2H11orf91	0	0.00435284	0.0035768	0.00148644	0.00120297
KIAA1549L	0.00160254	0.00512619	0.00468471	0.0047473	0.00628983
HIPK3	0.362197	0.529462	0.59006	0.46606	0.546787
CSTF3	0.122309	0.200649	0.246668	0.189945	0.241188
TCP11L1	0.0222594	0.120399	0.133554	0.1451	0.152977
DEPDC7	0.031562	0.0329506	0.0275456	0.0335238	0.0532962
QSER1	0.154388	0.510017	0.667534	0.578673	0.549576
PRRG4	0.151576	0.211603	0.145699	0.192793	0.12406
CCDC73	0.00480153	0.00210469	0	0	0
EIF3M	0.420806	1.30981	0.89531	1.66321	1.2131
LOC100737821	0.0607768	0.0796638	0.114796	0.0996032	0.115194
RCN1	0.0523135	0.794195	0.135587	0.465121	0.334988
PAX6	0.00295098	0.00542584	0.00345274	0.000391965	0.00234978
ELP4	0.0812216	0.196803	0.34237	0.253113	0.279625
IMMP1L	0.0496148	0.184544	0.120596	0.143031	0.128309
DNAJC24	0.0604782	0.144523	0.124247	0.140649	0.151958
LOC100517025	0.00367802	0.0107186	0.00226302	0.00526833	0.00536266
MPPED2	0.00265302	0.016397	0.0128647	0.00618936	0.00173788
ARL14EP	0.377294	0.505693	1.22348	0.707118	0.838352
METTL15	0.0275411	0.0797588	0.0782816	0.0775969	0.101445
KIF18A	0.0016251	0.0241935	0.0555182	0.0514797	0.100251
BDNF	0	0.0410401	0.00542366	0.0243207	0.0177504
LIN7C	0.277606	0.473373	0.341922	0.484611	0.485916
LGR4	0.649035	0.783268	0.063667	0.054364	0.0812594
CCDC34	0.0586695	0.18838	0.254793	0.237013	0.35825
BBOX1	0.00554518	0.000586067	0	0	0
FIBIN	0.00400971	0.0826904	0.00288704	0.0234389	0.0286409
SLC5A12	0.514797	0.249695	0	0	0
ANO3	0.0207654	0.0183996	0	0	0
LUZP2	0.00728926	0.0702621	0.00139431	0.00955528	0.00824824
CCDC179	0	0	0	0	0
SVIP	0.0286253	0.03671	0.00617692	0.00142846	0.00249801
GAS2	0.0129264	0.0132014	0.0223556	0.00869389	0.0177796
FANCF	0.0490218	0.0992003	0.124428	0.101865	0.107215
SLC17A6	0.0011937	0.00536929	0	0	0
ANO5	0.103031	0.128784	0.038658	0.00185171	0.00298036
NELL1	0.00257506	0.00815529	0	0	0
PRMT3	0.0580795	0.151932	0.243006	0.175933	0.204491
HTATIP2	0.219562	0.239191	0.237455	0.291417	0.354278
NAV2	0.049002	0.102678	0.0361069	0.0583697	0.0708424
LOC106509396	0.0238722	0.00902205	0.00431643	0.00209097	0.00486563
E2F8	0.00522105	0.0301852	0.140964	0.0744131	0.149852
ZDHHC13	0.0577304	0.0468604	0.0417489	0.0349039	0.0484203
TMEM86A	0.0133142	0.125908	0.0689223	0.10772	0.0533656
SPTY2D1	0.583932	1.42368	0.712365	0.577381	1.14428
UEVLD	0.124572	0.151322	0.127407	0.0954793	0.106609
TSG101	0.0394867	0.0467517	0.0940443	0.0697644	0.0694593
LDHC	0.00248148	0.000592111	0.00701368	0.00257346	0.00298836
LDHA	1.57827	1.22097	2.78786	3.26196	2.00139
GTF2H1	0.14657	0.265874	0.346404	0.313845	0.331503
HPS5	0.0799722	0.0796459	0.204661	0.207526	0.169638
SAA2	0.00529618	0.00264757	0.00955476	0.107305	0.00312774
SAA3	0.0479772	0.522083	0.979511	0.752958	0.757093
SAAL1	0.0313015	0.0727539	0.0697926	0.0880565	0.0824444
TPH1	0.0519705	0.108424	0.00857902	0.0132067	0.00172071
SERGEF	0.0457001	0.118608	0.0930699	0.112716	0.0933798
OTOG	0.019411	0.00364138	0.00232738	0	0
USH1C	0.442516	0.143139	0.0244245	0.00133909	0.0108813
ABCC8	0.00462571	0.00462473	0.000478397	0	0.000505217
KCNJ11	0	0.0024358	0.00472268	0.00157351	0.000815696
NUCB2	0.0123165	0.127203	0.0269892	0.1442	0.101251
PIK3C2A	0.449144	0.385596	0.330032	0.263455	0.257872
RPS13	6.68937	23.6107	13.6919	19.4166	18.1002
PLEKHA7	0.258603	0.128091	0.0300499	0.00947808	0.0197871
C2H11orf58	0.570156	1.92015	1.19717	1.76831	1.73969
SOX6	0.238882	0.487724	0.0372504	0.178018	0.221388
INSC	0.0125911	0.0300373	0.0029148	0.0100873	0.00224836
CALCB	0.0106995	0.875842	0.0218161	0.0761973	0.00852147
CRSP-2	0.00295149	0.00674195	0.00565951	0.00250357	0
LOC110259565	0.00122275	0.0228165	0	0.004721	0.0031191
CYP2R1	0.0456793	0.0650565	0.0120488	0.0182142	0.0118848
PDE3B	0.137873	0.207608	1.84477	1.13902	1.58577
PSMA1	0.425268	1.19736	0.722487	1.4616	1.1043
COPB1	0.261625	0.696721	0.434527	0.719874	0.555266
RRAS2	0.200937	0.248269	0.496077	0.33713	0.503449
SPON1	0.0193782	0.216483	0.0273723	0.172037	0.171765
FAR1	0.195324	0.315675	0.59618	0.482722	0.586177
PTH	0.00121157	0	0.00230638	0	0
BTBD10	0.0573985	0.120376	0.22469	0.208761	0.171125
ARNTL	0.0352172	0.06451	0.118504	0.12008	0.137625
RASSF10	0.0689333	0.0199339	0.000700659	0.00161472	0.0105913
TEAD1	0.225345	0.619495	0.0865732	0.353902	0.42652
PARVA	0.0495886	0.389796	0.0364744	0.165815	0.16305
MICAL2	0.632088	0.272158	0.0755942	0.065928	0.0961727
DKK3	0.0058282	0.177495	0.0131858	0.0849499	0.0673882
USP47	0.523342	0.630436	0.748353	0.615883	0.699768
GALNT18	0.217143	0.273403	0.0291948	0.00948175	0.0569013
ZBED5	0.350148	0.659615	0.513697	0.366894	0.437309
EIF4G2	2.02148	4.40347	2.67459	3.19555	3.86607
CTR9	0.589733	0.533855	0.641923	0.512138	0.700361
MRVI1	0.00250574	0.210146	0.0156952	0.168048	0.37101
LYVE1	0.0139178	0.480233	0.00246126	0.0162248	0.0442437
RNF141	0.0363511	0.0634057	0.07393	0.0727813	0.0632726
AMPD3	0.134968	0.076685	0.150614	0.152279	0.0636188
ADM	2.1574	2.84766	0.654978	0.628077	0.57487
SBF2	0.180101	0.236436	0.105472	0.169619	0.140673
SWAP70	0.0686877	0.254867	0.413397	0.26573	0.163463
LOC106509418	0.00231171	0.0105502	0.00616804	0.00891704	0.00849288
WEE1	0.0672599	0.104659	0.238447	0.202101	0.25242
JMJD4	0.0459056	0.0612049	0.109895	0.0677561	0.0619347
SNAP47	0.0264848	0.0421614	0.0670219	0.0559693	0.0688377
PRSS38	0.00286079	0.00206959	0.00112034	0.00307007	0.000500012
WNT9A	0.0616379	0.0482075	0.0119739	0.00823475	0.0146603
ARF1	0.782319	1.91683	1.91238	2.31394	2.04638
C2H1orf35	0.430513	0.828747	1.70321	1.36988	1.6592
MRPL55	0.263261	0.873657	0.632846	0.784508	0.765889
GUK1	0.325094	0.671643	0.599585	0.821846	0.768687
GJC2	0.00502708	0.0444351	0.00356606	0.00304841	0.0052011
IBA57	0.0259169	0.0823531	0.0587619	0.0859749	0.0592282
OBSCN	0.000912657	0.0168932	0.0590105	0.0255094	0.0376803
RNF187	0.1157	0.179061	0.223597	0.179221	0.213495
LOC100515302	0.0740068	0.0409168	0.190099	0.0610077	0.0833232
LOC100621538	3.37652	0.895534	3.08913	1.52742	1.75151
TRIM11	0.0733391	0.0923111	0.136556	0.117105	0.11481
PGBD2	0.00597739	0.0326767	0.0164724	0.0105298	0.0253461
ZNF692	0.0713407	0.0341841	0.0886087	0.0586916	0.0514753
ZNF672	0.0443535	0.118462	0.295994	0.138628	0.131409
SH3BP5L	0.0252176	0.0820449	0.150364	0.12021	0.164631
LYPD8	3.72961	4.65791	1.12595	0.0697717	0.134686
TRIM58	0	0.00101158	0.00568819	0.00224319	0
GCSAML	0.00395237	0.0350915	0.0654147	0.085323	0.0255488
NLRP3	0.0106807	0.102856	0.775866	0.332131	0.191759
ZNF496	0.000834773	0.0658956	0.018423	0.0270221	0.0289009
TRIM52	0.165498	0.398052	0.71229	0.605821	0.632169
RACK1	4.47942	16.7327	10.4268	21.0651	13.0365
TRIM41	0.134965	0.0858266	0.26334	0.134814	0.157398
TRIM7	0.0195532	0.00904287	0.0150241	0.0144001	0.00478082
BTNL9	0	0.287613	0	0.00252797	0.00141393
ZFP62	0.112206	0.0745587	0.197054	0.0950459	0.0853292
MGAT1	0.114871	0.451864	0.265732	0.332825	0.249756
ATP13A1	0.123708	0.111965	0.171098	0.129502	0.158399
GMIP	0.0516383	0.0654066	0.409245	0.29757	0.23687
LPAR2	0.0169602	0.0284919	0.0106276	0.00723439	0.00621173
PBX4	0.011881	0.0106271	0.0293654	0.0123963	0.0176934
YJEFN3	0	0.000381246	0	0	0
NDUFA13	1.68978	3.44198	2.10731	3.03263	2.81768
GATAD2A	0.169022	0.263537	0.508655	0.391256	0.451254
MAU2	0.244634	0.2568	0.328983	0.241437	0.277669
SUGP1	0.0750233	0.102011	0.170863	0.1386	0.146371
TM6SF2	0.149273	0.0641881	0.0146762	0.00321226	0.00652777
HAPLN4	0.0992172	0.0419132	0.014483	0.0132246	0.0247927
NCAN	0	0.00247942	0	0.00107732	0
NR2C2AP	0.0426983	0.0502182	0.0399124	0.0526749	0.0394641
RFXANK	0.267515	0.605264	0.472854	0.709438	0.572424
BORCS8	0.0835395	0.210317	0.132404	0.191535	0.156606
MEF2B	0.0213945	0.0122115	0.0346298	0.0205124	0.0122811
TMEM161A	0.0994487	0.110666	0.0957082	0.108648	0.113046
SLC25A42	0.108153	0.0490959	0.0332373	0.0218606	0.0212264
ARMC6	0.00535669	0.0529471	0.0554934	0.0648248	0.0577377
SUGP2	0.153971	0.0900178	0.263051	0.122731	0.181339
HOMER3	0.00402569	0.199798	0.0743148	0.106934	0.0592298
DDX49	0.0755405	0.193273	0.143574	0.232503	0.141556
COPE	0.649916	1.55028	1.15662	1.91337	1.41501
CERS1	0	0.00551479	0.000385072	0.00428929	0.00328746
GDF1	0.0160544	0.0993301	0.125124	0.0800018	0.189259
UPF1	0.396446	0.429481	1.09944	0.611564	0.908588
CRTC1	0.00939036	0.0350692	0.0524198	0.0397675	0.0430393
KLHL26	0.00772296	0.021222	0.0376355	0.0331872	0.0354196
TMEM59L	0.00295342	0.00842806	0.00170376	0.00800685	0.00593035
CRLF1	0	0.0329866	0.004788	0.0109243	0.00654992
C2H19orf60	0.458858	1.30494	1.01478	1.44246	1.45284
UBA52	9.47221	30.9175	19.8427	34.1572	30.1478
KXD1	0.105137	0.215601	0.325691	0.404055	0.383478
FKBP8	0.213373	0.499502	0.609496	0.742004	0.659852
ELL	0.305373	0.293211	0.791941	0.522458	0.632167
SSBP4	0.137535	0.500621	0.824201	0.68622	0.836454
LRRC25	0.00555731	0.00169596	0.0149847	0.0331467	0.0111096
GDF15	0.0568201	0.0408844	0.0324629	0.0253123	0.0177871
PGPEP1	0.253926	0.164101	0.219267	0.186446	0.188114
LSM4	0.255566	0.552269	0.642415	1.01276	1.0554
JUND	10.6512	11.4794	24.3592	12.2323	16.9099
KIAA1683	0.111695	0.0424906	0.0409112	0.00233552	0.00734942
LOC100736865	0.359625	0.288312	0.0736105	0.037751	0.0759958
PDE4C	0.0255166	0.0221796	0.0175062	0.0224512	0.0165455
RAB3A	0.00696207	0.0294642	0.0208758	0.0336139	0.0296906
MPV17L2	0.141732	0.333361	0.156491	0.266069	0.224853
IFI30	0.266348	0.821931	1.44669	2.33835	0.661359
PIK3R2	0.0548512	0.14732	0.107919	0.132524	0.111898
MAST3	0.0968902	0.104966	0.74514	0.438613	0.591225
IL12RB1	0.00414034	0.0108647	0.182147	0.11374	0.148232
ARRDC2	0.917672	0.340804	0.643043	0.487259	0.591899
CCDC124	0.317121	0.451275	0.354366	0.533184	0.466385
RPL18A	6.11331	16.1851	16.7949	23.1334	19.5015
JAK3	0.025012	0.0774352	0.952602	0.686574	0.681196
B3GNT3	0.0494481	0.140978	0.129253	0.139062	0.0790748
FCHO1	0.0446574	0.0485086	0.298957	0.143578	0.13873
MAP1S	0.0353119	0.082062	0.0952059	0.10357	0.086101
UNC13A	0.029846	0.011709	0.069944	0.0214734	0.0212324
COLGALT1	0.234997	0.504043	0.505112	0.542351	0.427062
FAM129C	0.034188	0.0259454	0.0578204	0.0306643	0.0124593
PGLS	0.451964	1.30197	0.84552	1.3726	0.94333
SLC27A1	0.0140062	0.0560742	0.0728968	0.0425187	0.0464755
MVB12A	0.166635	0.30821	0.214878	0.356635	0.282459
BST2	0.000767921	0.0450444	0.126715	0.108801	0.119282
PLVAP	0.0606288	6.27016	0.560122	1.06718	0.593066
GTPBP3	0.0914116	0.122662	0.25732	0.174898	0.173094
ANO8	0.0502502	0.0920931	0.222668	0.119642	0.1413
DDA1	0.101684	0.281641	0.374529	0.472289	0.439132
MRPL34	0.289804	0.48018	0.461295	0.853154	0.687297
ABHD8	0.0173379	0.048535	0.0290405	0.0504999	0.0492836
ANKLE1	0.00358174	0.00258187	0.0111743	0.00211186	0.0143605
BABAM1	0.173259	0.285299	0.281884	0.289372	0.247646
USHBP1	0	0.0341392	0.00251224	0.00379937	0.000833542
NR2F6	0.421641	0.57852	0.311737	0.232314	0.345355
OCEL1	0.260893	0.320376	0.371488	0.462635	0.347181
USE1	0.0610824	0.275581	0.119573	0.169286	0.150461
MYO9B	0.369349	0.378139	1.54421	0.836891	0.940987
HAUS8	0.0301975	0.0373643	0.12434	0.0522204	0.0579909
F2RL3	0.0041934	0.137692	0.00118231	0.00386869	0.00610875
SIN3B	0.0984708	0.126813	0.125885	0.0948859	0.112448
NWD1	0	0.00156389	0	0.000482615	0
TMEM38A	0.0079834	0.0489497	0.00547923	0.0210271	0.0136695
SMIM7	0.381399	1.15606	0.733304	0.904079	0.809242
MED26	0.0480672	0.107695	0.174091	0.10296	0.141894
SLC35E1	0.0386997	0.0859905	0.0902868	0.108035	0.111504
CHERP	0.0851909	0.131213	0.214248	0.149085	0.168455
C2H19orf44	0.0386803	0.0242294	0.0405764	0.0347224	0.0717065
CALR3	0.000913229	0.00389041	0.00303844	0	0.0018199
EPS15L1	0.0711551	0.104823	0.136787	0.0969832	0.0956995
KLF2	0.439776	4.02262	5.11182	3.18511	2.14639
AP1M1	0.126213	0.189684	0.274572	0.287104	0.199276
FAM32A	0.341677	0.819033	0.709654	1.0894	0.92502
HSH2D	0.0266099	0.0747404	0.974425	0.72611	0.687986
RAB8A	0.344019	0.518162	0.780699	0.912668	0.844462
TPM4	0.79267	4.54456	1.38521	3.05248	2.95318
CYP4F2	0.00329766	0	0	0	0
LOC110259328	0.000763096	0.00619086	0.160322	0.0150313	0.00619183
LOC110255237	0.00161587	0.0206191	0.00710353	0.00769052	0.00577296
LOC100739101	0.00493817	0.0220595	0.00164244	0.0110046	0.00845544
LOC102167481	0.00269283	0.00267509	0	0	0.000693939
CYP4F55	0.016175	0.0264428	0.00200786	0.00687344	0.00316084
LOC100620265	0.000881738	0	0.00115929	0.00101736	0
PGLYRP2	0.00774429	0.0438801	0.00228152	0.00765237	0.00671324
RASAL3	0.0274486	0.0819551	0.750045	0.568899	0.51691
WIZ	0.072646	0.125732	0.102033	0.100943	0.094575
AKAP8L	0.514232	0.624237	1.52605	1.03906	1.07938
AKAP8	0.0257841	0.0594226	0.0634249	0.104794	0.098582
LOC110259619	0.00450322	0.00131255	0.00068136	0.00190266	0.000664543
BRD4	0.634775	0.890949	1.74228	1.31735	1.36111
EPHX3	0.00421053	0.19122	0.0184109	0.0982933	0.153855
NOTCH3	0.0116555	0.595234	0.00517475	0.281178	0.660549
ILVBL	0.173186	0.156013	0.0825032	0.0936056	0.0750735
SYDE1	0.0198653	0.150634	0.0288311	0.0897369	0.106744
CASP14	0.0557819	0.0068617	0	0	0
SLC1A6	0	0.0349066	0.00232913	0.0098633	0.00758424
LOC100516957	0.000914375	0.0290306	0.0653788	0.327199	0.0750191
LOC100518417	0.00514649	0.00675434	0.22097	0.0713513	0.0199801
LOC100516420	0.00247396	0.00382476	0.0281517	0.0157199	0.00533321
ZNF333	0.0626106	0.0549952	0.125545	0.0633785	0.0645875
ADGRE3	0	0.00970776	0.113649	0.0456722	0.00744051
CLEC17A	0.00229397	0.0100133	0.0798139	0.0240883	0.00995241
NDUFB7	1.00119	1.85519	1.72586	1.85459	1.92198
TECR	0.195961	0.390349	0.406354	0.667644	0.486085
DNAJB1	3.42292	4.93564	21.5565	15.3459	22.3966
GIPC1	0.108055	0.175041	0.142327	0.18317	0.148964
PTGER1	0.00305809	0.0554723	0.0220595	0.0273402	0.0226151
PKN1	0.590977	0.518845	1.14141	0.858051	0.842861
DDX39A	0.215378	0.278561	0.465594	0.47056	0.439834
[truncated: 15,280 more rows]
