# Supplementary material for: Multi-Omics Uncover Neonatal Cecal Cell Development Potentials
Source: Front Cell Dev Biol. 2022 Jul 15;10:840298. doi: 10.3389/fcell.2022.840298 (PMC9334561; doi:10.3389/fcell.2022.840298)
Supplement: Supplementary file 4 [file DataSheet1.zip › Supplementary Table 20 Mucosa-cell.xlsx]

## Sheet: mucosa-cell
Subgroup_2
Thermomicrobiales
Bifidobacteriales
Enterobacterales
Propionibacteriales
Corynebacteriales
Staphylococcales
Pasteurellales
Flavobacteriales
Bacteria
Sphingobacteriales
Rhizobiales
Rhodobacterales
Sphingomonadales
Xanthomonadales
Pseudomonadales
Bdellovibrionales
Saccharimonadales
Caulobacterales
Clostridiales
Micrococcales
Clostridia_UCG-014
Peptococcales
Monoglobales
Campylobacterales
Aeromonadales
norank_c__norank_p__WPS-2
Desulfovibrionales
Lactobacillales
Synergistales
Veillonellales-Selenomonadales
Burkholderiales
Bradymonadales
Tissierellales
Erysipelotrichales
Deferribacterales
Fusobacteriales
Clostridia_vadinBB60_group
Eubacteriales
Acidaminococcales
Oscillospirales
Christensenellales
Spirochaetales
Coriobacteriales
Bacteroidales
Lachnospirales
