# Supplementary material for: Multi-Omics Uncover Neonatal Cecal Cell Development Potentials
Source: Front Cell Dev Biol. 2022 Jul 15;10:840298. doi: 10.3389/fcell.2022.840298 (PMC9334561; doi:10.3389/fcell.2022.840298)
Supplement: Supplementary file 4 [file DataSheet1.zip › Supplementary Table 21 Content-cell.xlsx]

## Sheet: cecum-cell盲肠细胞类型与内
Micrococcales
Burkholderiales
Corynebacteriales
Pseudomonadales
Saccharimonadales
Flavobacteriales
Chitinophagales
Rhizobiales
Enterobacterales
Pasteurellales
Clostridiales
Staphylococcales
Actinomycetales
Peptococcales
Bacteroidales
Aeromonadales
Bifidobacteriales
unclassified_c__Bacilli
unclassified_p__Firmicutes
Veillonellales-Selenomonadales
Eubacteriales
Oscillospirales
Acidaminococcales
Lactobacillales
Fusobacteriales
Peptostreptococcales-Tissierellales
Coriobacteriales
Erysipelotrichales
Christensenellales
Lachnospirales
