# Supplementary material for: Multi-Omics Uncover Neonatal Cecal Cell Development Potentials
Source: Front Cell Dev Biol. 2022 Jul 15;10:840298. doi: 10.3389/fcell.2022.840298 (PMC9334561; doi:10.3389/fcell.2022.840298)
Supplement: Supplementary file 4 [file DataSheet1.zip › Supplementary Table 22 Metabolites.xlsx]

## Sheet: 数据矩阵
ID	m/z	Retention time (min)	Ion mode	Metabolites	Compound ID	Super Class	Class	Sub Class		level	kegg	Score	Fragmentation Score	Adducts	Formula	Mass Error (ppm)	QC1	QC2	QC3	QC4	QC5	QC6	QC7	D0-1	D0-2	D0-3	D0-4	D0-5	D1-1	D1-2	D1-3	D1-4	D1-5	D7-1	D7-2	D7-3	D7-4	D7-5	D14-1	D14-2	D14-3	D14-4	D14-5	D21-1	D21-2	D21-3	D21-4	D21-5
11.37_453.2837n	454.291	11.3737	pos	LysoPE(16:0/0:0)	HMDB0011503	Lipids and lipid-like molecules	Glycerophospholipids	Glycerophosphoethanolamines		***		58.3	98.3	M+H, M+Na, M+H-H2O	C21H44NO7P	-4.00366	321532	304507	290802	317278	323052	294409	309165	124473	102501	211712	114639	78252.3	42546.3	84759	124465	92633.6	80595.7	468739	279415	406886	402632	448549	473192	329465	413288	426323	156538	238289	424916	389424	409092	563152
11.60_478.2931m/z	478.293	11.5997	neg	PE(18:1(9Z)/0:0)	40778	Lipids and lipid-like molecules	Glycerophospholipids	Glycerophosphoethanolamines				58.3	95.7	M-H	C23H46NO7P	-1.61169	147987	146044	141352	150531	142894	137313	144258	51151.1	44906.8	97982.2	53422.7	30962.8	78201.8	69363.4	83433.8	123192	73256.1	206904	107260	149013	215063	190552	186329	194971	271189	141287	20715.6	77263.1	96698.8	108713	104068	113807
0.71_156.0762m/z	156.076	0.705833	pos	L-Histidine	21	Organic acids and derivatives	Carboxylic acids and derivatives	Amino acids, peptides, and analogues		**	C00135	58.1	98.2	M+H	C6H9N3O2	-3.78289	150328	158451	158013	154146	156697	152707	154368	81678.2	77813.8	156076	80313.6	82784.5	368156	122955	173168	211075	186420	197134	162638	204857	163263	177730	211811	95889.8	128837	132758	125864	189179	161626	140574	220923	154810
11.64_522.3535m/z	522.353	11.6382	pos	LysoPC(18:1(11Z))	HMDB0010385	Lipids and lipid-like molecules	Glycerophospholipids	Glycerophosphocholines		**	C04230	58.1	95.8	M+H	C26H52NO7P	-3.71239	1.86033e+07	1.70119e+07	1.67894e+07	1.72741e+07	1.73403e+07	1.6178e+07	1.71793e+07	8.37114e+06	6.46764e+06	7.15486e+06	9.44313e+06	6.30317e+06	7.99228e+06	8.27872e+06	1.07928e+07	1.32556e+07	1.22794e+07	2.58623e+07	1.2692e+07	1.73857e+07	2.09042e+07	2.42831e+07	1.52812e+07	2.31555e+07	2.4777e+07	1.83762e+07	9.02655e+06	1.30685e+07	1.45082e+07	1.61633e+07	1.38855e+07	1.85521e+07
10.05_471.3108m/z	471.311	10.046	neg	(25S)-3-oxo-cholest-1,4-dien-26-oic acid	LMST04030213	Unclassified	Unclassified	Unclassified				58	96.9	M+FA-H	C28H42O3	-1.774	674.244	586.8	684.767	420.976	534.937	640.697	1052.35	1.53558e-06	1.53558e-06	1.53558e-06	1.53558e-06	1.53558e-06	1.53558e-06	1.53558e-06	1.53558e-06	1.53558e-06	1.53558e-06	1799.15	680.767	1.53558e-06	1.53558e-06	319.877	596.796	1912.42	77.8894	2124.16	1.53558e-06	1.53558e-06	10330.1	1.53558e-06	2344.31	5365.98
0.80_104.0705m/z	104.071	0.803383	pos	Dimethylglycine	277	Organic acids and derivatives	Carboxylic acids and derivatives	Amino acids, peptides, and analogues		**	C01026	57.9	94.2	M+H	C4H9NO2	-0.752001	36735.9	38051.7	34020.8	35780.3	35324.3	33583.3	35348.5	9798.82	8448.18	16797.6	9784.78	7990.38	88566.4	42632.1	39786.8	52694.4	42855.2	37806.5	65466.1	151467	28844.5	24296.5	22982.9	42987	30936.6	42691.2	53481.2	38290.6	26168.5	15800.5	15249.1	15317.5
11.08_477.2831n	478.291	11.084	pos	LysoPE(18:2(9Z,12Z)/0:0)	HMDB0011507	Lipids and lipid-like molecules	Glycerophospholipids	Glycerophosphoethanolamines		***		57.9	97.5	M+H-H2O, M+H, M+Na	C23H44NO7P	-5.03042	1.29018e+06	1.25018e+06	1.26878e+06	1.27519e+06	1.26402e+06	1.2216e+06	1.22892e+06	35491.5	33165.1	111656	72708.5	50838.7	182941	206879	319206	534880	458787	2.39386e+06	816326	887041	2.17978e+06	2.15629e+06	2.10579e+06	1.34428e+06	1.7313e+06	1.86028e+06	194761	494007	1.82336e+06	1.808e+06	1.65043e+06	2.2396e+06
11.41_590.3455m/z	590.346	11.41	neg	LysoPC(20:3(5Z,8Z,11Z))	HMDB0010393	Lipids and lipid-like molecules	Glycerophospholipids	Glycerophosphocholines				57.9	93.4	M+FA-H	C28H52NO7P	-1.53746	93586.8	93767.5	92532.3	95733.3	96771	93530.3	94590	75916.7	60743.5	100032	98307.7	46709.9	18190.6	45859.8	55736.3	78382.8	73978.3	118164	82582.6	66695.1	161397	190126	85319.3	131139	112405	119027	35590.3	37324.7	75512.1	91326.6	76047.9	97613.6
11.59_479.2994n	480.307	11.5923	pos	LysoPE(18:1(11Z)/0:0)	HMDB0011505	Lipids and lipid-like molecules	Glycerophospholipids	Glycerophosphoethanolamines		***		57.8	96	M+H, M+Na, M+H-H2O	C23H46NO7P	-3.77192	686924	633934	622763	663778	663495	631164	639149	280067	213178	486343	260477	173799	326565	309347	440006	556792	367945	884187	457581	808848	1.00474e+06	846463	693258	777614	1.11354e+06	676398	147160	323808	482974	549138	551687	585475
0.83_116.0704m/z	116.07	0.831183	pos	L-Proline	29	Organic acids and derivatives	Carboxylic acids and derivatives	Amino acids, peptides, and analogues		**	C00148	57.7	96.7	M+H	C5H9NO2	-1.93935	1.94984e+06	1.86691e+06	1.83516e+06	1.88547e+06	1.85028e+06	1.86774e+06	1.81955e+06	750465	821719	1.33745e+06	863382	760811	6.55429e+06	911109	1.20866e+06	1.37722e+06	1.60412e+06	2.85516e+06	1.88919e+06	1.60871e+06	1.78576e+06	2.05109e+06	2.78478e+06	1.66908e+06	1.92655e+06	1.60572e+06	945129	2.04526e+06	2.0358e+06	2.50228e+06	1.57626e+06	1.65115e+06
12.36_508.3401m/z	508.34	12.3614	neg	LysoPC(17:0)	HMDB0012108	Lipids and lipid-like molecules	Glycerophospholipids	Glycerophosphocholines		***	C04230	57.7	94.8	M-H	C25H52NO7P	-1.54656	20295.9	18762.5	17383.3	19686.9	17387.4	16953.3	18503.1	2302.02	1415.38	1770.33	4209.13	1680.1	7109.37	2455.28	5056.8	11099.5	9462.49	31185.7	21119.2	27525.1	28576	30142.2	18390.4	26642.5	23871.5	25300.1	16285.5	16586.2	16982	22034.6	17206.5	19001.7
8.47_465.3073n	466.315	8.46708	pos	Glycocholic acid	HMDB0000138	Lipids and lipid-like molecules	Steroids and steroid derivatives	Bile acids, alcohols and derivatives		***	C01921	57.7	95.6	M+H, M+NH4, M+Na, M+K, M+H-H2O	C26H43NO6	-3.72716	183889	181292	185271	183852	186082	187077	184139	1.33262e+06	1.3365e+06	2.54808e+06	268541	185252	55068.8	79573.9	47244	75981	145319	5322.78	3124.57	2469.08	5925.03	3202.04	4848.81	2241.81	27076.9	242.707	3978.77	10865.5	1619.24	474.765	2842.45	2769.59
8.50_449.3125n	432.309	8.50008	pos	Deoxycholic acid glycine conjugate	HMDB0000631	Lipids and lipid-like molecules	Steroids and steroid derivatives	Bile acids, alcohols and derivatives		***	C05464	57.7	97.8	M+H-H2O, M+H, M+Na, M+K	C26H43NO5	-3.58841	519830	512312	510687	515802	512647	520889	505649	1.51317e+06	1.54301e+06	2.74779e+06	458449	317436	276246	261569	105927	283685	275390	79530.4	156500	46091.7	210657	124038	986844	77469.5	460463	160941	104420	161494	1.04348e+06	420410	832968	1.49938e+06
10.47_302.3042m/z	302.304	10.4697	pos	Sphinganine	395	Organic nitrogen compounds	Organonitrogen compounds	Amines		**	C00836	57.6	96.3	M+H	C18H39NO2	-3.98363	18601.9	18418.7	17296.5	17566.9	17124.1	18401.6	18465	10089.6	6228.1	10269.9	9059.97	3637.33	8441.02	8455.48	18373.5	22889.2	13992.3	37510.7	26833.5	19210.8	27395.6	5677.24	36334.3	43066	11811.2	7029.71	11705.2	34027.1	11671.5	14150.3	8057.51	9403.89
11.87_547.3616n	548.369	11.865	pos	LysoPC(20:2(11Z,14Z))	HMDB0010392	Lipids and lipid-like molecules	Glycerophospholipids	Glycerophosphocholines		**	C04230	57.5	94.4	M+H, M+Na	C28H54NO7P	-3.94236	672680	577441	525745	556560	530341	540841	528935	157499	114565	142469	140539	85571.5	193549	156926	332926	354316	347813	646202	314331	414798	1.07683e+06	1.12012e+06	331289	881027	887103	747049	464845	285797	475102	678183	518412	759492
5.34_193.0732n	194.08	5.335	pos	Phenylacetylglycine	4237	Organic acids and derivatives	Carboxylic acids and derivatives	Amino acids, peptides, and analogues		**	C05598	57.5	92.8	M+H-H2O, M+H	C10H11NO3	-3.49068	421354	406494	408635	405345	405378	403497	428426	53525.2	47035.2	102357	83392.9	70226.8	436641	205827	142223	85463.2	123272	496186	315814	138494	906219	419930	279338	662788	657383	762485	392734	796230	739972	367700	663703	689498
1.23_130.0495m/z	130.049	1.22653	pos	(R)-(+)-2-Pyrrolidone-5-carboxylic acid	63632	Unclassified	Unclassified	Unclassified				57.4	92.8	M+H	C5H7NO3	-3.18555	158060	149909	140322	150003	139809	132743	139247	253976	197790	163318	171630	164980	298183	114416	97643.6	107285	92241.1	222952	133757	158712	273554	118709	168510	218258	251881	224050	134672	243164	204026	245119	180109	196005
11.24_495.3306n	496.338	11.2419	pos	PC(16:0/0:0)	LMGP01050018	Lipids and lipid-like molecules	Glycerophospholipids	Glycerophosphocholines		**	C04230	57.4	92.9	M+H, M+K, M+Na, M+H-H2O	C24H50NO7P	-3.8145	4.94941e+06	4.51093e+06	4.20825e+06	4.58431e+06	4.29123e+06	4.17083e+06	4.31302e+06	679786	589160	748921	919850	639297	650006	872984	1.53049e+06	1.44206e+06	1.50789e+06	8.77203e+06	4.3599e+06	5.8746e+06	5.97656e+06	6.64548e+06	6.28178e+06	5.16e+06	5.11099e+06	7.14919e+06	4.07817e+06	6.14536e+06	5.12928e+06	6.15267e+06	4.77352e+06	6.6772e+06
3.51_312.1288m/z	312.129	3.5067	pos	N2,N2-Dimethylguanosine	HMDB0004824	Nucleosides, nucleotides, and analogues	Purine nucleosides	Unclassified		***		57.4	97.1	M+H	C12H17N5O5	-4.61984	57594.4	57456.4	56472.2	54993.8	56026.2	56205.9	56946.3	60691.3	59605.7	107267	68123	58527.8	52686.8	69400.9	53501.9	56536.4	59673.6	54003.6	61561.1	67451.4	55088	41639	46253.8	51328.7	36821.6	51000	25944.8	40789.2	46702.3	43672.3	39892.3	38211.8
11.61_546.3537m/z	546.354	11.6078	pos	PE(21:0/0:0)	LMGP02050026	Lipids and lipid-like molecules	Glycerophospholipids	Glycerophosphoethanolamines				57.3	88.9	M+Na	C26H54NO7P	1.28443	194990	159032	159102	166904	175719	156171	159660	823132	612711	723375	577451	352612	52231	215059	266409	204047	176007	73646.5	71846.5	83782.2	55284.2	73652.2	39518.9	57171.7	63760.2	51121.7	14443	25894	26144.1	28496.8	26246.1	29141.5
0.69_132.0897n	133.097	0.691967	pos	L-Ornithine	45121	Organic acids and derivatives	Carboxylic acids and derivatives	Amino acids, peptides, and analogues		**	C00077	57.2	92.1	M+H-H2O, M+H	C5H12N2O2	-1.58897	64589.9	63728.2	63103.8	64668.5	65724.8	62536.3	63691.9	33888.6	35559.3	50282.2	25675.3	26026.6	147785	55182.5	76936.7	41618	48573.6	99769.7	61423.4	45306.7	102821	74018.9	76887.7	87923.7	133510	97841.1	79979.8	54394.7	77546.7	78556.7	64651.6	65333.3
10.60_467.2994n	468.307	10.5979	pos	PC(14:0/0:0)	LMGP01050012	Lipids and lipid-like molecules	Glycerophospholipids	Glycerophosphocholines				57.2	92.3	M+H, M+Na	C22H46NO7P	-3.83328	690390	612411	637751	615929	658952	621465	617901	602175	595918	615099	758332	501928	173757	387881	499686	426526	468834	798911	665046	1.05964e+06	543082	701770	694914	620895	751029	1.07111e+06	387740	896411	746659	687050	635666	985437
11.31_614.3456m/z	614.346	11.3064	neg	PC(22:5(4Z,7Z,10Z,13Z,16Z)/0:0)	LMGP01050142	Lipids and lipid-like molecules	Glycerophospholipids	Glycerophosphocholines		**	C04230	57.2	89	M+FA-H	C30H52NO7P	-1.31184	96554.8	95729	81588.2	100959	81901.5	92437.9	82727.9	28786.8	23262.8	48550	33207.5	17387.5	21607.9	34992.6	48204.2	81499.2	89097.4	132462	92059.8	119038	160266	184962	87428.1	101589	100376	142325	62604.4	125435	84446.3	104229	73034.2	101201
5.84_246.0994n	247.107	5.84302	pos	N-Acetyl-DL-tryptophan	34535	Unclassified	Unclassified	Unclassified				57.2	92.8	M+H, M+Na, M+H-H2O	C13H14N2O3	-4.30231	23059.5	18868.9	19582.9	19303.4	22197.5	21857.8	20745.9	20217	16439	55123.9	66432.9	54823.3	15156.2	6988.3	6565.32	24360.8	20478.5	26648.5	16237.5	10313	11471.3	18258.5	31672.1	23312	25575	13646	7426.37	16084.3	24730.3	16678.6	15801.6	16230.5
10.75_541.3148n	542.322	10.7469	pos	LysoPC(20:5(5Z,8Z,11Z,14Z,17Z))	HMDB0010397	Lipids and lipid-like molecules	Glycerophospholipids	Glycerophosphocholines		**	C04230	57.1	92.5	M+H, M+Na	C28H48NO7P	-3.8241	389693	337978	328321	333494	338758	332051	338859	272371	276377	476397	471518	332422	24686.6	151251	169669	191954	181179	855322	224834	304723	567069	645557	378637	199282	250722	432760	141201	259286	295000	367954	244605	299551
10.84_493.3149n	494.322	10.8438	pos	LysoPC(16:1(9Z)/0:0)	HMDB0010383	Lipids and lipid-like molecules	Glycerophospholipids	Glycerophosphocholines		**	C04230	57.1	91.7	M+H, M+K, M+Na	C24H48NO7P	-3.84866	3.66535e+06	3.17881e+06	3.04985e+06	3.18543e+06	3.20047e+06	3.18207e+06	3.29235e+06	2.10503e+06	2.19789e+06	2.4789e+06	2.84467e+06	1.93959e+06	431709	1.59791e+06	2.01204e+06	1.64947e+06	2.03049e+06	5.58939e+06	2.72698e+06	4.82771e+06	3.44788e+06	5.08616e+06	4.79807e+06	2.48367e+06	3.25665e+06	4.15978e+06	1.60609e+06	4.1257e+06	4.50915e+06	3.75568e+06	3.66578e+06	5.85575e+06
11.51_614.3456m/z	614.346	11.5127	neg	PC(22:5(7Z,10Z,13Z,16Z,19Z)/0:0)	LMGP01050143	Lipids and lipid-like molecules	Glycerophospholipids	Glycerophosphocholines		**	C04230	57.1	88.6	M+FA-H	C30H52NO7P	-1.30844	29919.8	33891.8	31792.4	33698.7	29793.7	34172.1	32439.1	111452	79702.6	134511	90421.4	45402.3	11944.7	34944.3	41154.6	62783	63824.1	10095.1	9465.92	14655.9	12953.4	15952.9	9989.33	13697.7	10641.9	9790.22	2791.03	4377.66	3158.21	3340.57	2725.7	5627.78
11.88_592.3613m/z	592.361	11.8759	neg	PC(20:2(11Z,14Z)/0:0)	LMGP01050132	Lipids and lipid-like molecules	Glycerophospholipids	Glycerophosphocholines				57.1	88	M+FA-H	C28H54NO7P	-1.23764	52242	47500.7	47961.3	47999.8	47343.3	44917.1	45941.5	12009.8	8826.27	11427.1	11605.8	5424.51	17155.6	13731.2	27015.3	33626.8	30293.5	58842.9	30640.1	39087.5	97150.7	113440	32635.6	79131.7	81273.5	69737.4	35519.3	24261.7	35570.4	53783	37863.8	66374.1
4.33_146.0594m/z	146.059	4.3277	pos	4-formyl Indole	96392	Unclassified	Unclassified	Unclassified				57.1	92.8	M+H	C9H7NO	-4.19757	44377.6	43763.8	43657.9	41873.1	46206.8	44656.1	44111.4	19854.3	20945.8	42755.9	25227.2	21674.8	29884.2	16160.5	20313.9	25501.5	35493.8	42004.2	44269.9	39522.9	34470.9	36744.3	64852.6	59800.9	62765.5	61518.4	37100.7	66158.5	85178.5	57595.7	77596.8	68417.1
9.84_449.3123n	432.309	9.84103	pos	Chenodeoxycholic acid glycine conjugate	HMDB0000637	Lipids and lipid-like molecules	Steroids and steroid derivatives	Bile acids, alcohols and derivatives		***	C05466	57.1	94.5	M+H-H2O, M+H, M+NH4, M+K, M+Na	C26H43NO5	-3.98198	375625	370445	361759	370403	363246	370650	378096	1.34918e+06	1.38653e+06	2.31522e+06	900958	585795	252521	127037	53843.2	276904	307545	86860.9	215823	75652.3	139294	93336.6	559309	41743.4	317890	138345	118345	286771	252587	180354	202069	345848
10.45_512.2986m/z	512.299	10.4457	neg	PC(0:0/14:0)	LMGP01050073	Lipids and lipid-like molecules	Glycerophospholipids	Glycerophosphocholines				57	88.8	M+FA-H	C22H46NO7P	-1.78173	18722.1	16475.1	16109.1	16219.9	17395.2	17427.1	18269.2	17975.2	17908.5	20115.4	21545	12990.8	4696.12	11156.7	13110.5	12271.3	12240.3	23303	20380.2	25553	14500.2	20041.3	22057.7	18413.3	21541.4	27483.4	11471.1	24059.7	21017.4	17863.9	15716.6	23983
10.74_586.3144m/z	586.314	10.741	neg	PC(20:5(5Z,8Z,11Z,14Z,17Z)/0:0)	LMGP01050050	Lipids and lipid-like molecules	Glycerophospholipids	Glycerophosphocholines				57	87.7	M+FA-H	C28H48NO7P	-1.09944	83850.3	82534.2	76094.3	77595.4	77464.6	75674.4	75011.5	61766.2	64535.5	105499	105246	68537.3	5610.16	36285.1	36885.8	49535.1	40410.4	200980	65986.4	71081.1	137961	158661	100763	51047.4	67653.3	100172	26301.5	66723.9	67711.9	78774.4	54722.4	62684.5
10.99_519.3304n	542.32	10.9886	pos	PC(18:2(9Z,12Z)/0:0)	LMGP01050035	Lipids and lipid-like molecules	Glycerophospholipids	Glycerophosphocholines				57	95.6	M+Na, M+K	C26H50NO7P	-4.02507	103055	88539	102327	106517	99840.5	104498	111661	11317.4	9947.7	21937.1	19089.8	14053	8582.95	16860.9	39152.3	53742.3	54400.5	153685	71993.7	64287.1	174677	214994	122371	120228	114869	138179	38555.6	60123.6	127851	153871	117318	186935
13.65_281.2463m/z	281.246	13.6482	pos	17-HOME(9Z)	LMFA02000180	Lipids and lipid-like molecules	Fatty Acyls	Octadecanoids				57	93.5	M+H-H2O	C18H34O3	-4.01644	27804.1	26199.3	24028.4	29121.9	24944.6	28173.6	25186.9	2591.66	1843.89	3010.52	2248.74	1721.39	41056.6	13394.9	17464.3	22627.7	24880.6	28089.7	37543.2	45444.8	27581.7	15476.1	26750.4	47284.3	26194.6	33853.9	19024.1	50040.6	32615.8	60178.3	58269.8	42717.6
7.16_288.2521m/z	288.252	7.1568	pos	Prosopinine	53949	Lipids and lipid-like molecules	Sphingolipids	Sphingoid bases				57	96.5	M+H	C16H33NO3	-4.4209	3582.01	3668.74	3865.74	3185.52	3393.4	3297.78	3419.8	304.939	337.221	1350.38	1266.25	1097.06	3674.11	2044.29	2753.08	3554.71	5462.25	1341.41	5481.91	2624.35	1897.68	4208.6	2001.38	2055.76	1886.49	2942.02	522.05	466.327	1457.84	1972.59	827.526	1918.04
7.23_405.1912m/z	405.191	7.23147	neg	Prednisolone	HMDB0014998	Lipids and lipid-like molecules	Steroids and steroid derivatives	Hydroxysteroids			C07369	57	89.8	M+FA-H	C21H28O5	-1.85092	8202.01	8311.09	7839.8	8416.08	8220	8068.66	7980.06	10659.3	11596.7	18605	15518.8	10916	6303.37	13288.2	10720.2	11886.4	12985.8	2719.77	10270.9	6257.87	1786.13	3354.21	3851.19	11203.2	6903.16	3417.19	3089.9	7900.91	4480.37	10329.7	4287.35	4136.74
8.23_407.2070m/z	407.207	8.23305	neg	Cortisol	LMST02030001	Lipids and lipid-like molecules	Steroids and steroid derivatives	Hydroxysteroids		**	C00735	57	92.6	M+FA-H	C21H30O5	-1.45651	1212.7	1218.01	1119.64	1205.25	1140.01	1127.17	1167.79	1657.31	1830.3	3075.29	4404.09	3171.02	1848.89	6592.47	7967.88	2902.58	4609.89	1.53558e-06	26.2048	1.53558e-06	1.53558e-06	60.3606	1.53558e-06	1.53558e-06	1.53558e-06	1.53558e-06	1.53558e-06	1.53558e-06	1.53558e-06	1.53558e-06	1.53558e-06	1.53558e-06
0.73_112.0868m/z	112.087	0.7336	pos	Histamine	68	Organic nitrogen compounds	Organonitrogen compounds	Amines		**	C00388	56.9	92.3	M+H	C5H9N3	-1.31967	69204.6	72228.9	65816.1	68977.5	71740.8	67657.5	72559.8	254782	208046	43646.8	123071	28369	9757.61	48723.1	167334	152353	92234.1	141436	263099	80854.5	57176.6	6010.97	90598.2	100613	26385.1	2238.67	4913.21	20246.6	1091.71	1.53558e-06	887.3	1.53558e-06
0.87_279.1308n	280.138	0.872917	pos	N-(1-Deoxy-1-fructosyl)valine	HMDB0037844	Organic acids and derivatives	Carboxylic acids and derivatives	Amino acids, peptides, and analogues		***		56.9	93.6	M+H-H2O, M+H	C11H21NO7	-3.6246	201925	205986	196057	197145	198158	210457	220436	73216.8	39116.1	272253	102444	66795.7	426775	114352	132576	280905	254895	66795.6	146764	136897	34408.1	67926.8	84648.8	125973	126028	45250	52679.7	137947	601119	538033	603121	534425
1.74_283.0679m/z	283.068	1.73577	neg	Xanthosine	HMDB0000299	Nucleosides, nucleotides, and analogues	Purine nucleosides	Unclassified		***	C01762	56.9	89.4	M-H	C10H12N4O6	-1.69294	26743.2	27760.6	26977	27839.9	27122.5	26539.8	27548.2	40217.3	35169	87234.4	55044.4	38172.9	34189.7	50656.7	38512.1	33029.5	24916	27148.3	28761.4	20087.7	16127.6	19058.8	20696.5	20008	16421.9	8551.08	13949.1	13174.6	12449.4	13560.4	13164.1	11220
10.76_219.1734m/z	219.173	10.763	pos	2-Hydroxyacorenone	HMDB0030916	Organic oxygen compounds	Organooxygen compounds	Carbonyl compounds				56.9	93.2	M+H-H2O	C15H24O2	-4.08832	124883	125307	138048	147040	144245	158387	159720	132151	149799	147855	169053	206647	117304	150774	155835	160392	168306	131613	129144	154890	162444	165337	114578	127981	128232	141721	185390	137318	155522	157201	165063	182100
11.73_571.3614n	572.369	11.7328	pos	LysoPC(22:4(7Z,10Z,13Z,16Z))	HMDB0010401	Lipids and lipid-like molecules	Glycerophospholipids	Glycerophosphocholines		**	C04230	56.9	93.1	M+H, M+Na	C30H54NO7P	-4.108	282910	279046	251727	251881	242496	233237	255247	256484	193336	314647	190074	114397	70834.9	162289	284872	278902	359512	241131	202643	283995	397089	451482	148145	213732	212733	287109	149043	140680	111793	136842	114273	165533
12.55_549.3773n	550.385	12.5521	pos	LysoPC(20:1(11Z))	HMDB0010391	Lipids and lipid-like molecules	Glycerophospholipids	Glycerophosphocholines		**	C04230	56.9	92.6	M+H, M+Na	C28H56NO7P	-3.92509	172663	165301	149173	132995	130872	134398	147249	117655	80074.8	88667.1	100520	66121.3	86961.8	101558	179138	122248	111140	168095	112488	151952	183742	189042	85067.3	234940	225619	155684	92696.9	71208.1	91353	125246	94873.2	130032
2.38_327.1303n	328.138	2.38075	pos	N-(1-Deoxy-1-fructosyl)phenylalanine	HMDB0037846	Organic acids and derivatives	Carboxylic acids and derivatives	Amino acids, peptides, and analogues		***		56.9	94.3	M+H-H2O, M+H	C15H21NO7	-4.59565	321109	326767	302442	307768	305928	321000	305618	34274	10320.7	480085	63285.3	33654.7	582687	234421	283126	629735	539777	70355.8	482629	638018	29623.9	47322.7	242289	189949	168843	66157.1	110754	130929	820194	503654	634061	652364
1.78_176.0943n	177.102	1.7811	pos	Serotonin	74	Organoheterocyclic compounds	Indoles and derivatives	Tryptamines and derivatives		**	C00780	56.8	92.2	M+H-H2O, M+H	C10H12N2O	-3.85301	12510.5	11377.1	11152.1	10935.4	11197.1	10927.2	10701.6	32129.1	1700.12	5539.44	15237.8	1471.71	1362.1	6796.2	9343.88	28853.9	12745.2	6578.56	38296.3	7819.6	7796.45	2465.17	34867.5	16816.6	8792.18	3186.11	3770.19	9031.31	2303.61	3304.53	2515.02	2184.36
12.14_523.3619n	524.369	12.1447	pos	PC(18:0/0:0)	LMGP01050026	Lipids and lipid-like molecules	Glycerophospholipids	Glycerophosphocholines		**	C04230	56.8	89.7	M+H, M+K, M+Na, M+H-H2O	C26H54NO7P	-3.68805	3.18276e+06	3.1475e+06	2.9725e+06	2.94216e+06	2.81562e+06	2.92265e+06	2.96151e+06	233752	196783	266465	470618	357460	920861	390297	662640	1.20515e+06	1.35969e+06	6.06177e+06	3.58024e+06	5.36583e+06	5.56468e+06	4.89603e+06	3.24705e+06	4.13739e+06	4.23109e+06	4.81697e+06	2.92263e+06	3.37745e+06	2.25491e+06	3.06402e+06	2.19144e+06	2.5018e+06
7.66_517.0980m/z	517.098	7.66333	neg	6''-Malonylcosmosiin	HMDB0037346	Phenylpropanoids and polyketides	Flavonoids	Flavonoid glycosides				56.8	89.7	M-H	C24H22O13	-1.44152	35455.2	32796.8	34232	34645.2	34372.8	33509.3	34044.9	34866.7	36995.9	33142.1	34986	38601.9	34604.6	36625.1	37292.7	33845.9	36818.1	34299.1	33305.6	35462.1	34924.7	35832.9	33382.5	32738.6	30213	32032.5	38212.4	32340	35191.4	33825.6	35456.4	34790.2
0.82_161.0682n	162.075	0.817283	pos	L-2-Aminoadipic acid	3271	Organic acids and derivatives	Carboxylic acids and derivatives	Amino acids, peptides, and analogues		**	C00956	56.7	92.6	M+H-H2O, M+H	C6H11NO4	-3.7662	150444	145989	140848	155948	154028	151417	143062	72669.8	62607.8	180019	67874.8	51407.8	209730	552887	325529	210660	230690	80147.8	117923	56446.9	46449	56160.5	321414	93735.9	81682.5	66138.3	284856	241317	196190	265148	153251	174940
4.50_261.1433m/z	261.143	4.50432	pos	gamma-Glutamylleucine	HMDB0011171	Organic acids and derivatives	Carboxylic acids and derivatives	Amino acids, peptides, and analogues		***		56.7	91.3	M+H	C11H20N2O5	-4.41668	39129.3	36049.2	38693.6	37086.2	38613.4	39648.3	38892	26064.6	17256.4	45779.7	21818.7	16043.6	147576	19508.4	19540.9	30029.8	14359.7	62156.1	54230.5	32106.7	28739.9	47162.4	49667.7	19564.2	15051	28357.1	23465.5	36834.1	18932.7	22755	16731.6	17358.9
11.10_612.3298m/z	612.33	11.1039	neg	LysoPC(22:6(4Z,7Z,10Z,13Z,16Z,19Z))	HMDB0010404	Lipids and lipid-like molecules	Glycerophospholipids	Glycerophosphocholines		**	C04230	56.6	85.4	M+FA-H	C30H50NO7P	-1.51496	555985	580452	565625	521281	517447	548969	548036	456645	383933	657395	486558	303462	99828.3	284810	312622	421113	632467	691167	556137	657213	703585	722845	556863	547794	635053	731759	314162	542467	427799	513252	469162	520872
7.17_190.0855m/z	190.085	7.17377	pos	3-Indolepropionic acid	6602	Organoheterocyclic compounds	Indoles and derivatives	Indolyl carboxylic acids and derivatives				56.6	91.8	M+H	C11H11NO2	-4.24472	2887.91	2679.24	2751.61	2740.68	2791.14	2927.59	2802.49	395.672	551.827	406.477	244.64	198.844	85.0116	141.679	399.352	91.1082	829.306	1641.8	895.495	65.4291	2559.89	543.504	1249.74	3225.57	4927.4	9087.08	991.231	2872.81	12721.7	9118.65	5778.52	15580.3
4.60_784.1494m/z	784.149	4.5979	neg	FAD	HMDB0001248	Nucleosides, nucleotides, and analogues	Flavin nucleotides	Unclassified		***	C00016	56.5	86	M-H	C27H33N9O15P2	-0.615231	43816.3	44265.6	42988.8	44733.9	45165.9	42238.6	46880	16364.5	16880.4	18498.6	18517	11526.1	120969	48312	72858.1	113049	134131	28695.6	39959.7	35645.1	34481.5	39023.7	21411.9	25607	25255.8	24729.4	31543.5	27599.7	21367.1	30648.4	23335.7	24647.3
9.72_426.3197m/z	426.32	9.72247	pos	Cholic acid	HMDB0000619	Lipids and lipid-like molecules	Steroids and steroid derivatives	Bile acids, alcohols and derivatives		***	C00695	56.5	92.2	M+NH4	C24H40O5	-4.26711	18060.1	16183.1	16600.4	18690.6	17291.4	18237.4	17162.3	2313.07	2553.21	82033.2	1.53558e-06	1.53558e-06	15061.2	7756.3	34652.2	4919.7	4071.02	65625.9	13360.5	8121.9	20333	18554.9	7249.19	5512.87	23008	553.832	119.304	16961.8	701.257	6305.57	3146.37	607.244
1.47_293.1462n	294.153	1.46603	pos	N-(1-Deoxy-1-fructosyl)isoleucine	HMDB0039780	Organic acids and derivatives	Carboxylic acids and derivatives	Amino acids, peptides, and analogues		***		56.4	89.1	M+H-H2O, M+H	C12H23NO7	-4.10077	914803	903959	863270	859315	874757	866853	888317	136186	54696.5	661996	280307	171653	1.57014e+06	315457	491258	884839	847624	311660	1.32922e+06	1.60739e+06	179835	303053	561249	749992	703592	359321	393993	780464	2.46173e+06	2.41012e+06	2.34179e+06	1.96611e+06
11.11_519.3306n	520.338	11.1136	pos	2-linoleoyl-sn-glycero-3-phosphocholine	HMDB0062711	Lipids and lipid-like molecules	Glycerophospholipids	Glycerophosphocholines				56.4	87.4	M+H, M+Na, M+H-H2O	C26H50NO7P	-3.72457	2.02307e+07	1.94452e+07	1.85671e+07	1.80501e+07	1.84524e+07	1.79414e+07	1.82599e+07	1.19493e+06	1.14008e+06	1.99683e+06	2.27575e+06	1.57487e+06	3.45302e+06	4.85304e+06	6.7417e+06	1.01285e+07	1.00182e+07	3.62171e+07	1.33444e+07	1.20529e+07	3.40175e+07	3.63167e+07	2.48011e+07	2.2792e+07	2.24777e+07	2.52673e+07	8.14971e+06	1.34392e+07	2.43121e+07	2.5937e+07	2.11924e+07	3.32832e+07
11.24_552.3299m/z	552.33	11.2378	neg	PC(17:1(10Z)/0:0)	LMGP01050002	Lipids and lipid-like molecules	Glycerophospholipids	Glycerophosphocholines				56.4	86.1	M+FA-H	C25H50NO7P	-1.4798	43956.7	39909.7	41160.8	41701.1	43149.5	42892.8	41621.9	27275.3	23849	30711.1	34355.7	18178.2	10160.8	31645.9	36692.1	39545.6	43304.4	55232.8	26191.7	31826.5	52729.8	58273.1	27199.8	47350	54041.6	38952.6	14236.3	26331	42536.1	53066.2	43374.9	69444.4
11.40_495.3306n	496.338	11.404	pos	LysoPC(0:0/16:0)	HMDB0240262	Lipids and lipid-like molecules	Glycerophospholipids	Glycerophosphocholines		***		56.4	87.4	M+H, M+Na, M+H-H2O	C24H50NO7P	-3.78724	3.90085e+07	3.57941e+07	3.57785e+07	3.57464e+07	3.64599e+07	3.40075e+07	3.64576e+07	7.23471e+06	6.55806e+06	7.53026e+06	1.0219e+07	7.06882e+06	7.18499e+06	9.39286e+06	1.48609e+07	1.4328e+07	1.41124e+07	6.25575e+07	3.59845e+07	4.48368e+07	4.78012e+07	5.21066e+07	3.86358e+07	3.89645e+07	3.9534e+07	4.89128e+07	3.34934e+07	4.9819e+07	4.54118e+07	4.99862e+07	4.14936e+07	5.72801e+07
7.69_318.2182n	301.215	7.68613	pos	15R-HEPE	LMFA03070037	Lipids and lipid-like molecules	Fatty Acyls	Eicosanoids				56.4	91.5	M+H-H2O, M+H	C20H30O3	-3.95825	9483.35	9580.03	9952.58	10904	9688.88	10866.9	10251	2142.82	1738.82	6819.03	2642.73	1968.45	14247.3	54529	52098.1	43261.4	46439	2089.72	9376.67	9043.72	2853.12	3469.03	972.992	1504.14	1863.89	3638.6	4852.67	4069.76	546.6	970.287	2257.78	1008.11
11.65_481.3514n	482.359	11.6535	pos	PC(O-16:0/0:0)	LMGP01060010	Lipids and lipid-like molecules	Glycerophospholipids	Glycerophosphocholines				56.3	88.1	M+H, M+Na	C24H52NO6P	-3.71246	672540	640890	655367	635754	619263	587948	630389	160819	118174	160694	174572	120473	170853	148082	190181	201872	187861	777727	872560	846578	544275	519229	1.10632e+06	936149	888581	1.01079e+06	1.06914e+06	1.21983e+06	944786	1.21351e+06	785562	1.1377e+06
12.10_481.3150n	482.322	12.0953	pos	LysoPE(0:0/18:0)	HMDB0011129	Lipids and lipid-like molecules	Glycerophospholipids	Glycerophosphoethanolamines				56.3	90.9	M+H, M+Na	C23H48NO7P	-3.78336	38841	36130	38662.3	37603.9	36101	35422.5	37522	8145.5	5299.55	13152	13401	8351.19	9172.88	5335.78	7813.52	10986.2	8563.75	86952.8	55872.5	68850.2	74522.7	57144.3	54174.1	43282.4	61522.5	59713.6	24883.1	42323.2	30653.4	52746.8	35995.4	44325.3
12.57_594.3770m/z	594.377	12.5685	neg	PC(20:1(9Z)/0:0)	LMGP01050047	Lipids and lipid-like molecules	Glycerophospholipids	Glycerophosphocholines				56.3	88.8	M+FA-H	C28H56NO7P	-1.21022	9024.59	7452.85	8071.12	8287.62	7315.55	7507	7875.53	5033.27	3222.03	4289.6	5958.9	2363.05	4498.4	5273.85	9182.94	8453.98	6096.67	9549.93	5902.03	7977.37	11942.9	11583	5803.58	13525.9	14590.3	6936.99	4256.29	4204.44	4444.35	7947.94	4447.66	6462.57
5.20_308.0771m/z	308.077	5.20065	neg	Acetaminophen glucuronide	HMDB0010316	Organic oxygen compounds	Organooxygen compounds	Carbohydrates and carbohydrate conjugates				56.3	86.8	M-H2O-H	C14H17NO8	-1.45933	6249.68	5987.09	6108.41	5981.6	6133.62	5813.75	6449.31	117.518	1.53558e-06	143.981	18.4135	21.3283	10239.6	688.55	1612.01	1605.22	2014.78	8042.79	7035.32	72.8377	21792	5069.94	5106.04	3634.66	11312.1	20741.9	2594.27	7422.91	9477.05	1772.83	7498.03	8993.44
0.76_257.1018n	296.065	0.761583	pos	Glycerophosphocholine	HMDB0000086	Lipids and lipid-like molecules	Glycerophospholipids	Glycerophosphocholines		***	C00670	56.2	88.8	M+Na, M+K	C8H20NO6P	-4.06222	932913	1.00854e+06	887710	850616	871175	911672	1.00489e+06	628175	385358	394113	307885	191907	2.84748e+06	511553	1.03702e+06	1.06269e+06	1.31302e+06	1.01307e+06	533127	466616	611252	642980	1.10522e+06	1.15429e+06	882822	516763	568293	1.27145e+06	1.17106e+06	1.72361e+06	1.00212e+06	1.07762e+06
0.85_348.0689m/z	348.069	0.845083	pos	Adenosine 3'-monophosphate	63401	Nucleosides, nucleotides, and analogues	Ribonucleoside 3'-phosphates	Unclassified		**	C01367	56.2	94.6	M+H	C10H14N5O7P	-4.22028	53136.7	44779.8	59604.5	53322.9	53727.5	58394.3	55199.1	450953	537566	32689.5	3307.99	71848.8	1.53558e-06	5000.66	28566.2	1.53558e-06	93119.7	38181.7	29810.4	17886.4	24589.5	1277.47	7894.28	1.53558e-06	1.53558e-06	1.53558e-06	20269.9	69951.8	4704.11	54312.3	4760.95	83222.7
1.27_123.0437m/z	123.044	1.26818	pos	4-Hydroxybenzaldehyde	62451	Organic oxygen compounds	Organooxygen compounds	Carbonyl compounds		**	C00633	56.2	86.6	M+H	C7H6O2	-2.62537	389836	389081	367787	373527	359736	354537	365876	280329	301085	335078	259686	287172	837697	382598	395547	437191	458960	435301	373628	349539	343393	427940	396496	356304	355787	372158	363607	351276	410504	381503	375286	369131
10.81_498.3197m/z	498.32	10.8109	neg	PC(O-14:0/0:0)	LMGP01060007	Lipids and lipid-like molecules	Glycerophospholipids	Glycerophosphocholines				56.2	83.5	M+FA-H	C22H48NO6P	-0.877073	27084.3	26615.7	28755.1	26534.7	23858.4	27217.5	24630.8	4655.3	3717.45	5386.12	5503.62	3155.48	12343.5	5295.07	7723.87	10352.2	9496.21	37680.3	36926.9	31650.5	26670.6	28369.6	47648.1	54007.7	54692.5	58866.5	15872.5	37639.8	35406.2	53599.4	27026.4	39758.1
11.13_543.3302n	544.337	11.1282	pos	PC(20:4(5Z,8Z,11Z,14Z)/0:0)	LMGP01050048	Lipids and lipid-like molecules	Glycerophospholipids	Glycerophosphocholines		**	C04230	56.2	87.3	M+H, M+Na	C28H50NO7P	-4.19533	7.34729e+06	7.02608e+06	6.72008e+06	6.55912e+06	6.63519e+06	6.51289e+06	6.65062e+06	7.2834e+06	7.17139e+06	1.06789e+07	8.87419e+06	6.17448e+06	1.00219e+06	5.70963e+06	5.55056e+06	7.4129e+06	9.11181e+06	9.13684e+06	8.82774e+06	8.26166e+06	1.00661e+07	1.09055e+07	3.68783e+06	5.49474e+06	7.19211e+06	7.25644e+06	4.38876e+06	4.56026e+06	2.76082e+06	4.11481e+06	3.95357e+06	3.47502e+06
11.62_590.3456m/z	590.346	11.6166	neg	LysoPC(20:3(8Z,11Z,14Z))	HMDB0010394	Lipids and lipid-like molecules	Glycerophospholipids	Glycerophosphocholines				56.2	84.5	M+FA-H	C28H52NO7P	-1.3778	21009.2	18996.7	17960.6	19294.9	19677.8	18197.3	18744.4	72445.4	64467.6	78134.2	66757	35603.9	4497.48	27559.8	26389.9	24427.1	17101.4	7734.89	8129.04	7795.53	4505.93	7702.89	3816.77	6442.17	8202.91	4746.62	809.224	2119.05	2331.52	1996.93	2108.93	2202.54
11.89_552.3664m/z	552.366	11.8934	neg	LysoPC(P-18:0)	HMDB0013122	Lipids and lipid-like molecules	Glycerophospholipids	Glycerophosphocholines		**	C04230	56.2	85.2	M+FA-H	C26H54NO6P	-1.27724	63680.7	56282.3	57479.1	63825.6	54164.6	55430.3	56115.4	17637.3	12797.9	15944.2	23419.5	12098.5	19281.3	20319.3	23432.7	28043.1	24748	81778.3	95989.3	89365.8	76181.3	69642.5	63608.8	104752	109633	87233.9	73430.2	87584.5	54288.5	84451.8	58656	82492.8
12.31_481.3150n	482.322	12.3076	pos	LysoPE(18:0/0:0)	HMDB0011130	Lipids and lipid-like molecules	Glycerophospholipids	Glycerophosphoethanolamines		***		56.2	87.4	M+H, M+Na, M+H-H2O	C23H48NO7P	-3.87724	382112	379816	355155	399300	363544	366456	393422	118783	86819.8	131108	153467	99894.7	121042	72335.7	103312	141732	118759	625405	449647	606754	586423	470544	444395	362230	517262	503827	219173	401256	352481	527811	409988	474720
13.05_219.1734m/z	219.173	13.0507	pos	Acorusnol	HMDB0030920	Lipids and lipid-like molecules	Prenol lipids	Sesquiterpenoids				56.2	93.8	M+H-H2O	C15H24O2	-4.07801	78887.2	81479.5	77069.6	75159.8	73299.4	75368.1	76281.1	103495	94953.5	86136.6	86561.6	105133	102800	92567.1	112482	83691.4	80600	80763.3	70666.3	77301.3	75497	71961.5	67607	66559.2	65560.8	70305.5	92672.4	84074.6	89105.3	82256.1	82523.1	86908.2
9.32_272.2572m/z	272.257	9.32267	pos	Palmitoleic acid	HMDB0003229	Lipids and lipid-like molecules	Fatty Acyls	Fatty acids and conjugates		**	C08362	56.2	88.6	M+NH4	C16H30O2	-4.68568	22832.3	24433.7	23898	23025.7	23170.8	23961.6	25389.3	16904.1	13527.6	15954.8	18800.3	21997.1	19394.1	15483.2	15729.8	20890.3	19851.7	21225.9	16335.4	20232	21389.4	18122.2	16082.6	14795	15470.2	25327.4	19997.4	17703.5	16169.9	13332	16746.6	16936.7
10.72_562.3143m/z	562.314	10.7236	neg	LysoPC(18:3(6Z,9Z,12Z))	HMDB0010387	Lipids and lipid-like molecules	Glycerophospholipids	Glycerophosphocholines		**	C04230	56.1	83.8	M+FA-H	C26H48NO7P	-1.50142	124255	123333	113388	115469	111430	109587	113530	24115.5	25400.4	50270.5	36297.8	21481.1	10866.6	37592.6	51824.8	74325.1	76033.1	229381	61961.7	82848.6	211290	265857	175231	127472	134117	173735	37425.5	86671.8	146002	152119	128107	178066
12.05_535.3618n	536.369	12.0472	pos	PC(19:1(9Z)/0:0)	LMGP01050130	Lipids and lipid-like molecules	Glycerophospholipids	Glycerophosphocholines				56.1	89.7	M+H, M+Na	C27H54NO7P	-3.71392	83464.5	72570.3	63160.6	67420.7	70917.1	65029.9	65659.2	44170.6	30162.2	34296.1	43803	27450.5	34970.4	57872.4	76902.7	72307.5	58437.5	74255.2	38796.2	50740.7	90061.3	104438	29755.7	85556.6	108637	56965	37399.2	22813.9	43811.6	87427.5	59674.4	84281.8
12.35_523.3619n	524.369	12.353	pos	LysoPC(0:0/18:0)	HMDB0011128	Lipids and lipid-like molecules	Glycerophospholipids	Glycerophosphocholines				56.1	85.6	M+H, M+K, M+Na, M+H-H2O	C26H54NO7P	-3.699	2.32593e+07	2.22711e+07	2.169e+07	2.0729e+07	2.09204e+07	2.23114e+07	2.03304e+07	3.57829e+06	2.27999e+06	2.89763e+06	5.09085e+06	3.48175e+06	8.98341e+06	4.32905e+06	6.57526e+06	1.03287e+07	1.17702e+07	3.53546e+07	2.26107e+07	3.29687e+07	3.15826e+07	3.15207e+07	1.9324e+07	2.59845e+07	2.60312e+07	2.99723e+07	2.02074e+07	2.24769e+07	1.82387e+07	2.5796e+07	1.78416e+07	1.95937e+07
3.06_219.1097n	220.117	3.06382	pos	Pantothenic Acid	241	Organic oxygen compounds	Organooxygen compounds	Alcohols and polyols		**	C00864	56.1	87	M+H, M+Na, M+H-H2O	C9H17NO5	-4.25875	668909	669731	641857	624353	650174	625411	631105	701231	629650	1.42282e+06	2.35905e+06	2.08356e+06	558513	593316	419918	777316	782677	485139	519700	466245	334506	356700	606378	607772	521236	486088	264860	469156	459998	346977	328845	364138
8.98_499.2949n	482.292	8.97623	pos	5β-CHOLANIC ACID-3α, 12α-DIOL N-(2-SULPHOETHYL)-AMIDE	44688	Unclassified	Unclassified	Unclassified				56.1	94.1	M+H-H2O, M+K, M+NH4, M+Na, M+H	C26H45NO6S	-3.75279	131129	129180	133433	135295	134151	135563	137520	256603	267447	749287	237030	160397	11268.3	10834.8	6941.38	71568.8	60700.9	162943	74982.2	99168.5	113070	53143	239892	28522.9	172581	46802.1	9688.91	228354	111061	53630.3	24935.6	110376
13.49_304.2389n	305.246	13.4891	pos	Arachidonic acid	HMDB0001043	Lipids and lipid-like molecules	Fatty Acyls	Fatty acids and conjugates		***	C00219	56	88.7	M+H-H2O, M+H	C20H32O2	-4.35711	92765.5	91016.8	84080.6	75288.7	72026.8	84567.2	68274.4	103962	72842	59077.8	87721	61039	118288	112916	84074.7	125465	150231	85313.8	80147.9	108173	73367.8	72245.3	47728.9	68678	65771	55342.6	66610.2	59294.6	21458.2	41047.1	68591.4	25056.8
2.17_297.1067n	296.099	2.16607	neg	2-Methylguanosine	58332	Nucleosides, nucleotides, and analogues	Purine nucleosides	Unclassified				56	86.8	M-H, M+FA-H	C11H15N5O5	-2.24088	17624.1	17461.9	17680.2	18116.7	18077.1	17253.2	17850.8	14892.2	14646.4	27882.4	15506.8	11267.9	15249.6	19939.7	15906.1	20213.3	19347.1	18188.9	24947.9	24746	15100.2	14413.9	18541.5	17792.5	14771.5	14162.2	10465.4	12721.5	10890.8	11111	11849.4	8642.76
2.62_253.0920m/z	253.092	2.62262	pos	Deoxyinosine	3383	Nucleosides, nucleotides, and analogues	Purine nucleosides	Purine 2'-deoxyribonucleosides		**	C05512	56	88.8	M+H	C10H12N4O4	-4.54725	25676.6	26290.9	26793.6	26357.4	25525.4	26041.8	25995.7	7703.26	6837.7	7940.27	2664.17	2259.4	762.756	3006.42	2861.39	14157.5	5210.36	14524.9	132037	96746.2	17828.1	10730.9	26201.7	23617.4	6699.29	16271.5	25176.9	25068.1	29883.7	29918.5	42112.1	47482
8.01_449.3124n	432.309	8.00678	pos	Glycoursodeoxycholic acid	HMDB0000708	Lipids and lipid-like molecules	Steroids and steroid derivatives	Bile acids, alcohols and derivatives		***		56	91.9	M+H-H2O, M+H	C26H43NO5	-3.84212	18840.8	17129.6	17831.7	16787.4	15332.4	19163.3	17594.8	5781.92	5834.21	26973.6	7692.37	4407.66	3486.78	1198.57	282.149	4980.08	3279.16	696.115	704.846	1.53558e-06	14938.4	4357.43	62427.9	8417.79	18287.1	22502.1	4375.36	15055.9	43818.2	14495.8	73841.2	80597.3
10.52_379.2471n	380.254	10.5193	pos	Sphingosine-1-phosphate	3891	Lipids and lipid-like molecules	Sphingolipids	Phosphosphingolipids		**	C06124	55.9	88.7	M+H, M+Na, M+H-H2O	C18H38NO5P	-4.43521	141093	153078	154762	166208	154208	161826	161635	40118.6	30523.3	28696.4	48030.6	30976.5	17795.5	31374.6	41899.7	40849.1	53354.1	294861	184880	254618	260444	157047	113197	151518	224774	203756	134535	145026	131267	177817	102718	218212
11.14_588.3298m/z	588.33	11.1354	neg	PC(0:0/20:4(5Z,8Z,11Z,14Z))	LMGP01050121	Lipids and lipid-like molecules	Glycerophospholipids	Glycerophosphocholines				55.9	82.2	M+FA-H	C28H50NO7P	-1.70727	1.27196e+06	1.27285e+06	1.20686e+06	1.27609e+06	1.08442e+06	1.22082e+06	1.12132e+06	1.18432e+06	1.05415e+06	1.83324e+06	1.4699e+06	982181	158453	861199	991857	1.31084e+06	1.56844e+06	1.45165e+06	1.63774e+06	1.45731e+06	1.60371e+06	1.86736e+06	652232	1.10444e+06	1.34167e+06	1.18285e+06	566363	707497	407588	648962	664702	470389
12.88_303.2305m/z	303.23	12.8783	pos	20-Hydroxyeicosatetraenoic acid	HMDB0005998	Lipids and lipid-like molecules	Fatty Acyls	Fatty acids and conjugates		**	C14748	55.9	89.2	M+H-H2O	C20H32O3	-4.32413	21863	19550.8	18771	20639.1	22409.2	18101	20291.7	12387.7	8787.52	11557.9	13937.5	12135	46299.9	21020.6	24355.3	21424.9	26289.8	26592.6	38066.3	28016.6	29445.5	21279.4	14747.8	12232.3	13538.3	22560.3	7412.11	17449.5	9011.42	14498.3	14969.1	9963.76
5.99_425.2178m/z	425.218	5.98868	neg	[6]-Gingerdiol 3,5-diacetate	HMDB0040568	Lipids and lipid-like molecules	Fatty Acyls	Fatty alcohol esters				55.9	83.6	M+FA-H	C21H32O6	-0.870826	3627.74	3365.87	3399.08	3663.17	3405.8	3377.31	3532.39	1.53558e-06	33.5139	279.371	175.696	1.53558e-06	623.865	1861.21	2398.37	2605.21	2802.57	2575.65	17243.2	15502.2	2907.22	2885.25	3400.57	5516.66	2528.84	3179.8	4839.33	5352.21	2429.82	4870.47	2308.87	3492.17
0.79_147.0527n	148.06	0.789483	pos	L-Glutamate	19	Organic acids and derivatives	Carboxylic acids and derivatives	Amino acids, peptides, and analogues		**	C00025	55.8	84.7	M+H-H2O, M+H	C5H9NO4	-2.84038	314497	307499	288670	305201	302442	302244	303029	433437	442964	396919	487389	437231	629552	429708	243346	264221	483755	323545	356614	243342	254114	245404	259979	348426	278046	248192	277261	458770	248499	338601	242240	209476
11.12_564.3298m/z	564.33	11.1196	neg	PC(18:2(2E,4E)/0:0)	LMGP01050034	Lipids and lipid-like molecules	Glycerophospholipids	Glycerophosphocholines				55.8	82.1	M+FA-H	C26H50NO7P	-1.65068	3.63068e+06	3.68434e+06	3.48187e+06	3.52324e+06	3.15912e+06	3.46976e+06	3.30156e+06	193233	174950	344314	363221	250698	558217	779876	1.24407e+06	1.87214e+06	1.87612e+06	5.90029e+06	2.6594e+06	2.22417e+06	5.67333e+06	6.69375e+06	4.66592e+06	4.61551e+06	4.55644e+06	4.45805e+06	1.31485e+06	2.25848e+06	3.92315e+06	4.55914e+06	3.72038e+06	4.56252e+06
4.92_195.0870m/z	195.087	4.91718	pos	Caffeine	1455	Organoheterocyclic compounds	Imidazopyrimidines	Purines and purine derivatives		**	C07481	55.8	92	M+H	C8H10N4O2	-3.58337	39506.8	36493	35717	34974.4	36156.9	35433.4	35359.3	14531.5	7410.93	38459.4	38848	14933.5	55017.9	10159.6	77238.2	9300.46	11675.4	147345	7194.07	10453.3	75420.9	84752.2	74185.9	8978.89	8680.09	8583.64	10166.9	65353.6	5946.41	3774.93	4346.15	3620.02
7.94_409.2227m/z	409.223	7.94008	neg	Dihydrocortisol	HMDB0003259	Lipids and lipid-like molecules	Steroids and steroid derivatives	Hydroxysteroids		**	C05471	55.8	84.4	M+FA-H	C21H32O5	-1.42722	82585.7	82651.9	79921.6	81967.3	81869.5	80662.2	81035.6	52475.2	55189.8	82532.2	97552	69254.2	171030	408992	353608	347882	366904	12749.9	41715.7	41772.1	13244.6	26584.5	3086.6	5469.07	6780.62	7270.44	5199.99	7718.72	904.428	3132.28	2915.97	568.306
8.04_585.2685m/z	585.268	8.04	pos	Bilirubin	HMDB0000054	Organoheterocyclic compounds	Tetrapyrroles and derivatives	Bilirubins		**	C00486	55.8	88.6	M+H	C33H36N4O6	-3.94143	28812.4	35206.9	34878.8	34359.7	35870.4	35157.1	34785.5	1.53558e-06	1665.89	1483.57	349.362	1.53558e-06	135.429	16559.9	1469.03	6039.71	7099.01	24503.8	26309.9	13933.1	12349.6	5300.52	27281.7	29191	11466.1	13275.2	1.53558e-06	37901.9	28783.7	23301.6	24595.7	11120.5
10.68_476.2753m/z	476.275	10.6809	pos	LysoPE(0:0/16:0)	HMDB0011473	Lipids and lipid-like molecules	Glycerophospholipids	Glycerophosphoethanolamines				55.7	83.2	M+Na	C21H44NO7P	1.26464	27050.2	26397.2	28036.4	26690.5	25481	28257.7	27002.4	996.799	1158.13	7719.04	1501.73	1329.76	1992.55	10040.3	12367.2	18110.9	15401.8	46363	16148.3	20761.9	58841.1	52016.9	45897.4	24732.8	39516.3	43728.3	4649.19	8571.69	30765.2	30931.1	37783.6	43727.5
2.72_309.1087m/z	309.109	2.71778	neg	gamma-Glutamyltyrosine	HMDB0011741	Organic acids and derivatives	Carboxylic acids and derivatives	Amino acids, peptides, and analogues				55.7	83.9	M-H	C14H18N2O6	-1.60611	11992.5	11639.4	11969.6	11895.3	11624.6	12097.6	12103	5052.66	2761.25	9121.79	2919.41	1558.98	72774.5	5733.93	6551.05	11145.8	6622.61	16061.2	16633.8	7347.14	9196.04	21954.9	13515.2	8708.57	5519.36	7154.47	3715.29	3418.74	4896.87	4790.72	4685.08	4896.88
6.85_288.2157m/z	288.216	6.84952	pos	(±)-Octanoylcarnitine	85173	Unclassified	Unclassified	Unclassified				55.7	84.9	M+H	C15H29NO4	-4.27653	8876.09	7925.75	7771.27	8096.23	8273.87	8558.7	8658.07	940.5	1194.68	5543.73	453.284	269.194	14190.6	7830.67	4607.32	6505.23	4826.74	6061.49	10092.7	11757.9	7303.79	8222.89	10864.8	7443.19	7689.68	7052.19	8644.2	13339.5	10077.4	10383.4	12521.3	9232.08
7.62_499.2948n	500.302	7.61778	pos	Taurochenodesoxycholic acid	HMDB0000951	Lipids and lipid-like molecules	Steroids and steroid derivatives	Bile acids, alcohols and derivatives		***	C05465	55.7	92.2	M+H, M+Na, M+NH4, M+K, M+H-H2O	C26H45NO6S	-3.87968	147258	146182	159625	166706	167030	167930	165868	136743	136388	414779	73742.9	45903.5	5733.2	12194.8	8719.05	36192.3	24994.8	221720	63087.2	39898.3	168357	85813.3	473934	57318.1	243747	80639.2	6278.51	358667	349580	119207	105955	456001
8.41_528.2630m/z	528.263	8.40578	neg	Glycochenodeoxycholate-3-sulfate	HMDB0002497	Lipids and lipid-like molecules	Steroids and steroid derivatives	Bile acids, alcohols and derivatives		***		55.7	86.1	M-H	C26H43NO8S	-1.32996	54315.3	50609.5	51401.5	53419.8	50651.2	50738.4	49878.3	49636.7	50594.2	178711	67909.7	44831.9	68018.6	100840	36100.9	201103	144184	12092.1	6393.33	3812.85	15393.5	7547.18	8753.18	13757.3	28349.8	68094.9	66330.2	141180	6766.76	5442.24	11110.2	9222.56
1.38_132.1014m/z	132.101	1.38095	pos	L-Isoleucine	23	Organic acids and derivatives	Carboxylic acids and derivatives	Amino acids, peptides, and analogues		**	C00407	55.6	88.5	M+H	C6H13NO2	-3.48351	2.4744e+06	1.94253e+06	1.88369e+06	1.91518e+06	1.9108e+06	1.86747e+06	1.88506e+06	384227	409370	726661	600834	507530	1.06651e+06	1.40555e+06	1.11211e+06	749086	1.21214e+06	2.24141e+06	3.01657e+06	2.57913e+06	2.01474e+06	2.39961e+06	2.5873e+06	2.32003e+06	1.94397e+06	2.64819e+06	3.27716e+06	3.21715e+06	2.01616e+06	2.48059e+06	1.86266e+06	1.47526e+06
11.87_219.1734m/z	219.173	11.865	pos	Tuberonone	HMDB0039688	Lipids and lipid-like molecules	Prenol lipids	Sesquiterpenoids				55.6	88	M+H-H2O	C15H24O2	-4.05227	60586	61446.9	62082.6	62286.4	63765.2	66820.2	65316.1	72739.8	76941.7	65337	75576.3	90259.6	65318.5	73651.6	75645.5	69949.1	75046.5	60202	62705.8	70343	71120.1	67549.4	54712.6	55082.4	55889.6	62917.1	79852.7	68846.8	72488.1	70767.8	71868	78438.3
13.57_264.2441n	282.278	13.5679	pos	2E,13Z-Octadecadienal	LMFA06000234	Lipids and lipid-like molecules	Fatty Acyls	Fatty aldehydes				55.6	85.2	M+H, M+NH4, M+H-H2O	C18H32O	-4.52606	3.3951e+06	3.23795e+06	3.2324e+06	3.1646e+06	3.47896e+06	2.92502e+06	3.11518e+06	3.43234e+06	2.58006e+06	3.37211e+06	4.16663e+06	3.31046e+06	4.65227e+06	4.5699e+06	2.96839e+06	4.7148e+06	2.60687e+06	1.7002e+06	3.48331e+06	3.89934e+06	4.1463e+06	4.29747e+06	3.62993e+06	3.89388e+06	914340	4.26788e+06	4.47264e+06	3.57432e+06	2.68671e+06	1.95199e+06	3.3318e+06	2.78388e+06
6.41_176.0699m/z	176.07	6.40575	pos	Indoleacetic acid	HMDB0000197	Organoheterocyclic compounds	Indoles and derivatives	Indolyl carboxylic acids and derivatives		***	C00954	55.6	85.5	M+H	C10H9NO2	-4.09629	6872.54	7387.32	7325.71	7321.9	7387.35	7297.09	6975.76	2413.84	3071.4	8791.63	2778.45	2174.27	3877.43	2831.35	3345.05	2410.09	2692.33	3036.24	2402.88	2207.65	22106.7	2891.85	4055.37	10520.5	7162.6	19257.8	3726.86	30878.5	10369.2	13759.4	8235.08	11656.5
8.13_227.1280m/z	227.128	8.1294	neg	Traumatic acid	HMDB0000933	Lipids and lipid-like molecules	Fatty Acyls	Fatty acids and conjugates		***	C16308	55.6	86	M-H	C12H20O4	-3.70067	3566.76	3692.11	3579.72	3432.17	3718.5	3519.62	3838.98	2025.39	2229.13	2055.73	1841.52	2347.13	3219.55	2684.71	3216.91	2247.28	3477.48	2489.18	3597.18	3078.6	3179.33	2594.58	5582.75	11029.5	3182.86	5705.05	5974.67	5396.38	3475.75	3266.67	5578.61	4461
11.65_566.3455m/z	566.346	11.6504	neg	PC(18:1(9Z)/0:0)	LMGP01050032	Lipids and lipid-like molecules	Glycerophospholipids	Glycerophosphocholines				55.5	80.6	M+FA-H	C26H52NO7P	-1.5972	2.12036e+06	1.95303e+06	2.0354e+06	2.21752e+06	2.02524e+06	1.97727e+06	2.0949e+06	846306	743691	857596	1.18715e+06	676065	925408	1.0279e+06	1.26834e+06	1.77138e+06	1.5472e+06	3.11165e+06	1.67743e+06	2.0827e+06	2.82776e+06	3.23682e+06	2.08535e+06	3.18792e+06	3.55625e+06	2.31983e+06	1.21139e+06	1.47152e+06	1.83926e+06	1.97129e+06	1.64347e+06	2.13283e+06
13.29_459.2488m/z	459.249	13.2857	pos	1-arachidonoyl-2-hydroxy-sn-glycero-3-phosphate	265064	Unclassified	Unclassified	Unclassified				55.5	92.2	M+H	C23H39O7P	-4.04693	23394.7	20573.3	13736.8	13273.1	11081.5	9860.79	9804.64	7747.17	5290.62	6006.3	6741.7	920.418	1476.38	5415.95	6786.96	2494.31	4887.52	25595	44561.6	37224.2	15121.9	28495.3	11347.8	24026.5	28816.1	30624.6	14855.7	11199.1	7359.03	13091.6	2461.37	5534.98
9.34_463.3060m/z	463.306	9.33798	neg	24-northornasterol A	LMST01010320	Lipids and lipid-like molecules	Sterol Lipids	Sterols				55.5	82.8	M+FA-H	C26H42O4	-1.18289	284	278.68	354.63	201.361	211.492	359.132	217.832	2003.97	1758.78	14261.2	608.009	169.711	108.741	1.53558e-06	63.1424	198.912	447.229	85.0055	1.53558e-06	1.53558e-06	1.53558e-06	1.53558e-06	1.53558e-06	1.53558e-06	1.53558e-06	1.53558e-06	1.53558e-06	1.53558e-06	1.53558e-06	1.53558e-06	1.53558e-06	1.53558e-06
10.86_538.3143m/z	538.314	10.8628	neg	PC(16:1(9E)/0:0)	LMGP01050021	Lipids and lipid-like molecules	Glycerophospholipids	Glycerophosphocholines				55.4	79.6	M+FA-H	C24H48NO7P	-1.46991	757989	699696	710469	736955	702989	686227	653224	476101	488162	505110	638226	377586	104724	371229	414305	405659	475047	1.18067e+06	690216	1.0698e+06	807285	1.24863e+06	1.1324e+06	685253	785141	944442	359569	849120	1.02916e+06	790548	774437	1.16351e+06
11.08_567.3302n	568.337	11.084	pos	PC(22:6(4Z,7Z,10Z,13Z,16Z,19Z)/0:0)	LMGP01050056	Lipids and lipid-like molecules	Glycerophospholipids	Glycerophosphocholines				55.4	83	M+Na, M+K, M+H	C30H50NO7P	-4.08798	3.55587e+06	3.52767e+06	3.4363e+06	3.35706e+06	3.35726e+06	3.24067e+06	3.22419e+06	2.90808e+06	2.41616e+06	4.20674e+06	3.15613e+06	2.15216e+06	641840	1.88303e+06	1.91494e+06	2.69711e+06	3.55686e+06	4.4909e+06	3.09917e+06	4.39984e+06	4.36427e+06	4.25498e+06	3.13296e+06	3.28171e+06	3.65953e+06	4.67838e+06	3.08162e+06	3.25861e+06	2.9315e+06	3.24987e+06	2.95929e+06	3.85992e+06
11.23_508.3377m/z	508.338	11.2257	pos	PC(17:1(9Z)/0:0)	LMGP01050126	Lipids and lipid-like molecules	Glycerophospholipids	Glycerophosphocholines				55.4	83.7	M+H	C25H50NO7P	-4.03102	283879	251395	238365	263247	255342	238537	244826	182326	159680	189446	211949	130714	73019.7	192340	239899	226935	251408	329213	135959	199702	290271	347328	162584	237858	292872	247925	90029.8	149462	255000	349722	285100	416345
11.25_540.3300m/z	540.33	11.2549	neg	PC(16:0/0:0)[rac]	LMGP01050113	Lipids and lipid-like molecules	Glycerophospholipids	Glycerophosphocholines				55.4	79.6	M+FA-H	C24H50NO7P	-1.33966	774799	735287	726950	704041	777956	730610	715081	102323	87149.6	113939	150274	87189.4	98580.1	132714	227853	247425	240040	1.51187e+06	797649	969594	1.08557e+06	1.13668e+06	1.1327e+06	911801	949948	1.13002e+06	634235	1.10613e+06	803207	937105	716743	1.0832e+06
12.96_379.2826m/z	379.283	12.9565	pos	MG(0:0/20:4(8Z,11Z,14Z,17Z)/0:0)	HMDB0011549	Lipids and lipid-like molecules	Endocannabinoids	Unclassified		***		55.4	88.9	M+H	C23H38O4	-4.42964	11339.3	12166.5	10645.6	10850.3	10340.3	11337.9	11905.7	11738.9	2735.93	17486	10444.7	4849.89	21355.6	9313.12	11268.7	31956.9	18201.3	5025.93	17483.1	8882.69	10334.9	9951.07	8595.79	11484.3	7394.07	6539.42	3281.63	2820.78	2489.7	4261.27	4609.13	2168.63
4.22_365.1346m/z	365.135	4.21988	neg	Semilepidinoside B	HMDB0033108	Organic oxygen compounds	Organooxygen compounds	Carbohydrates and carbohydrate conjugates				55.4	84.2	M-H	C17H22N2O7	-2.12396	14131.8	13963.7	14177.9	13728.1	13551.9	14086.5	13357.8	2019	613.903	13998.4	4514.02	2143.07	12323.3	2516.31	3183.12	10489.1	12504.3	2521.82	13154.3	15616.9	1433.33	2019.28	7500.97	13009.6	11939.5	3381.71	2142.73	6854.64	70603.1	34086	57764.5	53448.9
7.77_515.2897n	533.324	7.77143	pos	Taurocholic acid	34542	Lipids and lipid-like molecules	Steroids and steroid derivatives	Bile acids, alcohols and derivatives		**	C05122	55.4	93.2	M+H, M+Na, M+NH4	C26H45NO7S	-3.76997	14299.9	14282.5	16504.8	17185.5	15791.2	16256.4	16719.2	80592.9	84878	206804	30099	20140.7	1.53558e-06	1510.03	904.922	5309.52	8240.01	6734.3	216.319	1500.16	1569.86	191.959	1574.25	106.136	6713.85	1.53558e-06	767.188	4454.33	1.53558e-06	1.53558e-06	2323.27	144.534
0.79_147.0758m/z	147.076	0.789483	pos	L-Glutamine	18	Organic acids and derivatives	Carboxylic acids and derivatives	Amino acids, peptides, and analogues		**	C00064	55.3	88.1	M+H	C5H10N2O3	-4.27381	174000	177868	150761	152301	152898	159255	156970	211407	220837	213074	277892	259772	488482	108957	116214	119470	94756	204112	186659	153921	140394	182453	138222	112961	104256	133346	137164	198516	131403	130198	119488	113531
10.15_391.2826m/z	391.283	10.1508	pos	Pregnan-20-one, 17-(acetyloxy)-3-hydroxy-6-methyl-, (3b,5b,6a)-	1089	Unclassified	Unclassified	Unclassified				55.3	88.9	M+H	C24H38O4	-4.39385	183993	181394	166813	175894	173164	173658	170958	108212	113876	192193	81133.2	78338.9	179161	99711.5	194750	91621.4	94094.4	82559.5	100910	68529.7	232780	166944	217857	86404	107982	137699	91804.4	168928	422904	510287	387060	511449
10.71_499.2679n	500.275	10.7143	pos	LysoPE(0:0/20:5(5Z,8Z,11Z,14Z,17Z))	HMDB0011489	Lipids and lipid-like molecules	Glycerophospholipids	Glycerophosphoethanolamines				55.3	88.3	M+H, M+NH4	C25H42NO7P	-3.98362	42175.8	39104.1	39122.3	37996.5	40428.7	39086.5	43380.2	19210.9	18567.9	66480.9	33692.1	22039.2	9994.3	17647.6	20300.4	32463.8	25428.4	83465.3	20149.7	29962.8	64100.2	71022.1	60553.1	21057.8	26315	42369.5	2948.07	17449	30486.1	36016.7	26934.1	33365.7
11.29_428.3718m/z	428.372	11.2909	pos	Stearoylcarnitine	HMDB0000848	Lipids and lipid-like molecules	Fatty Acyls	Fatty acid esters		***		55.3	85.8	M+H	C25H49NO4	-3.91446	82155.7	78058.4	77312.6	80704.1	75754.1	76360.7	82426	3600.81	2701	7188.38	4921.62	2575.97	39421.9	31563	33599	35767.2	32014	150613	98549	72365.9	128326	121829	57879.1	109308	100663	125954	83561.5	121517	65360.4	60053.4	52836.7	102012
2.30_266.0889m/z	266.089	2.3039	neg	3-Deoxyguanosine	4149	Unclassified	Unclassified	Unclassified				55.3	85	M-H	C10H13N5O4	-2.01947	599.393	644.565	650.399	660.238	668.516	631.183	630.643	32.4753	63.8969	71.8161	15.2071	15.4471	1.53558e-06	15.335	1.53558e-06	201.156	87.5471	437.443	5134.42	4259.19	397.341	218.963	987.33	1146.76	263.75	289.982	564.542	243.968	352.638	665.261	559.626	593.353
4.79_269.0661m/z	269.066	4.78787	neg	Phenylglucuronide	HMDB0059806	Organic oxygen compounds	Organooxygen compounds	Carbohydrates and carbohydrate conjugates				55.3	81.4	M-H	C12H14O7	-1.9738	16048.4	17077.2	16424.3	16082.8	16251.3	16152.5	15604.7	2048.22	1388.13	4850.59	2121.56	1592.37	520.072	1837.07	677.029	1089.52	915.049	74623.6	2141.35	720.185	31355.7	8002.46	4169.99	13408.7	30572.9	19126.6	3994.24	2545.95	9621.33	32641.2	1787.64	13706.3
5.08_160.1325m/z	160.133	5.08318	pos	DL-2-Aminooctanoic acid	5923	Organic acids and derivatives	Carboxylic acids and derivatives	Amino acids, peptides, and analogues				55.3	84.5	M+H	C8H17NO2	-4.22101	7912.23	7509.66	7459.13	7545	7708.57	7819.47	7462.59	2614.73	2868.52	2683.24	6539.94	5429.73	6613.34	3879.26	6908.6	6469.06	6672.84	21471.3	10683.5	8055	4395.51	11613.9	7456.93	3359.94	6035.4	12007.7	2121.91	2857.24	8792.63	2084.41	11449.4	6476.82
7.16_407.2070m/z	407.207	7.16268	neg	poststerone	LMST02030165	Lipids and lipid-like molecules	Sterol Lipids	Steroids			C08837	55.3	81.7	M+FA-H	C21H30O5	-1.48929	32554.1	32646.6	33055.4	32120.4	32329.7	32012.7	32796.3	45321.1	46117.3	113939	50518.5	35311.9	28186.5	53910.4	58600.5	71776.4	62041.7	10263.5	22416.2	14076.2	2322.91	11643.5	25626	21401.6	20815	7903.63	4418.32	35409.4	20316.3	20601.8	14494.7	23014
7.72_264.2311m/z	264.231	7.7203	pos	Ginsenoyne J	HMDB0040373	Lipids and lipid-like molecules	Fatty Acyls	Fatty alcohols				55.3	87.7	M+NH4	C17H26O	-4.49572	1677.49	1848.1	1557.87	1909.8	1740.7	1763.4	1886.37	4083.95	12849.3	10797.9	2805.09	8754.6	1559.13	6742.63	1237.52	1362.01	4929.56	1248.46	3069.91	1154.64	427.087	1640.99	1880.9	1381.7	785.988	1298.74	1392.53	2014.09	685.005	975.259	187.06	1692.8
9.74_375.2876m/z	375.288	9.73955	pos	Chenodeoxycholic acid	HMDB0000518	Lipids and lipid-like molecules	Steroids and steroid derivatives	Bile acids, alcohols and derivatives		***	C02528	55.3	90.8	M+H-H2O	C24H40O4	-4.484	5543.59	6072.91	5991.34	6049.32	5940.21	5460.71	6108.93	1176.52	1274.52	6698.98	1.53558e-06	1.53558e-06	3473.94	1422.26	19040.5	373.045	336.082	5673.42	1040.13	425.139	6003.7	2475.84	5665.41	2548.04	8950.02	7106.7	10519.2	5142.79	22309.7	30932.3	13970.4	31368.5
0.69_129.0786n	147.112	0.691967	pos	L-Pipecolic acid	HMDB0000716	Organic acids and derivatives	Carboxylic acids and derivatives	Amino acids, peptides, and analogues		***	C00408	55.2	85.9	M+H, M+NH4	C6H11NO2	-3.28083	403902	417416	408457	432630	428652	425565	423023	299022	315869	382947	318897	313870	1.54404e+06	346165	459789	380853	352851	474283	469967	439551	341667	388789	559976	366142	452589	448546	551322	791588	339758	480588	347106	286018
1.86_298.1133m/z	298.113	1.85777	pos	Nelarabine	85183	Nucleosides, nucleotides, and analogues	Purine nucleosides	Unclassified				55.2	84.9	M+H	C11H15N5O5	-4.4574	99908.3	97546.5	91150.5	89288.3	91165.7	90494.4	92780.7	145933	149192	332191	321709	270724	69916	105777	79733.5	87074	82478.3	57857.2	69176.8	78408.5	54879.3	48591.8	57270.3	62748.9	55220.2	58511.6	35404.6	43573.2	51328.5	50627.9	43353.6	44941.7
10.02_277.1787m/z	277.179	10.016	pos	Tanacetol A	HMDB0035722	Lipids and lipid-like molecules	Prenol lipids	Sesquiterpenoids				55.2	85.6	M+H-H2O	C17H26O4	-3.80584	107385	118392	105838	107211	123159	120831	114289	46399.8	56683.4	45210	53080	66004.5	46377.2	52270.2	49639.5	50577.5	46708.2	34118.2	34892.9	55651.6	46098.4	52856.9	33718	37913.9	28904.7	39816	53366.4	44045	46455.4	44824.2	45889.4	44233.7
10.88_374.2805n	357.277	10.8759	pos	15-hydroxy-tetracosa-6,9,12,16,18-pentaenoic acid	LMFA01050438	Lipids and lipid-like molecules	Fatty Acyls	Fatty Acids and Conjugates				55.2	84.5	M+H-H2O, M+H	C24H38O3	-4.26074	670368	602672	593801	596905	625687	649906	665789	39220.7	37177.5	556004	11868.4	8876.42	337449	89580.7	1.01646e+06	43120.6	61486.4	1.22701e+06	1.67529e+06	496871	1.23371e+06	919447	729959	113059	641960	301696	63385.3	2.9463e+06	584256	1.98203e+06	539129	495439
11.00_526.3142m/z	526.314	11.001	neg	PC(15:0/0:0)	LMGP01050016	Lipids and lipid-like molecules	Glycerophospholipids	Glycerophosphocholines		**	C04230	55.2	80.5	M+FA-H	C23H48NO7P	-1.8381	56662.7	55865.6	52342.7	54749.7	55537	55166.7	51785.1	46569	37714.9	53200.4	51845.2	31406.9	8326.3	39076.6	57281.6	46677.5	47431.7	59041.2	43206.1	52207.2	68595.7	72363.8	43282	47535	49093.5	63248.6	37529.1	55496.3	47124.9	69482.5	50297.1	68786.9
11.07_525.2834n	526.291	11.0677	pos	LysoPE(22:6(4Z,7Z,10Z,13Z,16Z,19Z)/0:0)	HMDB0011526	Lipids and lipid-like molecules	Glycerophospholipids	Glycerophosphoethanolamines				55.2	81.9	M+H, M+Na, M+H-H2O	C27H44NO7P	-4.08986	918757	858088	888423	869778	847236	826569	839716	856230	685719	1.84267e+06	1.16445e+06	784943	280575	324104	520349	618795	697917	1.12868e+06	593355	789863	1.24863e+06	1.24608e+06	666571	489052	655386	850850	265896	340735	531881	458329	554612	668925
11.27_526.2931m/z	526.293	11.2721	neg	LysoPE(0:0/22:5(4Z,7Z,10Z,13Z,16Z))	HMDB0011494	Lipids and lipid-like molecules	Glycerophospholipids	Glycerophosphoethanolamines				55.2	83	M-H	C27H46NO7P	-1.47887	39287.3	37725.4	34743.2	35187	34039.9	35551.6	34681.8	9875.25	7359.13	23532.9	12804.3	6373.35	19356.3	11808.1	19890.3	40089.2	31389.3	45790.1	24286.4	25761.9	80266.7	76493.2	28271.3	28226.3	37379.9	43763.2	3793.94	15103.1	17628.3	19174.7	19790.5	22078.8
12.01_417.3346m/z	417.335	12.0137	pos	(24R)-1α,24-dihydroxyvitamin D3	42193	Unclassified	Unclassified	Unclassified				55.2	88	M+H	C27H44O3	-4.22381	5846.71	6110.2	4823.02	5813.11	4811.54	4305.59	5938.15	274.138	1.53558e-06	1.53558e-06	1.53558e-06	1.53558e-06	1.53558e-06	382.455	1694.06	1070.62	386.882	11466.7	11238.4	11147.9	16222.5	7380.82	7210.19	8663.21	6597.13	15315.1	8606.45	10144.6	5164.14	14127.2	5984.02	8682.54
13.07_355.2825m/z	355.283	13.0664	pos	MG(0:0/18:2(9Z,12Z)/0:0)	HMDB0011538	Lipids and lipid-like molecules	Fatty Acyls	Lineolic acids and derivatives		***		55.2	86.7	M+H	C21H38O4	-4.99207	28429.8	27995.4	19416.2	26245.2	23165.4	25885.7	23056.9	3997.74	1814.37	2305.31	2471.48	1482.16	80993.9	8518.59	11602.2	25795.3	41717.8	14006.7	25793.2	23636.4	24606.4	28540.9	28037.8	32834.1	29088.3	29126.2	5059	10244.7	9846.98	17587.3	27095.8	17537.6
8.26_347.2202m/z	347.22	8.26202	pos	Corticosterone	HMDB0001547	Lipids and lipid-like molecules	Steroids and steroid derivatives	Hydroxysteroids		***	C02140	55.2	85.7	M+H	C21H30O4	-4.25075	8721.66	9010.06	8742.27	8973.97	9260.48	8781.49	9177.79	8087.4	7583.02	54005.4	5686.66	4869.02	5337.52	6651.06	13927.8	18797.5	11045.2	2210.47	6641.21	3577.17	649.934	1063.35	5250.27	5792.96	6596.88	1045.04	363.094	13583.8	8455.89	9156.6	6761.87	10000.2
4.36_259.1293m/z	259.129	4.35827	neg	gamma-Glutamylisoleucine	HMDB0011170	Organic acids and derivatives	Carboxylic acids and derivatives	Amino acids, peptides, and analogues				55.1	80.6	M-H	C11H20N2O5	-2.31346	6092.86	6221.67	6269.16	5899.63	6041.53	6231.2	6181.12	1225.79	968.64	2171.97	1866.96	1308.07	10044.3	2783.29	2176.28	2876.17	2598.16	8448.74	9284.12	6590.95	7351.92	8409.19	8796.66	7456.11	6464.07	7466.67	4925.03	9351.16	4585.87	4607.13	5376.45	3981.06
5.87_205.0728n	204.066	5.86785	neg	Indolelactic acid	HMDB0000671	Organoheterocyclic compounds	Indoles and derivatives	Indolyl carboxylic acids and derivatives		***	C02043	55.1	82.9	M-H, 2M-H, M-H2O-H	C11H11NO3	-5.24241	72578.5	75932.7	72984.7	73271	72857.7	68948.8	72674.2	6714.94	6860.84	47546.5	5435.66	4114.95	9033.25	6390.23	5754.74	9533.81	9732.3	118595	94337.8	73930.1	97503.8	155041	245857	115891	132985	93825.6	13693.6	80123.9	148533	111848	130335	117904
0.83_244.0917m/z	244.092	0.831183	pos	Cytidine	HMDB0000089	Nucleosides, nucleotides, and analogues	Pyrimidine nucleosides	Unclassified		***	C00475	55	87.7	M+H	C9H13N3O5	-4.4106	48505.3	48068.5	49670.3	46665.3	43248.8	51184.8	47284.9	23040.6	21707.2	23330.1	20476.5	4592.68	38325.6	17037.4	23868.8	27871.3	9322	70398.5	50801.3	41471.1	58566.5	27965.9	83277.6	73364.7	99315.3	64358.9	14195.8	95647.8	59331.6	53022.1	52589.1	44298.9
11.70_529.3145n	530.322	11.7006	pos	LysoPE(0:0/22:4(7Z,10Z,13Z,16Z))	HMDB0011493	Lipids and lipid-like molecules	Glycerophospholipids	Glycerophosphoethanolamines				55	88.2	M+H, M+Na	C27H48NO7P	-4.51102	37469.5	34200.5	38942	35688	36230	31680.2	35119	28452.2	19054.2	59434.8	23047.8	14975	17304.1	16242.4	34051.9	41317.8	37959.5	27693.2	19786.5	25860.2	103067	91889	20106	23804.3	27453.9	35317.3	12661.5	11001.6	15460.3	17225.9	15699.9	21078.4
9.03_594.3043m/z	594.304	9.02702	neg	POV-PS	LMGP20040015	Lipids and lipid-like molecules	Glycerophospholipids	Oxidized glycerophospholipids				55	85.5	M-H	C27H50NO11P	-0.881941	291.864	751.415	737.262	608.735	550.427	943.476	803.48	1.53558e-06	1.53558e-06	1.53558e-06	1.53558e-06	1.53558e-06	1.53558e-06	1.53558e-06	137.424	1150.34	1180.85	1283.89	817.229	840.255	3327.38	6656.4	295.606	1583.98	2247.98	2315.36	15670.6	258.381	789.542	1227.68	1332.24	2758.67
9.31_373.2721m/z	373.272	9.3076	pos	3α-Hydroxy-5β-chola-8,14-dien-24-oic Acid	42882	Unclassified	Unclassified	Unclassified				55	83.4	M+H	C24H36O3	-4.42654	1.30758e+06	1.2864e+06	1.26019e+06	1.29519e+06	1.30597e+06	1.34765e+06	1.31331e+06	6939.31	6410.67	253810	516.117	676.602	274324	49534	438007	42855.5	26637.1	2.69551e+06	693547	502609	1.83685e+06	1.54802e+06	3.78209e+06	1.30915e+06	3.47706e+06	1.31613e+06	854108	2.11351e+06	1.53518e+06	6.45299e+06	2.82283e+06	2.07188e+06
10.81_452.2753m/z	452.275	10.8109	pos	LysoPE(16:1(9Z)/0:0)	HMDB0011504	Lipids and lipid-like molecules	Glycerophospholipids	Glycerophosphoethanolamines		***		54.9	84.3	M+H	C21H42NO7P	-4.07121	40621.1	35807.9	36857	38083.4	39123.1	39135.7	37607.4	37893.5	37315.5	107548	41587	26731.1	4510.56	16025.4	21852.4	14995.1	13656.6	46103.2	30074	73325.5	34540.9	48837.8	71192.3	20214	32579.1	40738.2	9608.07	24807.1	49284.3	31240.6	42429	64877.1
10.94_310.2131n	293.21	10.9398	pos	13(S)-HpOTrE	36052	Unclassified	Unclassified	Unclassified				54.9	86.4	M+H-H2O, M+H	C18H30O4	-4.1636	7240.85	6581.7	7144.52	6994.6	7194.89	7578.69	7035.36	5070.5	3635.16	3359.21	3051.72	2959.35	6766.95	5520.56	12120.3	6848.82	11116.5	3820.24	5067.83	5383.22	4767.26	4517.07	4947.97	4035.79	6982.96	11891.2	9460.44	45124.4	5890.93	10206.2	7936.41	5984.59
6.04_423.2020m/z	423.202	6.04042	neg	18-Hydroxycortisol	LMST02030193	Lipids and lipid-like molecules	Steroids and steroid derivatives	Hydroxysteroids				54.9	81.9	M+FA-H	C21H30O6	-1.20447	2642.95	2925.84	2648.46	2636.33	2713.82	2513.29	2564.36	3816.22	3631.61	11384.7	2706.94	2006.48	3611.48	4285.67	5011.63	6419.36	7784.77	653.641	2465.61	1700.5	553.005	1242.64	959.282	1850.35	1380.34	954.865	1111.61	2275.13	598.476	1774.46	914.024	853.559
10.60_512.2986m/z	512.299	10.6022	neg	1-(2-methoxy-6Z-hexadecenyl)-sn-glycero-3-phosphoethanolamine	LMGP02060017	Lipids and lipid-like molecules	Glycerophospholipids	Glycerophosphoethanolamines				54.8	77.2	M+FA-H	C22H46NO7P	-1.72755	189191	185115	182855	185170	184880	174610	184104	164180	149923	164983	187335	115735	50770.2	106376	122744	119862	131666	235904	228314	284437	162882	223342	233316	200550	231011	307946	110283	260276	201933	200003	167530	266637
11.31_312.2288n	295.226	11.3069	pos	(±)-(E)-13-Hydroxy-10-oxo-11-octadecenoic acid	HMDB0040900	Lipids and lipid-like molecules	Fatty Acyls	Lineolic acids and derivatives				54.8	84.9	M+H-H2O, M+H	C18H32O4	-3.95084	17169.6	15821.1	16769.6	17890.7	15782.1	15361.3	16339.6	7436.44	7148.6	5376.45	4931.62	4920.28	20671.8	20996.2	26303.7	14133.8	20406.8	10064.9	10433.4	13727.9	8191.9	7158.97	19436	10613	15296.9	30022.9	15113.2	76628.2	18238.7	23179.2	19631.9	21841.9
11.41_540.3300m/z	540.33	11.41	neg	PE(19:0/0:0)	LMGP02050028	Lipids and lipid-like molecules	Glycerophospholipids	Glycerophosphoethanolamines				54.8	77	M+FA-H	C24H50NO7P	-1.49621	4.76558e+06	4.53394e+06	4.74659e+06	4.50004e+06	4.98701e+06	4.85912e+06	4.72387e+06	1.06385e+06	857080	1.10819e+06	1.44319e+06	813175	1.11127e+06	1.36012e+06	2.10962e+06	2.07818e+06	2.0136e+06	6.36801e+06	4.69318e+06	5.06988e+06	6.40174e+06	6.86447e+06	5.55057e+06	5.5355e+06	4.82557e+06	6.71697e+06	4.91837e+06	6.07051e+06	5.24699e+06	5.94819e+06	4.90236e+06	5.83479e+06
11.86_554.3455m/z	554.346	11.8584	neg	1-O-(2-methoxy-4Z-hexadecenyl)-sn-glycero-3-phosphocholine	LMGP01060043	Lipids and lipid-like molecules	Glycerophospholipids	Glycerophosphocholines				54.8	77.1	M+FA-H	C25H52NO7P	-1.61848	110127	110163	104156	106214	106434	100307	94752.4	20329.2	15359.7	24585.2	34375.7	17068.8	42367.6	35034.6	62514.4	84105	84739.2	153168	93781.2	111541	169711	192615	76335.6	116298	115773	137574	67980.4	66798.9	82353.1	145573	94194.3	130702
4.40_118.0649m/z	118.065	4.40127	pos	Indole	HMDB0000738	Organoheterocyclic compounds	Indoles and derivatives	Indoles		***	C00463	54.8	78.9	M+H	C8H7N	-2.22671	112257	102663	104581	104081	102428	111213	103668	114364	102618	130912	128939	127012	88898.1	102190	103986	105436	111733	107011	95470.9	109772	105148	90666.4	78601.7	98700.9	104008	119272	123829	126974	123275	110996	130256	134608
8.51_459.0928m/z	459.093	8.50888	neg	Pinnatifinoside A	LMPK12110397	Lipids and lipid-like molecules	Polyketides	Flavonoids				54.8	78.7	M+FA-H	C21H18O9	-1.0767	12515.1	13143.4	13338.3	12357.2	12397.6	12506.6	12062.9	14648	14618.7	12988.3	13791.8	15484	13039.8	13431.3	13321.9	13364.2	13186.3	12969.9	12601.3	12662.1	13763.1	13763.9	12553.7	12412.5	11294.8	11964.3	14477.2	12249.4	13065.3	12396.7	12878.5	12871.9
9.47_135.0800m/z	135.08	9.47015	pos	2,5-Dimethylbenzaldehyde	265044	Benzenoids	Benzene and substituted derivatives	Benzoyl derivatives				54.8	80.7	M+H	C9H10O	-3.57091	44688.7	42559.1	44314.8	44749.7	45038.6	44794.4	43042	48667	53826.7	46566.2	51900.2	62962.1	46168.8	51177.5	53220.5	49301.9	49743.4	44963.3	40940.3	49911.2	47685.1	43829.3	37339.3	39039.9	38623.1	43647.9	51891.7	46555.6	49548.5	48224.4	49333.6	50665.1
0.82_190.1178m/z	190.118	0.817283	pos	N6-Carbamoyl-DL-Lysine	85017	Unclassified	Unclassified	Unclassified				54.7	86.7	M+H	C7H15N3O3	-4.49742	13302.9	11690.1	13170.7	12398.8	14294.1	12530.7	12681.9	19458.6	27112	56185.2	130404	97725.4	9754.87	17953.2	8113.5	25569.1	18906.3	1.53558e-06	1.53558e-06	1.53558e-06	1.53558e-06	1.53558e-06	1.53558e-06	1.53558e-06	1.53558e-06	1.53558e-06	1142.54	12156.7	1.53558e-06	1.53558e-06	2702.72	1.53558e-06
0.87_235.0914m/z	235.091	0.872917	pos	gamma-Glutamylserine	HMDB0029158	Organic acids and derivatives	Carboxylic acids and derivatives	Amino acids, peptides, and analogues				54.7	82.1	M+H	C8H14N2O6	-4.7056	989166	1.20649e+06	1.33236e+06	1.43946e+06	1.45892e+06	1.45744e+06	1.48498e+06	1.38936e+06	1.98574e+06	1.69232e+06	1.4943e+06	2.34387e+06	1.29999e+06	1.98549e+06	1.47426e+06	1.4747e+06	2.19157e+06	1.02945e+06	1.22077e+06	1.55828e+06	1.37931e+06	1.3392e+06	797722	844385	1.20264e+06	1.16328e+06	1.46702e+06	1.05023e+06	1.12614e+06	1.43961e+06	1.31497e+06	1.72153e+06
4.51_259.1294m/z	259.129	4.51143	neg	Glutamylleucine	HMDB0028823	Organic acids and derivatives	Carboxylic acids and derivatives	Amino acids, peptides, and analogues				54.7	77.9	M-H	C11H20N2O5	-2.24943	11355.8	11108.8	11204.9	10961.8	11140.4	10688.3	11379.4	7382.56	4490.46	11989.1	5902.85	3800.68	41087.7	4987.35	5484.09	8898.9	4168.23	17657.9	17023.9	8761.27	8819.56	15167.7	16766.2	6964.93	4808.74	7612.21	6831.83	9965.94	4737.1	6285.71	4457.89	4209.3
6.64_231.0754m/z	231.075	6.64483	pos	5-Hydroxyindoleacetylglycine	HMDB0004185	Organic acids and derivatives	Carboxylic acids and derivatives	Amino acids, peptides, and analogues		**	C05832	54.7	82.2	M+H-H2O	C12H12N2O4	-4.01625	3073.97	2891.32	2709.91	2806.07	3201.72	2989.05	2852.33	118.941	48.7163	210.561	265.326	146.366	1.53558e-06	1.53558e-06	1.53558e-06	1.53558e-06	1.53558e-06	1594.85	4497.48	2781.36	2145.64	1387.51	6208.27	1278.57	2907.59	12716.8	10492.7	1.53558e-06	3230.26	4669.62	2938.04	3795.93
9.14_318.2989m/z	318.299	9.14162	pos	17-hydroxy stearic acid	LMFA02000135	Lipids and lipid-like molecules	Fatty Acyls	Octadecanoids				54.7	82.3	M+NH4	C18H36O3	-4.70339	60267.5	58795.2	56795.3	56923	60368.6	59685.8	60957.8	41497.6	30263.6	41194.1	38118.8	45748.4	36973.8	26916.7	29862	36898.8	32552.6	34794.9	26636.7	37439.6	34247	31641.7	95271.5	112205	160775	73916	94832.1	43044.4	48519.8	58553.1	40223.2	47638.6
1.48_202.1073m/z	202.107	1.48282	neg	N-lactoyl-Leucine	HMDB0062176	Organic acids and derivatives	Carboxylic acids and derivatives	Amino acids, peptides, and analogues		***		54.6	83.7	M-H	C9H17NO4	-5.76914	8193.3	8095.01	8022.74	7911.83	8209.64	8526.89	8622.88	926.266	324.398	5578.6	2026.44	945.19	16362.9	2556.04	4346.99	8387.07	7972.51	2699.86	13489.6	14382.2	1466.81	2887.21	5330.83	7265.41	6654.88	2988.95	3437.74	6802.3	21137.5	22532.4	22115	16821.3
12.77_262.2285n	280.262	12.7707	pos	2-(5,8-Tetradecadienyl)cyclobutanone	HMDB0037519	Organic oxygen compounds	Organooxygen compounds	Carbonyl compounds				54.6	80.3	M+H, M+NH4, M+H-H2O	C18H30O	-4.4373	985509	986652	949500	953808	927116	995886	936339	1.04506e+06	727016	868891	1.18998e+06	1.00803e+06	1.15288e+06	1.22942e+06	782077	1.36375e+06	785272	504472	1.03417e+06	1.18612e+06	1.28537e+06	1.134e+06	976013	906830	274254	1.28454e+06	1.02082e+06	1.0747e+06	776068	698119	886840	885410
12.85_300.2884m/z	300.288	12.8469	pos	Sphingosine	LMSP01010001	Organic nitrogen compounds	Organonitrogen compounds	Amines		**	C00319	54.6	85.3	M+H	C18H37NO2	-4.37715	5896.01	4827.51	3939.17	3776.68	4226.29	4456.17	4614.01	2064.92	2135.73	2462.6	3065.29	2768.42	3743.77	3348.17	2958.87	3889.88	3997.6	4989.85	4410.55	5583.69	9885.84	5749.4	4573.74	6393.92	6462.73	9661.28	6253.39	6227.28	4775.22	7016.88	6241.56	7474.65
5.83_267.0506m/z	267.051	5.83375	neg	Diphenol glucuronide	HMDB0059998	Organic oxygen compounds	Organooxygen compounds	Carbohydrates and carbohydrate conjugates				54.6	78.1	M-H2O-H	C12H14O8	-1.4167	7791.81	7483.84	7704.78	7989.7	7689.21	7765.59	8344.01	8675.72	8924.32	7999.09	8612.22	9158.68	8134.98	8757.57	8652.05	8362.84	8588.79	7781.86	7367.02	8253.99	8256.13	8456.23	7273.44	8100.71	7296.47	7661.94	9149.56	7757.01	7885.56	7978.34	8095.89	8053.18
1.21_118.0860m/z	118.086	1.21272	pos	L-Valine	35	Organic acids and derivatives	Carboxylic acids and derivatives	Amino acids, peptides, and analogues		**	C00183	54.5	81.4	M+H	C5H11NO2	-2.25092	628271	602769	583385	584409	564508	569266	578244	428722	431044	652950	362637	323946	1.14942e+06	476500	541768	587601	599835	691148	497755	411229	402588	633336	754536	443139	420974	529779	827783	982422	522181	654242	535051	477994
1.25_343.1251n	344.132	1.25432	pos	N-(1-Deoxy-1-fructosyl)tyrosine	HMDB0037845	Organic acids and derivatives	Carboxylic acids and derivatives	Amino acids, peptides, and analogues				54.5	82.9	M+H-H2O, M+H	C15H21NO8	-4.67474	333770	341077	304869	335161	327800	280877	306047	53158.2	11304.3	313210	60825.2	31367.3	1.55201e+06	192928	214559	622702	681330	56663.2	207645	264298	24905.4	53195.3	106397	199405	198469	43455.3	29556.4	43891.2	1.17096e+06	699717	823823	938636
10.71_517.3149n	518.322	10.7143	pos	PC(18:3(9Z,12Z,15Z)/0:0)	LMGP01050038	Lipids and lipid-like molecules	Glycerophospholipids	Glycerophosphocholines				54.5	79.5	M+H, M+Na	C26H48NO7P	-3.69414	560232	483534	463117	445683	480326	473527	475363	112104	118335	239327	156674	113265	42694.9	148473	227360	261288	320980	968433	220586	344469	812786	995230	628034	476953	512523	699642	170180	354578	619758	661335	520918	820093
11.75_295.2255m/z	295.226	11.7491	pos	9-OxoODE	35860	Lipids and lipid-like molecules	Fatty Acyls	Lineolic acids and derivatives		**	C14766	54.4	85.5	M+H	C18H30O3	-4.30158	13242.4	13475.7	12290.7	11633.2	11183.7	10656.3	11202.3	13787.1	14556.8	11369.9	11828.1	15247.3	23366	15437.9	16363.1	14515.9	16607.8	13183.3	18693.3	20936.4	15842	13486	13055.7	17692.6	12338.4	15871.4	20471	18235.4	15861.6	18382.3	60405.9	18482.8
12.44_254.2467m/z	254.247	12.4443	pos	4E,6E,10Z-Hexadecatrien-1-ol	LMFA05000198	Lipids and lipid-like molecules	Fatty Acyls	Fatty alcohols				54.4	82.2	M+NH4	C16H28O	-4.81887	11939.2	13036.4	12757.6	12184.9	12248.1	13541.6	13480.6	18386.8	14031.6	18288.7	15163.3	13373.6	14042.9	17607.3	12319.1	23141.1	13145	14574.7	13370.2	18217.4	21117.1	17507.9	10519.1	11980.6	10365.5	14569.8	16111.8	18850.9	15492.4	13745.7	13587.9	20239.1
4.48_293.1139m/z	293.114	4.4766	neg	gamma-Glutamylphenylalanine	HMDB0000594	Organic acids and derivatives	Carboxylic acids and derivatives	Amino acids, peptides, and analogues				54.4	77.4	M-H	C14H18N2O5	-1.42562	7816.1	7679.96	7618.67	7526.19	7656.76	7497.26	7841.54	9381.18	4821.88	3164.57	1751.75	902.688	9994.74	7270.57	22653.6	15890.2	9369.67	9387.44	12335.1	7234.42	4553.01	294.188	9602.56	18205.9	12478.9	1438.61	35280	3170.31	965.104	11908.4	2306.58	834.833
4.74_295.1277m/z	295.128	4.73648	pos	Tyrosyl-Hydroxyproline	HMDB0029106	Organic acids and derivatives	Carboxylic acids and derivatives	Amino acids, peptides, and analogues				54.4	80.2	M+H	C14H18N2O5	-3.75124	40626.9	39876.8	40978.9	39558.9	39198.3	39555.5	39156.4	16978.9	11992.3	48538	14099.4	9972.12	90698	29927.6	32139.6	43887.1	20349.8	48249.3	60932.3	46573.4	27309.3	41620.9	51948.9	22742.9	14949.8	25931.9	31495.2	24571.3	21670.1	17994.5	17996.8	20429.4
7.69_348.2285n	331.225	7.68613	pos	11-deoxy-11-methylene-15-keto-PGD2	LMFA03010104	Lipids and lipid-like molecules	Fatty Acyls	Eicosanoids				54.4	81.6	M+H-H2O, M+H	C21H32O4	-4.43803	21399	19989.9	22001.8	21078.5	20901.7	21842	22775.2	4523.67	4525.36	17252.7	6225.16	4618.21	30287.2	115557	108232	91406.8	97735.7	4897.62	20655	19271.2	5552.45	7571.95	2215.33	4102.69	4558.73	7604.68	10207	8795.67	1782.32	3054.71	4475.75	2013.48
9.54_363.2173m/z	363.217	9.54487	neg	Oxymesterone	HMDB0006027	Lipids and lipid-like molecules	Steroids and steroid derivatives	Androstane steroids			C14665	54.4	79.1	M+FA-H	C20H30O3	-1.20696	2265.88	2380.1	2404.91	2418.99	2153.29	2263.98	2397.33	957.091	834.196	3229.84	2310.69	1480.64	7781.21	2364.66	2638.78	4105.52	5771.58	1570.65	3679.06	1525.07	739.084	723.389	2977.68	1328.77	2031.28	1529.65	693.376	2892.84	869.765	548.869	1068.26	874.695
1.27_164.0467n	182.08	1.26818	pos	2-Hydroxycinnamic acid	HMDB0002641	Phenylpropanoids and polyketides	Cinnamic acids and derivatives	Hydroxycinnamic acids and derivatives		***	C01772	54.3	84.1	M+H, M+NH4, M+H-H2O	C9H8O3	-4.0735	5.87765e+06	5.73087e+06	5.54315e+06	5.786e+06	5.69872e+06	5.54295e+06	5.65586e+06	2.19954e+06	2.10473e+06	4.17715e+06	1.58028e+06	1.34285e+06	1.87963e+07	4.98183e+06	5.74254e+06	7.51782e+06	8.27945e+06	6.57381e+06	6.02708e+06	4.55331e+06	4.64184e+06	7.41751e+06	6.64954e+06	5.61995e+06	6.06222e+06	6.03571e+06	4.6871e+06	3.87386e+06	6.24785e+06	5.51681e+06	5.40685e+06	5.16257e+06
10.66_330.3351m/z	330.335	10.6639	pos	N,N-dimethyl-Safingol	53956	Lipids and lipid-like molecules	Sphingolipids	Sphingoid bases				54.3	80.3	M+H	C20H43NO2	-4.62551	55815.3	52907.9	49777.2	52501.2	52445.1	51916.2	51065.2	69136.4	52416	81060.8	89863.8	49341.9	99021.8	132222	64878.5	109329	65066	48591.2	107585	67303.6	99288.2	50089.6	101906	108154	82927.4	152129	115239	45563.7	87235.6	42937.3	84846.1	91478.8
11.48_526.2932m/z	526.293	11.4786	neg	LysoPE(22:5(4Z,7Z,10Z,13Z,16Z)/0:0)	HMDB0011524	Lipids and lipid-like molecules	Glycerophospholipids	Glycerophosphoethanolamines				54.3	76.2	M-H	C27H46NO7P	-1.43623	15615	18065.7	17027.9	17811	16618	16301.2	16757	50865.5	38459.2	100348	59370.1	29467.1	9658.37	11518	16671.9	23285.6	21456.4	3690.62	2631.56	2087.16	8343.98	8495.39	2639.83	2899.19	3297.94	2654.49	1.53558e-06	328.853	650.736	571.344	739.067	1354.32
11.61_249.1838m/z	249.184	11.6078	pos	2E,6Z,8Z,12E-hexadecatetraenoic acid	LMFA01030277	Lipids and lipid-like molecules	Fatty Acyls	Fatty Acids and Conjugates				54.3	82.6	M+H	C16H24O2	-4.59493	25848.8	26625.7	25488.9	25815.7	26108.4	26924.2	26009.6	31328.8	32568.1	25766.6	29920.5	35725.5	28456	30722.7	30776.7	27755	28628.5	25517.9	25633.6	28545.9	29886.8	26970.8	22824.1	23896	20820	27782.7	32858.7	28730.7	31316.1	30057.3	31470.1	30702.8
11.88_507.3671n	508.374	11.8811	pos	PC(O-18:1(11Z)/0:0)	LMGP01060034	Lipids and lipid-like molecules	Glycerophospholipids	Glycerophosphocholines				54.3	78.5	M+H, M+Na	C26H54NO6P	-3.50452	835925	741069	647093	700839	656459	649256	635356	225975	162754	203494	288206	171718	224129	219805	265517	295679	292229	903346	967850	966002	874512	709707	661189	1.01974e+06	1.24928e+06	943660	886681	1.00096e+06	732361	1.10858e+06	755651	957003
4.75_293.1139m/z	293.114	4.75328	neg	Glutamylphenylalanine	HMDB0029156	Organic acids and derivatives	Carboxylic acids and derivatives	Amino acids, peptides, and analogues				54.3	77	M-H	C14H18N2O5	-1.26899	11404.7	11474.4	11207	11240.6	11076.1	11422	11669.1	4450.49	2798.94	12661.3	3732.33	2286.91	25392.5	8229.48	7894.86	12414.4	5776.64	12635.1	18277.3	12444.9	8152.76	12560.9	16572.3	7432.23	5077.98	7201.84	9059.42	6625.47	5431.18	5104.9	5075.51	4912.48
6.27_164.1064m/z	164.106	6.26918	pos	N-(2-Phenylethyl)-acetamide	66516	Unclassified	Unclassified	Unclassified				54.3	79.5	M+H	C10H13NO	-3.68674	4350.38	4361.28	4175.82	4098.38	4036.55	4014.97	3916.15	776.748	745.512	2826.49	546.179	450.267	24198	26624.1	19650	12769.7	13499.2	1003.28	344.946	1296.06	352.141	580.201	325.343	462.706	154.562	314.816	303.659	287.443	412.219	197.239	310.228	278.343
8.79_453.2854m/z	453.285	8.78518	neg	3alpha,15beta,18-Trihydroxy-5beta-cholan-24-oic Acid	LMST04010112	Unclassified	Unclassified	Unclassified				54.3	77.7	M+FA-H	C24H40O5	-1.00465	4477.59	4757.4	4876.21	4608.56	4637.57	4672.53	4615.03	578.307	639.016	13703.5	1.53558e-06	1.53558e-06	1682.73	813.74	1698.47	607.874	558.861	6862.21	2471.65	1162.97	6315.24	9690.56	11915.8	2645.43	7798.39	4269.94	4178.79	2339.33	4874.58	5605.89	8962.2	5713.53
1.27_135.0682n	136.075	1.26818	pos	PHENACYLAMINE	44663	Organic oxygen compounds	Organooxygen compounds	Carbonyl compounds				54.2	81.9	M+H-H2O, M+H	C8H9NO	-1.78154	529926	510595	487339	513480	508185	495986	508910	192323	187294	366161	140797	123546	1.72076e+06	438197	520430	689497	750568	592406	522918	409128	417069	668007	583076	506261	541978	535373	417723	343769	554404	491880	483211	458224
11.10_309.2066m/z	309.207	11.1039	neg	trans-EKODE-(E)-Ib	35761	Unclassified	Unclassified	Unclassified				54.2	81.4	M-H	C18H30O4	-1.78763	1509.92	1125.51	1313.25	1131.34	1483.23	1921.99	1239.42	524.044	844.403	495.778	429.396	791.91	3676.37	1072.19	1653.09	2794.26	3364.41	881.439	3158.66	3018.28	2008.41	1507.26	716.446	2599.5	2507.08	2763.15	29471	2759.26	1394.76	3299.26	3250.8	3214.82
11.53_431.3139m/z	431.314	11.5277	pos	25-Hydroxyvitamin D3-26,23-lactol	HMDB0060127	Lipids and lipid-like molecules	Steroids and steroid derivatives	Vitamin D and derivatives				54.2	80.8	M+H	C27H42O4	-3.98101	106129	96979.2	94428.3	99116.1	94430.5	90116.4	95178.3	57753.5	56988	65537.6	27828.6	24707.9	42660.2	55344.3	165503	35293.9	41630.2	107889	175066	154822	143965	88035.9	95926.3	139288	152801	169328	196365	188548	99097.3	140438	70673.6	92041.4
5.05_377.1440m/z	377.144	5.04958	pos	Riboflavin	HMDB0000244	Organoheterocyclic compounds	Pteridines and derivatives	Alloxazines and isoalloxazines		***	C00255	54.2	82.4	M+H	C17H20N4O6	-4.2511	7766.69	7912.72	7893.31	7153.27	6652.37	7302.96	8096.66	4501.42	5453.59	21630.8	5246.16	5022.83	9389.44	4576.81	6053.85	3361.01	1559.72	18316.8	17161.9	14641.3	13371.4	5974.87	25010	21966.1	21083.9	11395	6512.12	8270.22	5180.59	2251.2	1622.43	3988.93
5.62_134.0597m/z	134.06	5.62177	pos	Oxindole	34541	Organoheterocyclic compounds	Indoles and derivatives	Indolines			C12312	54.2	80.3	M+H	C8H7NO	-2.7459	15615.4	15197.2	14890.4	15044.9	15389.6	14634.1	14762.3	4554.4	4566.32	4539.25	4370.28	4887.28	31506.2	6370.6	13681.8	6205.42	7236.6	18635.8	12492.6	5256.7	16948.2	7918.35	10408	11566.6	11708.7	13422.9	7813.7	9608.13	10485	5494.97	8770.4	11579.9
6.51_595.3467m/z	595.347	6.5081	pos	(-)-Stercobilin	HMDB0240259	Organoheterocyclic compounds	Tetrapyrroles and derivatives	Bilirubins		***		54.2	77.5	M+H	C33H46N4O6	-3.82104	73788.4	63518.4	62555.3	59512.1	61643.4	64210.7	59498.7	1.53558e-06	1.53558e-06	1.53558e-06	1.53558e-06	1.53558e-06	1.53558e-06	747.213	200.019	648.819	1.53558e-06	117741	20801.5	11902.5	66675.2	79124.1	919320	14284.2	78075.1	33911.8	47005.5	1530.93	53340.3	8471.47	47185.3	50510.9
7.48_465.2465m/z	465.247	7.48092	pos	11-beta-Hydroxyandrosterone-3-glucuronide	HMDB0010351	Organoheterocyclic compounds	Indoles and derivatives	Hydroxyindoles		**	C05643	54.2	78.7	M+H-H2O	C25H38O9	-3.63575	4835.43	4992.58	4365.84	5287.37	4997.26	5804.34	5411.49	1.53558e-06	1.53558e-06	1.53558e-06	1.53558e-06	1.53558e-06	1.53558e-06	1.53558e-06	1.53558e-06	1.53558e-06	666.196	3254.9	3330.78	1.53558e-06	1.53558e-06	1.53558e-06	51120.5	1.53558e-06	16468.4	1.53558e-06	7278.6	2217.82	14230.4	19184.6	29522.3	1.53558e-06
0.96_167.0212n	168.028	0.95635	pos	4-Nitrobenzoic acid	72419	Unclassified	Unclassified	Unclassified				54.1	80.7	M+H-H2O, M+H	C7H5NO4	-3.65969	52710.7	52459.5	52511	57991.1	55736.2	57516.8	55908	24698	20642.4	56632.6	55058.3	43142.5	27899.3	33990.9	27113.4	20789.5	26729.5	43187.8	61687.2	49524.3	45638.3	59403	193031	58837.2	40511.2	56034	23681.2	35428.3	144220	144911	113667	188589
1.22_243.0613m/z	243.061	1.22097	neg	Uridine	HMDB0000296	Nucleosides, nucleotides, and analogues	Pyrimidine nucleosides	Unclassified		**	C00299	54.1	77.1	M-H	C9H12N2O6	-3.74587	120681	113783	103685	110746	110944	121503	113290	88827.5	96389.2	113012	146114	111130	141821	138906	129932	117032	118906	118199	136523	164814	131242	131216	93681.8	102028	81873.1	123329	70884.8	96839	74742.5	59180.6	65343.7	60871.1
11.40_546.3532m/z	546.353	11.404	pos	PC(20:3(8Z,11Z,14Z)/0:0)	LMGP01050133	Lipids and lipid-like molecules	Glycerophospholipids	Glycerophosphocholines				54.1	78	M+H	C28H52NO7P	-4.10679	867189	784889	758070	792814	767039	701354	789923	591949	494562	701781	721661	450033	155092	362910	465458	648489	598529	1.08528e+06	620190	611501	1.32084e+06	1.47687e+06	636098	941341	950079	958989	323923	315809	687444	801851	647604	970486
7.11_480.3081n	479.301	7.11078	neg	22-deoxy-20,21-dihydroxyecdysone	LMST01010186	Lipids and lipid-like molecules	Sterol Lipids	Sterols				54.1	77.6	M-H, M+FA-H	C27H44O7	-1.33273	3145.54	2919.44	3296.99	2901.87	3338.7	3240.1	3208.55	4530.05	4001.05	58071.6	6846.87	4470.99	1502.77	3524.11	1940.77	6862.36	5436.36	1.53558e-06	1.53558e-06	1.53558e-06	1.53558e-06	43.2239	79.9988	1.53558e-06	1.53558e-06	1.53558e-06	1.53558e-06	1.53558e-06	1.53558e-06	1.53558e-06	1.53558e-06	1.53558e-06
0.03_153.1267m/z	153.127	0.0340333	pos	Limonene-1,2-epoxide	41092	Organoheterocyclic compounds	Oxepanes	Unclassified			C07271	54	77.7	M+H	C10H16O	-4.68265	638017	648995	635294	641929	668180	638545	655567	732630	804859	714081	771286	900200	685028	794452	768145	708505	732840	640157	629049	757353	725725	682908	580204	596771	576355	664709	786444	690800	722253	705400	735854	772372
10.10_257.1753m/z	257.175	10.0977	neg	Tetradecanedioic acid	5833	Lipids and lipid-like molecules	Fatty Acyls	Fatty acids and conjugates				54	75.6	M-H	C14H26O4	-1.98785	9585.41	9087.71	9275.96	9102.67	9079.47	8615.49	9182.68	2739.93	2848.24	16420.6	2205.94	1590.29	7482.2	5925.85	24384.6	8359.66	10661.1	6369.23	9079.37	33056	3013.86	5764.01	9615.54	7901.09	6726.28	14820.1	5459.58	12749.5	7375.31	5646.69	4191	8056.3
8.23_353.2329m/z	353.233	8.23305	neg	5-trans PGF2α	36148	Unclassified	Unclassified	Unclassified				54	77.4	M-H	C20H34O5	-1.25631	1722.28	1931.81	1593.57	1520.43	1806.43	1736.78	1786.87	2093.98	2143.32	2088.27	1837.48	1.53558e-06	263.69	766.194	1904.42	1890.43	375.931	2017.13	1498.57	897.806	1705.38	591.207	1207.97	17024.5	727.784	167.683	4620.35	606.228	96.7403	2400.31	673.433	1.53558e-06
10.28_430.3066n	431.314	10.2835	pos	Pennogenin	LMST01080041	Lipids and lipid-like molecules	Sterol Lipids	Sterols				53.9	80.4	M+H-H2O, M+H	C27H42O4	-3.97112	14109.3	12183.9	14047.1	14049.5	13672.9	14006.2	13916.5	132903	123954	111622	23615.7	15301.3	2642.55	1196.17	5427.61	3541.59	7649.03	2319.54	367.541	1.53558e-06	264.417	1712.9	1267.73	1.53558e-06	200.109	13.4762	1.53558e-06	254.504	141.714	171.888	269.771	484.789
6.63_299.1032m/z	299.103	6.62737	neg	5-NITRO-2-PHENYLPROPYLAMINOBENZOIC ACID [NPPB]	44306	Unclassified	Unclassified	Unclassified				53.9	76.4	M-H	C16H16N2O4	-1.6994	2109.47	2157	2090.46	1922.21	2286.26	2152.92	2162.44	883.664	659.394	473.097	77.1937	40.6355	3669.66	4069.56	5350.74	2023.93	3040.6	542.312	1662.78	1268.59	659.818	662.764	593.21	1697.68	3554.23	1877.31	1232.38	2166.8	2153.23	1819.51	4029.99	3272.59
7.09_411.1785m/z	411.178	7.08858	pos	Pyranomammea C	HMDB0033688	Phenylpropanoids and polyketides	Coumarins and derivatives	Pyranocoumarins				53.9	75.7	M+Na	C22H28O6	1.75501	1897.6	2618.5	2852.07	2491.94	2736.34	2128.94	2431.38	5873.57	8253.84	20484.2	25655.5	21772.2	1.53558e-06	1.53558e-06	1.53558e-06	1.53558e-06	1.53558e-06	1.53558e-06	1.53558e-06	1.53558e-06	1.53558e-06	1.53558e-06	1.53558e-06	1.53558e-06	1.53558e-06	1.53558e-06	1.53558e-06	1.53558e-06	1.53558e-06	1.53558e-06	1.53558e-06	1.53558e-06
7.19_515.2898n	516.297	7.19093	pos	Tauroursocholic acid	LMST05040014	Lipids and lipid-like molecules	Steroids and steroid derivatives	Bile acids, alcohols and derivatives				53.9	80.5	M+H, M+NH4, M+Na, M+K, M+H-H2O	C26H45NO7S	-3.61775	282023	286027	300637	319690	323627	320506	312042	124278	129768	349780	33510.5	22562.8	2590.2	2705.78	7184.42	22102	11163.9	531933	116340	90040.5	207896	98956.1	929333	271196	991022	179186	115933	1.90807e+06	362687	221324	278312	503513
0.31_121.0645m/z	121.065	0.311717	pos	p-Tolualdehyde	66526	Benzenoids	Benzene and substituted derivatives	Benzoyl derivatives		**	C06758	53.8	73.1	M+H	C8H8O	-2.15176	207056	229619	236065	248534	245773	237594	245859	243861	284168	258196	317160	333796	229693	272032	278324	298445	262611	220346	226130	269276	307259	240310	202867	210904	214948	270184	295095	249297	255346	258960	299439	271430
11.27_253.1787m/z	253.179	11.2744	pos	Epioxylubimin	HMDB0035613	Lipids and lipid-like molecules	Prenol lipids	Sesquiterpenoids				53.8	78.4	M+H	C15H24O3	-4.62965	41145.1	40309.8	41174.8	45432.5	44190.3	44150.9	46075.1	48935.4	53717.7	45527.5	54086.6	66343	46064.4	51122.9	56024.7	51921.5	53374.7	41862.7	39800.6	48952.8	47221.9	46765.7	36438.7	37777.3	37939.3	43743.9	56852.2	42601.9	45947	47565.5	47722.2	54210.5
11.58_281.2463m/z	281.246	11.5768	pos	Linoelaidic Acid	62957	Lipids and lipid-like molecules	Fatty Acyls	Lineolic acids and derivatives				53.8	79.2	M+H	C18H32O2	-4.40728	16141.7	15076	15239.6	17013.6	15774.5	14968.1	16346.8	2958.57	2735.58	1951.91	3410.47	2851.77	7435.95	5389.6	9632.56	4975.23	6617.59	16006.1	40048.9	44872	10485.4	7730.27	33234.5	16827.7	14269.3	19686.2	4908.72	35340.2	32654.4	46323.4	32325.5	35947.7
10.57_460.2674m/z	460.267	10.5683	pos	Pectachol	HMDB0039064	Phenylpropanoids and polyketides	Coumarins and derivatives	Unclassified				53.7	75.6	M+NH4	C26H34O6	-4.38658	260550	272320	295895	228126	265918	312457	309563	235277	313784	279207	482979	418177	195079	298627	207095	353258	342600	220245	181466	339808	324839	211365	186244	204268	278658	286144	272507	260180	286660	208893	264576	246176
11.46_527.2991n	528.306	11.4645	pos	LysoPE(22:5(7Z,10Z,13Z,16Z,19Z)/0:0)	HMDB0011525	Lipids and lipid-like molecules	Glycerophospholipids	Glycerophosphoethanolamines				53.7	76.4	M+H, M+Na	C27H46NO7P	-4.05308	72083.1	72551.7	71677.2	71581.5	69915.6	70241	72275.5	252716	174561	459459	254759	162807	38797.8	52042.2	82343.4	113474	97252.7	16074.9	10536.6	13608.7	32307.8	35810.4	11080.4	10914	15356.3	12217.5	2188.5	1763.02	4331.08	2722.81	5042.92	7962.43
13.60_269.2251m/z	269.225	13.6	pos	anhydroretinol	HMDB0062447	Lipids and lipid-like molecules	Prenol lipids	Sesquiterpenoids				53.7	78.2	M+H	C20H28	-4.65252	25720.9	24251.9	27858.4	26000.5	26143.2	22965.7	23210.3	7547.25	16661	3895.44	7772.76	4368.7	7732.71	4292.45	2760.53	7677.5	9776.7	52387.7	40073.5	31857.4	28805.2	24737.5	38943.6	40084.1	37188.7	29714.1	1.53558e-06	29208.7	26076.3	37960	29422	21630.4
7.23_361.1994m/z	361.199	7.22515	pos	6-beta-hydrocortisol	HMDB0061033	Lipids and lipid-like molecules	Steroids and steroid derivatives	Hydroxysteroids				53.7	78.2	M+H-H2O	C21H30O6	-4.22267	11780.2	11293.2	13259	12463.9	11433	12374	10949.4	15446.6	17163.5	27872.8	23419.3	19394.1	8585.6	20533.4	15849.3	17214.6	18705	4679.23	13595.9	8556.91	2189.66	4419.85	4399.74	12807.7	9035.16	5519.86	3684.41	10970.8	6676.11	15565.3	6104.3	6879.61
10.57_208.1819n	209.189	10.5683	pos	2-Cyclotetradecen-1-one	HMDB0039884	Organic oxygen compounds	Organooxygen compounds	Carbonyl compounds				53.6	74.8	M+H-H2O, M+H	C14H24O	-3.9182	8743.81	9434.89	8407.17	8621.73	9378.65	9017.9	8649.45	222136	336986	226694	334473	327699	329457	388588	360198	217644	357378	215463	177263	354868	221218	198031	233836	288006	212612	206569	186748	318785	255025	161097	245414	203222
13.38_309.2410m/z	309.241	13.3781	pos	Annosquamosin B	87632	Lipids and lipid-like molecules	Prenol lipids	Diterpenoids				53.6	78.3	M+H	C19H32O3	-4.7201	8485.33	8431.29	8768.98	9381.99	7886.44	7765.13	7884.21	5927.42	6003.89	8582.45	4381.74	13275.3	11176.6	15829.5	7769.87	9969.84	20538.8	6292.86	12050.6	10641.2	10720.1	7078.71	2894.99	3934.43	3210.12	5799.04	2931.49	11178.3	4925.82	3830.55	2358.31	5805.13
7.94_465.3073n	466.315	7.94168	pos	Sodium glycocholate	HMDB0032596	Unclassified	Unclassified	Unclassified				53.6	74.3	M+H, M+NH4, M+Na, M+K, M+H-H2O	C26H43NO6	-3.84099	896466	902926	887831	887247	897510	886377	901952	2.55329e+06	2.70206e+06	5.04828e+06	719615	501885	227360	221107	119002	321258	360377	258118	299071	259467	316984	161443	1.39177e+06	387118	2.20502e+06	310526	1.09716e+06	1.15417e+06	841512	527289	1.20138e+06	1.33283e+06
0.82_132.0763m/z	132.076	0.817283	pos	Creatine	7	Organic acids and derivatives	Carboxylic acids and derivatives	Amino acids, peptides, and analogues		**	C00300	53.5	77	M+H	C4H9N3O2	-3.8127	722189	683153	673126	697307	705828	714666	703173	586680	293795	1.0001e+06	307682	307611	430384	1.03973e+06	789237	476032	485376	354112	1.23574e+06	406345	338931	430828	1.20193e+06	537572	668930	421563	1.89064e+06	2.28165e+06	1.73692e+06	1.09194e+06	784249	1.90102e+06
1.31_221.0656m/z	221.066	1.30673	neg	Ethyl glucuronide	HMDB0010325	Organic oxygen compounds	Organooxygen compounds	Carbohydrates and carbohydrate conjugates				53.5	76.6	M-H	C8H14O7	-4.81928	3682.87	3422.75	3563.96	3882.66	3525.02	3486.46	3489.55	895.788	1041.76	1867.28	4913.9	3476.87	21217.4	1253.7	5452.45	6510.79	4992.94	765.365	1209.06	1714.76	1103.23	1117.01	527.308	6757.39	8734.02	12167	638.138	115.025	6264.22	1360.96	7974.72	9782.45
1.37_241.0822m/z	241.082	1.37108	neg	L-alpha-glutamyl-L-hydroxyproline	HMDB0011161	Organic acids and derivatives	Carboxylic acids and derivatives	Amino acids, peptides, and analogues				53.5	75.7	M-H2O-H	C10H16N2O6	-3.16786	2446.79	2379.99	2450.27	2126.67	2486.01	2407.19	2396.54	3789.38	2987.51	9056.71	15466.7	12669.3	1913.9	1422.59	1364.7	1116.12	1436.9	934.506	1704.22	1398.8	1293.75	2177.4	524.541	977.164	1191.31	1276.68	609.361	1073.72	738.95	305.004	708.899	403.817
1.53_257.1119m/z	257.112	1.5259	pos	Dinorpromazine	2142	Unclassified	Unclassified	Unclassified				53.5	85.5	M+H	C15H16N2S	4.87297	41191.1	42720.4	39641.1	39798.4	39442.9	39079.6	39876.6	46040	47039.4	89634.6	51958.6	42067.9	69275.6	38571.2	45550.7	47315.6	43715.3	57277.9	24653.6	28042	38878.4	51482.5	57593.2	43264.3	43295.9	25235.7	15390.4	11728.5	33374.7	20146.7	19749.6	23814.4
10.22_616.1742m/z	616.174	10.2168	pos	Pelargonidin 3-sophoroside	HMDB0033679	Phenylpropanoids and polyketides	Flavonoids	Flavonoid glycosides			C16305	53.5	77.8	M+Na	C28H33O14+	-3.40411	1.25649e+06	1.24342e+06	1.27044e+06	1.36555e+06	1.43051e+06	1.42273e+06	1.43843e+06	3.827e+06	874136	3.42999e+06	742234	852074	5.642e+06	2.2146e+06	9.42779e+06	1.83158e+06	629536	235533	115618	80581	461362	225301	315046	39443.1	273624	28004	888946	405377	789240	486323	715114	1.27565e+06
2.22_277.0853m/z	277.085	2.21783	neg	Glutamylmethionine	HMDB0028825	Organic acids and derivatives	Carboxylic acids and derivatives	Amino acids, peptides, and analogues				53.5	78.2	M-H	C10H18N2O5S	-3.81199	919.809	770.359	701.014	614.587	555.814	535.005	528.448	260.192	355.277	2728.45	2180.93	1243.79	16900.9	75.7347	25.3233	30.0544	40.8613	685.372	2002.37	809.35	318.023	471.307	433.997	246.981	305.41	487.981	186.521	921.469	195.865	273.936	219.656	43.7522
7.31_348.2286n	331.225	7.31043	pos	17alpha,21-Dihydroxypregnenolone	HMDB0006762	Lipids and lipid-like molecules	Steroids and steroid derivatives	Hydroxysteroids		**	C05487	53.5	77.1	M+H-H2O, M+H	C21H32O4	-4.28539	21169.8	22842	21828.9	22638.8	22340.3	22450.6	21866.9	4106.15	4750.92	22499.7	7815.67	6928.19	47948.7	141233	139802	102849	102126	2949.48	12847.4	8806.18	2270.02	6153.14	1530.66	1286.12	2371.11	2600.25	4073.69	3349.3	127.912	1162.34	1698.46	525.192
7.69_312.2077n	313.215	7.68613	pos	Tetrahydrogestrinone	HMDB0004626	Lipids and lipid-like molecules	Steroids and steroid derivatives	Estrane steroids				53.5	78.3	M+H-H2O, M+H	C21H28O2	-4.00515	4139.14	3796	4186.54	4228.76	3719.78	4480.49	4090.58	469.378	589.925	3667.57	948.945	454.585	6139.43	24175	24211.6	18939.9	21050.8	497.829	3606.88	3747.1	687.866	1012.88	301.735	594.043	680.019	1140.65	1700.32	1280.3	195.221	501.902	619.457	182.07
0.85_278.1221m/z	278.122	0.845083	pos	N-(1-Deoxy-1-fructosyl)proline	HMDB0038493	Organoheterocyclic compounds	Benzodioxanes	Phenylbenzodioxanes				53.4	80.6	M+H	C11H19NO7	-4.92273	17963.3	22405.8	21344.8	18626.6	18610.6	24098.8	17596.4	1.53558e-06	1.53558e-06	12069.9	3945.14	1.53558e-06	78872.8	1.53558e-06	4654.61	17012.5	18316.2	1.53558e-06	6759.43	10899.1	1.53558e-06	1.53558e-06	4572.39	11699.5	14394.9	1.53558e-06	1.53558e-06	1.53558e-06	192523	172067	148213	134384
1.34_257.0772m/z	257.077	1.338	neg	Imidazoleacetic acid riboside	HMDB0002331	Nucleosides, nucleotides, and analogues	Imidazole ribonucleosides and ribonucleotides	Unclassified		**	C05131	53.4	73.7	M-H	C10H14N2O6	-2.62557	9485.48	10352.2	9770.28	9308.1	9636.93	9785.87	9660.12	15557.3	13966.8	26531.9	22370.2	20168.7	11273.7	7583.51	6537.09	6602.76	7066.99	9313.49	10708.4	8208.51	7708.93	8492.34	9998.05	11098.7	9005.98	7439.55	5795.18	7973.56	6369.83	6493.86	6015.99	4214.17
1.37_283.0911n	282.084	1.37108	neg	Guanosine	HMDB0000133	Nucleosides, nucleotides, and analogues	Purine nucleosides	Unclassified		***	C00387	53.4	72.3	M-H, 2M-H, M+FA-H	C10H13N5O5	-1.9891	52185	49513.2	49514.6	48680.6	51054.6	49152.3	50406.8	57799.3	31447.9	22147.6	39256.5	19909.5	13315.3	19598.3	27232.6	110720	72577.4	67876.9	152496	62499	21964.8	13825.9	178966	87751	49082.1	8008.44	20085.8	18851.6	16008.8	27059.9	15412.7	12750.5
1.40_268.0802n	267.073	1.4024	neg	Inosine	84	Nucleosides, nucleotides, and analogues	Purine nucleosides	Unclassified		**	C00294	53.4	81.1	M-H, 2M-H	C10H12N4O5	-2.02994	268777	256566	253090	264661	257437	262648	253078	335990	184197	221783	224523	142426	236148	148685	186968	604106	334833	271929	527226	239171	118789	88149.9	727845	293758	201416	64865.5	135185	317719	173376	215975	156885	151922
1.50_132.1014m/z	132.101	1.49547	pos	L-Alloisoleucine	58006	Organic acids and derivatives	Carboxylic acids and derivatives	Amino acids, peptides, and analogues				53.4	77.8	M+H	C6H13NO2	-3.53741	2.89535e+06	2.86958e+06	2.79543e+06	2.67263e+06	2.69742e+06	2.71486e+06	2.64799e+06	1.55753e+06	1.69762e+06	2.55982e+06	1.60354e+06	1.35395e+06	5.423e+06	1.82869e+06	2.47785e+06	2.37918e+06	2.38803e+06	3.48087e+06	2.9562e+06	2.63196e+06	2.00114e+06	2.59724e+06	3.78025e+06	1.98554e+06	2.30708e+06	2.87464e+06	3.9774e+06	4.6345e+06	2.46883e+06	3.29192e+06	2.4696e+06	1.9972e+06
10.97_285.2067m/z	285.207	10.9663	neg	Hexadecanedioic acid	5642	Lipids and lipid-like molecules	Fatty Acyls	Fatty acids and conjugates		**	C19615	53.4	73.2	M-H	C16H30O4	-1.42445	4442.25	4335.4	4329.51	4401.58	3964.03	4473.23	4347.37	1275.32	1282.89	1680.04	1002.35	755.467	4446.91	5992.02	7895.14	3843.74	5972.82	2734.03	3075.89	3487.43	2248.01	2562.78	6274.44	3845.79	5111.06	10433.6	3813.28	12370	5101.87	4915.82	3373.56	5450.85
11.58_504.3067m/z	504.307	11.5768	pos	PE(18:0/0:0)	LMGP02050001	Lipids and lipid-like molecules	Glycerophospholipids	Glycerophosphoethanolamines				53.4	73.3	M+Na	C23H48NO7P	1.38294	10676	9950.19	10039.9	10369.8	8826.18	9034.42	9679.36	33297.6	26541.4	77784.4	29343.5	18349.6	4607.62	10811.1	11447.4	12399.8	8650.63	2439.31	2335.26	3292.7	2178.42	2322.14	499.98	573.299	1098.73	1740.43	1.53558e-06	1.53558e-06	536.865	1.53558e-06	304.676	1.53558e-06
2.25_191.0576n	209.091	2.24592	pos	5-Hydroxyindoleacetic acid	2975	Organoheterocyclic compounds	Indoles and derivatives	Indolyl carboxylic acids and derivatives		**	C05635	53.4	72.6	M+H-H2O, M+NH4, M+H	C10H9NO3	-3.46556	213536	209985	197012	196290	200311	199445	196451	81833.8	82905.3	160253	50655	40313.3	134174	160876	90809	77121.3	197269	211583	307147	248751	126216	148501	409312	195548	148903	201916	237943	197146	312302	422937	271027	348803
7.70_411.2383m/z	411.238	7.69805	neg	Cortolone	HMDB0003128	Lipids and lipid-like molecules	Steroids and steroid derivatives	Hydroxysteroids		**	C05481	53.4	72.2	M+FA-H	C21H34O5	-1.54306	70240.6	68286.1	68055.6	67753.7	70429.7	69747.6	68141.6	13253.2	14354.1	47181.4	19123.7	13898.6	101049	350557	307286	295350	292561	16147.2	72368	58485.7	19494.6	25414.9	10627.2	15597.2	15995.9	25113.7	34687.7	24977.6	4955.86	9347.19	14444.9	6102.5
9.22_594.3046m/z	594.305	9.217	neg	PS(20:2(11Z,14Z)/0:0)	LMGP03050021	Lipids and lipid-like molecules	Glycerophospholipids	Glycerophosphoserines				53.4	76.2	M+FA-H	C26H48NO9P	-0.456583	507.613	756.311	570.753	712.233	778.122	644.703	811.811	1.53558e-06	1.53558e-06	1.53558e-06	1.53558e-06	1.53558e-06	1.53558e-06	133.865	209.206	1019.21	1081.27	1170.31	949.497	670.291	2930.27	5960.68	416.424	1494.12	2398.14	2078.82	13553.3	450.356	681.17	1235.27	914.35	2755.88
9.92_374.2806n	357.277	9.91778	pos	12alpha-Hydroxy-5beta-chol-3-en-24-oic Acid	LMST04010213	Unclassified	Unclassified	Unclassified				53.4	75.2	M+H-H2O, M+H	C24H38O3	-4.10346	955190	946380	952624	975258	983532	945746	979064	259201	279980	681149	34385	25982.9	614217	388316	2.72272e+06	69439.7	88498.7	988622	787460	193716	1.61191e+06	1.47735e+06	1.74183e+06	269785	858581	612316	121697	939844	1.82883e+06	3.2579e+06	1.78805e+06	2.21635e+06
1.27_119.0489m/z	119.049	1.26818	pos	Benzofuran	70116	Organoheterocyclic compounds	Benzofurans	Unclassified			C14512	53.3	70.7	M+H	C8H6O	-2.44568	86689.5	83142.6	80177	84507.9	85175.5	82167.4	83539.5	30944.4	29760.7	59426.9	22673.3	18911.9	286220	72726.6	87588.8	112759	121437	101269	85513	65178.2	67849.8	112349	95165.9	82185.7	87886.5	90405.5	69234	57017.1	89393	84354.2	78807.1	75547.7
1.64_220.0839n	221.091	1.64367	pos	5-Hydroxytryptophan	65553	Organoheterocyclic compounds	Indoles and derivatives	Tryptamines and derivatives		**	C00643	53.3	79.6	M+H-H2O, M+H	C11H12N2O3	-4.11118	26059.9	25322.5	25369.1	25586.2	25672	24722.2	26013.7	15543.5	14804.1	38640.1	33601.5	28946.9	18742	13390	14947.6	15430.7	18023.3	18664	18926.2	15728.1	18118.3	22366.9	44250.7	20226.5	19104.3	19091.6	20276.2	21059.7	30343	37734.8	32529.2	33053.3
10.18_389.2670m/z	389.267	10.1834	pos	1α-hydroxy-25,26,27-trinorvitamin D3 24-carboxylic acid	41963	Unclassified	Unclassified	Unclassified				53.3	78.2	M+H	C24H36O4	-4.29982	8774.04	9410.96	9022.87	8469.03	9272.76	8894.71	10143.8	4916.88	5108.6	7745.52	2584.83	1977.72	5361.36	4090.84	8490.09	2298.27	3787.87	9253	10141.8	7078	16077.1	19603.7	3844.89	4581.81	8636.54	15676.1	30561.6	18858.8	5296.53	16570.8	5259.33	8412.22
10.76_195.1008m/z	195.101	10.763	pos	Butyl salicylate	HMDB0040730	Benzenoids	Benzene and substituted derivatives	Benzoic acids and derivatives		***		53.3	73.4	M+H	C11H14O3	-3.9489	207904	208104	217171	214685	205742	219251	216788	241985	251732	229483	252100	302263	213173	252537	259861	242193	251713	213402	201004	239256	234287	232615	192909	192779	191794	209380	267634	229168	246686	239910	242720	246132
11.74_616.3613m/z	616.361	11.7365	neg	OG-PC	LMGP20010027	Lipids and lipid-like molecules	Glycerophospholipids	Oxidized glycerophospholipids				53.3	73	M-H2O-H	C31H58NO10P	-1.11327	28239.7	23615.1	22377.9	24211.3	23823.7	24066.1	24314.9	21661.2	16785.9	30342.9	18520.4	6968.75	5843.56	15176.8	25798.4	24809.7	29407.7	26603.6	24008.8	31319.6	34424.1	44530.8	15603.3	22896.6	21673.8	26181.6	12693.9	12170.1	9055.7	11571.4	9845.2	14188.4
11.84_464.3143m/z	464.314	11.841	neg	PE(P-18:0/0:0)	LMGP02070002	Lipids and lipid-like molecules	Glycerophospholipids	Glycerophosphoethanolamines				53.3	74	M-H	C23H48NO6P	-0.665364	4467.76	4522.13	3952.32	4329.28	4165.43	4511.92	4002.29	1.53558e-06	1.53558e-06	1.53558e-06	213.799	1.53558e-06	5593.29	345.32	1606.63	2528.93	1513.95	11969.4	3858.3	1828.03	5499.36	6692.96	5450.98	8376.42	14170.4	4868.44	69.3554	2926.48	3975.28	5193.48	2184.91	4010.62
2.15_279.0981m/z	279.098	2.14882	neg	Aspartylphenylalanine	HMDB0000706	Organic acids and derivatives	Carboxylic acids and derivatives	Amino acids, peptides, and analogues				53.3	73.1	M-H	C13H16N2O5	-1.91899	2724.17	2664.9	2561.2	2504.93	2610.53	2508.58	2399.18	804.423	735.452	218.697	593.564	364.482	3124.83	1093.17	1265.43	935.726	1596.52	2376.12	4779.37	3289.05	2981.97	4719.54	879.149	3049.73	4342.6	6023.5	945.944	4325.76	2484.7	852.987	1978.27	2404.45
0.85_229.1172m/z	229.117	0.845083	pos	Prolylhydroxyproline	HMDB0006695	Organic acids and derivatives	Carboxylic acids and derivatives	Amino acids, peptides, and analogues		***		53.2	74.5	M+H	C10H16N2O4	-4.59525	543867	528285	533898	535156	567466	590737	561078	481168	544120	560045	528007	474936	805607	727668	870021	756298	896622	398449	553729	460721	534502	737145	317180	375527	514614	561439	214781	438661	282970	11154.7	195621	173008
11.31_277.2151m/z	277.215	11.3069	pos	17-hydroxy-linolenic acid	LMFA02000239	Lipids and lipid-like molecules	Fatty Acyls	Octadecanoids				53.2	74.8	M+H-H2O	C18H30O3	-3.81213	10286.8	9212.17	8559.71	9762.64	9165.64	8342.53	9897.2	1390.9	2144.17	1752.3	1206.63	1362.73	8745.3	9780.2	14468.6	7707.93	10375.9	3919.4	6150.31	7284.75	2912.5	3479.45	11004.7	5872.85	8803.17	16889.1	8169.1	46372.2	9822.18	12201.9	10494.2	11059.9
12.15_568.3612m/z	568.361	12.154	neg	PC(O-16:0/2:0)	LMGP01020046	Lipids and lipid-like molecules	Glycerophospholipids	Glycerophosphocholines				53.2	68.8	M+FA-H	C26H54NO7P	-1.58373	263346	258641	241616	269173	238028	225013	239806	17307.4	13768.2	19756.6	38588.8	22003	67071.6	29725.6	49879.6	107739	106964	543593	313104	396688	495610	437869	298773	409955	416756	420447	219270	267691	166426	264554	173229	190216
13.00_271.2274m/z	271.227	13.0018	neg	2-hydroxyhexadecanoic acid	34495	Lipids and lipid-like molecules	Fatty Acyls	Fatty acids and conjugates				53.2	71.1	M-H	C16H32O3	-1.81536	9448.51	7071.52	6502.67	6877.82	6728.09	7419.35	6920.29	3046.8	2308.93	3100.99	2947.76	1816.35	4265.29	3607.8	4343.18	4912.19	5465.15	7304.39	13116.7	11632.1	8313.58	5198.78	9891.83	10856.4	10590.6	13015.2	9628.4	13273.6	7758.01	8428.38	8954.18	11771.7
14.90_336.3244m/z	336.324	14.9004	pos	2-amino-14,16-dimethyloctadecan-3-ol	LMSP01080031	Unclassified	Unclassified	Unclassified				53.2	71.7	M+Na	C20H43NO	2.28961	29343.3	22488.4	18088	19376	16403.6	17503.9	19097.4	29020.4	23188.8	22277	22348.7	28456.2	32595.4	31373.6	22623.9	22911.3	18848.3	27465.9	24200.6	31032.9	22893.1	21609.1	25692.8	21208.9	20120.2	24195.6	26504.4	33440.1	25521.1	19040.9	30341.3	19819.2
4.27_324.0719m/z	324.072	4.27175	neg	Dihyroxy-1H-indole glucuronide I	HMDB0059997	Organic oxygen compounds	Organooxygen compounds	Carbohydrates and carbohydrate conjugates				53.2	71.2	M-H	C14H15NO8	-1.82157	20369.5	20751.3	20351.8	21011.7	20433.5	20537.5	20879.8	282.166	303.761	1012.15	1212.32	920.137	2950.25	1079.69	823.011	1160.99	1571.08	33863.1	31810.9	3662.19	63771.7	23934.3	37132.3	44285.5	39819.4	80899.2	25364.2	37507	29094.9	9138.59	22358.1	35241.3
4.92_134.0596m/z	134.06	4.91718	pos	4-Hydroxyindole	34514	Unclassified	Unclassified	Unclassified				53.2	75.4	M+H	C8H7NO	-3.11094	19214.6	17937.9	18420.9	18092.7	17820.5	17957.5	18173.6	4417.72	4594.61	4319.81	3937.02	4497.82	19597.4	5544.02	6671.72	5712.37	6828.47	22929.4	26681.3	5405.79	39693.8	14537.6	15021.6	14033.6	29230.5	61229.4	11802.7	27701.3	31139.4	11859.2	20056.4	34886.2
5.92_317.1137m/z	317.114	5.91953	neg	(2S,4R)-4-(9H-Pyrido[3,4-b]indol-1-yl)-1,2,4-butanetriol	HMDB0035191	Alkaloids and derivatives	Harmala alkaloids	Unclassified				53.2	71	M+FA-H	C15H16N2O3	-2.31455	9356.88	9038.83	8694.39	9148.96	8719.33	9063.47	8492.44	3247.25	2993	5341.3	1267.38	913.556	14027.2	13891.7	17046.7	8546.49	9014.79	5430.48	15716.3	9550.12	4941.93	4529.1	8827.84	12166.1	19849.7	12116.3	5412.51	14530.4	10586.7	8319.92	10800.7	9853
6.08_260.2209m/z	260.221	6.08143	pos	14-hydroxy-12-tetradecenoic acid	LMFA01050178	Lipids and lipid-like molecules	Fatty Acyls	Fatty Acids and Conjugates				53.2	77	M+NH4	C14H26O3	-4.56167	1481.28	1438.44	1430.76	1395.83	1435.5	1605.35	1559.01	48.5944	98.2989	458.693	470.193	412.15	3029.86	783.15	1470.51	1943.95	2630.89	390.276	1217.13	517.93	782.142	2441.44	353.09	270.906	313.512	564.512	41.1032	148.675	150.32	147.399	56.5436	206.184
6.20_348.2286n	331.225	6.2009	pos	3beta,15beta,17alpha-Trihydroxy-pregnenone	LMST02030140	Lipids and lipid-like molecules	Sterol Lipids	Steroids				53.2	77	M+H-H2O, M+H	C21H32O4	-4.31781	13237.3	12642.5	12450.4	14443.2	14593	14102.7	13750.1	1.53558e-06	1.53558e-06	2807.75	863.701	1380.58	29239.8	72448.6	54845.9	40248.4	43762.3	2983.36	12631.9	9334.71	6229.72	8661.6	4432	3030.61	2978.97	8833.09	12988.2	7675.08	1471.79	5070.84	4525.13	1544.43
9.31_354.2543n	355.262	9.3076	pos	delta2-THA	LMFA01030852	Lipids and lipid-like molecules	Fatty Acyls	Fatty Acids and Conjugates				53.2	74.9	M+H-H2O, M+H	C24H34O2	-4.50458	294414	293114	288235	295256	295938	304647	300408	1155.83	562.578	55735.5	1.53558e-06	1.53558e-06	60018.2	10185.7	96398.2	8896.91	5113.84	612164	156890	111296	433058	358517	869437	294414	814293	300855	190877	484956	352209	1.50477e+06	648404	474697
0.78_175.1183m/z	175.118	0.775567	pos	L-Arginine	HMDB0000517	Organic acids and derivatives	Carboxylic acids and derivatives	Amino acids, peptides, and analogues		***	C00062	53.1	77.8	M+H	C6H14N4O2	-3.80169	329292	347298	373981	378434	335847	338272	338522	202982	181424	360896	128999	130405	480926	226615	279968	199494	306595	786616	411858	379574	429598	547949	952138	526460	364531	387004	624270	233323	377128	371068	416763	433224
0.93_247.0913m/z	247.091	0.928533	pos	Aspartyl-Hydroxyproline	HMDB0028754	Organic acids and derivatives	Carboxylic acids and derivatives	Amino acids, peptides, and analogues				53.1	77	M+H	C9H14N2O6	-4.64867	228902	245716	241009	253586	256914	236301	262034	331807	434939	360013	262868	436578	263901	425729	271516	252463	404410	213462	223467	254681	238898	212101	153378	140450	197339	177592	191799	191957	185836	232166	196482	286651
1.75_144.0649m/z	144.065	1.75052	pos	Acetylhomoserine	HMDB0029423	Organic acids and derivatives	Carboxylic acids and derivatives	Amino acids, peptides, and analogues				53.1	72.7	M+H-H2O	C6H11NO4	-3.54648	48873.5	48517.5	48534.3	47330.6	45628.3	44398.6	44981.8	54628.1	54360.9	85884.4	72321.8	70311.4	66815.7	49680.4	56148.7	49200.6	43797.6	40674.3	41157.5	39766.2	34414.4	36860.4	57476.4	44272.3	40799.9	36437.1	49123.1	58927.3	50914.7	52793.3	47421.3	47878.8
3.51_384.1133m/z	384.113	3.5067	pos	Succinyladenosine	HMDB0000912	Nucleosides, nucleotides, and analogues	Purine nucleosides	Unclassified				53	74.4	M+H	C14H17N5O8	-4.51038	191369	190628	187412	183413	178728	178311	190029	262497	251749	905607	875643	751565	189226	175870	107217	189126	121384	102579	93211.5	88148.2	71356.3	79156.6	110477	75797.4	85200.8	54627.6	47455.4	44831.7	74937.8	69106	86710.5	79553.5
4.47_294.1205n	295.128	4.47237	pos	L-gamma-Glutamyl-beta-phenyl-beta-L-alanine	HMDB0038514	Organic acids and derivatives	Carboxylic acids and derivatives	Amino acids, peptides, and analogues				53	73.8	M+H-H2O, M+H	C14H18N2O5	-3.70246	32658.5	30780.1	30754.1	30546.5	30535.1	33001.2	30609.9	39908.2	21450.7	14253.1	7265.86	3558.6	37979.7	31236.4	103446	61739.7	38612.5	38450.7	48003.5	32373.5	16432.8	1113.14	32220	63679	44908.3	6122.85	156163	13477.1	4303	49944.9	9445.83	3425.84
7.87_271.1548m/z	271.155	7.87108	neg	Riesling acetal	HMDB0037562	Organoheterocyclic compounds	Tetrahydrofurans	Unclassified				53	68.1	M+FA-H	C13H22O3	-1.50134	10372	10620.3	10006.8	10211.2	10118.7	10256.2	9858.92	955.22	890.669	754.246	1190.87	707.244	4377.78	2331.48	8321.79	5474.32	5772.57	5079.45	17024.1	7098.55	6759.18	6530.75	9721.09	8832.03	7182.8	21169.8	2571.7	12094.1	8232.89	5804.01	13903	11599.2
8.30_446.1196n	429.116	8.29623	pos	Luteolin 7-methyl ether 4'-rhamnoside	LMPK12111039	Lipids and lipid-like molecules	Polyketides	Flavonoids				53	73	M+H-H2O, M+Na, M+NH4, M+H	C22H22O10	-3.74052	146990	170715	165858	161141	169116	157939	164792	184298	201664	158064	201857	251995	182140	193900	182981	184355	195273	164322	165858	188342	182387	179641	148542	145648	139404	170732	200438	174480	180524	176469	194154	189816
0.87_243.0614m/z	243.061	0.871767	neg	Pseudouridine	HMDB0000767	Nucleosides, nucleotides, and analogues	Nucleoside and nucleotide analogues	Unclassified		**	C02067	52.9	73.3	M-H	C9H12N2O6	-3.35491	60896.5	65142.8	65374.8	68015.8	66496.5	61058.8	73764.1	43400.4	43360	56366.3	80195.9	51995.1	79980.5	58792.7	79740.8	93561.7	68206.1	55365.4	78940.6	84511.7	61285.2	78909.4	57201	56750.5	45844.7	68637.8	41658.8	54737.4	45629.3	41369.5	48887.4	33904
10.32_299.2812n	300.288	10.3174	pos	L-threo-Sphingosine C-18	45278	Unclassified	Unclassified	Unclassified				52.9	72.3	M+H-H2O, M+H	C18H37NO2	-3.94986	164060	151142	144535	147885	140659	147039	147395	56229.1	35682.8	68923.9	50066.8	27251.1	66901.1	51236.1	93455.5	139440	85070.9	352546	205132	129161	306445	52453.7	285853	358732	139387	72081.6	141136	238884	102319	145931	73278.8	106234
13.30_256.2623m/z	256.262	13.301	pos	Palmitic amide	HMDB0012273	Lipids and lipid-like molecules	Fatty Acyls	Fatty amides		***		52.9	72.5	M+H	C16H33NO	-4.6237	544913	516749	496221	554266	514953	509649	439888	643590	533075	468701	754150	575521	627918	538419	472740	694190	413406	357270	582276	643944	655714	685040	542338	550255	188214	666117	592054	581701	445774	365409	499034	435124
5.05_179.0569n	178.05	5.04698	neg	Hippuric acid	HMDB0000714	Benzenoids	Benzene and substituted derivatives	Benzoic acids and derivatives		***	C01586	52.9	82.3	M-H, 2M-H	C9H9NO3	-7.25264	62741	64048.1	62304.5	62843.8	63810.4	63400.7	63974.2	60360.9	52146.4	142776	199346	147230	6589.65	19695.2	3940.51	4146.5	10547.3	65282.6	19624.3	18516	68246.8	54874.7	30539.7	49449.6	171926	162071	123422	8719.99	79260.8	19059.6	87558.8	117876
8.19_357.2772m/z	357.277	8.19362	pos	Tetracosahexaenoic acid	HMDB0002007	Lipids and lipid-like molecules	Fatty Acyls	Fatty acids and conjugates				52.9	74.1	M+H	C24H36O2	-4.37149	7451.55	6731.45	8225.87	7962.18	7412.34	8021.09	7322.87	178.901	197.651	1569.73	1.53558e-06	1.53558e-06	6153.16	768.24	10967.5	325.646	1.53558e-06	2465.81	11044.8	625.92	7343.63	24990.9	4902.98	2881.37	9768.76	10341.3	460.803	5870.94	28120.5	26330.4	17433.6	42037
0.79_162.1118m/z	162.112	0.789483	pos	L-Carnitine	HMDB0000062	Organic nitrogen compounds	Organonitrogen compounds	Quaternary ammonium salts		***	C00318	52.8	77.2	M+H	C7H15NO3	-4.36344	490356	561980	458955	456354	489529	511318	487623	222689	202556	272070	229372	253460	927791	365583	325133	271843	284822	566607	495792	531804	425925	689274	835355	727871	562668	510909	1.14699e+06	1.01737e+06	1.4223e+06	1.62536e+06	1.18251e+06	1.71453e+06
11.83_505.3151n	506.322	11.8324	pos	LysoPE(0:0/20:2(11Z,14Z))	HMDB0011483	Lipids and lipid-like molecules	Glycerophospholipids	Glycerophosphoethanolamines				52.8	73	M+H, M+Na	C25H48NO7P	-3.4738	24920.2	24628	25755	26474.9	26051.3	23500.6	24972.9	3077.5	1399.47	6352.16	1793.68	628.021	7594.22	7292.37	12056.8	20563	17096.6	25758.3	6922.95	18753.3	81634.6	67523.6	11932.8	28072.9	36066.5	34128.2	4831.02	3063.14	9365.95	12039.6	13427.5	16900
5.25_152.0700m/z	152.07	5.25065	pos	p-Acetamidophenol (Acetaminophen, Tylenol)	487	Unclassified	Unclassified	Unclassified				52.8	72.5	M+H	C8H9NO2	-3.78009	7809.9	7792.4	7974.13	8313.83	8066.68	7949.01	8336.29	2991.88	2835.18	2456.97	2372.75	2804.7	2673.93	2918.42	2873.1	2373.01	2420.24	5539.5	2153.28	2427.81	17466	3260.12	7011.95	24136.8	20975.6	8380.17	7475.76	2897.46	26814.8	8042.73	38457.9	19349.6
6.54_362.2079n	363.215	6.54233	pos	18-Hydroxycorticosterone	41867	Lipids and lipid-like molecules	Steroids and steroid derivatives	Hydroxysteroids		**	C01124	52.8	75.4	M+H-H2O, M+H	C21H30O5	-3.94363	7465.01	8635.06	7295.02	8269.65	8144.67	9175.79	7766.95	7925.93	8469.07	51762.1	7066.49	4463.59	11681	7971.61	11156.9	12115.5	12788.9	3467.61	6888.51	6076	1797.35	2054.18	3711.05	7061.2	6776	2878.82	4543.89	12238.9	2750.94	7462.43	4578.17	3120.95
6.78_377.1327m/z	377.133	6.78137	pos	N-Acetylserotonin glucuronide	HMDB0060833	Organic oxygen compounds	Organooxygen compounds	Carbohydrates and carbohydrate conjugates				52.8	74.9	M+H-H2O	C18H22N2O8	-4.17003	9084.45	9459.04	9443.72	9144.9	9360.3	9035.29	9147.16	2673.66	2177.89	2142.49	394.589	218.856	10551.9	15633.6	19646.2	10456	11235.4	3024.91	9956.22	7396.5	3131.77	3376.93	3867.72	9430.99	17494.4	11576.9	4924.05	14041.6	11812.1	7573.82	11309.1	11849.6
7.75_377.1964m/z	377.196	7.74988	neg	PGE3 1,15-lactone	LMFA03010199	Lipids and lipid-like molecules	Fatty Acyls	Eicosanoids				52.8	71.3	M+FA-H	C20H28O4	-1.56613	2021.59	1713.57	1825.52	1785.7	1911.75	1873.86	1775.74	35.6986	27.4997	66.6775	410.596	199.758	802.211	1218.92	1230.4	1915.92	1544.69	1290.86	6314.5	3179.11	1219.03	1544.89	2207.2	3168.02	1726.72	3140.39	2927.17	4576.52	678.667	1399.71	1867.36	986.624
8.38_547.3027m/z	547.303	8.3817	pos	N-[(3a,5b,7b)-7-hydroxy-24-oxo-3-(sulfoxy)cholan-24-yl]-Glycine	LMST05030012	Unclassified	Unclassified	Unclassified				52.8	78.8	M+NH4	C26H43NO8S	-3.8153	9413.86	11092	12573.5	13037.2	12750.5	12102	12501.8	11477.7	12081.5	43709.4	19108.5	14057.7	14649	23737.4	10900.9	50641.2	38931.5	1821.16	817.448	596.362	3254.2	1388.32	1017.68	2873.27	6327.32	17843.1	17061.4	31840.4	1306.86	1231.57	2596.34	1990.35
9.79_299.2357m/z	299.236	9.79043	pos	3-Methyl-19-nor-17alpha-pregna-1,3,5(10)-trien-17-ol	70609	Unclassified	Unclassified	Unclassified				52.8	74.7	M+H	C21H30O	-4.08235	3773.43	3497.28	3301.27	3615.83	3661.11	3297.43	3508.6	5869.23	7934.8	16461.9	6297.78	3836.49	2360.66	8437.22	5329.46	6635.38	15535.9	18234.2	4854.03	249.978	1.53558e-06	1.53558e-06	5862.61	1.53558e-06	3163.62	1.53558e-06	1.53558e-06	1.53558e-06	1.53558e-06	1.53558e-06	75.0676	1.53558e-06
9.92_221.1526m/z	221.153	9.91778	pos	Tetradecan-7,9-diynoic acid	LMFA01031094	Lipids and lipid-like molecules	Fatty Acyls	Fatty Acids and Conjugates				52.8	76.8	M+H	C14H20O2	-4.43766	6417.95	6013.98	6144.62	6769.34	6918.87	5799.72	5850.61	4246.74	4268.82	5388.45	2913.34	3156.18	5263.75	4487.67	14188.8	2652.34	2633.54	5700.29	6089.53	3437.12	9129.33	9120.53	9110.58	3438.6	5885.59	5014.39	3745.55	6185.86	10001	16839.4	10684.8	12803.5
0.82_217.0809m/z	217.081	0.817283	pos	Aspartyl-Threonine	HMDB0028763	Organic acids and derivatives	Carboxylic acids and derivatives	Amino acids, peptides, and analogues				52.7	71.6	M+H-H2O	C8H14N2O6	-4.16915	643734	650983	678283	704585	685706	696192	708460	847968	1.0727e+06	752169	608072	926216	658014	1.18784e+06	641200	576778	1.12999e+06	482814	586970	631749	553795	475428	496129	461189	702392	612309	788137	702597	721511	826958	717864	1.0984e+06
0.82_308.0980m/z	308.098	0.8157	neg	N-Acetylneuraminic acid	HMDB0000230	Organic oxygen compounds	Organooxygen compounds	Carbohydrates and carbohydrate conjugates			C19910	52.7	74.1	M-H	C11H19NO9	-2.18412	127170	121777	116917	124467	138719	133031	128691	162116	140405	186698	296286	208226	234955	154592	413737	255923	167583	71584.5	84724.1	73751.3	251313	106912	57247.2	125636	144792	39964.1	41416.7	44837.3	47344.9	51306.3	56873.6	29389.1
1.62_182.0446m/z	182.045	1.61663	neg	4-Pyridoxic acid	HMDB0000017	Organoheterocyclic compounds	Pyridines and derivatives	Pyridinecarboxylic acids and derivatives		***	C00847	52.7	76.5	M-H	C8H9NO4	-6.9331	1307.29	1321.28	1308.34	1243.97	1355.68	1242.55	1253.5	3039.11	2847.7	5080.68	6647.03	4687	647.147	982.717	640.148	667.887	720.932	447.582	454.883	549.881	499.649	576.474	678.842	1246.17	873.24	438.58	700.799	617.816	691.998	1150.12	529.483	853.454
1.79_243.1342m/z	243.134	1.78683	neg	Isoleucyl-Hydroxyproline	HMDB0028908	Organic acids and derivatives	Carboxylic acids and derivatives	Amino acids, peptides, and analogues				52.7	70.5	M-H	C11H20N2O4	-3.24803	18398.5	18906.5	18728.7	19104.4	18736.3	19187.5	18632.1	17522	18571.9	13511.9	22028.6	15474.9	67124.6	25396.6	32004	27392.5	33892.4	12631.6	15111.2	12331.5	16005.9	25125.3	7333.67	9700.97	12172	13927.3	5384.7	7770.98	5624.96	106.641	3176.84	3249.05
5.25_145.0524n	146.059	5.25065	pos	3-Methyleneoxindole	65836	Unclassified	Unclassified	Unclassified				52.7	76.3	M+H-H2O, M+H	C9H7NO	-2.81332	52147.4	50282.3	48708	49350.2	52797.3	49555.5	52538.7	5040.77	5174.77	6850.87	6778.36	7205.89	2691.31	5039.62	5218.88	5226.19	5976.14	50032.6	3292.19	3545.28	219358	17817.7	60678.4	118159	98692.4	66997.3	75779.7	15221.8	116804	74195.3	359738	56370.7
7.53_409.2228m/z	409.223	7.5254	neg	3a,11b,21-Trihydroxy-20-oxo-5b-pregnan-18-al	LMST02030197	Lipids and lipid-like molecules	Steroids and steroid derivatives	Hydroxysteroids		**	C05474	52.7	70.4	M+FA-H	C21H32O5	-0.996374	1649.06	1859.53	1485.29	1758	1745.79	1661.74	1668.47	3797.18	3736.89	10195.2	3467.21	2344.32	2313.58	6449.66	6617.7	3550.38	3152.41	100.867	426.901	178.759	1.97877	39.4915	147.756	271.511	260.664	124.853	250.729	274.57	89.547	399.958	257.953	123.599
0.93_293.0967m/z	293.097	0.928533	pos	Edetic Acid	HMDB0015109	Organic acids and derivatives	Carboxylic acids and derivatives	Tetracarboxylic acids and derivatives			C00284	52.6	69.6	M+H	C10H16N2O8	-4.40868	7.26924e+07	7.33538e+07	7.28683e+07	7.4064e+07	7.45596e+07	7.40875e+07	7.5197e+07	9.88076e+07	1.24574e+08	1.00212e+08	7.9086e+07	1.32988e+08	8.74683e+07	1.18612e+08	8.06187e+07	7.40914e+07	1.16712e+08	6.44753e+07	6.73206e+07	7.68561e+07	6.99676e+07	6.58179e+07	4.86575e+07	4.30991e+07	5.7486e+07	5.56033e+07	6.39963e+07	5.8311e+07	5.82084e+07	6.82206e+07	5.8297e+07	8.39233e+07
11.82_504.3090m/z	504.309	11.8235	neg	PE(20:2(11Z,14Z)/0:0)	LMGP02050021	Lipids and lipid-like molecules	Glycerophospholipids	Glycerophosphoethanolamines				52.6	70.2	M-H	C25H48NO7P	-1.01966	5555.56	5015.46	4557.03	5115.96	5018.79	4153.5	4439.07	346.174	202.928	1001.7	326.053	139.758	1494.44	1240.89	2949.1	4474.93	2542.3	5166	1653.83	2660.36	15533.9	11805.9	2994.7	6613.34	6347.17	6168.14	179.342	623.984	1925.18	2211.94	2111.44	3526.25
4.56_222.0762m/z	222.076	4.5633	neg	Acetyl-L-tyrosine	5827	Organic acids and derivatives	Carboxylic acids and derivatives	Amino acids, peptides, and analogues			C01657	52.6	71.5	M-H	C11H13NO4	-4.20552	1664.43	1727	1644.12	1619.95	1644.77	1660.71	1655.67	2873.73	2518.71	6822.55	2888.48	2123.13	4026.43	1157.03	1491.42	1912.5	1919.76	1355.68	855.358	582.071	790.701	1645.06	1065.14	984.698	1019.69	743.338	922.641	549.674	1048.04	610.228	1010.47	854.228
5.86_205.0731n	206.08	5.8599	pos	5-Methoxyindoleacetate	7016	Organoheterocyclic compounds	Indoles and derivatives	Indolyl carboxylic acids and derivatives		**	C05660	52.6	69.7	M+H-H2O, M+H	C11H11NO3	-3.67877	47854.9	44977.4	45541.2	47587.5	48556.1	47985.2	47642.6	5991.91	4991.49	33433.4	6969.52	5787.7	6625.66	5509.56	5078.06	7671.7	7214.57	79373.4	56670.3	47087.4	60661.6	90346.1	135463	68446.4	78466	62305.7	9854.02	54533.1	101538	72787	82351.4	83777.7
6.12_205.0731n	188.07	6.11565	pos	Cinnamoylglycine	34534	Organic acids and derivatives	Carboxylic acids and derivatives	Amino acids, peptides, and analogues				52.6	71.2	M+H-H2O, M+H	C11H11NO3	-3.70262	3473.9	3280.55	3412.55	3424.36	3711.12	3436.02	3885.41	1806.08	1368.87	2536.3	533.96	236.821	4314.34	6297.2	7879.45	3148.11	3835.77	2114.6	3754.91	2757.61	1211.76	1287.07	2023.37	2808.79	5895.22	4282.67	14400.9	4105.44	3560.32	2579.97	4557.01	4511.83
7.92_364.2234n	347.22	7.9249	pos	Urocortisone	LMST02030098	Lipids and lipid-like molecules	Steroids and steroid derivatives	Hydroxysteroids				52.6	72.8	M+H-H2O, M+H	C21H32O5	-4.20002	17905.7	13910.7	16305.6	15256.9	16186	14905.2	14425.6	10550	11539.4	20105.2	26860.8	15434	31757.3	78951.6	86180.1	73257	85894.7	2028.91	8890.84	7834.02	1777.62	5163.96	182.464	836.843	1153.7	1180.71	459.174	779.766	1.53558e-06	106.66	358.368	83.5068
8.01_315.1324m/z	315.132	8.00678	pos	Fusarochromanone	HMDB0033514	Organoheterocyclic compounds	Benzopyrans	1-benzopyrans				52.6	71.6	M+Na	C15H20N2O4	3.12236	9946.53	8254.36	8102.27	7883.66	7756.37	7764.7	7686.9	11375.4	5338.06	17197.4	3107.8	2011.52	19727	17203	29747.1	7630.81	8639.85	5486.35	7089.19	5849.29	3404.01	4035.23	7621.29	5906.25	8423.54	6159.28	6825.09	10930.5	10022.7	7673.17	7061.08	7574.84
8.69_308.1246n	309.132	8.68663	pos	8-Acetylegelolide	HMDB0037772	Organoheterocyclic compounds	Cycloheptafurans	Unclassified				52.6	73	M+H, M+Na	C16H20O6	-4.40263	7011.83	7028.62	6101.32	6928.24	6558.11	6903.91	6293.87	11664.9	11766.7	12382.3	10827.5	7688.64	2452.44	8122.37	4172.27	3161.09	4300.63	20584	20799.5	11864.3	7464.2	9482.72	4256.62	5326.21	7251.62	4539.86	1389.3	1829.89	1860.07	1205.13	1399.5	1933.27
9.13_382.2703n	365.267	9.12502	pos	ent-10-F2t-dihomo-IsoP	LMFA03110300	Lipids and lipid-like molecules	Fatty Acyls	Eicosanoids				52.6	74	M+H-H2O, M+H, M+Na	C22H38O5	-4.11853	13977.7	17797.8	17583.2	18256.7	16709.7	15969.3	17506.8	64793.9	71867.6	66188	51031.6	40321	22059.8	55028.5	46640.2	25918.4	31175.2	2664.13	376.354	171.211	560.455	4290.31	1.53558e-06	118.333	710.406	167.295	69.7651	160.73	1.53558e-06	33.5128	1.53558e-06	98.2583
1.57_218.1377m/z	218.138	1.56923	pos	(±)-Propionylcarnitine	85176	Unclassified	Unclassified	Unclassified				52.5	69.7	M+H	C10H19NO4	-4.34542	131526	132979	125847	126450	127222	123205	119926	21492.2	19150.4	73868.1	21172.8	17605.1	437020	74650	54076.6	60130.7	30342.7	106589	120916	89287.5	87115.8	58437.4	162104	109806	108256	75319.3	184816	463446	192308	240345	138155	221563
10.95_309.2066m/z	309.207	10.9489	neg	9(S)-HpOTrE	36025	Unclassified	Unclassified	Unclassified				52.5	68.7	M-H	C18H30O4	-1.59496	7116.81	7286.93	7108.48	6533.93	7166.35	6903.07	6945.1	891.848	844.961	1270.45	517.017	412.263	6558.8	4826.33	9255.85	5784.88	11202	3832.63	4789.82	3976.84	2470.08	3064.1	6384.91	4877.8	6539.78	12154	19756.3	60736.7	4645.2	9731.18	6339.38	4721.24
5.13_244.0871n	245.094	5.1322	pos	D-Biotin	243	Organoheterocyclic compounds	Biotin and derivatives	Unclassified		**	C00120	52.5	72.5	M+H, M+Na, M+H-H2O	C10H16N2O3S	-4.16543	15139.3	14850.2	15116.4	14550.8	15838.2	14761.1	15108.6	22707.2	22221	70201.5	89568	74494.7	16126.4	16982.2	12807.9	13366.8	17867.3	9873.5	16705.7	18158.6	3494.76	6196.56	2273.81	3011.88	2329.16	3813.01	0.160697	650.706	1725.82	752.754	964.094	1443.58
9.55_352.2232m/z	352.223	9.55327	pos	C16 Sphingosine-1-phosphate	LMSP01050005	Organic acids and derivatives	Organic phosphoric acids and derivatives	Phosphate esters				52.5	70.8	M+H	C16H34NO5P	-4.42385	14057.9	15466.2	16161.9	17052.4	16490.4	18087.3	18171.8	18534.6	37047.2	15897.8	28647.9	23891.1	10975.6	21894.3	18119.9	16018.8	22599	14573.5	13250.8	18836.9	13517.6	16163.3	5647.97	8808.23	12975.1	10243.2	6621.41	6282.39	7003.35	15316.7	6381.98	9476.99
0.79_132.0651m/z	132.065	0.789483	pos	N-Acetyl-L-alanine	5733	Organic acids and derivatives	Carboxylic acids and derivatives	Amino acids, peptides, and analogues				52.4	68.5	M+H	C5H9NO3	-3.3273	284663	297135	282230	286024	291163	303048	295769	313957	377235	329564	288622	375567	284432	328806	258277	221422	310725	301259	332956	306232	301444	329564	268049	306100	333484	301362	190569	257775	284507	266597	269355	283880
1.37_175.1070m/z	175.107	1.36705	pos	Glycyl-Valine	85763	Organic acids and derivatives	Carboxylic acids and derivatives	Amino acids, peptides, and analogues				52.4	71.1	M+H	C7H14N2O3	-4.15237	9379.71	8491.82	7791.62	8394.75	8456.8	8199.02	9171.05	6277.83	906.626	1819.83	1779.84	285.462	6113.71	4085.46	29800.2	16496.8	6968.11	6122.84	5108.22	3883.4	4658.44	370.669	25053.2	59627.7	22518.3	714.515	41327.1	1319.99	2671.69	7494.36	3964.97	398.99
11.27_527.2993n	528.307	11.2744	pos	PE(22:5(7Z,10Z,13Z,16Z,19Z)/0:0)	LMGP02050070	Lipids and lipid-like molecules	Glycerophospholipids	Glycerophosphoethanolamines				52.4	73.1	M+H, M+Na	C27H46NO7P	-3.65065	146704	142396	154236	154337	150868	139535	144050	51701.6	42232.9	110220	62996.1	38698.2	79297.4	61488.7	100180	172735	142640	173892	91890.3	112231	300288	319264	91106.7	119726	148747	174236	42893.6	71694.4	83636.8	102382	90646.8	119837
11.83_466.3281m/z	466.328	11.8324	pos	PE(O-18:1(9Z)/0:0)	LMGP02060004	Lipids and lipid-like molecules	Glycerophospholipids	Glycerophosphoethanolamines				52.4	70.1	M+H	C23H48NO6P	-2.40069	21854.3	23107.5	21809.2	23163.1	21357.1	21693.5	22562.8	1.53558e-06	522.572	344.794	281.974	1.53558e-06	24250	1669.91	7078.68	13070.9	9102.29	61863.8	17224	11478.6	30162.4	32309.4	24896.4	40778.3	71042.6	27151.1	1078.69	14702.7	20583	28024.3	12646.2	21152.6
12.83_271.2044m/z	271.204	12.8313	pos	Testosterone	LMST02020002	Lipids and lipid-like molecules	Steroids and steroid derivatives	Androstane steroids		**	C00535	52.4	71.5	M+H-H2O	C19H28O2	-4.27017	2339.61	2129.19	2029.23	1360.02	2044.03	1945.93	1859.67	1.53558e-06	1.53558e-06	1.53558e-06	1.53558e-06	1.53558e-06	1.53558e-06	307.239	642.259	1.53558e-06	2016.22	5697.89	4463.58	74.6922	1.53558e-06	1.53558e-06	14676.5	1.53558e-06	10456.3	1.53558e-06	5015.56	216.304	1209.02	8672.46	9807.28	1.53558e-06
4.79_254.1012m/z	254.101	4.78573	pos	Austdiol	HMDB0030858	Organoheterocyclic compounds	Azaphilones	Unclassified				52.4	72.6	M+NH4	C12H12O5	-4.55718	3107.79	2729.21	3294.03	3000.17	3284.25	2941.93	3076.13	629.456	1005.84	6028.45	905.133	669.185	15426.5	1600.71	2332.24	6301.85	3346.58	3771.57	3354.03	1754.77	1324.96	1691.77	5904.87	2953.39	3258.19	1452.18	265.822	3469.4	2981.82	3788.03	1369.17	1919.33
8.11_357.0612m/z	357.061	8.1122	neg	PSOROMIC ACID	43642	Unclassified	Unclassified	Unclassified				52.4	68.2	M-H	C18H14O8	-1.22536	27377.9	27232	27079.5	27862.1	27556.2	27373.9	28436.7	28709.8	30954.3	27764.4	29470.5	32508.1	28373.2	29315.7	30543.8	29648	31275.6	27529.7	27657.2	28833.2	29458.3	29733	26238.4	27105.4	25016	26893.4	33274.4	27419.7	28154.1	28599.3	28946.4	28001.3
8.20_567.3169m/z	567.317	8.19843	neg	Deoxycholic acid 3-glucuronide	HMDB0002596	Lipids and lipid-like molecules	Steroids and steroid derivatives	Steroidal glycosides		**	C03033	52.4	65.9	M-H	C30H48O10	-1.0449	15731.3	15566.6	15754.5	15243.6	15302.7	14554.2	14969.5	405.803	339.342	2870.76	1.53558e-06	1.53558e-06	13144.1	2005.21	19441.2	809.595	354.123	5290.26	25971.1	1195.35	16172.3	53945.7	11694.6	6817.26	21585.7	19891.2	1159.16	11913.8	51267.5	48275.1	33187.2	76898.2
1.22_167.0196m/z	167.02	1.22097	neg	Uric acid	HMDB0000289	Organoheterocyclic compounds	Imidazopyrimidines	Purines and purine derivatives		***	C00366	52.3	77.3	M-H	C5H4N4O3	-8.70389	75060.1	71086	67672.9	68461.9	71656	70962.3	73311.2	41785.5	46450.9	76514.5	124924	113974	73499.3	135171	72207.4	97753.6	97016.7	68968.9	291435	99812.2	43475.5	47406.2	47127.8	40164.6	27886	31599	17581.7	12078.3	17911.1	14897.7	22078.3	11915.8
13.00_413.3032m/z	413.303	13.0036	pos	Homolithocholic acid	LMST04070035	Lipids and lipid-like molecules	Sterol Lipids	Bile acids and derivatives				52.3	71.5	M+Na	C25H42O3	1.5313	7615.29	6119.71	5431.05	5947	4276.29	5392.56	4910.43	4722.98	2908.27	5012.06	1897.69	1.53558e-06	13580.7	8202.13	12430.4	3147.11	6775.75	4964.62	17819.4	17215.7	5420.23	3667.99	3045.81	6537.68	8125.06	5557.14	6925	11781.1	4696.36	9370.34	3926.02	4522.72
2.40_99.0684n	100.076	2.39528	pos	δ-Valerolactam	62467	Organoheterocyclic compounds	Piperidines	Piperidinones				52.3	66.7	M+H, M+Na	C5H9NO	-0.054147	280337	467684	292240	292944	296923	439061	437550	47091.5	56598.4	32597.5	30524.1	52323.5	56332.2	53091	36257	30391.2	46500.1	131586	53461.1	37432.6	155292	89932.7	56479.3	52620.5	41109	49141.1	47861.1	1.75537e+06	70850.9	31782.2	37895.9	91978.4
4.87_246.1689m/z	246.169	4.86658	pos	2-Methylbutyroylcarnitine	HMDB0000378	Lipids and lipid-like molecules	Fatty Acyls	Fatty acid esters		***		52.3	70.6	M+H	C12H23NO4	-4.26739	29772.9	28077.8	27414.6	29743.2	27129.5	28268.2	27651.9	5598.88	4927.63	18285.4	5857.28	4483.23	109819	16165.9	12086.1	10401.3	12373	28922.8	32901.9	29786.2	25189.6	22772.6	42065.9	24631.8	22763.7	22712.2	36949.6	53985.7	32249.7	34337.2	23072.7	29377.7
5.46_151.0386m/z	151.039	5.4574	neg	3-Hydroxyphenylacetic acid	HMDB0000440	Benzenoids	Phenols	1-hydroxy-4-unsubstituted benzenoids		***	C05593	52.3	76	M-H	C8H8O3	-9.38807	2915.77	2788.94	2625.42	2789.69	2675.94	2853.56	2738	1819.83	1757.58	2343.94	2535.93	1994.58	2110.46	2549.52	2897.11	2687.78	2930.78	1950.58	3007.36	4942.94	2875.21	2554.32	2243.65	1634.12	2448.26	3569.98	1953.57	2627.13	1878.35	1562.89	2586.64	2376.23
5.87_261.1338m/z	261.134	5.86785	neg	Undecanedioic acid	HMDB0000888	Lipids and lipid-like molecules	Fatty Acyls	Fatty acids and conjugates				52.3	68.3	M+FA-H	C11H20O4	-2.4655	1014.64	960.8	912.156	877.756	902.633	881.007	921.926	3218.09	1275.14	1187.33	858.709	1629.27	2092.07	1459.03	1398.55	944.511	1053.66	1673.65	1222.06	1143.63	1291.8	1013.61	1313.19	1615.2	1151.62	1373.24	2873.83	1123.03	1297.19	1380.86	2966.59	1222.96
6.54_407.2070m/z	407.207	6.54108	neg	11b,21-Dihydroxy-3,20-oxo-5b-pregnan-18-al	LMST02030187	Lipids and lipid-like molecules	Steroids and steroid derivatives	Hydroxysteroids		**	C05473	52.3	67	M+FA-H	C21H30O5	-1.40933	3214.1	3123.01	3088.22	2964.59	3150.19	2924.54	2879.7	3178.25	3137.48	18346.9	2497.29	1758.54	3720.82	3090.39	3294.6	3941.28	4479.14	837.066	2731.74	2269.34	661.305	858.18	1744.78	3014.89	2445.86	937.67	2119.95	4051.63	1112.11	3545.93	1336.14	1283.1
8.35_316.2469m/z	316.247	8.34753	pos	Decanoylcarnitine	HMDB0000651	Lipids and lipid-like molecules	Fatty Acyls	Fatty acid esters		***		52.3	70.4	M+H	C17H33NO4	-4.22594	12693.5	13302.1	13890.5	12867.8	12175.1	11660.3	12052.4	1640.55	1629.82	7811.48	934.287	988.145	10911.5	10238.5	5528.01	6921.76	5877.82	11254.4	17304.7	21361.2	9813.12	9863.08	18921.3	13467.8	19654.7	13520.6	11829.7	23422.3	17198.5	13638.9	15242.5	18052.1
9.13_210.1611n	228.195	9.12502	pos	8-tridecynoic acid	LMFA01030601	Lipids and lipid-like molecules	Fatty Acyls	Fatty Acids and Conjugates				52.3	68.5	M+H, M+NH4, M+H-H2O	C13H22O2	-4.29315	1.78617e+06	1.78734e+06	1.73992e+06	1.80449e+06	1.7959e+06	1.78855e+06	1.83326e+06	1.97861e+06	2.15331e+06	2.00485e+06	2.11721e+06	2.48619e+06	1.84913e+06	2.08736e+06	2.03895e+06	1.92782e+06	2.01748e+06	1.88335e+06	1.60841e+06	1.91234e+06	1.89898e+06	1.74594e+06	1.51251e+06	1.49004e+06	1.46545e+06	1.66939e+06	2.0932e+06	1.83796e+06	1.93698e+06	1.92322e+06	1.91048e+06	2.01776e+06
9.56_253.1440m/z	253.144	9.56215	neg	C75	44901	Unclassified	Unclassified	Unclassified				52.3	68.2	M-H	C14H22O4	-2.13311	3053.53	2708.02	2937.27	2906.59	2837.72	3025.33	3159.11	2772.47	2928.55	2707.45	3005.12	3221.55	2555.43	3213.95	3220.2	2887.68	2542.46	2756.48	2695.18	2691.98	2828.56	2880.28	2636.41	2527.33	2520.71	2469.36	3139.73	2644.75	2716.76	2946.93	2777	2595.46
9.65_581.2400m/z	581.24	9.64882	neg	Biliverdin	HMDB0001008	Organoheterocyclic compounds	Tetrapyrroles and derivatives	Bilirubins		**	C00500	52.3	66.8	M-H	C33H34N4O6	-0.949691	15462	14781.3	14465.3	16158.8	14463.2	14098	14787.4	5956.43	4804.67	9175.8	1309.6	915.224	18530.4	30541.9	42069.8	12580.2	15745.3	11708.8	23512.6	13443.6	7596.76	6331.68	25737.7	17531.6	21609.8	17029.7	423.717	18458.7	19463.6	11708.1	16557.1	19442.4
9.84_169.1216m/z	169.122	9.84103	pos	C10:2n-2,6	73885	Lipids and lipid-like molecules	Fatty Acyls	Fatty Acids and Conjugates				52.3	74.4	M+H	C10H16O2	-4.20111	8397.69	7891.21	8192.22	8184.25	7664.59	8153.93	7921.09	4083.35	5291.41	4316.37	4706.9	5458.71	4308.37	5024.34	5117.61	4461.48	5095.23	4547.78	4851.08	4162.43	4337.33	3968.9	13010.7	3580.64	6054.27	4171.98	19123.2	9182.83	22769.2	28605.4	45779.8	4592.89
0.82_175.0706m/z	175.071	0.817283	pos	Formimino-L-glutamic acid	335	Organic acids and derivatives	Carboxylic acids and derivatives	Amino acids, peptides, and analogues		**	C00439	52.2	72.6	M+H	C6H10N2O4	-4.2417	39894.5	37729.7	38397.6	38367.5	39170.4	38159.2	36653.5	19250.2	24455	60822.3	118671	120418	51584.7	108507	59614.5	52355.1	79473.9	15961.3	20738.5	9249.69	4350.52	7993.68	15236.9	13584.3	12022.1	4263.7	7384.02	55710.3	38322.6	12668.6	24491	37502.1
0.87_204.1222m/z	204.122	0.872917	pos	L-Acetylcarnitine	HMDB0000201	Lipids and lipid-like molecules	Fatty Acyls	Fatty acid esters		***	C02571	52.2	67.7	M+H	C9H17NO4	-4.31043	803595	779576	752727	689884	763187	737754	761046	488589	379225	917289	386910	377534	1.37528e+06	515845	401748	541332	282951	631814	628151	737938	636018	494046	883360	656530	857101	656517	2.05677e+06	1.05588e+06	771515	931350	664611	816048
1.28_245.1135m/z	245.113	1.27808	neg	Isoleucyl-Aspartate	HMDB0028903	Organic acids and derivatives	Carboxylic acids and derivatives	Amino acids, peptides, and analogues				52.2	67.1	M-H	C10H18N2O5	-3.4289	57762.7	58584.9	54419.1	59791.5	59156.1	58450.1	57122	38277.1	11787	14795.3	11226.9	3859.22	67171.5	52448.2	215921	136275	103140	55048.4	63552	19839.5	32065.4	8462.3	101638	155314	62366.9	11317.5	374559	12742	14978.5	88996.8	24837.2	5855.37
1.32_190.0469n	191.054	1.32417	pos	2,4-dihydroxy-2-heptenedioc acid	LMFA01170062	Lipids and lipid-like molecules	Fatty Acyls	Fatty Acids and Conjugates		**	C06201	52.2	69.3	M+H, M+NH4, M+H-H2O	C7H10O6	-4.45136	22809.5	21991.6	21316.9	23914.8	23577.2	21915.4	22426	37517.5	34379.1	121030	122554	134297	23921.5	19102.1	17883.6	23436.2	15327.3	14146.9	10855.7	14114.5	12826.5	11519.7	19956.5	11468.9	10851.5	13602.8	6810.63	10991.2	18789.6	14642.2	15609.1	13297.4
10.99_443.3592n	482.322	10.9886	pos	12-Hydroxy-12-octadecanoylcarnitine	LMFA07070028	Lipids and lipid-like molecules	Fatty Acyls	Fatty acid esters				52.2	70.4	M+H-H2O, M+K	C25H49NO5	-4.17282	439777	425232	394189	403455	394129	400227	394208	248962	215062	315906	265670	163648	156254	261067	354307	299040	295260	440162	356770	387391	451867	436821	273334	376985	428463	465486	308745	495288	320904	449461	343900	533910
11.05_277.1787m/z	277.179	11.0511	pos	8-Hydroxy-4(6)-lactarene-5,14-diol	HMDB0035780	Organic oxygen compounds	Organooxygen compounds	Alcohols and polyols				52.2	71.3	M+Na	C15H26O3	4.89166	17464.6	19224.1	20931.8	21406.6	21164.5	21669.1	23046.5	24445.3	27027.8	23439.4	26655.7	32618.2	19407.5	25113.6	24326	24355.1	25167.9	19643.4	20692	25707.5	22595.9	21926.5	18590	18932.7	19156.5	22181.8	27551.4	23268.7	23347.6	24008.6	25376.9	25010.9
12.99_278.2234n	279.231	12.9879	pos	Alpha-Linolenic acid	HMDB0001388	Lipids and lipid-like molecules	Fatty Acyls	Lineolic acids and derivatives		***	C06427	52.2	69.6	M+H-H2O, M+H	C18H30O2	-4.2206	41337.5	47412.8	42839.6	41377.3	39288.2	49044.3	42829.1	3423.39	1876.82	4419.82	2825.34	3564.54	56616.8	16017.1	25923.6	29727.5	55322.2	39984.7	48496.3	82019.9	48042.5	21460.9	39197.4	65814.3	48712.5	60517.6	33126.4	85918.4	72642.1	123257	99757	93153
2.13_245.1135m/z	245.114	2.13152	neg	gamma-Glutamylvaline	HMDB0011172	Organic acids and derivatives	Carboxylic acids and derivatives	Amino acids, peptides, and analogues				52.2	66.3	M-H	C10H18N2O5	-3.0567	11620.9	11294.5	11249.2	11512.2	11663.9	11864.2	11607.6	8011.88	6846.92	11145.6	7089.82	4818.34	46840	7302.36	6565.13	10637.7	7517.09	13572.1	7946.59	5813.9	8402.43	13023	13323.8	8347.31	7147.82	7329.42	6328.41	14069.9	7218.25	7442.02	8196.91	6798.92
7.56_379.2121m/z	379.212	7.55982	neg	Prostaglandin A2	HMDB0002752	Lipids and lipid-like molecules	Fatty Acyls	Eicosanoids		**	C05953	52.2	68.8	M+FA-H	C20H30O4	-1.58407	1640.8	1598.84	1777.45	1651.06	1700.91	1622.33	1539.71	25.1464	54.4451	479.805	799.18	400.622	322.902	642.523	709.98	1713.7	1067.12	1049.1	6948.3	2417.32	617.744	563.978	2309.67	2485.05	2135.69	2630.92	6525.17	2517.64	1686.39	1176.22	1619.78	2691.22
8.03_445.1134m/z	445.113	8.02563	neg	Rhamnocitrin 3-rhamnoside	LMPK12112574	Lipids and lipid-like molecules	Polyketides	Flavonoids				52.2	68.6	M-H	C22H22O10	-1.32931	6517.71	6856.64	6460.76	6533.42	6784.91	6524.05	6996.31	7184.58	7669.53	6242.81	7226.39	7456.46	6890.3	7162.48	7494.33	7128.93	7297.23	6350.56	6580.49	7573.34	7419.51	7335.56	6457.51	6628	6180.16	6515.93	7996.85	7221.12	6639.88	6622.72	6975.64	6958.9
0.78_104.1070m/z	104.107	0.775567	pos	Choline	56	Organic nitrogen compounds	Organonitrogen compounds	Quaternary ammonium salts		**	C00114	52.1	66.8	M+H	C5H13NO	-0.384784	428064	486474	385625	379870	449645	445644	413200	439612	463590	605470	449369	353614	468113	563005	514294	681776	359107	509091	578405	524899	416420	407644	498430	686892	567506	306221	467473	354446	488549	566926	375094	375177
0.82_146.1169m/z	146.117	0.817283	pos	Acetylcholine	57	Organic nitrogen compounds	Organonitrogen compounds	Quaternary ammonium salts		**	C01996	52.1	68.8	M+H	C7H15NO2	-4.52097	51859.3	66983.8	53978.7	57742	57031.6	56902	53563	31240.3	24582.4	59473.6	73756.3	75673.3	189257	56733.8	39268.2	66825.6	61837.6	34363	42708.5	55888.8	31486.6	37201.1	63969.1	72527.7	47007.3	37723.2	86189.9	94603.8	57943.6	90896.5	54769.6	53335.2
0.93_160.0597m/z	160.06	0.928533	pos	Kojic acid	HMDB0032923	Organoheterocyclic compounds	Pyrans	Pyranones and derivatives			C14516	52.1	68.1	M+NH4	C6H6O4	-4.86226	453118	457653	456851	464673	461029	463258	466123	603618	779144	642469	506995	815193	528237	742567	511727	460952	710424	402569	417953	469175	418754	391820	294300	260965	350620	335963	400290	361642	362850	426328	361619	520557
1.40_228.0736n	273.072	1.4024	neg	2'-Deoxyuridine	91	Nucleosides, nucleotides, and analogues	Pyrimidine nucleosides	Pyrimidine 2'-deoxyribonucleosides		**	C00526	52.1	66.9	M-H, M+FA-H	C9H12N2O5	-4.37537	53711.1	50603.5	51811.8	53121.4	53358.3	54545.6	51527.1	62583.6	62174.3	75588.7	45213.9	36461.5	34315	50501.7	17282.3	23304.7	18854.9	40712.9	33503.8	50820.4	24353.1	24572.9	81887.7	41093.2	60367.2	51919.4	44016.3	144838	76880	83570.7	100115	77512.8
10.72_498.2621m/z	498.262	10.7236	neg	LysoPE(20:5(5Z,8Z,11Z,14Z,17Z)/0:0)	HMDB0011519	Lipids and lipid-like molecules	Glycerophospholipids	Glycerophosphoethanolamines				52.1	67.2	M-H	C25H42NO7P	-0.988188	12862.1	12436.9	11443	12506.7	11577.5	10831.2	11562.5	6444.82	5838.83	22089.5	10169	6935.82	2746.38	6694.56	5383.29	10545.3	7167.16	24617.1	6856.35	7825.66	20128.5	22737.3	20468.3	5595.11	7470.96	13242.2	100.457	3288.67	8404.29	9375.29	8108.73	7386.91
11.31_462.2961m/z	462.296	11.3069	pos	sn-3-O-(geranylgeranyl)glycerol 1-phosphate	LMGP10060002	Lipids and lipid-like molecules	Glycerophospholipids	Glycerophosphates		**	C04590	52.1	71.4	M+NH4	C23H41O6P	-4.14954	14924.6	15721.5	14720.1	16777.5	16151	15083.2	16337.4	1.53558e-06	1.53558e-06	1.53558e-06	1.53558e-06	1.53558e-06	11519.7	1890.96	9647.17	7707.87	6928.77	23831.5	13217.4	13506.8	30864.2	21254.5	13570.3	21736.9	17197.1	13261.4	7840.23	15624.4	15746.9	25445.8	17109.9	22672.3
11.37_504.3060m/z	504.306	11.3737	pos	LysoPE(20:3(11Z,14Z,17Z)/0:0)	HMDB0011514	Lipids and lipid-like molecules	Glycerophospholipids	Glycerophosphoethanolamines				52.1	74.4	M+H	C25H46NO7P	-4.82773	38193.6	41229.6	34844	38698.1	39661.4	38038.2	38863.8	21227.1	17484.5	55204.9	33725	19257.8	15884.6	21637.3	26610.4	45645	34621.2	39287.1	20931.2	24819.4	86995.8	79876.5	27042.7	33538.5	38417.8	40355.7	3538.76	6857.39	22344	22694	19862.6	34249.5
11.58_502.2934m/z	502.293	11.5823	neg	LysoPE(0:0/20:3(11Z,14Z,17Z))	HMDB0011484	Lipids and lipid-like molecules	Glycerophospholipids	Glycerophosphoethanolamines				52.1	70.9	M-H	C25H46NO7P	-1.04662	2323.02	2002.86	1917.41	2071.86	1964.81	1738.93	2210.84	6985.79	5183.96	15291.2	5206.43	3600.4	1152.31	2254.15	2220.61	2430.09	1465.18	389.644	489.66	503.676	196.279	295.654	157.81	67.4573	310.625	398.615	1.53558e-06	1.53558e-06	1.53558e-06	1.53558e-06	1.53558e-06	1.53558e-06
5.00_147.0435m/z	147.043	4.9993	pos	4-Hydroxycinnamic acid	HMDB0002035	Phenylpropanoids and polyketides	Cinnamic acids and derivatives	Hydroxycinnamic acids and derivatives		***	C00811	52.1	73.6	M+H-H2O	C9H8O3	-3.51807	3725.29	3362.88	3315.83	3386.18	3369.35	3405.73	3336.59	1596.41	1596.98	1489.39	1541.64	1703.52	1421.09	1292.97	1397.49	1159.32	1332.84	1405.33	2020.77	1988.75	4747.44	4737.32	1921.09	15184.8	3613.26	13131.2	3559.17	1705.83	2546.96	1336.06	1496.77	1564.72
5.46_284.0891n	283.082	5.4574	neg	p-Cresol glucuronide	HMDB0011686	Organic oxygen compounds	Organooxygen compounds	Carbohydrates and carbohydrate conjugates				52.1	63.7	M-H, 2M-H, M-H2O-H	C13H16O7	-1.64578	453527	453494	453088	447386	445300	444155	452837	20371.6	15318.6	101841	8260.48	6150.6	9488.66	33213.3	10177.9	5000.65	10822.9	540911	22569.1	8975.49	1.72539e+06	374085	558451	904925	1.01851e+06	1.23698e+06	387988	18939.5	1.03354e+06	623549	1.00894e+06	757025
9.31_408.2857n	391.282	9.3076	pos	3alpha,7alpha,17alpha-Trihydroxy-5beta-cholan-24-oic Acid	LMST04010414	Unclassified	Unclassified	Unclassified				52.1	70.4	M+H-H2O, M+H, M+Na	C24H40O5	-4.47579	615757	606637	600788	589598	586056	598632	592367	37897.7	35682	135947	31985.5	34480.6	146533	49105.9	209697	47705.8	38479.5	1.18661e+06	330950	239707	842715	718907	1.83225e+06	578533	1.53721e+06	563319	408407	982873	684005	2.97718e+06	1.33954e+06	914603
9.37_430.2935m/z	430.294	9.36953	pos	Boviquinone 4	HMDB0030057	Lipids and lipid-like molecules	Prenol lipids	Diterpenoids				52.1	71.9	M+NH4	C26H36O4	-4.07613	8291.58	8637.75	7805.67	9069.11	8593.09	7897.62	8186.61	16185.6	16225	62320.7	16089.7	11786.7	13325.9	5594.72	4476.63	10088.9	11301.6	3923.8	5764.14	2890.09	2672.89	2439.6	7856.17	1984.93	7950.06	4762.38	1207.06	4860.95	3689.5	3013.9	3933.91	2093.11
1.16_227.1028m/z	227.103	1.15693	neg	Prolyl-Hydroxyproline	HMDB0029018	Unclassified	Unclassified	Unclassified				52	68.2	M-H	C10H16N2O4	-4.2787	13388	13083.2	10755.1	11768.8	12956	13607.2	10346.3	9298.21	8589.28	14119.6	12681.2	8592.61	21088.3	18776.9	13876.7	15680.5	21595.7	6977.87	10226.6	10437.6	13138.4	18273.5	7794.94	8204.13	7151.46	8050.85	3831.34	6261.73	5598.03	133.986	3164.19	2185.1
1.17_239.9997m/z	240	1.17283	neg	3-Mercaptolactate-cysteine disulfide	HMDB0006512	Organic acids and derivatives	Carboxylic acids and derivatives	Amino acids, peptides, and analogues				52	74.6	M-H	C6H11NO5S2	-3.4923	2140.73	2384.3	2135.36	2492.36	2278.75	2255.3	1954.59	4831.45	5364.96	14482.4	2541.77	1818.22	2635.01	3295.6	1614.94	1511.81	1308.78	1544.3	824.298	900.486	1522.99	909.274	1206.81	1729.23	1898.84	687.952	2266.88	194.656	942.289	2559.41	684.965	789.148
1.27_247.1277m/z	247.128	1.26818	pos	Glutamylvaline	HMDB0028832	Organic acids and derivatives	Carboxylic acids and derivatives	Amino acids, peptides, and analogues				52	68.9	M+H	C10H18N2O5	-4.83254	138074	150671	133666	152218	139245	128050	146157	150689	47885.3	54965	44085.1	18097.8	113204	149374	545013	299359	192436	165019	147544	66924.4	85330.1	21801.5	271090	333676	159186	37960.5	850280	44190.8	45516	263147	68024.8	20442.3
10.25_357.2772m/z	357.277	10.2502	pos	6,9,12,15,18,21-Tetracosahexaenoic acid	HMDB0013025	Lipids and lipid-like molecules	Fatty Acyls	Fatty acids and conjugates				52	70.7	M+H	C24H36O2	-4.39745	9284.77	7493.02	7360.98	7126.31	8199.92	7373.65	8089.64	342.399	231.079	625.495	1.53558e-06	1.53558e-06	19407.1	269.643	8626.45	935.168	699.722	3745.93	2011.21	624.249	14746.5	7966.78	20542.3	6536.43	8229	13164.2	9509.47	11466.2	23910.2	10633	17442.2	12651.7
11.10_500.2776m/z	500.278	11.1039	neg	PE(20:4(5Z,8Z,11Z,14Z)/0:0)	LMGP02050009	Lipids and lipid-like molecules	Glycerophospholipids	Glycerophosphoethanolamines				52	64	M-H	C25H44NO7P	-1.27881	301164	304233	299420	278868	279159	291119	291360	266673	220176	676730	333696	213322	100717	156299	188343	313086	315790	339191	200611	191035	411406	466121	208261	179278	257304	222593	27379.7	85988.4	106924	134153	135637	125136
13.30_328.2387n	329.246	13.301	pos	DHA	LMFA01030185	Lipids and lipid-like molecules	Steroids and steroid derivatives	Androstane steroids		**	C01227	52	68.1	M+H-H2O, M+H	C22H32O2	-4.5465	132074	166152	150177	183249	146737	130042	177881	171564	121459	118940	171523	102843	160608	165626	134562	129873	207352	233411	242159	211068	181705	154678	95938.3	108396	136413	144675	113546	172373	71000.7	143905	144000	104402
13.36_236.2129n	237.22	13.3623	pos	4E,6Z,10Z-Hexadecatrien-1-ol	46152	Lipids and lipid-like molecules	Fatty Acyls	Fatty alcohols				52	72.8	M+H, M+Na	C16H28O	-4.84791	3234.79	5278.47	4051.29	3172.81	4897.01	5856.47	5979.49	2357.1	1892.49	1346.2	1625.86	1753.96	6279.78	2913.67	3824.62	2994.37	4486.49	5224.18	5848.31	12453.6	4344.01	5161.18	4629.81	4950.52	4317.53	3874.46	3455.53	10208.3	6506.57	10688.7	6411.55	7158.71
2.39_164.0703m/z	164.07	2.38977	neg	L-Phenylalanine	HMDB0000159	Organic acids and derivatives	Carboxylic acids and derivatives	Amino acids, peptides, and analogues		***	C00079	52	71.1	M-H	C9H11NO2	-8.47786	32554.6	32125.2	32477.6	30121.5	33079.4	30159.5	31751.3	8835.44	8136.48	32324.7	8784.5	6549.92	38704.4	33603.3	39095.6	44758.4	39999.5	26188.7	39991.2	36533.3	18138.1	23487.9	49610.6	26499.6	27506.2	29711.2	50174.7	31953.4	31420.5	29651.6	32420	29778.9
5.93_318.1203n	319.128	5.92795	pos	fluvoxamino acid	HMDB0060950	Benzenoids	Benzene and substituted derivatives	Trifluoromethylbenzenes				52	66.9	M+H-H2O, M+Na, M+H	C14H17F3N2O3	3.60305	24040.6	19829.9	20147	20182.1	22111.9	22624.4	21296.5	8113.06	7644.67	15694.4	8701.02	4666.31	36689.5	40034.8	40985.7	19020.1	21882.4	13167	36511.8	21296.1	8793.55	8868.78	20195.5	26533	39934.7	26581.6	11213.7	35906.3	29494	17346.2	25648.3	25494.8
7.65_465.3073n	448.304	7.65197	pos	3a,7b,12a-Trihydroxyoxocholanyl-Glycine	HMDB0000331	Lipids and lipid-like molecules	Steroids and steroid derivatives	Bile acids, alcohols and derivatives				52	72.6	M+H-H2O, M+Na	C26H43NO6	-3.76469	3294.3	3111.59	2380.64	3121.37	3493.59	3043.61	2760.84	9823.11	9662.42	50155.3	7783.84	4594.96	2226.76	1396.53	583.607	2535.67	5325.05	1.53558e-06	1.53558e-06	1.53558e-06	349.142	831.924	504.621	183.111	1088.64	706.696	838.509	583.457	339.778	104.891	400.734	324.543
7.96_349.1109m/z	349.111	7.95702	neg	estrone 3-sulfate	3556	Lipids and lipid-like molecules	Steroids and steroid derivatives	Sulfated steroids		**	C02538	52	69	M-H	C18H22O5S	-1.88362	8011.96	8199.01	7417.2	7972.58	7638.78	7764.63	7738.77	12940.9	11675.8	32169.2	28118.8	18151.6	41.1495	345.732	191.744	485.351	362.9	2834.09	4904.17	49.4605	35.9705	86.8664	21255.2	1.53558e-06	19809.9	22.1356	3439.22	7132.95	8572.06	19068.2	41963.9	107.236
9.69_288.2884m/z	288.288	9.68885	pos	C17 Sphinganine	41558	Lipids and lipid-like molecules	Sphingolipids	Sphingoid bases				52	69.2	M+H	C17H37NO2	-4.43461	80575.3	76830.7	69847.7	71961.2	74535	78745.7	77549	40107	39135.1	31140.1	32347.7	38957.9	32963.9	79784.3	34137.9	33587.9	43053.6	39374.1	33188.9	31769.6	34359.8	35463.2	30785.6	26845.6	25966.6	28703.7	46187.5	35045.8	32401.4	39563.5	32240.7	43355.9
0.80_118.0860m/z	118.086	0.803383	pos	Betaine	HMDB0000043	Organic acids and derivatives	Carboxylic acids and derivatives	Amino acids, peptides, and analogues		***	C00719	51.9	68.1	M+H	C5H11NO2	-2.45734	3.93709e+06	4.06165e+06	3.83264e+06	3.96389e+06	3.93058e+06	4.09966e+06	3.95737e+06	6.32663e+06	6.99293e+06	7.21813e+06	5.27071e+06	5.42103e+06	6.22709e+06	6.10576e+06	5.83885e+06	5.2226e+06	4.04784e+06	2.92304e+06	3.56669e+06	3.35848e+06	2.96237e+06	4.08935e+06	2.17022e+06	2.1012e+06	1.84182e+06	2.28932e+06	2.03662e+06	2.48401e+06	1.97228e+06	1.99909e+06	1.51642e+06	1.678e+06
1.87_297.1066n	296.099	1.87283	neg	1-Methylguanosine	HMDB0001563	Nucleosides, nucleotides, and analogues	Purine nucleosides	Unclassified			C04545	51.9	66.6	M-H, M+FA-H	C11H15N5O5	-2.32533	8723.31	8516.3	8148.43	8611.67	8636.62	8847.4	8435.37	13424	12339.2	32125.2	33268.3	24037.6	6297.19	8879.35	6674.37	8083.81	7632.11	4868.7	6513.28	7151.7	5568.65	5073.45	5279.57	5897.06	5164.37	5172.33	2878.36	3810.37	3847.9	4507.18	3995.57	3525.08
10.15_436.2819n	435.275	10.1497	neg	(-)-Salvisyriacolide	LMPR0105040002	Lipids and lipid-like molecules	Prenol lipids	Isoprenoids				51.9	66.5	M-H, M+FA-H	C25H40O6	-1.38287	60690.3	60401.8	59029.8	59497.7	58781.9	60617.3	60362	29849.7	29950.7	69243.9	14320.7	9407.69	22348.4	23022.9	72996.3	16613.2	21880.4	13888.6	17333.8	6912.29	97810.6	65647.4	100377	36689.2	42791.7	42143.4	13693.6	52749.6	182051	227472	165915	188895
10.43_239.1281m/z	239.128	10.4283	neg	Cucujolide IV	LMFA07040036	Lipids and lipid-like molecules	Fatty Acyls	Fatty esters				51.9	65.3	M+FA-H	C12H18O2	-3.84159	22044.5	20560	21091	20721.2	21442.3	21141.3	21697.9	22548.9	24297.9	20568.4	23203.3	24965.5	22579.6	24721.1	25587.8	26322.7	22962.9	21110.4	23209.2	24852.8	23653.2	26606.4	20884	22967.6	21493.1	22575.6	28098.6	21957.8	24312.9	24632.2	22365.5	20795.3
11.31_311.2223m/z	311.222	11.3064	neg	13(S)-HpODE	36036	Lipids and lipid-like molecules	Fatty Acyls	Lineolic acids and derivatives		**	C04717	51.9	64.7	M-H	C18H32O4	-1.42702	21743.9	20096.2	19166.6	22702.9	19699.6	20986.6	19905.2	2418.49	2285.23	2625.15	1315.45	929.85	21827	23901.4	30947.7	17474	23996.7	10060.8	13389.6	14345.1	5952.45	9043.59	30320.6	13681.7	22330.1	39076.7	19588.1	117339	22374.8	29447.2	22362.8	23203.9
12.52_299.2568m/z	299.257	12.5207	pos	cis-9,10-Epoxystearic acid	36008	Unclassified	Unclassified	Unclassified				51.9	72.8	M+H	C18H34O3	-4.39581	36373	35653.9	33318.9	30604.4	30883.4	29225.7	29498.1	43451	35081.5	25708.3	25164.7	29945.5	45428.9	39437.5	34049.7	28859.8	49212.9	36607.1	35228	33114.1	38180.4	22416.5	33679	29082.4	21894.8	24390.6	27237.5	51614.3	49010.2	53583.4	51848.1	44816.8
4.57_181.0601m/z	181.06	4.57073	pos	Nicotinuric acid	1499	Organic acids and derivatives	Carboxylic acids and derivatives	Amino acids, peptides, and analogues		**	C05380	51.9	67.6	M+H	C8H8N2O3	-3.75635	4850.64	4451.46	4277.02	4715.59	4228.09	4590.74	4622.05	1804.81	1469.11	4308.26	4900.37	4331.48	1801.74	2231.04	1102.06	1451.09	1086.27	4498.82	5569.89	4385.09	5075.81	8377.5	7070.64	5751.04	4173.58	2532.37	4016.75	2258.79	6971.25	7133.46	5713.45	6773.86
7.89_526.2472m/z	526.247	7.88832	neg	N-[(3a,5b,7a,12a)-3,12-dihydroxy-24-oxo-7-(sulfoxy)cholan-24-yl]-Glycine	LMST05030010	Unclassified	Unclassified	Unclassified				51.9	76.6	M-H2O-H	C26H43NO9S	-1.47109	2905.48	3043.39	2615.82	2801.39	2089.18	2751.4	2536.72	2364.62	1956.77	15991.2	1983.85	1124.03	4649.8	5076.18	1720.24	11853.1	8759.7	753.725	345.764	1.53558e-06	189.827	163.053	624.765	749.036	1288.65	3344.67	1239.02	7127.66	534.363	170.525	678.824	716.779
9.44_243.1595m/z	243.16	9.44143	neg	1,11-Undecanedicarboxylic acid	6622	Lipids and lipid-like molecules	Fatty Acyls	Fatty acids and conjugates				51.9	66.1	M-H	C13H24O4	-2.76775	3849.01	3699.5	3889.65	3786.03	3646.62	3534.1	3809.76	4632.58	5284.23	6989.92	5034.47	5034.97	6085.01	9050.65	8187.71	4123.79	6590.95	5588.05	7028.3	5632.62	4595.05	5156.27	10930.6	6723.25	4058.26	9679.6	4352.08	4454.07	6315.62	6547.18	5368.27	4533.51
14.33_481.3315m/z	481.331	14.3315	neg	Manglupenone	HMDB0030395	Lipids and lipid-like molecules	Prenol lipids	Triterpenoids				51.8	69.8	M+FA-H	C30H44O2	-1.94615	1213.94	1428.85	1176.26	970.695	1348.7	1109.34	1424.02	1237.3	511.458	726.712	1080.96	711.896	2250.32	1423.79	1107.45	1653.39	1290.76	482.483	1289.68	1675.29	1263.87	1772.94	1416.3	1279.4	456.062	1368.9	1721.89	1353.9	1093.28	871.705	1189.92	1290.56
5.32_232.1898m/z	232.19	5.31808	pos	3R-hydroxy-5Z-dodecenoic acid	LMFA01050254	Lipids and lipid-like molecules	Fatty Acyls	Fatty Acids and Conjugates				51.8	70.3	M+NH4	C12H22O3	-4.37656	2633.81	2906.44	2342.23	2416.02	2412.74	2477.83	2422.34	552.604	787.501	892.074	1239.69	1237.45	975.894	613.557	615.189	1097	1253.04	1588.69	5478.18	2390.83	4154.12	7960.65	1663.6	1896.5	1296.93	2765.97	621.324	168.071	1172.82	938.585	961.043	1363.28
7.09_446.1936n	445.186	7.0935	neg	Estrone 3-glucuronide	LMST05010011	Lipids and lipid-like molecules	Steroids and steroid derivatives	Steroidal glycosides		**	C11133	51.8	61.5	M-H, 2M-H	C24H30O8	-0.973631	55312.8	54567.5	54756.5	55042.9	53776	54881.6	54030	180281	174038	454233	482126	353248	1364.24	7292.83	3458.29	6330.77	6108.12	3045.48	2077.6	636.05	543.04	446.275	4669.51	882.674	4602.02	592.455	1818.92	1924.57	2708.9	2257.97	4770.53	417.667
11.02_372.2649n	373.272	11.0189	pos	(22E)-3beta-Hydroxy-5alpha-chola-7,22-dien-24-oic Acid	LMST04010287	Unclassified	Unclassified	Unclassified				51.7	68.2	M+H-H2O, M+H	C24H36O3	-4.12363	48900.8	57046	49652	49131	52608.5	49342.7	48284.4	128027	131819	135147	34305.5	24910.6	158052	57972	340036	14232.3	25012.8	30931.1	33110.3	8950.07	43547.1	76648.6	6992.58	1373.14	7782.25	8797.23	9613.83	23100.8	7385.53	19852.2	6671.79	6444.41
3.54_172.0709m/z	172.071	3.53848	pos	Metronidazole	573	Organoheterocyclic compounds	Azoles	Imidazoles			C07203	51.7	68.3	M+H	C6H9N3O3	-4.56214	3244.34	9226.73	7870.35	8386.61	7968.74	6952.12	8094.46	1.53558e-06	1.53558e-06	1.53558e-06	1.53558e-06	1.53558e-06	39559.5	1.53558e-06	1.53558e-06	145576	47614.3	1.53558e-06	1.53558e-06	1.53558e-06	1.53558e-06	1.53558e-06	1.53558e-06	1.53558e-06	53.2613	1.53558e-06	1.53558e-06	1.53558e-06	1.53558e-06	1.53558e-06	1.53558e-06	1.53558e-06
4.56_172.9901m/z	172.99	4.5633	neg	Phenol sulphate	HMDB0060015	Organic acids and derivatives	Organic sulfuric acids and derivatives	Arylsulfates		***	C02180	51.7	77.8	M-H	C6H6O4S	-7.45957	14996.9	15382.1	15204.5	15340.5	15230.9	15255.3	16189.3	1710.83	1784.24	4700.92	750.902	589.029	5991.57	3468.24	2859.54	1336.7	1733.5	31157.5	18644	4686.76	15962.1	4329.12	6780.14	23424.4	22892.1	11883.7	3985.37	1875.62	13516.1	54606.2	2446.28	19793.6
4.77_145.0524n	146.059	4.76955	pos	Isocarbostyril	66365	Unclassified	Unclassified	Unclassified				51.7	67.6	M+H-H2O, M+H	C9H7NO	-2.82654	11480.1	11829.2	12285	12143.9	12757	12055	12201	3539.96	3917.32	6565.6	6675.83	7252.98	3473.03	3774.2	3387.56	3498.97	4448.71	8510.66	2580.38	3322.35	25518.1	4602.57	14090.4	24459.7	20147	12237.9	7888.03	5611.57	37211.1	21506.1	83141.7	14015.4
5.85_245.0925m/z	245.092	5.85105	neg	N-acetyltryptophan	HMDB0013713	Organic acids and derivatives	Carboxylic acids and derivatives	Amino acids, peptides, and analogues				51.7	64.4	M-H	C13H14N2O3	-2.90306	10783.1	11152.7	11330.2	11018.6	10917.2	10868.7	10954.4	9187.71	8544.48	30123.7	31713	23110	7161.48	3083.95	3465.29	12963.2	11130.9	12061.3	8587.14	5711.99	6677.37	10993.5	17263.9	13328.6	15123.6	6976.97	3487.74	7284.46	11313.1	9049.18	8716.45	7695.94
6.92_411.2382m/z	411.238	6.92058	neg	Beta-Cortolone	HMDB0013221	Lipids and lipid-like molecules	Glycerophospholipids	Glycerophosphocholines				51.7	64.1	M+FA-H	C21H34O5	-1.60141	2663.76	2775.95	2782.73	3010.96	2800.48	2688.62	2723.21	3662.79	3771.67	19355.2	3258.66	2245.89	4899.89	12768	11924.8	7855.12	8553.43	64.9282	655.466	311.216	35.0466	154.378	37.558	26.1252	204.665	104.113	1.53558e-06	63.412	1.53558e-06	30.1143	1.53558e-06	1.53558e-06
9.24_406.2702n	407.278	9.2424	pos	3alpha,9alpha-Dihydroxy-11-oxo-5beta-cholan-24-oic Acid	LMST04010291	Unclassified	Unclassified	Unclassified				51.7	68	M+H-H2O, M+H	C24H38O5	-4.26601	116455	106965	104316	117057	123350	110983	124771	1843.96	1843.37	12792.9	1032.46	750.478	10388.7	2964.65	15224.7	3645.47	4235.54	36593.8	36113.3	12542.7	89551.3	48866.4	301436	62975.3	171543	118506	189205	29121.5	157668	1.22733e+06	368585	285689
9.72_344.2781m/z	344.278	9.72247	pos	Dodecanoylcarnitine	34490	Lipids and lipid-like molecules	Fatty Acyls	Fatty acid esters				51.7	67.6	M+H	C19H37NO4	-4.29011	15749.2	16545.9	13583.6	15960.2	15118.9	15759.6	15549.9	708.321	627.316	5543.21	815.308	711.765	7538.13	7791.65	4996.99	5760.08	5616.77	22815.2	20806.9	23448.9	12305	13626.1	24453.7	15542.9	22353.3	20696.2	19250.2	33833.3	23143.1	18008.2	17233.6	22722.6
0.87_133.0603m/z	133.06	0.872917	pos	3-Ureidopropionic acid	294	Organic acids and derivatives	Organic carbonic acids and derivatives	Ureas		**	C02642	51.6	67.9	M+H	C4H8N2O3	-3.76431	19796.6	19164.4	18740.7	17509.9	18387.3	18574.1	19128.4	15604.8	12094.9	34529.6	4424.95	2468.41	50128	109617	242153	6616.43	11656.8	5317.34	9918.13	8880.52	3163.18	2729.51	3751.01	3265.35	5234.69	2499.35	6542.44	7941.99	8078.22	5869.01	2410.05	5559.45
10.97_802.5598m/z	802.56	10.9663	neg	PC(16:0/18:2(9Z,12Z))	LMGP01010594	Lipids and lipid-like molecules	Glycerophospholipids	Glycerophosphocholines				51.6	84.4	M+FA-H	C42H80NO8P	-0.67843	1.82721e+06	2.1756e+06	2.32068e+06	2.04904e+06	1.77596e+06	1.60622e+06	904974	534683	1.78618e+06	1.42491e+06	1.0927e+06	1.48678e+06	2.57781e+06	1.76271e+06	1.76404e+06	1.4484e+06	1.19443e+06	606313	486594	500257	479808	458238	477274	516713	481262	488929	579039	1.03233e+06	292616	772964	1.35954e+06	1.05065e+06
3.59_232.1533m/z	232.153	3.58617	pos	Butyrylcarnitine	HMDB0002013	Lipids and lipid-like molecules	Fatty Acyls	Fatty acid esters		***	C02862	51.6	66.9	M+H	C11H21NO4	-4.42784	27613.5	26767	24056.1	24114.8	26119.3	24481.8	23220.4	21310.2	20070.4	29098.5	15096.7	14391.9	51109.3	17410.8	12112.4	15081.1	12527.2	24967.6	28145.8	30831.2	17326.9	16058.4	45280.3	23256.5	25297.8	14291.2	23874.7	51600.9	28490.7	31778.3	22155.4	26875.4
5.55_205.0963m/z	205.096	5.55413	pos	3-Hydroxymethylantipyrine	85279	Organoheterocyclic compounds	Azoles	Pyrazoles				51.6	66.6	M+H	C11H12N2O2	-4.25516	1168.95	1285.9	1303.24	1127.35	1220.83	1236.47	1277.06	1.53558e-06	1.53558e-06	2934.41	1.53558e-06	1.53558e-06	592.529	2846.63	4191.73	1323.86	695.478	790.921	1.53558e-06	1.53558e-06	1.53558e-06	1.53558e-06	1.53558e-06	1.53558e-06	32.5656	1.53558e-06	1.53558e-06	7047.46	85.7846	1.53558e-06	133.811	1.53558e-06
1.29_321.0689n	320.062	1.292	neg	Beta-Citryl-L-glutamic acid	HMDB0013220	Organic acids and derivatives	Carboxylic acids and derivatives	Amino acids, peptides, and analogues				51.5	65.2	M-H2O-H, M-H	C11H15NO10	-2.17285	30049.9	28771.6	28725.6	31398.2	31587.1	30569.9	29714.4	40345.4	33426.3	44247	32863.3	28993.6	53825.7	28765	25683.9	61805.2	39619	57176.2	61679	44164.4	26452.6	24542.1	37031.4	25866.7	17548.9	15130.1	15800.1	9424.82	13363.5	10652.2	10864	13433.6
1.82_438.1598m/z	438.16	1.82113	neg	6'-Apiosyllotaustralin	HMDB0034207	Organic oxygen compounds	Organooxygen compounds	Carbohydrates and carbohydrate conjugates				51.5	70	M+FA-H	C16H27NO10	-4.88439	3016.23	2397.91	2642.12	2792.73	2529.44	2618.94	2719.92	1993.49	46.7159	469.28	379.712	1.53558e-06	775.023	2332.48	10395.5	7053.46	3449.97	1516.95	2592.05	1057.67	1119.87	1.53558e-06	5757.61	16284.1	5945.83	45.0263	13507.3	48.6461	126.545	4879.72	1122.41	1.53558e-06
11.13_253.1786m/z	253.179	11.1282	pos	Piperalol	HMDB0035767	Organic oxygen compounds	Organooxygen compounds	Alcohols and polyols				51.5	70.9	M+H	C15H24O3	-4.85219	14504.7	14760.1	16088	16915.3	15627.3	16309.8	16398.1	23946.5	24764	19066.8	19337	25742.6	22843.5	24581.3	33031.2	20784.8	19683.9	16129.9	17006.3	19813.1	14894.3	13978.7	13132	13089.9	12827.7	15118.2	23108.5	18066.1	16776.7	17621.9	17402	18326.2
4.97_459.1274m/z	459.127	4.96552	pos	Quercetin 7,3',4'-trimethyl ether 3-alpha-L-arabinopyranoside	LMPK12112655	Lipids and lipid-like molecules	Polyketides	Flavonoids				51.5	72.6	M+H-H2O	C23H24O11	-2.3733	4958.9	5915.1	5920.44	4991.05	5094.17	5567.21	5660.61	10895	11771	30636.8	25720.3	22555.3	2369.79	4131.35	3288.9	2539.38	3494.76	2219.18	2953.65	3055.3	2588.7	2030.01	1774.08	2216.19	2961.03	2403.66	635.902	644.897	1697.15	1578.44	1401.5	1686.9
7.81_369.1715m/z	369.172	7.80557	pos	Testosterone sulfate	3558	Lipids and lipid-like molecules	Steroids and steroid derivatives	Sulfated steroids				51.5	69.9	M+H	C19H28O5S	-4.09508	5997.53	5825.69	5621.18	6161.18	5704.71	5517.91	5606.29	1.53558e-06	1.53558e-06	1.53558e-06	1.53558e-06	1.53558e-06	1.53558e-06	101.313	453.607	1.53558e-06	2068.72	5486.33	6716.8	1.53558e-06	1.53558e-06	1.53558e-06	25770.6	1.53558e-06	18549.7	1.53558e-06	9074.86	12980.8	10106	47978.5	38056.1	1.53558e-06
9.86_465.3214m/z	465.321	9.85628	neg	3Alpha,7Alpha,12Alpha-trihydroxy-27-nor-5Beta-cholestan-24-one	LMST04020001	Unclassified	Unclassified	Unclassified				51.5	61.8	M+FA-H	C26H44O4	-1.90446	13757.1	12990.5	13084.7	13138.8	13610.9	13782.6	13399.7	144411	138245	59482.2	16044.8	9929.28	5349.94	223.973	4525.64	4125.88	5476.25	1849.82	2791.66	726.848	778.473	2243.04	202.548	1.53558e-06	1.53558e-06	1.53558e-06	1.53558e-06	2093.7	60.9248	1.53558e-06	1.53558e-06	448.015
11.74_313.2379m/z	313.238	11.7365	neg	Cyclohexaneundecanoic acid	HMDB0030997	Lipids and lipid-like molecules	Fatty Acyls	Fatty acids and conjugates			C12100	51.4	62	M+FA-H	C17H32O2	-1.83999	5053.94	4444.33	4076.32	3983.29	3909.91	4504.81	3863.65	601.609	599.625	461.049	441.984	387.503	2331.77	9507.85	7029.97	3571.59	6449.08	2040.7	1830.8	2577.54	1621.56	2267.03	4205.49	3662.46	5032.81	9153.18	6032.85	16392.6	5437.23	4708.33	3403.69	6388.74
5.13_328.1012m/z	328.101	5.1322	pos	6-(1-benzofuran-4-yloxy)-3,4,5-trihydroxyoxane-2-carboxylic acid	HMDB0129414	Organic oxygen compounds	Organooxygen compounds	Carbohydrates and carbohydrate conjugates				51.4	66.3	M+NH4	C14H14O8	-4.74176	6583.1	6941.36	6875.92	6975.82	6627.7	6958.81	6019.94	1.53558e-06	1.53558e-06	662.878	1.53558e-06	135.159	1.53558e-06	1.53558e-06	1.53558e-06	1.53558e-06	1.53558e-06	3419.53	1.53558e-06	1.53558e-06	35853.7	1316.66	7395.79	11774.6	11933.1	17067.3	593.655	1.53558e-06	29190.4	1408.79	62780.7	9838.8
5.56_187.0058m/z	187.006	5.55863	neg	p-Toluenesulfonic acid	HMDB0059933	Benzenoids	Benzene and substituted derivatives	Benzenesulfonic acids and derivatives		***	C06677	51.4	69.6	M-H	C7H8O4S	-6.42599	171392	167389	169823	171726	170243	166736	170967	6537.23	6408.74	45655.8	4472.07	2994.7	12897.8	11949.2	7783.24	2897.53	5513.04	121642	53750	3039.57	389720	67417.1	167909	514494	501093	448000	98494	3865.85	466140	362439	348314	511824
7.58_254.1143n	255.122	7.58358	pos	3,4-dimethyl-5-carboxyethyl-2-furanbutanoic acid	LMFA01150053	Lipids and lipid-like molecules	Fatty Acyls	Fatty Acids and Conjugates				51.4	66.5	M+H, M+Na, M+H-H2O	C13H18O5	-4.40034	9426.07	9257.41	9030.34	9409.81	9799.44	9067.06	9292.68	877.167	941.757	610.904	1538.91	918.923	1741.64	1150.06	1334.22	5422.52	3677.94	5256.44	13875.8	15203.2	10477.7	5273.65	14656.7	5415.51	3265.12	28635.3	6588.75	9585.27	11948.6	3332.77	11595.8	12418.7
8.20_401.0872m/z	401.087	8.19843	neg	Kanugin	LMPK12111578	Lipids and lipid-like molecules	Polyketides	Flavonoids				51.4	62.2	M+FA-H	C19H16O7	-1.73112	148240	145818	148111	148456	144917	144300	148212	153146	163431	146549	155995	173818	150208	163928	163909	154312	161802	145413	149427	155426	157298	161085	141936	142866	135244	141891	171922	148737	147823	143622	155581	153180
8.27_267.1234m/z	267.123	8.26747	neg	Dehydrovomifoliol	HMDB0036819	Lipids and lipid-like molecules	Prenol lipids	Sesquiterpenoids			C04223	51.4	60.7	M+FA-H	C13H18O3	-1.68842	18126.3	17982.5	17903.5	17764.2	17856.1	18460.2	17852.2	739.338	614.589	556.516	1894.09	1360.96	3566.78	803.008	1348.13	6656.19	7549.67	15429.9	22883.8	12866.2	26135.4	18535.2	42004	13776.9	12370.2	40820.5	2210.93	28220.6	31591.6	6677.79	27380.8	28574
0.83_259.0912m/z	259.091	0.831183	pos	Ribothymidine	85160	Nucleosides, nucleotides, and analogues	Pyrimidine nucleosides	Unclassified				51.3	68.9	M+H	C10H14N2O6	-4.80953	28080.1	27005.1	27400.4	31889.3	28156	29339.9	26990.9	1.53558e-06	1.53558e-06	13272.1	11696.3	10395.6	1.53558e-06	1.53558e-06	1.53558e-06	1.53558e-06	1.53558e-06	148570	8385.06	15471.6	103125	99099.5	93803	1.53558e-06	1.53558e-06	49497.1	1.53558e-06	23564.9	36635.4	74776.5	30609	20994.2
0.96_166.0132m/z	166.013	0.956033	neg	Quinolinic acid	HMDB0000232	Organoheterocyclic compounds	Pyridines and derivatives	Pyridinecarboxylic acids and derivatives		***	C03722	51.3	71.3	M-H	C7H5NO4	-8.38398	48056	47435.8	54404.4	53078.6	46593.5	47328.2	51884.3	23924.3	22981.2	52130.3	47602.9	30747.2	33623.5	31924.1	20829.6	20837.9	28652.2	38733.5	53104.2	37685	37653.3	48704.4	172037	52393.6	39113.5	43632.9	21231.4	29465.9	98647.5	105155	81496.1	125311
1.21_132.0241n	150.058	1.21272	pos	THTC	68817	Unclassified	Unclassified	Unclassified				51.3	70.3	M+H, M+NH4	C5H8O2S	-3.31214	1.06251e+06	1.05609e+06	1.03256e+06	1.08208e+06	1.06877e+06	1.04988e+06	1.03863e+06	119262	128282	301115	57836.2	52929.8	4.5963e+06	316889	493228	613093	664185	1.09003e+06	2.22745e+06	2.23143e+06	1.16014e+06	1.02817e+06	1.18475e+06	898958	1.10414e+06	1.4148e+06	1.22371e+06	1.44031e+06	829204	854113	847643	489094
1.21_166.0716m/z	166.072	1.21272	pos	7-Methylguanine	58012	Organoheterocyclic compounds	Imidazopyrimidines	Purines and purine derivatives			C02242	51.3	67	M+H	C6H7N5O	-4.39974	60266.8	64374	62190	62109.6	64103	63013.6	60847.1	84069.1	87749	156328	163792	138524	60133.4	72055.2	75379.3	69632.5	67962.2	52925.5	37536.5	50458.1	51192.8	53185.6	45628	42268.5	69028.1	43534.3	22003.7	42386.4	38904.9	34597.2	33165.8	32439.2
1.78_245.1485m/z	245.148	1.7811	pos	Leucyl-Hydroxyproline	HMDB0028930	Organic acids and derivatives	Carboxylic acids and derivatives	Amino acids, peptides, and analogues				51.3	65.1	M+H	C11H20N2O4	-4.54575	123011	118646	113277	116402	113900	112653	115463	112252	122928	87851.3	139417	107325	415050	163823	198728	162317	204158	78946.2	86061.1	80559.7	98200.4	142752	41927.6	51478.8	66852.4	88682.4	32619.3	48173.1	36960.4	1060.16	19778.4	21764.4
10.17_419.2434m/z	419.243	10.1672	neg	Digitoxigenin	LMST01120001	Lipids and lipid-like molecules	Sterol Lipids	Sterols				51.3	66.2	M+FA-H	C23H34O4	-1.24653	2176.17	2491.91	2350.46	2055.24	2457.49	2207.75	2298.5	8671.72	8917	42493.9	4287.17	2982.7	1093.31	1125.68	577.733	3424.5	7400.16	1.53558e-06	1.53558e-06	1.53558e-06	1.53558e-06	1.53558e-06	1.53558e-06	1.53558e-06	1.53558e-06	1.53558e-06	1.53558e-06	1.53558e-06	1.53558e-06	1.53558e-06	1.53558e-06	1.53558e-06
10.89_400.3404m/z	400.34	10.8919	pos	L-Palmitoylcarnitine	HMDB0000222	Lipids and lipid-like molecules	Fatty Acyls	Fatty acid esters		***	C02990	51.3	65.6	M+H	C23H45NO4	-4.30285	113299	104938	98190.8	103183	100913	104541	108389	8265.01	12882.6	10883.9	3641.16	1574.31	42325.1	40880.2	42379.6	34710.4	36370.5	180996	126139	96685.6	138742	125407	125577	118513	129562	167126	129970	212271	115833	135601	92691.1	180154
11.80_277.1787m/z	277.179	11.799	pos	Buddledin A	67850	Unclassified	Unclassified	Unclassified				51.3	71.9	M+H	C17H24O3	-4.12627	20450	20638.6	20954.3	22267.7	21092	20376.3	21080.8	21026.2	25105.5	21527.5	22216.8	26844.5	20642.6	22654.2	22150.5	23834.4	24383.9	17355.9	19903.5	22123.8	23360.5	25050.7	17381.7	19509.3	17084.6	20374.8	25232.6	20602.3	23369.6	24231.5	23569.5	23955.7
12.72_509.3826n	510.39	12.7245	pos	1-octadecylglycero-3-phosphocholine	HMDB0062689	Lipids and lipid-like molecules	Glycerophospholipids	Glycerophosphocholines		**	C04317	51.3	64.2	M+H, M+Na	C26H56NO6P	-3.72744	125194	114376	105068	106306	93814.1	96862.1	106384	29655.1	21631.2	30192.6	41261.5	28634.3	45952.4	27971.4	33317.3	50285	34471.6	160821	102481	142185	164443	99865.7	163055	156977	122721	202188	203487	270470	113538	204946	135695	141070
13.07_262.2286n	263.236	13.0664	pos	Farnesyl acetone	265036	Unclassified	Unclassified	Unclassified				51.3	67.3	M+H-H2O, M+H	C18H30O	-4.06515	4804.66	6908.72	4924.22	7062.69	6627.57	7718.29	6445.59	193.374	1.53558e-06	725.963	166.64	218.66	22051.4	2137.98	2712.99	7125.09	12360.4	3416.56	7633.34	6004.34	6536.34	7885.05	7137.17	9165.05	7417.71	8282.4	1773.91	2504.17	2081.89	4787.09	6719.32	3652.25
4.93_122.0961m/z	122.096	4.9332	pos	N,N-Dimethylaniline	64944	Organic nitrogen compounds	Organonitrogen compounds	Amines			C02846	51.3	62.4	M+H	C8H11N	-2.38548	191221	186769	186296	183947	185282	185985	187958	222572	233697	203856	227488	265642	197030	227635	215437	200884	212045	199794	179315	208360	202455	192524	171416	167415	168220	181239	231728	212837	216564	207903	206447	221258
7.99_478.3166m/z	478.317	7.99142	neg	Glycolithocholic Acid	LMST05030009	Lipids and lipid-like molecules	Steroids and steroid derivatives	Bile acids, alcohols and derivatives			C15557	51.3	66.8	M+FA-H	C26H43NO4	-1.80098	2113.01	2067.49	1928.15	2066.41	1869.98	2028.04	2063.74	1163.54	866.349	3955.08	142.199	1.53558e-06	121.333	1.53558e-06	1.53558e-06	56.7305	1.53558e-06	14352.2	2482.39	1232.62	3321.15	641.541	2955.64	1840.84	6099.72	757.834	1.53558e-06	5813.09	602.562	244.454	1335.19	520.911
9.72_355.2616m/z	355.262	9.72247	pos	22:4(7Z,13Z,16Z,19Z)	LMFA04000063	Lipids and lipid-like molecules	Fatty Acyls	Docosanoids				51.3	62.3	M+Na	C22H36O2	2.62639	39384.8	40084	38221.7	41288.5	41930	39528.8	38705.5	5449.55	6301.3	163168	222.741	1.53558e-06	29455.6	17946.8	71586	9735.97	8706.61	135430	34717.1	15939.3	52352.2	48039.7	39295.6	15712.1	58871.5	7904.21	1264.77	37469.4	21261.9	27269.3	20347.6	18471.5
10.55_374.2806n	357.277	10.5529	pos	3alpha-Hydroxy-5beta-chol-14-en-24-oic Acid	LMST04010211	Unclassified	Unclassified	Unclassified				51.2	64.9	M+H-H2O, M+H	C24H38O3	-4.08772	27449	27129.1	23156.1	25348.1	26772	27226.6	23682.9	3454.08	3192.36	12405.4	1555.87	1759.64	17205.1	31460.3	44630.3	26999.1	27731.4	25141.4	16356.4	2335.25	55574	52135.2	21054.2	6332.1	19540.1	22384.3	3631.08	4769.5	7647.82	9310.44	13157.3	4518.3
11.09_477.2848n	476.278	11.0872	neg	LysoPE(0:0/18:2(9Z,12Z))	HMDB0011477	Lipids and lipid-like molecules	Glycerophospholipids	Glycerophosphoethanolamines				51.2	60	M-H, 2M-H	C23H44NO7P	-1.57365	380439	380814	388050	364509	364497	386810	374377	11038.6	9749.67	31081.4	19630.8	12536.6	60471.6	56996.7	87316	148147	140690	710485	258883	222961	664098	700288	718987	413815	546331	530217	34554.2	149731	472113	499440	451387	606518
11.46_295.2273m/z	295.227	11.4615	neg	9(S)-HODE	45662	Lipids and lipid-like molecules	Fatty Acyls	Lineolic acids and derivatives		**	C14767	51.2	66.4	M-H	C18H32O3	-2.04494	997.943	981.574	1174.14	922.25	1238.61	1196.22	1022.33	577.24	255.879	353.774	366.048	498.323	1489.07	669.642	846.486	1084.62	1196.62	1044.49	2576.41	1732.41	1026.85	652.457	1508.32	1989.38	935.777	1245.83	3841.62	1628.84	1287.99	3248.62	4171.05	1802.22
11.85_509.3464n	510.354	11.849	pos	1-heptadecanoyl-sn-glycero-3-phosphocholine	24068	Unclassified	Unclassified	Unclassified				51.2	62.3	M+H, M+Na	C25H52NO7P	-3.49643	1.19446e+06	1.04372e+06	965818	1.01524e+06	1.00003e+06	977614	962469	230683	168945	238326	333271	235056	405065	353555	641201	756329	839281	1.4888e+06	783123	1.07166e+06	1.66197e+06	1.65053e+06	639026	1.01761e+06	1.06725e+06	1.27512e+06	680491	674730	878951	1.47357e+06	1.08389e+06	1.35921e+06
2.36_246.0975m/z	246.098	2.35555	neg	N-(3-hydroxy-pentanoyl)-homoserine lactone	LMFA08030032	Lipids and lipid-like molecules	Fatty Acyls	Fatty amides				51.2	62.8	M+FA-H	C9H15NO4	-3.7935	2146.53	2254.27	2113.1	2181.16	2246.37	2365.97	2007.24	2216.7	1974.37	14518.6	17537.2	12476.9	1505.11	581.504	260.241	2140.25	1236.63	265.999	309.316	314.129	576.597	709.562	694.069	127.976	381.854	431.315	81.2369	1.53558e-06	250.969	85.2974	302.154	184.157
4.96_213.0085n	212.001	4.96095	neg	Indoxyl sulfate	HMDB0000682	Organic acids and derivatives	Organic sulfuric acids and derivatives	Arylsulfates		***		51.2	67.1	M-H, 2M-H	C8H7NO4S	-4.97238	717304	725762	708775	712553	705137	701829	707544	15982.3	14766.6	44090.6	15196	10846.3	421039	46462.6	114873	79527.2	153950	1.03522e+06	1.41439e+06	159042	1.39135e+06	688988	695311	860471	1.73501e+06	2.12644e+06	662429	1.32109e+06	1.28588e+06	590786	709082	1.63079e+06
5.46_264.0872m/z	264.087	5.4574	neg	2-(2-Phenylacetoxy)propionylglycine	HMDB0059732	Organic acids and derivatives	Carboxylic acids and derivatives	Amino acids, peptides, and analogues				51.2	63	M-H	C13H15NO5	-1.94783	3995.26	4448.47	4476.36	4635.31	4310.94	4402.95	4408.35	2255.75	1745.22	9671.44	10125.6	7177.65	4868.2	2190.48	3013.79	1909.03	2535.06	4010.89	2690.38	918.687	11325.3	2869.7	2126.08	9059.13	5564.83	8045.83	1777.69	6583.64	4072.71	1172.27	4825.99	3632.23
5.68_263.0556m/z	263.056	5.67898	neg	Piperic acid	HMDB0033779	Organoheterocyclic compounds	Benzodioxoles	Unclassified				51.2	60.6	M+FA-H	C12H10O4	-2.25764	122.249	144.229	130.567	134.055	165.315	105.833	142.552	1.53558e-06	1.53558e-06	1.53558e-06	31.5272	40.2694	1.53558e-06	1.53558e-06	1.53558e-06	1.53558e-06	1.53558e-06	126.021	116.371	229.058	107.545	131.55	126.772	107.975	127.063	33.3809	2669.67	1555.79	40.9353	149.169	113.987	25.6676
8.26_268.1299n	269.137	8.26202	pos	3,4-dimethyl-5-carboxyethyl-2-furanpentanoic acid	LMFA01150055	Lipids and lipid-like molecules	Fatty Acyls	Fatty Acids and Conjugates				51.2	64.5	M+H, M+Na, M+H-H2O	C14H20O5	-4.27759	20149.1	21354.5	21644.9	21831.6	22780.3	22009.8	22612.3	1123.88	1131.76	994.132	2719.49	2205.72	4182.91	1043.79	1684.86	8338.47	10169.2	18449.9	25424.3	18422.8	34635.7	21559.2	44938.9	15128.7	14871.8	54688.2	6080.74	36680.2	42895.6	8918.43	36042.3	42176.7
9.69_406.2703n	389.267	9.68885	pos	3beta,9alpha-Dihydroxy-11-oxo-5beta-cholan-24-oic Acid	LMST04010292	Unclassified	Unclassified	Unclassified				51.2	66.9	M+H-H2O, M+H	C24H38O5	-4.11748	24935.1	24055	21662.7	25608.2	26128.9	24981.3	25006.5	6042.22	5474.22	5890.53	1.53558e-06	1.53558e-06	9730.52	1999.14	74235	442.178	468.722	17832.2	4915.33	1427.36	21736.6	22326.1	39606.9	9983.56	16206.7	38591.5	112906	18852	42837.2	109817	65760.2	62572.5
10.92_529.1828n	530.19	10.9236	pos	Gluten exorphin B4	HMDB0059794	Organic acids and derivatives	Carboxylic acids and derivatives	Amino acids, peptides, and analogues				51.1	64.1	M+H, M+Na	C24H27N5O9	3.71725	40754.2	38695.5	35999.2	35027.3	34984.9	34833.8	35847.3	5540.41	7335.9	11008.5	1167.09	543.182	35519.2	52058.3	93969.6	41109.8	31954.3	38163.7	68521.2	44345.5	28578.8	27329	50861.5	69665.8	55822.1	60617.1	16145.7	54361.2	82814.2	44730.2	53397.4	47733.2
11.04_391.2850m/z	391.285	11.0352	neg	24-Nor-5beta-chol-22-ene-3alpha,6alpha-diol	LMST04060013	Unclassified	Unclassified	Unclassified				51.1	61.5	M+FA-H	C23H38O2	-1.23607	4993.66	4767.26	4882.92	4910.23	4855.36	4750.2	4451.26	1.53558e-06	125.409	1054.57	1.53558e-06	1.53558e-06	34.6521	1.53558e-06	1029.35	1.53558e-06	1.53558e-06	8965.2	16072.8	1036.6	26219.3	41220	10246.6	919.559	10270.3	3511.9	142.994	694.995	1761.62	7611.16	3339.63	1067.93
2.70_311.1224m/z	311.122	2.70107	pos	Glutamyltyrosine	HMDB0028831	Organic acids and derivatives	Carboxylic acids and derivatives	Amino acids, peptides, and analogues				51.1	65.2	M+H	C14H18N2O6	-4.55477	50013.2	50173.3	47129.2	45146	46677.8	47443.5	46046.9	18820	10480.8	40394.9	11511	7126.09	300901	23049.5	26308.8	43127.4	24540.2	64600.1	62548.2	30031.8	33741.3	79968.4	48386	30958	19344	27849.3	14289.1	14545.1	21942.7	19986	18276	21974.8
3.65_196.0597m/z	196.06	3.64968	pos	Salicyluric acid	617	Benzenoids	Benzene and substituted derivatives	Benzoic acids and derivatives			C07588	51.1	62.8	M+H	C9H9NO4	-3.94894	23857.8	24161.4	21772.2	22848.8	22135.4	22469.6	22952.6	11151.5	10284.5	27629.8	23098.5	19151.9	12299.6	7355.77	1497.52	13327.3	4890.09	9939.79	19151.7	16899.9	43285	46020	12214.1	65575	30900.5	64516.7	7050.31	7791.78	18893.3	10153.1	16579.4	14351.1
5.96_361.1378m/z	361.138	5.96205	pos	Nicotine glucuronide	HMDB0001272	Organic oxygen compounds	Organooxygen compounds	Carbohydrates and carbohydrate conjugates				51.1	61.5	M+Na	C16H22N2O6	2.39158	9224.54	8684.06	8681.8	9167.31	9448.73	9639.74	8702.92	15604.7	6791.22	22668.8	5932.88	4595.13	21937.3	16448.2	30075	7257.53	8317.76	7014.06	5616.73	4579.48	6980.25	4537.14	8604.47	5572.27	5881.65	3213.75	9303.72	8518.62	9961.4	8357.43	6680.59	7888.92
6.01_269.1391m/z	269.139	6.00587	neg	(8alpha,10beta,11beta)-3-Hydroxy-4,15-dinor-1(5)-xanthen-12,8-olide	HMDB0037244	Organoheterocyclic compounds	Lactones	Gamma butyrolactones				51.1	59.9	M+FA-H	C13H20O3	-1.53466	581.204	653.233	659.949	548.559	652.715	576.219	526.61	677.11	576.892	3106.66	5334.04	3906.12	172.781	181.58	116.708	223.647	249.608	324.597	188.409	272.253	211.334	257.867	175.281	246.91	274.989	57.1242	140.019	190.55	45.896	72.9629	107.27	82.9366
9.19_290.2677m/z	290.268	9.19188	pos	16-Hydroxy hexadecanoic acid	HMDB0006294	Lipids and lipid-like molecules	Fatty Acyls	Fatty acids and conjugates		**	C18218	51.1	65	M+NH4	C16H32O3	-4.83998	11509.4	10389.6	9759.11	9383.39	9556.05	8938.18	9359.01	8810.87	20205.8	8014.52	26368	51825.6	7821.02	10766.3	7794.66	9615.2	15938.3	13722.6	17147.7	28868	15264.9	18298.6	11927	27523	10451.2	43624.4	17192.9	15095.8	11335.9	13644.7	42479.2	11867.3
1.03_190.0470n	191.054	1.02635	pos	4-hydroxy-2-oxo-Heptanedioic acid	LMFA01170052	Lipids and lipid-like molecules	Fatty Acyls	Fatty Acids and Conjugates				51	63.8	M+H-H2O, M+H	C7H10O6	-3.77287	19068.3	20577.8	21899.7	19190.3	18571.2	21953.7	20691.2	23066.1	26535.1	110637	95882.4	51432.3	17096.7	16064.1	13802	15523.3	13182.3	6191.57	5693.85	4755.54	6415.63	8387.28	10414.1	8675.16	8700.98	9529.78	4691.71	7260.37	12351.1	10639.4	12527.7	10787.9
1.23_333.0932m/z	333.093	1.23485	neg	(S)-a-Amino-2,5-dihydro-5-oxo-4-isoxazolepropanoic acid N2-glucoside	HMDB0029404	Organic oxygen compounds	Organooxygen compounds	Carbohydrates and carbohydrate conjugates				51	62.5	M-H	C12H18N2O9	-2.36257	44523.7	42349.4	41036	43736.2	43359.5	39865.1	43982.5	16023.6	29732.1	696.198	29218.8	15254.8	28647	248.15	1699.06	3710.23	4266.71	90789.5	63017	74812.9	63401.5	37870.7	55927.3	59172.8	28303.7	78954.9	29474.5	87054.3	33994	4399.98	3147.59	27535.4
12.28_416.3277n	399.324	12.2756	pos	Sarsasapogenin	HMDB0030024	Lipids and lipid-like molecules	Prenol lipids	Triterpenoids			C03963	51	63.4	M+H-H2O, M+H	C27H44O3	-3.13161	8079.16	9293.59	7040.6	9193.35	7835.97	7466.9	9597.48	6004.52	4948.99	2608.5	663.863	516.711	9154.37	4049.11	298793	2695.53	4655.14	1049.24	1646.07	2087.16	3348.97	2643.27	535.244	699.294	1761.78	1636.43	255.299	654.359	1.53558e-06	556.325	797.321	987.364
5.05_355.1028m/z	355.103	5.04698	neg	1-O-Feruloylglucose	HMDB0036938	Phenylpropanoids and polyketides	Cinnamic acids and derivatives	Hydroxycinnamic acids and derivatives				51	65.1	M-H	C16H20O9	-1.86011	268.503	438.197	311.609	263.551	308.994	317.859	347.022	5257.6	904.151	1015.3	992.432	1201.36	1.53558e-06	1502.84	194.009	172.274	490.324	1.53558e-06	1.53558e-06	1.53558e-06	1.53558e-06	1.53558e-06	1.53558e-06	1.53558e-06	1.53558e-06	1.53558e-06	1.53558e-06	1.53558e-06	1.53558e-06	1.53558e-06	1.53558e-06	1.53558e-06
5.36_172.0966m/z	172.097	5.35518	neg	N-Acetylleucine	HMDB0011756	Organic acids and derivatives	Carboxylic acids and derivatives	Amino acids, peptides, and analogues		***	C02710	51	68.1	M-H	C8H15NO3	-7.48029	2866.4	2539.07	2621.23	2622.99	2462.58	2581.74	2556.28	1272.18	1223.78	2531.84	1405.99	1226.86	4654.11	1857.94	1628.79	2496	2469.67	2860.58	3726.77	1709.84	2185.66	2761.07	3678.15	2652.5	2438.47	2265.36	2772.06	5236.83	2437.27	4519.86	2243.92	1939.43
6.54_539.2492m/z	539.249	6.54108	neg	Tetrahydroaldosterone-3-glucuronide	LMST05010067	Lipids and lipid-like molecules	Steroids and steroid derivatives	Steroidal glycosides				51	58.1	M-H	C27H40O11	-1.12729	36500.8	36827.1	35854.9	35660	35437.2	35490.8	35772.1	3914.89	3798.66	10377.7	12238.6	9215.16	66462.5	136794	90451.2	101452	102992	9485.92	42626.9	38258.2	25911.9	25388.3	15638.1	21476.5	15961.4	31759.4	50964	33607.3	7577.7	29112.7	18288.9	9110.26
11.23_432.3222n	415.319	11.2257	pos	3alpha,12alpha-Dihydroxy-5beta-cholest-24-en-26-oic acid	LMST04030143	Unclassified	Unclassified	Unclassified				50.9	65.2	M+H-H2O, M+H	C27H44O4	-3.98107	18831.8	17965.7	18684	19543.8	18596.2	19350.3	15828.7	57997.3	56287.8	65052.2	60186.7	46674.6	21540.9	19176.4	16539.3	25768	41268.3	9445.86	56681.2	5547.88	6529.11	12469.2	3291.53	1.53558e-06	1426.53	1147.33	333.982	5407.84	1408.82	751.957	531.625	3556.57
11.29_430.3066n	413.303	11.2909	pos	MG(24:6(6Z,9Z,12Z,15Z,18Z,21Z)/0:0/0:0)	HMDB0011590	Lipids and lipid-like molecules	Glycerolipids	Monoradylglycerols				50.9	67	M+H-H2O, M+H	C27H42O4	-3.95283	17346.8	16285.2	17630.7	17462.6	16193.9	17271.6	17753.4	18096.1	17558.7	29566.3	20354.6	14723	4757.53	7844.96	2884.25	8759.21	6430.21	75664.2	29949.8	15428.1	6234.03	4529.52	63029.4	2154.93	16760.9	300.437	1.53558e-06	10139.6	1575.62	2103.6	1133.89	1899.95
12.31_480.3087m/z	480.309	12.3099	neg	1-(2-methoxy-6Z-heptadecenyl)-sn-glycero-3-phosphoethanolamine	LMGP02060019	Lipids and lipid-like molecules	Glycerophospholipids	Glycerophosphoethanolamines				50.9	58.6	M-H	C23H48NO7P	-1.70816	62137.4	63901.7	64469.6	66369.4	58522.5	63624.4	56398.7	19775.5	13169.4	21236	24213.8	14802.2	21723.2	11319.7	14956.3	21190.1	18175.3	111533	87830.2	90963.9	101858	77008.3	88763.1	65139.9	92354.2	81765.8	23583	60685.4	58038.4	93154.7	63264.1	75713.9
4.36_261.1433m/z	261.143	4.35718	pos	Isoleucyl-Glutamate	HMDB0028906	Organic acids and derivatives	Carboxylic acids and derivatives	Amino acids, peptides, and analogues				50.9	66.3	M+H	C11H20N2O5	-4.70952	19034.5	18767.8	19075.7	18048.3	17908.1	18070.1	19529.6	3612.2	3520.62	7505.19	5805.63	4854.78	34847.5	8537.78	7085.48	9547.43	7698.95	27574.2	27312.8	20610.3	22705.7	24303.7	23977.4	20218.8	16728.9	23148.1	14528.1	29354.5	14592.8	16977	16374.8	15340.3
7.09_286.2364m/z	286.236	7.08858	pos	Myristoylglycine	HMDB0013250	Organic acids and derivatives	Carboxylic acids and derivatives	Amino acids, peptides, and analogues				50.9	63.2	M+H	C16H31NO3	-4.29218	6020.8	5242.98	4935.66	5292.47	5425.94	4872.45	5094.05	599.759	553.762	2158.68	1538.37	1011.89	6677.9	3039.35	3396.55	5670.22	9383.71	3928.66	7014.7	3529.02	4333.8	10280.1	1639.02	1965.58	1842.72	2226.02	571.678	431.347	1063.64	905.645	715.317	834.154
9.89_284.1248n	267.122	9.88797	pos	2-Phenylethyl beta-D-glucopyranoside	HMDB0029819	Organic oxygen compounds	Organooxygen compounds	Carbohydrates and carbohydrate conjugates				50.9	62.9	M+H-H2O, M+H	C14H20O6	-4.0562	59948.5	60310.7	59253	56621.4	60364.1	57511.4	60359.9	47997.4	29773.1	56816.7	69292.8	67647	43444.5	52157.4	27243.7	59880	45490.7	46457.2	39508.7	70840.3	64723.6	26009.5	52707.7	22739.7	46814.8	36600.3	28510.3	39963.8	48263.3	23581.8	61730.6	30335
1.18_145.0489m/z	145.049	1.18453	pos	(E)-3-methylglutaconic acid	45911	Lipids and lipid-like molecules	Fatty Acyls	Fatty Acids and Conjugates				50.8	61	M+H	C6H8O4	-4.14498	1.3308e+06	1.14757e+06	1.02727e+06	969085	863398	795285	816361	1.25792e+06	1.19587e+06	1.22535e+06	1.0189e+06	1.04005e+06	1.42801e+06	1.11994e+06	1.16546e+06	992437	838533	1.20501e+06	1.00396e+06	1.05928e+06	913308	807516	1.14682e+06	963141	879084	854894	889662	1.28373e+06	1.14382e+06	1.09892e+06	933926	857726
1.21_104.0528m/z	104.053	1.21272	pos	(±)-2-Methylthiazolidine	HMDB0031682	Organoheterocyclic compounds	Azolidines	Thiazolidines				50.8	65.6	M+H	C4H9NS	-0.718474	14669.3	13712.5	13541.1	13407.3	13391.3	14059.7	13564.8	2117.72	2417.4	4368.62	1744.55	2097.95	60825.4	6902.65	8928.6	7982.74	9107.38	13415.6	29050.2	28894.2	15478.1	15035.4	14421.3	13108.4	14074.8	18752.4	15268.6	17972.8	12360.9	13191.4	11921	6711.86
13.78_354.3350m/z	354.335	13.7793	pos	13Z,16Z-docosadienoic acid	HMDB0062219	Lipids and lipid-like molecules	Fatty Acyls	Fatty acids and conjugates		**	C16533	50.8	67.4	M+NH4	C22H40O2	-4.98646	30695.3	21402.9	23736.6	23004.9	19910.8	20034.3	20815	10796.4	7325.36	10866.1	8372.79	5382.96	10594.1	8250.06	6074.3	6609.27	7569.84	7945.12	7530.16	8236.11	8415.28	6215.66	5363.56	5173.69	4621.97	6800.86	8100.32	7186.39	6364.23	6074.69	7637.28	6969.7
4.36_197.1279m/z	197.128	4.35718	pos	L-alpha-Amino-1H-pyrrole-1-hexanoic acid	95039	Organic acids and derivatives	Carboxylic acids and derivatives	Amino acids, peptides, and analogues				50.8	62.5	M+H	C10H16N2O2	-2.96899	9160.03	8220.21	9025.59	8586.97	7910.05	7108.51	8506.3	17256.4	16776.2	32933.3	26084.3	19644.8	8775.62	16732.8	14134.2	8734.37	9056.57	3100.58	1162.05	2110.45	4490.78	3657.93	3275.19	1927.1	2164.94	3535.72	2708.26	1548.21	9144.87	7475.49	7048.07	6746.39
5.55_212.1636m/z	212.164	5.55413	pos	4,8-Dimethyl-4E,8E-decadien-10-olide	LMFA07040024	Lipids and lipid-like molecules	Fatty Acyls	Fatty esters				50.8	66.6	M+NH4	C12H18O2	-4.47673	1764.16	2278.34	1986.28	2284.4	1857.43	2126.74	1963.92	3098.51	2475.49	8146.5	2188.68	2435.32	4077.12	3336.36	1823.75	1807.72	1878.33	4189.27	1641.92	1837.97	1519.66	1169.56	1684.28	1832.06	1115.37	1030.08	1767.31	2833.05	1772.46	1256.75	1854.43	1639.83
7.11_226.1196n	209.116	7.1057	pos	Tuberonic acid	LMFA02020007	Lipids and lipid-like molecules	Fatty Acyls	Octadecanoids				50.8	65.9	M+H-H2O, M+H	C12H18O4	-4.22316	8080.89	7180.66	6753.81	7020.8	7076.36	6639.61	6458.77	4172.43	3607.34	3262.63	3685.3	3863.42	6048.93	5457.12	6582.5	7050.39	7258.59	4627.25	8045.81	7999.92	4708.27	3928.8	5864.68	11342.2	7600	10287.4	12163.9	10443.9	7549.46	5182.64	7084.71	7875.36
9.70_406.2713n	451.27	9.70077	neg	6alpha,7alpha-Dihydroxy-3-oxo-5beta-cholan-24-oic Acid	LMST04010145	Unclassified	Unclassified	Unclassified				50.8	59.7	M-H, M+FA-H	C24H38O5	-1.44955	35469.7	33521.4	34216.2	33865.6	35120.3	32604.8	35540.8	37257.7	37624.3	27018.8	400.692	65.394	16067.1	7318.18	110516	1594.93	2335.87	21886.5	8458.12	2835.36	28915.5	29959.1	56118.7	11282.2	21736.2	46277.8	135876	22052.5	47000	119536	74364	64687.7
11.10_501.2837n	502.291	11.099	pos	PE(0:0/20:4(8Z,11Z,14Z,17Z))	LMGP02050052	Lipids and lipid-like molecules	Glycerophospholipids	Glycerophosphoethanolamines				50.7	60.2	M+H-H2O, M+H	C25H44NO7P	-3.67374	1.02497e+06	1.02441e+06	999784	996946	995545	961471	968468	897841	753679	2.33274e+06	1.23929e+06	842052	337857	572969	655753	1.10488e+06	1.02381e+06	1.19932e+06	651930	733392	1.46751e+06	1.49755e+06	641750	595534	840022	806676	201424	323171	426013	509134	512153	528660
11.46_278.2234n	296.257	11.4645	pos	10,12,14-octadecatrienoic acid	LMFA01030154	Lipids and lipid-like molecules	Fatty Acyls	Fatty Acids and Conjugates				50.7	64.9	M+H, M+NH4	C18H30O2	-4.22551	48352.5	41388.7	40457.3	39162	39235	35015.3	42099.3	66327.6	92962.7	62174.2	60877.2	61244.6	69557.6	64589.2	51785.4	64373.6	42717.5	25629.7	47100.4	43664.7	43603.5	40874.9	42636.4	43229.4	19247.4	43086.3	57893.6	47420.8	43497.5	46866.7	90697.6	48771.9
2.75_249.0622m/z	249.062	2.75235	neg	3,5,6-Trihydroxy-5-(hydroxymethyl)-2-methoxy-2-cyclohexen-1-one	HMDB0041031	Organic oxygen compounds	Organooxygen compounds	Carbonyl compounds				50.7	59.1	M+FA-H	C8H12O6	2.7435	2077.8	2370.94	2172.77	2196.34	2281.05	2113.12	2236.58	2321.22	2107.71	6166.28	1821.76	1255.56	2138.14	2875.1	2276.1	2492.68	2482.08	3108.59	2138.19	2091	1719.02	2095.69	2893.83	2176	2244.29	1323.02	1002.92	1480.27	1529.35	1592.51	1259.82	1195.77
6.00_140.1064m/z	140.106	5.99613	pos	Tranexamic Acid	HMDB0014447	Organic acids and derivatives	Carboxylic acids and derivatives	Amino acids, peptides, and analogues			C12535	50.7	64.7	M+H-H2O	C8H15NO2	-3.46659	2801.35	2823.08	2709.21	2548.46	2655.05	2581.01	2513.41	638.875	1001.21	659.679	693.626	870.456	762.518	910.136	851.474	592.377	738.931	23424.8	2612.33	837.133	4509.13	1553.16	2508.11	7475.45	2710.13	966.426	1262.4	692.543	870.23	726.633	2425.88	776.782
8.20_329.2329m/z	329.233	8.19843	neg	9,10,13-TriHOME	HMDB0004710	Lipids and lipid-like molecules	Fatty Acyls	Fatty acids and conjugates		**	C14835	50.7	59.9	M-H	C18H34O5	-1.50253	6354.88	6008.55	5993.88	6011.29	6161.38	6502.12	6654.19	7987.45	6069.59	5623.51	4972.97	10898.6	13617.7	8105.49	9436.72	10735.9	11599.8	7873.14	12523.4	12195.4	10787.1	8615.59	7843.21	14727.5	9825.34	11142.3	61802.5	8713.82	8094.88	10900.1	16811.5	13023.6
14.32_383.3382n	384.345	14.3201	pos	N-stearoyl valine	75504	Lipids and lipid-like molecules	Fatty Acyls	Fatty amides				50.6	64.8	M+H, M+Na	C23H45NO3	-4.64116	100778	65818	76402.2	73397.2	52028.2	48567.5	63727.3	110781	88741.4	59942.5	63084.2	78474.7	86261.5	73808.6	76837.8	74402.4	74130.6	86291.3	83417.8	91291.3	82326.7	68566.5	83097.3	79368.2	67895.6	70754.1	90192.7	92721.5	72623.5	85920.3	80931.2	73388.4
2.09_283.1025m/z	283.102	2.09003	pos	8-Oxocoformycin	65737	Unclassified	Unclassified	Unclassified				50.6	61.9	M+H	C11H14N4O5	-4.25634	60012.5	62226.3	58339.7	55702.8	56761.7	55548.4	56201.5	75369.6	72009.1	164272	142056	124501	48895.9	75997.5	57764	66533.3	65610.8	43037	57698.1	56440.3	32587.4	38470.5	45075.5	40856.6	39600	39526.2	22561.6	40178.8	34007.5	32842.1	32565.1	26021.6
4.79_255.0868m/z	255.087	4.78787	neg	3,4-Dihydroxyphenylvaleric acid	HMDB0029233	Benzenoids	Phenols	Benzenediols				50.6	59.5	M+FA-H	C11H14O4	-3.06756	324.413	221.144	373.874	313.577	261.728	316.286	332.054	4181.24	735.669	1366.11	891.52	1264.61	57.2578	993.346	77.7198	178.81	375.533	11.9448	1.53558e-06	1.53558e-06	1.53558e-06	1.53558e-06	1.53558e-06	1.53558e-06	1.53558e-06	1.53558e-06	35.0727	1.53558e-06	1.53558e-06	1.53558e-06	1.53558e-06	1.53558e-06
5.81_238.1063m/z	238.106	5.80892	pos	N-lactoyl-Phenylalanine	HMDB0062175	Organic acids and derivatives	Carboxylic acids and derivatives	Amino acids, peptides, and analogues		***		50.6	61.9	M+H	C12H15NO4	-4.48384	4785.29	4081.6	3952.53	4129.83	4792.31	4971.96	4629.88	1807.35	1872.7	15123.2	2819.68	1964.56	7387.53	3875.91	3263.31	6926.3	3290.23	5534.38	5031.87	3653.29	1771.7	1604.83	13587.8	4446.33	3713.19	1445.87	2450.56	7444.98	5947.96	4139.69	2964.18	2562.4
7.25_537.2698m/z	537.27	7.24877	neg	Erinacine P	HMDB0036313	Lipids and lipid-like molecules	Prenol lipids	Diterpenoids				50.6	59.5	M+FA-H	C27H40O8	-1.36686	1524.53	1317.51	1318.47	1492.27	1535.2	1383.58	1609.81	1.53558e-06	1.53558e-06	32.3556	1.53558e-06	1.53558e-06	1.53558e-06	42.7505	1.53558e-06	1.53558e-06	1.53558e-06	53.7314	132.999	1.53558e-06	491.697	72.5397	3037.51	1.53558e-06	606.629	757.77	970.988	487.972	15818.1	1.53558e-06	2116.9	25252.1
8.38_529.2691n	512.266	8.3817	pos	N-[(3a,5b,7a)-3-hydroxy-24-oxo-7-(sulfooxy)cholan-24-yl]-Glycine	HMDB0002496	Lipids and lipid-like molecules	Steroids and steroid derivatives	Bile acids, alcohols and derivatives			C15559	50.6	69.1	M+H-H2O, M+H, M+Na	C26H43NO8S	-3.55445	12091.7	11866.3	12189.3	13446.9	12965.5	12363	13103.7	11875.8	12808	50257.4	20582.6	12150.6	15542.2	28264.4	8628.41	54387	42071.2	1106.53	810.713	485.076	3278.21	883.542	755.573	1847.13	6029.45	19561.3	17883.2	34448.7	942.659	660.709	1910.6	1327.49
0.93_189.0861m/z	189.086	0.928533	pos	L-glycyl-L-hydroxyproline	HMDB0011173	Unclassified	Unclassified	Unclassified				50.5	60.6	M+H	C7H12N2O4	-4.511	484521	514420	536096	555085	562793	537347	551704	618692	787393	682096	553199	794418	550497	791734	564919	550506	829873	440580	476317	527463	473320	462808	346795	354395	477775	423242	524484	452791	453045	558059	486503	661590
11.38_452.2777m/z	452.278	11.3761	neg	1-(2-methoxy-13-methyl-6Z-tetradecenyl)-sn-glycero-3-phosphoethanolamine	LMGP02060010	Lipids and lipid-like molecules	Glycerophospholipids	Glycerophosphoethanolamines				50.5	55.8	M-H	C21H44NO7P	-1.17121	76671.2	80975.2	85683.1	79285.5	78275.7	80996.9	74096.2	32827.5	23650.4	50128.9	25972.6	15155.9	10151.4	22799	31456.2	22587.5	20043.8	116472	76336.1	97108.1	107100	121517	136539	101799	103710	124480	27440.3	54574.6	95493.3	106066	101044	124691
4.79_338.0875m/z	338.088	4.78787	neg	6-Hydroxy-5-methoxyindole glucuronide	HMDB0010362	Organic oxygen compounds	Organooxygen compounds	Carbohydrates and carbohydrate conjugates		**	C03033	50.5	57.9	M-H	C15H17NO8	-1.86773	27558.1	26491.3	27289.7	26898.1	26963.7	26739.1	26470.7	201.116	119.686	1094.45	1062.39	743.276	311.522	503.219	216.195	72.2745	191.673	18162.5	274.164	75.0174	76758.2	3953.87	40890.8	75629.9	60376.8	25234.1	16779.8	4572.74	97248.9	52923.6	252056	28008.4
4.81_325.0923m/z	325.092	4.80528	neg	1-O-p-Coumaroyl-beta-D-glucose	HMDB0036936	Phenylpropanoids and polyketides	Cinnamic acids and derivatives	Hydroxycinnamic acids and derivatives				50.5	61	M-H	C15H18O8	-1.93457	145.648	393.685	244.442	175.453	183.746	252.657	355.299	6110.78	970.327	1493.71	1093.41	1546.13	78.617	1649.45	304.133	215.414	518.084	26.8788	1.53558e-06	1.53558e-06	58.5135	1.53558e-06	10.9278	7.35542	6.8751	1.53558e-06	1.53558e-06	1.53558e-06	18.7623	11.352	88.4399	4.33324
5.44_249.0874m/z	249.087	5.44033	neg	Seryltyrosine	HMDB0029051	Organic acids and derivatives	Carboxylic acids and derivatives	Amino acids, peptides, and analogues				50.5	58.7	M-H2O-H	C12H16N2O5	-2.60414	7183.99	7523.78	7307.38	7087.18	7241.61	6929.15	7231.83	3419.5	3300.47	26627.2	5804.3	4201.79	7056.7	9147.17	6871.2	5042.4	10363.8	8024.18	6262.5	4101.51	3154.5	7498.55	6399.06	7839.13	5773.51	2333.61	7820.15	3248.31	6651.07	6351.3	2958.71	3768.64
6.14_365.1057m/z	365.106	6.14403	neg	2-Hydroxyestrone sulfate	HMDB0012622	Lipids and lipid-like molecules	Steroids and steroid derivatives	Sulfated steroids				50.5	63.8	M-H	C18H22O6S	-1.9091	974.233	1047.49	920.268	962.666	900.471	879.271	1048.51	2503.95	2233.24	6050.78	4121.19	2495.34	1.53558e-06	1.53558e-06	1.53558e-06	1.53558e-06	1.53558e-06	38.7951	84.5053	1.53558e-06	1.53558e-06	1.53558e-06	1341.19	1.53558e-06	3136.54	1.53558e-06	92.6366	221.815	784.051	6810.07	3518.6	1.53558e-06
9.04_365.1963m/z	365.196	9.04423	neg	Oryzalide A	HMDB0037591	Lipids and lipid-like molecules	Prenol lipids	Terpene lactones				50.5	62.5	M+FA-H	C19H28O4	-2.13809	1095.47	915.027	1010.64	1008.11	1144.69	1018.1	851.469	846.364	850.06	4844.76	5082.1	3749.53	43.6679	284.715	1.53558e-06	544.059	1999.76	34.249	273.953	529.478	323.581	302.894	2146.22	1376.23	1034.2	924.915	259.971	691.599	752.317	377.789	755.625	576.401
9.11_251.0919m/z	251.092	9.11328	neg	2,3-Dihydro-6-methoxy-2,2-dimethyl-4H-1-benzopyran-4-one	HMDB0041410	Organoheterocyclic compounds	Benzopyrans	1-benzopyrans				50.5	57.5	M+FA-H	C12H14O3	-2.86182	16218.4	15818.1	15644.7	15498.3	15191.2	15072.5	15801.5	16865.9	17517.3	16333.7	16220.8	17759	16769	17338.2	17582.4	17068.5	16546.8	15772.2	15992.2	16898.9	16848	16704.8	14964	15561.9	14748.4	15344	17856.8	16158	16514.8	16201.8	16324.4	16182.2
9.24_370.2491n	371.256	9.2424	pos	(20S,22E)-3beta-Hydroxychola-5,16,22-trien-24-oic Acid	LMST04010318	Unclassified	Unclassified	Unclassified				50.5	64.5	M+H-H2O, M+H	C24H34O3	-4.51989	8061.24	6220.44	6445.18	7864.68	7392.54	6421.32	8175.23	328.391	135.549	1705.41	1.53558e-06	1.53558e-06	91.1705	1.53558e-06	214.72	1.53558e-06	1.53558e-06	1782.65	1913.62	278.511	5679.38	2272.51	20707.4	3753.08	9484.77	7532.49	10601.5	1005.31	9418.57	85734.1	22538	18535.3
0.41_154.1352n	137.132	0.4089	pos	(±)-Borneol	90343	Unclassified	Unclassified	Unclassified				50.4	59.1	M+H-H2O, M+H	C10H18O	-3.8899	725820	739574	663453	661504	666014	693833	722515	882369	908146	736843	792348	930611	812747	875391	799629	691867	770976	744280	686489	786347	726119	731961	671746	648392	592160	659777	859396	798731	786015	728960	734472	829166
10.58_293.1755m/z	293.175	10.5848	neg	Furanofukinin	HMDB0036640	Lipids and lipid-like molecules	Prenol lipids	Sesquiterpenoids				50.4	56.2	M+FA-H	C16H24O2	-1.52958	16269.4	15637.6	16063.2	16390.5	16194.4	16389.2	16956.4	10252	10560.9	9325.8	8911.26	10226.2	8985.87	8969.01	7759.63	10564.1	10463.2	9287.68	7176.41	8664.96	7916.16	9924.15	6821.62	8733.9	9359.76	8187.96	8825.64	10381.3	8501.18	8867.57	7378.11	13079
5.00_159.0649m/z	159.065	4.99565	neg	3-Methyladipic acid	HMDB0000555	Lipids and lipid-like molecules	Fatty Acyls	Fatty acids and conjugates		***		50.4	67.4	M-H	C7H12O4	-8.76769	5276.91	4837.97	5091.3	5246.08	4829.95	4753.97	4932.51	8227.06	7520.85	9773.54	7411.27	6660.14	5117.1	5410.96	5065.59	4585.76	4975.99	4707.95	4552.08	4396.96	4453.06	4479.75	4762.39	4571.46	4176.49	4466.03	4675.67	4414.83	4232.15	4118.16	4450.6	4114.32
5.08_221.0912m/z	221.091	5.08318	pos	Glycyltyrosine	HMDB0028853	Organic acids and derivatives	Carboxylic acids and derivatives	Amino acids, peptides, and analogues				50.4	59.7	M+H-H2O	C11H14N2O4	-3.84421	995.557	1122.42	998.009	926.126	958.433	1045.31	735.017	1.53558e-06	1.53558e-06	142.286	124.472	278.03	1.53558e-06	1.53558e-06	395.364	1.53558e-06	1.53558e-06	96.7668	1.53558e-06	1.53558e-06	1.53558e-06	1.53558e-06	1.53558e-06	1.53558e-06	1.53558e-06	1.53558e-06	1.53558e-06	23555	100.77	1.53558e-06	1.53558e-06	1.53558e-06
7.59_253.1075m/z	253.108	7.59438	neg	12-oxo-5E,8E,10Z-dodecatrienoic acid	LMFA01060095	Lipids and lipid-like molecules	Fatty Acyls	Fatty Acids and Conjugates				50.4	56.7	M+FA-H	C12H16O3	-2.8806	10384.8	11132.1	10863	10810.6	10864.7	10297.6	10271.1	179.542	204.125	267.703	947.98	614.642	1890.33	660.818	1073.22	6843.22	4053.32	5817.64	17721.8	16614.6	12113.1	6578.45	19286.9	6675.39	4074.36	32445.1	5836.32	10675.3	12632.5	3359.98	12268.3	12714.8
1.39_129.0654m/z	129.065	1.39498	pos	Hydrouracil (Dihydrothymine)	291	Unclassified	Unclassified	Unclassified				50.3	59.7	M+H	C5H8N2O2	-3.25531	10364.2	10404.4	9917	10631	10447.3	10821.9	10565.2	11452.9	12724.1	18624.6	11342.2	12490.4	10643.1	70365.3	76616.7	7790.61	9248.29	4927.46	5793.18	6433.08	4921.44	4675.9	3518.64	4263.33	5068.81	5142.69	6646.28	7038.32	6676.73	5984.94	6260.63	6601.53
1.43_263.0226m/z	263.023	1.43417	neg	(3-Methoxy-4-hydroxyphenyl)ethylene glycol sulfate	1596	Organic acids and derivatives	Organic sulfuric acids and derivatives	Arylsulfates				50.3	61	M-H	C9H12O7S	-2.01313	10205.8	9574.89	9356.44	10636.6	10106.4	10533.4	9415.75	6644.58	6048.3	30995.4	7416.14	5204.12	50259.9	27099	26122.1	25255.7	22307.5	3068.4	7779.17	7424.36	4637.1	7394.53	3049.9	3253.31	2052.03	2559.61	3354.9	1689.68	2055.64	3029.33	2021.88	1493.92
11.59_235.1682m/z	235.168	11.5923	pos	Petasalbin	HMDB0035639	Lipids and lipid-like molecules	Prenol lipids	Sesquiterpenoids				50.3	64.6	M+H	C15H22O2	-4.5233	88329.2	84529	86511.6	89483.4	85774.4	85752.2	88737.4	96885.7	96728	82569.9	97167.6	108699	86053.8	99455.6	111428	91862.2	93375.3	89729.5	77998.7	95868.5	103289	107560	69731.4	76867.3	76038.4	89988.1	114742	91755.5	92124.2	91056.5	90912.4	95979.3
11.62_438.2962m/z	438.296	11.6234	pos	CPA(18:0/0:0)	HMDB0007004	Lipids and lipid-like molecules	Glycerophospholipids	Glycerophosphates				50.3	60.6	M+NH4	C21H41O6P	-4.16165	137564	128696	127706	134897	146159	131354	133492	18976.5	15708	23695.8	14531.5	10336.8	47787.3	19830.2	33983.9	40957.5	33520.6	203182	155409	186542	168778	165696	232849	208759	158579	156247	84654.9	189303	181453	208814	153681	256737
2.15_365.1346m/z	365.135	2.14882	neg	Tetrahydropentoxyline	HMDB0029992	Alkaloids and derivatives	Harmala alkaloids	Unclassified				50.3	58.4	M-H	C17H22N2O7	-2.24797	77351.1	79062.2	77221.7	78461.9	76877.5	75218.8	75294.7	118093	113279	386568	457015	346303	84645	75455.6	47766.6	74235.7	52968.7	24433.7	26594.2	28135.5	24636.3	31120.3	33110.9	27302.3	28115.1	23294.5	17081.9	20254.3	21621	20684.4	24898.5	21159.8
2.84_225.0871m/z	225.087	2.83858	neg	Porphobilinogen	HMDB0000245	Organic nitrogen compounds	Organonitrogen compounds	Amines		**	C00931	50.3	58.2	M-H	C10H14N2O4	-4.16801	16249	16295.3	16308.6	16423.8	16061.8	15952.7	16260.9	36118.7	34959.3	93430.6	90941.1	65803.5	11035.4	9962.58	7655.64	11664.6	7973.48	5899.99	6490.07	6515.68	6210	7524.17	7922.06	6261.11	5892.38	4845.46	2927.3	3888.52	4741.1	6653.31	5471.09	5139.33
4.72_222.0763m/z	222.076	4.71882	neg	6-hydroxyphenylpropionylglycine	HMDB0094727	Organic acids and derivatives	Carboxylic acids and derivatives	Amino acids, peptides, and analogues				50.3	61.7	M-H	C11H13NO4	-4.11826	315.972	342.763	294.833	319.43	298.135	287.044	320.843	115.173	144.718	211.545	40.7531	24.8006	149.455	25.7689	1.53558e-06	24.0408	11.6559	21.3787	103.534	22.3902	572.057	763.425	109.863	2534.63	176.151	1454.12	272.45	246.829	219.39	37.8375	52.9755	81.7195
5.23_243.1329m/z	243.133	5.23403	pos	Leucyl-Glutamate	HMDB0028928	Organic acids and derivatives	Carboxylic acids and derivatives	Amino acids, peptides, and analogues				50.3	61.6	M+H-H2O	C11H20N2O5	-4.04694	6371.12	5902.11	5733.22	5874.3	5424.26	5549.23	5740.95	10710.7	8912.67	8775.95	16636.4	15377.8	5090.68	5292.59	4324.51	4115.48	3260.66	5104.71	6019.36	5091.08	4992.86	6132.44	3330.7	7696.88	5583.82	6127.21	2449.4	6169.46	3987.83	3182.24	2757.74	2940.26
9.89_432.2363m/z	432.236	9.88797	pos	Clausarinol	HMDB0041407	Phenylpropanoids and polyketides	Coumarins and derivatives	Pyranocoumarins				50.3	61.2	M+NH4	C24H30O6	-4.18479	164557	216445	220741	205409	227325	275841	252924	174553	190792	198396	247742	314463	181481	240034	174843	253175	309533	184269	164878	273615	280781	151620	166427	149313	186019	208570	208622	157958	196080	168537	229652	192507
0.83_141.0652m/z	141.065	0.831183	pos	Imidazolepropionic acid	HMDB0002271	Organoheterocyclic compounds	Azoles	Imidazoles		**	C20522	50.2	63.2	M+H	C6H8N2O2	-4.66254	78065.8	72548.1	73720.2	76903.5	78890.8	82786.1	74482.8	46143.7	46426.2	115122	119756	110239	89897.3	53445.3	38512.3	30218.9	28258.3	322260	24122	35353.8	136111	146001	236496	30923.1	24532.3	93414.4	14053.1	28948.3	70598.7	88274	73841.8	31822.4
1.35_328.0444m/z	328.044	1.35437	neg	cAMP	92	Nucleosides, nucleotides, and analogues	Purine nucleotides	Cyclic purine nucleotides		**	C00575	50.2	61.4	M-H	C10H12N5O6P	-2.41319	3618.89	4146.36	3782	3475.09	3836.97	3871.63	3658.51	6068.42	5871.83	10032.1	4838.65	4527.96	4636.01	2819.97	2455.44	1800.3	3186.92	3559.99	4723.11	3613.94	3766.76	3517.14	2873.43	28.5996	2202.18	2375.18	2937.95	1485.19	1253.01	2685.66	918.339	5513.7
12.40_414.3120n	415.319	12.3987	pos	20S-Hydroxycholest-1-en-3,16-dione	LMST01010309	Lipids and lipid-like molecules	Sterol Lipids	Sterols				50.2	61.6	M+H-H2O, M+H	C27H42O3	-3.47201	7875.21	5621.89	8234.26	6244.74	7269.32	7529.4	6474.77	26521.6	23390.1	9581.57	2913.19	3037.86	23326.2	13122.4	188727	2093.3	6606.5	1.53558e-06	576.26	1.53558e-06	1.53558e-06	1751.96	1.53558e-06	1.53558e-06	1.53558e-06	1.53558e-06	1.53558e-06	1.53558e-06	1.53558e-06	1.53558e-06	1.53558e-06	1.53558e-06
8.36_257.2252m/z	257.225	8.36463	pos	5α-Androst-16-en-3α-ol	41837	Unclassified	Unclassified	Unclassified				50.2	59.4	M+H-H2O	C19H30O	-4.24651	3072.01	3309.17	3240.41	3812.45	3473.31	3831.86	3499.85	49.5535	1.53558e-06	342.757	1.53558e-06	1.53558e-06	1.53558e-06	265.121	385.593	439.934	1422.35	5022.72	2992.56	1.53558e-06	1.53558e-06	1.53558e-06	32411.5	1.53558e-06	10069.8	36.3139	1858.5	200.889	8284.69	13283.4	20139.3	1.53558e-06
0.54_115.0751m/z	115.075	0.53625	pos	γ-Caprolactone	58178	Organoheterocyclic compounds	Lactones	Gamma butyrolactones				50.1	56.2	M+H	C6H10O2	-2.16059	55409.4	53097.1	52856.1	54114.8	53795.7	54967.6	57491.8	58680.1	65079.8	60282.1	62678.7	78833	52536.3	61449.8	61833.7	61003.9	64737.9	52343.2	50982.7	60487.3	62422.2	53883.2	48443.1	44893.8	47797.7	53605.2	68689.7	56004.9	56889.6	55359	61883.8	62500
1.21_273.0830m/z	273.083	1.21272	pos	Pyridine N-oxide glucuronide	HMDB0061177	Organic oxygen compounds	Organooxygen compounds	Carbohydrates and carbohydrate conjugates				50.1	60.3	M+H	C11H14NO7+	-4.61272	153491	161162	155408	151953	152160	165757	152608	383468	307079	347461	140002	107881	168025	261280	155064	170062	74575.1	287333	144622	111135	165607	56000.5	247286	267675	250641	166086	107257	223893	207426	189417	150136	172786
2.38_107.0490m/z	107.049	2.38075	pos	Benzaldehyde	58358	Benzenoids	Benzene and substituted derivatives	Benzoyl derivatives		**	C00261	50.1	56.4	M+H	C7H6O	-1.01082	18265.8	16611.2	16130.1	16201.5	14817.3	15816.3	15377.1	9224.02	9802.81	17332.7	8418.15	8737.46	24155.4	19197.9	19596.3	20144.5	18202.7	15192.1	17626.3	18432.5	12143.3	14448.9	20032	13715.5	14221.1	15906.2	25217.8	18500	17603.5	16193.5	16751.4	14852.3
4.95_231.1097n	232.117	4.94898	pos	Isovalerylglutamic acid	HMDB0000726	Organic acids and derivatives	Carboxylic acids and derivatives	Amino acids, peptides, and analogues				50.1	60.6	M+H-H2O, M+H	C10H17NO5	-4.12709	7304.99	7491.76	7600.01	7082.12	7309.88	7241.07	7428.77	10328.5	9385.13	15040.8	25728.9	21836.4	6739.71	3762.19	3034.31	8779.64	6524.51	3156.99	3966.79	3128.83	4835.44	6313.41	5008.84	4860.19	4321.84	4699.89	5123.6	3843.24	3392.54	2655.64	4214.93	3298.7
4.98_232.1071m/z	232.107	4.98248	pos	Triaziquone	73219	Unclassified	Unclassified	Unclassified				50.1	59.5	M+H	C12H13N3O2	-4.15414	2076.58	1778.82	2050.21	1709.92	1969.14	1812.97	1950.01	1.53558e-06	1.53558e-06	1.53558e-06	1.53558e-06	1.53558e-06	1.53558e-06	6.82234	5.69148	1.53558e-06	6.87369	1.53558e-06	4.65823	5.6726	1.53558e-06	1.53558e-06	8.13746	24563.2	26637.4	7.76187	1.53558e-06	6.24159	1.53558e-06	1.53558e-06	7.62346	1.53558e-06
5.05_225.0759m/z	225.076	5.04698	neg	Genipin	HMDB0035830	Lipids and lipid-like molecules	Prenol lipids	Monoterpenoids			C09780	50.1	60.3	M-H	C11H14O5	-4.29937	553.162	449.017	414.199	590.74	563.718	462.06	444.755	1880.63	1958.7	5400.33	1775.43	1388.81	252.704	225.995	184.863	231.142	191.872	90.2362	89.2593	65.3646	84.5532	108.595	73.0778	56.9297	68.3618	28.025	63.6977	82.1286	52.1144	38.1178	63.9607	41.8123
8.27_529.2834m/z	529.283	8.26747	neg	5beta-scymnol sulfate	LMST05020017	Lipids and lipid-like molecules	Sterol Lipids	Steroid conjugates			C16261	50.1	63.1	M-H2O-H	C27H48O9S	-1.24423	3476.89	3129.05	3086.07	3290.26	3238.87	3115.02	3328.56	21112.8	22223.3	16358.8	7734.06	5195.65	325.029	12622.4	6193.15	7292.26	6949.62	101.561	7.1877	1.53558e-06	1.53558e-06	1.53558e-06	12.298	50.3946	98.3154	83.443	12.4333	1.53558e-06	1.53558e-06	1.53558e-06	5.57377	41.2596
0.94_176.0790n	177.086	0.94245	pos	Threoninyl-Glycine	85954	Organic acids and derivatives	Carboxylic acids and derivatives	Amino acids, peptides, and analogues				50	60.1	M+H-H2O, M+H	C6H12N2O4	-4.16064	167320	197283	218164	242800	241768	239192	241212	218989	281907	269019	270144	372843	208734	293695	258075	250984	327046	163409	179128	245164	231727	226658	128876	144757	194735	198390	250768	170921	194162	225725	211474	278586
1.21_112.0504m/z	112.05	1.21272	pos	Cytosine	HMDB0000630	Organoheterocyclic compounds	Diazines	Pyrimidines and pyrimidine derivatives		***	C00380	50	57	M+H	C4H5N3O	-1.50355	57781	56697.1	52971.7	59317.4	57899.5	53241.1	54294.5	48196.1	45990.9	48117.3	36475.2	24009.5	53170.6	61707.6	42520.7	56782.2	39154.7	69983.2	60006.3	74113.8	65810.2	38046.7	77953.6	64994.5	73646.3	70623.7	25148.3	67669	64984.7	67053.1	57206.6	61416.7
10.18_489.3072n	490.315	10.1834	pos	Borrelidin	71022	Unclassified	Unclassified	Unclassified				50	60.8	M+H-H2O, M+H	C28H43NO6	-3.7816	12843.5	11314.4	12336.7	11648.1	12398.4	12506	13396.1	18991.5	17519	43560.2	16405	12535.1	18461.7	15207.5	6075.28	16368.3	25403.8	5711.52	639.119	1.53558e-06	8805.14	6286.53	11856.7	9524.69	14227.8	27327.8	10406.6	34977.3	10752.6	1256.45	7351.99	11576.6
2.13_487.2151m/z	487.215	2.13152	neg	Lumaflavanone C	LMPK12140158	Lipids and lipid-like molecules	Polyketides	Flavonoids				50	68	M-H2O-H	C30H34O7	4.90643	15928.4	16343.2	16075.4	16069.2	15588	16332.8	16344.8	13877.5	2079.78	6234.17	1603.94	1.53558e-06	5203.74	11312.9	41188.9	47119.9	24072.3	17110.1	22879.1	9043.3	6661.02	1.53558e-06	49834.3	70274.4	23489.3	528.905	62287.6	2599.97	2062.78	26117.5	6191.57	262.094
5.35_187.1201n	170.117	5.35155	pos	(E)-2-Butenyl-4-methyl-threonine	69263	Unclassified	Unclassified	Unclassified				50	57.5	M+H-H2O, M+Na, M+H	C9H17NO3	-3.79429	29035.9	27108.7	27258.7	25975.2	25669.7	25953.1	26005.5	35599.1	45123.2	39880.6	38812.6	38722.1	26479.1	36579.2	30244.4	26201.1	23704.4	22294.9	18895	20420.9	23829	27930.7	27088	19856.9	12294.7	18056.6	23943	20211.6	19798.5	30244.3	20531.6	20091
6.47_591.3184m/z	591.318	6.47212	neg	Mesobilirubinogen	HMDB0001898	Organoheterocyclic compounds	Tetrapyrroles and derivatives	Bilirubins		**	C05790	50	59.8	M-H	C33H44N4O6	-0.747371	4616.16	5097.63	4613.69	4614.54	5361.99	4669.07	4658.1	1.53558e-06	1.53558e-06	1.53558e-06	1.53558e-06	1.53558e-06	92.3038	1707.53	797.184	893.547	64.7072	29703.1	1606.3	1.53558e-06	2627.68	678.52	23182.6	1559.39	3571.43	82.5755	48.718	120.069	1.53558e-06	263.88	1622.46	1.53558e-06
7.41_215.1876n	216.195	7.41282	pos	12-amino-dodecanoic acid	35924	Lipids and lipid-like molecules	Fatty Acyls	Fatty Acids and Conjugates				50	57.5	M+H, M+Na	C12H25NO2	-4.13159	34105.3	35699.2	33936.9	35182.7	35403.1	34491.4	33672	39152.1	41656.8	55655.4	39874.3	42534.6	38936.2	44451.3	38321.8	36548.7	39748.3	38698.7	28468.8	32531.1	33050.2	30928.1	26639.9	28784.7	25562.7	28979.5	36276.5	35612.9	36680.1	35625.1	36107.2	34583.3
8.99_253.1439m/z	253.144	8.9924	neg	2,2,6,7-Tetramethylbicyclo[4.3.0]nona-1(9),4-diene-7,8-diol	HMDB0036686	Organic oxygen compounds	Organooxygen compounds	Alcohols and polyols				50	55.5	M+FA-H	C13H20O2	-2.85958	6688.7	6445.96	6029.17	6129.52	6385.12	6136.5	6221.66	626.682	583.409	1503.48	403.8	247.23	5165.3	2969.25	7869.47	4828.76	7707.01	2323.15	5312.59	3964.98	2331.83	3106.53	3337.11	5087.67	4276.57	12131.6	6623.29	7979.58	4055.55	2706.41	2704.33	5322.25
5.75_427.2330m/z	427.233	5.7475	neg	5-Hexyltetrahydro-2-oxo-3-furancarboxylic acid	HMDB0030984	Organoheterocyclic compounds	Lactones	Gamma butyrolactones				49.9	57.2	2M-H	C11H18O4	-1.73872	783.781	931.927	972.908	889.881	814.399	802.19	816.31	1.53558e-06	1.53558e-06	129.17	260.872	94.9122	287.22	963.085	1615.78	536.638	875.392	839.48	6398.18	2999.25	413.867	617.588	821.551	516.146	472.945	712.01	483.408	769.912	208.394	362.3	317.925	229.708
6.96_239.0917m/z	239.092	6.95512	neg	CMPF	45041	Lipids and lipid-like molecules	Fatty Acyls	Fatty acids and conjugates				49.9	56.7	M-H	C12H16O5	-3.18418	5193.67	5400.66	4966.4	5322.68	5213.25	5178.79	5365.2	160.528	136.901	100.356	836.353	623.013	792.698	286.835	505.404	2780.27	1243.92	3251.56	11996.4	18310.3	5416.48	2416.41	10360.3	3728.99	2942.27	14841.2	2103.37	3326.61	6265.38	2169.64	6095.53	5489.41
7.11_242.1740m/z	242.174	7.1057	pos	11-hydroxy-4-methyl-2E,4E,6E-dodecatrienoic acid	LMFA01020413	Lipids and lipid-like molecules	Fatty Acyls	Fatty Acids and Conjugates				49.9	59.3	M+NH4	C13H20O3	-4.89003	10277.5	10877.6	10102.1	10508.7	10774	11249.6	10410.9	11580.2	12203.8	11754.5	11951.3	14794.2	11232.8	12245.7	11758.9	12168.6	12409.2	10899	9555.85	11286.4	11081.9	10530.2	8544.84	8812.23	9217.3	9693.36	12850.8	10791.8	11733.3	11140.6	10728.9	11476
7.39_544.2580m/z	544.258	7.38708	neg	N-[(3a,5b,7a,12a)-3,7-dihydroxy-24-oxo-12-(sulfoxy)cholan-24-yl]-Glycine	LMST05030011	Unclassified	Unclassified	Unclassified				49.9	59.9	M-H	C26H43NO9S	-1.06739	5487.18	6156.13	5739.2	5677.27	5349.99	5203.29	5767.52	10669.3	10707.6	70779.9	7080.59	4309.73	6284.87	11731.6	4901.97	19401.2	33057.2	1.53558e-06	1.53558e-06	1.53558e-06	46.0652	1.53558e-06	1.53558e-06	1.53558e-06	797.864	1.53558e-06	724.83	689.731	1.53558e-06	1.53558e-06	1.53558e-06	1.53558e-06
7.80_461.2177m/z	461.218	7.80192	neg	11-Oxo-androsterone glucuronide	HMDB0010338	Lipids and lipid-like molecules	Glycerolipids	Diradylglycerols				49.9	56.2	M-H2O-H	C25H36O9	-0.764916	9237.44	9363.94	9366.26	9750.19	9271.1	9011.19	9203.53	1.53558e-06	1.53558e-06	1.53558e-06	1.53558e-06	1.53558e-06	1.53558e-06	1.53558e-06	1.53558e-06	1.53558e-06	250.291	3526.53	3782.2	1.53558e-06	1.53558e-06	1.53558e-06	57097.5	1.53558e-06	29002.2	1.53558e-06	5290.54	10310.9	25221.1	77943.5	47956.4	1.53558e-06
0.90_176.0306n	175.023	0.899867	neg	Ascorbic acid	HMDB0000044	Organoheterocyclic compounds	Dihydrofurans	Furanones		***	C01041	49.8	61.8	M-H2O-H, M-H	C6H8O6	-8.35952	60958.5	59589.9	63274.1	58217.6	62520.4	59071.7	59669.3	106693	57325.9	86195.7	72642	35681.1	79638.1	65104.2	55873.8	156369	94692.4	4107.18	12591.5	18128.8	3932.43	727.442	5588.46	8036.44	17450.1	12014.9	13285.5	52138.3	172484	243476	193249	165909
10.22_372.2649n	373.272	10.2168	pos	3alpha-Hydroxy-5beta-chola-8(14),11-dien-24-oic Acid	LMST04010329	Unclassified	Unclassified	Unclassified				49.8	58.9	M+H-H2O, M+H	C24H36O3	-4.12568	34033	30649.5	33081.8	33890.8	32045.6	32604.3	34045.6	57549.1	51941.4	55406.1	15447.2	11419	38499.4	24118.7	106311	6988.92	13831.8	15724.5	23595.2	4619.75	36255.1	36432.8	24599.5	7723.77	14164.2	16673.8	7582.7	15874.9	56783.2	69937	48841.1	67531.2
10.38_463.3061m/z	463.306	10.3762	neg	(20S)-1alpha,20,25-trihydroxy-24-norvitamin D3/(20S)-1alpha,20,25-trihydroxy-24-norcholecalciferol	LMST03020064	Lipids and lipid-like molecules	Sterol Lipids	Secosteroids				49.8	55.5	M+FA-H	C26H42O4	-0.990549	2294.38	2120.1	2096.16	2118.13	2129.32	2635.2	2601.28	11713.8	11351.9	38868.4	2153.72	1300.3	73.9348	897.923	257.385	696.035	1164.66	2070.63	320.943	271.08	124.304	528.211	1220.49	1.53558e-06	434.563	72.903	1.53558e-06	538.569	1.53558e-06	64.0875	1.53558e-06	241.549
2.11_247.1277m/z	247.128	2.10588	pos	Valyl-Glutamate	HMDB0029126	Organic acids and derivatives	Carboxylic acids and derivatives	Amino acids, peptides, and analogues				49.8	57.4	M+H	C10H18N2O5	-4.70756	48033.3	49893.7	46760.1	46509	46799.3	46493.6	45579.2	34570.8	30286.2	50701.2	29931.9	23121.8	201325	31629.4	28705	42902.8	29294.3	55924.4	32176.2	23726	32620.2	47240.7	48676.1	30851.4	26329.2	29089.3	26191.1	59497.6	33654.5	32166	33341.6	30827.6
4.22_366.1411n	367.149	4.2152	pos	1-(1,2,3,4,5-Pentahydroxypent-1-yl)-1,2,3,4-tetrahydro-beta-carboline-3-carboxylate	HMDB0012492	Alkaloids and derivatives	Harmala alkaloids	Unclassified				49.8	58.8	M+H-H2O, M+H	C17H22N2O7	-4.24693	101937	100573	101432	98738.6	101542	103911	105283	15734.7	4757.46	110531	34445	17080.3	88036.5	20199.2	26094.1	77148.6	94584.2	20763.3	88795.7	118193	10613.6	16109.9	48669.9	83553.5	77711	26711.9	17144.3	53373.2	578244	258241	445999	444486
4.33_159.0910m/z	159.091	4.3277	pos	Nicotyrine	68165	Unclassified	Unclassified	Unclassified				49.8	60.3	M+H	C10H10N2	-4.20463	31255.9	31350.2	29597	29660.5	30314.9	31107.3	30601.5	13250.2	13791.9	30889.6	15782.2	13764.5	20088.3	11076.7	13510.9	17147.8	24270.3	31099	29177.8	26174.4	23474.5	25071.6	44560.3	43319.2	42788.3	41499	27403.8	47239.1	58763	40150.2	52491.8	48574.6
4.44_238.0712m/z	238.071	4.44252	neg	2-Methylhippuric acid	HMDB0011723	Benzenoids	Benzene and substituted derivatives	Benzoic acids and derivatives			C01586	49.8	55.7	M+FA-H	C10H11NO3	-4.61019	6446.84	5932.77	5658.57	5708.32	5921.02	5799.42	5946.11	11985.3	11295.5	27850.3	25405.2	18752.7	6167.93	4596.38	1509.02	4922.33	3168.79	2843.42	3880.91	3776.01	3463.31	5713.54	2504.54	3954.08	3452.84	3173.54	1183.88	3245.33	1827.05	2350.8	2311.91	1956.15
4.86_336.0720m/z	336.072	4.8576	neg	2,8-Dihydroxyquinoline-beta-D-glucuronide	HMDB0011658	Organic oxygen compounds	Organooxygen compounds	Carbohydrates and carbohydrate conjugates				49.8	55.6	M-H	C15H15NO8	-1.37182	2029.68	2062.03	2096.45	2253.48	1890.48	1943.97	2111.91	2884.95	1650.2	7887.22	2148.86	1700.72	1790.89	7643.13	906.321	1090.08	2710.98	1692.19	650.237	711.358	1909.56	2589.1	2526.74	1195.44	325.777	5360.97	6298.66	498.606	1437.72	482.724	700.119	1534.27
5.20_260.1134m/z	260.113	5.20065	neg	Lotaustralin	HMDB0033865	Organic oxygen compounds	Organooxygen compounds	Carbohydrates and carbohydrate conjugates			C08334	49.8	55.7	M-H	C11H19NO6	-1.99762	1137.61	1151.11	1239.49	1172.95	1184.05	1131.5	1184.83	338.907	289.534	1092.05	1263.72	967.464	854.205	279.251	361.848	1036.07	1112.5	564.374	2979.33	1408.47	427.584	532.363	2490.53	2966.51	1947.68	1577.19	173.235	681.581	710.02	419.644	260.548	601.516
6.35_255.1133m/z	255.113	6.35132	neg	Imazamethabenz	HMDB0034885	Organic acids and derivatives	Carboxylic acids and derivatives	Amino acids, peptides, and analogues				49.8	54.4	M-H2O-H	C15H18N2O3	-2.03047	14598.5	13765.5	14362.3	14586	14390.7	14201.5	14621.8	6452.17	5109.97	3926.75	1121.1	589.607	22625.7	26164.7	34289.8	13657.2	19198.7	4328.83	14242.4	10177.7	5409.42	5254.2	6536.34	13763.6	23969.6	15242.6	7435.66	15898.6	16674.3	12790.6	24710	22878
0.87_146.0442m/z	146.044	0.872917	pos	4-Oxoglutaramate	63497	Unclassified	Unclassified	Unclassified				49.7	58.2	M+H	C5H7NO4	-4.25262	27300.4	27077.5	23209.1	25733.9	24002.2	24890	26852.7	71883.6	65153	160792	133840	108454	13021	38207.7	21565.5	14551.9	18587.9	5762.64	8302.72	8977.63	4522.85	6324.88	2985.27	5206.09	4997.91	3903.53	2654.12	3105.58	3967.26	11017.4	7607.48	4256.18
1.20_244.0917m/z	244.092	1.19883	pos	Cytarabine	HMDB0015122	Nucleosides, nucleotides, and analogues	Pyrimidine nucleosides	Unclassified			C02961	49.7	65	M+H	C9H13N3O5	-4.53927	116058	103593	95655	110926	102853	89242.3	97706.8	75223	59453.2	77866.3	55559.8	31214.9	114367	62994.5	57503.9	72499.5	34999.9	159846	97470	114568	143835	62386.3	192656	126144	160916	147202	29067.2	155665	140329	107202	87511.2	106574
10.03_236.1046m/z	236.105	10.029	neg	4-Hydroxydebrisoquine	HMDB0006468	Organoheterocyclic compounds	Tetrahydroisoquinolines	Unclassified				49.7	53	M+FA-H	C10H13N3O	2.82815	17704.1	16721.8	16539.6	16679.8	17278.3	16232	17222	5119.3	6379.11	5325.43	6363.96	6645.32	6021.78	6050.74	4590.36	5869.22	5866.37	3557.62	4200.79	6309.24	5783.77	6501.52	4067.44	4958.94	3195.03	4557.29	6025.24	4876.03	4408.3	4363.24	5232.9	4346.86
4.32_349.0121m/z	349.012	4.32355	neg	6-Chloroapigenin	LMPK12110430	Lipids and lipid-like molecules	Polyketides	Flavonoids				49.7	70.2	M+FA-H	C15H9ClO5	0.243214	10203.7	9171.94	9118.04	9071.18	8791.18	8074.04	8595.03	7259.73	7390.46	9025	6847.44	6251.45	8179.44	6020.96	6159.14	6648.26	8500.58	9668.66	8989.79	8497.06	7994.7	8312.85	10310.4	9897.67	8914.11	9768.84	8900.76	11222.8	11688	9558.66	10556.2	9693.04
5.97_359.1244m/z	359.124	5.97135	neg	Dityrosine	HMDB0006045	Lignans, neolignans and related compounds	Unclassified	Unclassified				49.7	54.1	M-H	C18H20N2O6	-1.21396	6014.2	5888.35	6188.32	6208.56	6052.94	5991.22	6340.39	9451.37	4410.36	14420	3572.34	2297.5	14545.4	9545.93	18932.6	5129.03	6216.33	4246	3949.25	2941.95	5331.26	3463.45	5851.6	3549.95	4922.96	2318.49	6563.81	5426.33	5907.43	5283.95	4823.46	5113.41
0.80_158.0684n	176.102	0.803383	pos	1-(Hydroxymethyl)-5,5-dimethyl-2,4-imidazolidinedione	HMDB0031670	Organoheterocyclic compounds	Azolidines	Imidazolidines				49.6	57.7	M+H, M+NH4	C6H10N2O3	-4.46446	145636	142309	132662	137957	147061	145988	144318	123463	146316	194518	142610	122700	216706	165304	174749	125679	140827	163617	102332	83914.3	187082	190445	139943	160407	143291	147887	77051	95664.1	199732	227256	157715	184333
1.19_323.0279m/z	323.028	1.18913	neg	Uridine 5'-monophosphate	HMDB0000288	Nucleosides, nucleotides, and analogues	Pyrimidine nucleotides	Pyrimidine ribonucleotides		***	C00105	49.6	55	M-H	C9H13N2O9P	-2.11152	5040.68	4595.49	5494.88	4498.9	5031.51	5125.61	5348.27	26497.2	12858.6	8041.47	1663.17	4765.58	5184.42	2786.57	6078.68	1016.04	9878.68	6662.02	8164.82	2708.1	3878.03	1305.74	4871.69	1.53558e-06	233.476	206.681	3081.25	4441.74	2013.01	8115.84	2858.58	6328.91
1.21_113.0344m/z	113.034	1.21272	pos	Uracil	258	Organoheterocyclic compounds	Diazines	Pyrimidines and pyrimidine derivatives		**	C00106	49.6	54	M+H	C4H4N2O2	-1.70584	70369.4	58090.5	53523.3	54316.2	54296.1	48800.1	53146.9	50745.3	46316.3	41810.7	43851.1	42304.3	59532.9	47545.1	42849.1	43829.8	33466.4	85599.4	60745.6	78566.9	75339.8	37100.1	99440.3	62948.1	73871.1	54443.2	52042.4	81834.3	58714	59094.5	48009	47476.7
12.29_282.2548n	283.262	12.2918	pos	Vaccenic acid	3407	Lipids and lipid-like molecules	Fatty Acyls	Fatty acids and conjugates			C08367	49.6	62.9	M+H-H2O, M+H	C18H34O2	-3.91969	15042.7	14803.9	13975.4	11751.9	13054.8	12941	12339.9	8840.13	6498.99	6017.12	4856.07	6429.42	12523.6	7671.11	8257.18	6366.29	6365.71	15875	25221.4	18371.6	10530.2	8148.41	18459.3	18942.1	12239.7	10735.6	7049.2	39332.6	24043.1	47331.9	37388.7	26494
0.52_144.0419n	127.039	0.522	pos	(E)-2-Methylglutaconic acid	6584	Lipids and lipid-like molecules	Fatty Acyls	Fatty acids and conjugates				49.5	53.3	M+H-H2O, M+H	C6H8O4	-2.62115	342058	307822	287727	258683	218370	187125	201833	331783	349751	276540	271066	270562	336342	335935	362570	264662	230236	327148	279188	315188	257013	209955	280721	271791	238821	226296	240165	328470	332452	290942	251773	219648
3.59_210.0752m/z	210.075	3.58617	pos	Hydroxyphenylacetylglycine	5703	Organic acids and derivatives	Carboxylic acids and derivatives	Amino acids, peptides, and analogues		**	C05596	49.5	54.6	M+H	C10H11NO4	-4.38024	68945.5	68305.2	64564	68334.6	63993	63560.8	67212.9	42533	38510.4	82657.7	27156.1	23090.6	465688	52670.1	24003.6	21904.8	15404.6	16863	22969.2	26755.6	53957.8	25750	14268.5	18039.8	14649.3	16522.5	9123.17	498202	14329.2	13600.2	11592	13037.8
4.94_230.1024m/z	230.102	4.9436	neg	Suberylglycine	HMDB0000953	Organic acids and derivatives	Carboxylic acids and derivatives	Amino acids, peptides, and analogues				49.5	56.2	M-H	C10H17NO5	-4.28691	5005.85	5417.51	5344.63	5452.01	5281.85	5122.78	5422.24	7981.56	7679.27	12273.4	20913.2	15126.7	6321.7	2668.57	2368.57	7766.93	5585.82	1787.36	2771.67	2136.26	2850.31	5013.85	4021.76	3183.95	3063.52	1840.62	3424.16	1889.79	1412.83	1407.01	3008.58	1478.86
6.42_148.0751m/z	148.075	6.42282	pos	INDOLE-3-CARBINOL	44445	Organoheterocyclic compounds	Indoles and derivatives	Indoles				49.5	56.5	M+H	C9H9NO	-4.15726	5136.51	5477.99	5128.89	5198.89	5305.01	5197.77	5506.07	598.023	778.506	935.846	723.089	983.508	1076.67	941.94	816.518	853.722	922.615	9585.83	795.094	573.318	23591.4	1686.83	8715.87	15931.7	13327	6665.76	4434.8	953.322	12933.8	2905.68	26203.8	5823.75
8.99_498.2889m/z	498.289	8.9924	neg	Taurochenodeoxycholic acid	LMST05040005	Lipids and lipid-like molecules	Steroids and steroid derivatives	Bile acids, alcohols and derivatives		**	C05465	49.5	56.4	M-H	C26H45NO6S	-1.06756	350383	339487	334438	341071	335560	332411	335822	684497	645720	1.97027e+06	519354	329321	35567.8	38364.1	24020.2	168212	144413	437652	229097	227864	289375	137201	700225	99921.9	480128	110822	32043	606814	260532	125373	58596.6	234122
9.55_273.1837m/z	273.184	9.55327	pos	estra-5,7,9-triene-3β,17β-diol	41817	Unclassified	Unclassified	Unclassified				49.5	57.1	M+H	C18H24O2	-4.55956	4651.24	4553.48	4383.73	4439.04	4553.09	4634.19	4214.64	890.443	885.51	577.458	912.283	566.726	1.53558e-06	316.324	452.779	1.53558e-06	1806.92	4597.94	16484.1	1.53558e-06	1.53558e-06	47.6215	20533.7	1.53558e-06	13540.9	1.53558e-06	2776.93	3743.98	6312.97	17627	23673.7	1.53558e-06
1.22_251.0764m/z	251.076	1.22097	neg	D-erythro-L-galacto-Nonulose	HMDB0029955	Organic oxygen compounds	Organooxygen compounds	Carbohydrates and carbohydrate conjugates				49.4	55.7	M-H2O-H	C9H18O9	-3.06815	11109.3	11628.2	10860.8	10648.7	10556.7	11672.1	11643.4	276.402	300.723	2287.66	765.937	879.492	538.315	198.959	160.416	436.332	497.328	27276.3	19147.9	5032.16	20672.3	62817.9	22900.7	20207.8	13090.8	5579.14	524.396	1026.6	6427.35	1699.16	4212.24	7434.68
1.24_318.1182m/z	318.118	1.24042	pos	(3,4,5,6-tetrahydroxyoxan-2-yl)methyl 4-hydroxybenzoate	HMDB0125107	Benzenoids	Benzene and substituted derivatives	Benzoic acids and derivatives				49.4	52.4	M+NH4	C13H16O8	-0.380787	65400.2	82864.7	112360	87746.8	89210.1	155120	123190	31896.1	59382.2	61514	15004.9	27167.3	67950.1	75842.7	70847.4	56413.1	39641.3	73250.9	69563.4	32008.5	48942.3	54920.7	61693.2	94576.8	99051	68857.8	43861.5	77064.8	65032.1	62598.5	109284	57352.5
13.24_294.2778m/z	294.278	13.2392	pos	cis-Hydroxy Perhexiline	HMDB0060644	Organic oxygen compounds	Organooxygen compounds	Alcohols and polyols				49.4	56.4	M+H	C19H35NO	-4.42508	17531.1	17236.6	14424.7	15976.8	17612.6	15317.8	18399.3	18686	11205.1	13309.9	18670.8	15208.6	24646.7	15995.5	11346.4	20594.9	11308.5	4795.39	17965.3	21556.6	19726.6	18932.2	18435	18756.5	2834.41	20957.2	19486	16130.5	9175.16	7734.99	10983.2	13062.9
4.32_204.0887n	203.081	4.32355	neg	L-Tryptophan	HMDB0000929	Organoheterocyclic compounds	Indoles and derivatives	Indolyl carboxylic acids and derivatives		***	C00078	49.4	62.9	M-H, 2M-H	C11H12N2O2	-5.6167	17460.4	17572.7	17665.9	17309.8	17314.6	17467.6	17348.8	6107.51	5819.09	16383.1	6864.39	4787.21	11044.6	4598.02	5384.48	8514.39	13413.9	17367.9	19463.4	16210.2	13035	14156.4	34549.6	29946.8	33414.2	27281.8	13688.7	28480.6	38832.9	23802.6	36288.1	28170.5
7.17_363.2149m/z	363.215	7.17377	pos	16alpha-Hydroxycorticosterone	70528	Unclassified	Unclassified	Unclassified				49.4	56.2	M+H	C21H30O5	-4.58276	59801.3	56555.4	58466	60923.4	60447.7	60959.3	61095.7	77664	89978.3	218984	100761	82894.6	49945.1	111397	126087	120162	115663	21694.4	37193.8	28626.2	4387.6	20983.6	41987.5	37280.7	35023.4	16051.8	9002.44	66599.2	42028.3	39115.4	29977.3	47302.8
8.60_210.1843m/z	210.184	8.60122	pos	(E)-5,8-Megastigmadien-4-one	HMDB0034671	Organic oxygen compounds	Organooxygen compounds	Carbonyl compounds				49.4	55.7	M+NH4	C13H20O	-4.66498	15337.2	14852.8	14298.5	14492.7	14063.7	14232.5	14025.3	17060.9	17762.2	15061.2	17032.1	20970.2	15483	17358.5	17328.5	16210.2	17076.4	14493.9	13336.3	16849	15417.5	14510.2	13056.8	13796.3	12585.9	14438.5	17528.2	16616.9	17280.6	16114.4	15750	17582.3
9.25_406.2715n	451.27	9.25155	neg	3alpha,7alpha-Dihydroxy-12-oxo-5beta-cholan-24-oic Acid	LMST04010176	Unclassified	Unclassified	Unclassified				49.4	52	M+FA-H, 2M-H, M-H	C24H38O5	-0.997986	64063.4	60416.4	61223	60847.2	61929.2	58115.1	61450.3	568.776	679.515	3082.79	1.53558e-06	1.53558e-06	5243.39	499.853	6091.17	498.741	167.123	22067.5	16994.6	7705.42	40483.6	26781.1	199352	34882.1	88134.7	61003.5	79327.2	16808.1	84679.5	612312	222724	127506
10.03_221.1537m/z	221.154	10.029	neg	(1S,2S)-3-oxo-2-pentyl-cyclopentanebutanoic acid	LMFA02010016	Lipids and lipid-like molecules	Fatty Acyls	Octadecanoids				49.3	54.7	M-H2O-H	C14H24O3	-4.1041	7966.04	7464	8169.87	7897.63	8388.75	7765.94	8060.47	2295.63	2869.84	2239.29	2855.6	3211.37	2778.45	2863.74	2346.4	2707.95	2715.85	1484.4	2016.09	3141.88	2625.28	3211.23	1898.08	2311.77	1461.58	2101.15	2869.01	2302.87	1950.94	2054.6	2420.27	2105.2
10.79_311.2224m/z	311.222	10.7935	neg	(±)9-HpODE	64785	Unclassified	Unclassified	Unclassified				49.3	54.9	M-H	C18H32O4	-1.30551	3136.82	3115.19	2781.98	3083.65	3167.24	3156.28	3126.5	2552.01	2072.82	976.807	1175.34	1569.99	6582.96	2385.14	2689.76	4990.3	5452.24	2374.03	6059.34	6434.79	4591.86	3674.53	2659.23	6477.25	5189.88	4680.61	40949.8	4030.06	3208.75	5090.74	7832.35	6154.8
10.98_333.2067m/z	333.207	10.9839	neg	15-deoxy-δ-12,14-PGD2	36122	Lipids and lipid-like molecules	Fatty Acyls	Eicosanoids				49.3	54.2	M-H	C20H30O4	-1.39495	3307.24	3099.47	2869.45	3411.24	3024.27	3414.47	3510.66	1220.85	1091.56	1999.34	642.597	383.159	3259.7	4771.91	9597.3	5165.69	9781.23	1301.58	2757.53	2442.04	936.178	2661.87	2019.82	2335.86	3548.51	5914.87	1644.79	6476.64	1874.81	1828.96	837.438	1944.18
13.65_331.2617m/z	331.262	13.6482	pos	11Z,15Z-eicosadienoic acid	LMFA01030373	Lipids and lipid-like molecules	Fatty Acyls	Fatty Acids and Conjugates				49.3	53.3	M+Na	C20H36O2	3.08914	14875.5	14145.1	12652.9	14181.1	12994.1	12636.8	13309	4824.55	4226.71	3360.28	6144.47	3879.42	16380.7	10081.9	10807	13531.1	13346.6	20121.5	25484.9	23718	23477.1	18962.7	8835.73	17956.4	9518.14	18278.8	9015	17168.8	7198.78	13363.7	12557.3	10304.1
4.32_507.0963m/z	507.096	4.32355	neg	farnesyl triphosphate	LMPR0103010023	Lipids and lipid-like molecules	Prenol lipids	Isoprenoids			C03115	49.3	59.7	M+FA-H	C15H29O10P3	1.63192	10496.8	10157	9055.28	9007.65	8933.08	8659.72	9232.88	4025.26	3995.67	9278.91	4480.46	3195.81	6571.7	2471.75	2822.23	4739.88	6560.35	10599.2	9891.01	7603.63	6611.15	7329.37	16293.8	13859.7	13234.3	13158.2	7960.58	15978.5	17737.9	11633.4	15224	12380.9
8.47_372.2649n	373.272	8.46708	pos	3alpha-Hydroxy-5beta-chola-8,14-dien-24-oic Acid	LMST04010299	Unclassified	Unclassified	Unclassified				49.3	56.5	M+H-H2O, M+H	C24H36O3	-4.21866	18886.6	19601.1	19843.9	20004.3	19296.8	19541	18912.6	1301.73	1474.59	13123	468.45	208.878	293.139	319.038	855.328	846.95	337.187	5215.37	3709.71	665.311	60717.7	10866.1	34689.5	7446.44	63005.1	62816.9	46620.4	2509.6	17303.4	84538	24320.6	20316.4
1.39_536.1594n	537.167	1.39498	pos	1,4-beta-D-Glucan	HMDB0006944	Unclassified	Unclassified	Unclassified				49.2	50.8	M+H, M+Na	C18H32O18	0.930445	182263	172285	162637	175969	179298	163653	167307	293324	113021	222196	152917	60804.7	158166	65965.9	98927.9	586175	241618	223373	387541	138194	47322.5	15197.3	705259	221298	106292	13402.4	45867.5	236982	88522.8	113157	63993.4	76163.4
12.16_278.2467m/z	278.247	12.1604	pos	Obscuraminol A	LMSP01080035	Lipids and lipid-like molecules	Sphingolipids	Sphingoid bases				49.2	54.8	M+H	C18H31NO	-4.14401	56933.9	60656.2	59689.5	60903.7	66229	66999.9	67288.6	68822.3	65699.4	69853.4	79911	82155.2	59862.7	82253.1	67081.1	82835.2	71317.3	61053.9	53053.3	66514.2	75826.3	74404.3	48000.6	52930.7	48299.4	62885.6	79161	66708.6	67976.2	66556.9	73566	83339.1
13.65_262.2285n	263.236	13.6482	pos	6-[3]-ladderane-1-hexanol	LMFA05000065	Lipids and lipid-like molecules	Fatty Acyls	Fatty alcohols				49.2	55.3	M+H-H2O, M+H	C18H30O	-4.2741	14436.7	12917	11466.2	14729.2	11367.9	14728.4	11662.9	781.837	793.905	1136.36	982.723	616.734	20135.5	6500.74	9071.15	10449.4	11982.7	12995.6	18577.9	24798.4	13239.2	7999.36	14514.9	24411.6	12210.6	18633.3	9105.01	24637.4	15167.3	29828.2	29119.8	21890.4
7.25_299.1859m/z	299.186	7.24877	neg	Kessyl glycol	HMDB0037197	Organoheterocyclic compounds	Oxepanes	Unclassified				49.2	51.7	M+FA-H	C15H26O3	-2.0524	892.876	877.322	899.469	834.679	872.546	907.851	810.823	3985.45	4064.66	2979.72	7588.81	5000.95	208.597	871.706	152.3	297.24	283.249	36.0915	140.355	40.0585	74.247	71.104	85.8162	1.69617	66.6011	21.8344	44.6134	24.5207	114.255	121.599	1.53558e-06	73.9428
7.70_283.1547m/z	283.155	7.69805	neg	3,4-Dimethyl-5-pentyl-2-furanpropanoic acid	HMDB0112083	Lipids and lipid-like molecules	Fatty Acyls	Fatty acids and conjugates				49.2	53.9	M+FA-H	C14H22O3	-1.741	876.027	986.205	926.03	906.326	987.486	899.07	969.952	1189.76	1257.35	995.347	794.118	724.958	1068.04	1634.57	2837.44	4096.72	3115.89	351.386	1120.39	797.675	409.003	525.867	425.917	554.44	388.111	706.875	433.965	268.076	281.054	253.512	195.747	277.976
7.73_526.2473m/z	526.247	7.7326	neg	N-[(3a,5b,7a,12a)-3,12-dihydroxy-24-oxo-7-(sulfooxy)cholan-24-yl]-Glycine	HMDB0002640	Lipids and lipid-like molecules	Steroids and steroid derivatives	Bile acids, alcohols and derivatives				49.2	60.2	M-H2O-H	C26H43NO9S	-1.28749	4160.99	3919.6	4409.48	3753.37	3990.88	4205.28	3866.36	1876.31	1681.73	11215	3291.4	1938.25	989.556	2338.47	1397.53	5962.63	3570.57	78.9716	1203.69	53.2659	1053.76	788.261	6251.25	2212.86	4724.26	3409.24	10477.4	4701.67	13016.6	4231.87	9618.11	20975.4
0.97_130.0494m/z	130.049	0.97025	pos	4-Oxoproline	63471	Unclassified	Unclassified	Unclassified				49.1	51.4	M+H	C5H7NO3	-3.50915	179800	177397	175609	184340	175828	186387	182601	267229	263559	197016	198597	145615	380524	144248	138547	116552	98849.9	227714	176572	143896	287472	155853	171526	313866	389627	296586	156113	326697	257749	312477	271587	257911
2.40_265.1535m/z	265.153	2.39528	pos	Valyl-Phenylalanine	HMDB0029134	Organic acids and derivatives	Carboxylic acids and derivatives	Amino acids, peptides, and analogues		***		49.1	61.2	M+H	C14H20N2O3	-4.60338	8572.11	6774.4	6474.02	5582.32	6205.05	5521.78	5970.17	1.53558e-06	1.53558e-06	1.53558e-06	1.53558e-06	1.53558e-06	1.53558e-06	1.53558e-06	1.53558e-06	1.53558e-06	1.53558e-06	1.53558e-06	1.53558e-06	1.53558e-06	1.53558e-06	664.387	1.53558e-06	1.53558e-06	1.53558e-06	1.53558e-06	1.53558e-06	26410.3	1.53558e-06	1.53558e-06	1.53558e-06	1.53558e-06
6.18_302.2313m/z	302.231	6.18387	pos	2,6 dimethylheptanoyl carnitine	58391	Lipids and lipid-like molecules	Fatty Acyls	Fatty acid esters				49.1	54.5	M+H	C16H31NO4	-4.2883	4570.17	4018.73	3974.39	4481.05	4323.05	4379.6	4264.91	47.6483	67.1821	73.7523	79.124	93.0398	71.8022	16.5301	87.0093	116.029	156.203	6293.56	11965.7	9802.84	10635.8	22811.3	7945.09	1889.18	5344.99	3858.95	1937.2	632.532	1124.21	2211.6	2334.22	1099.67
8.70_253.1440m/z	253.144	8.69865	neg	Eremopetasinorol	HMDB0029668	Organic oxygen compounds	Organooxygen compounds	Alcohols and polyols				49.1	51	M+FA-H	C13H20O2	-2.74594	4182.13	4192.68	4328.46	3991.37	4079.04	4381.43	4377.35	191.761	50.6942	1141.84	174.847	84.081	2997.82	1202.54	4733.48	2902.71	3520.36	850.474	4632.9	7246	625.346	987.237	1331.41	8856.91	7483.84	3592.44	3776.4	4269.16	2519.54	2209.98	2157.5	3565.42
9.37_386.2884m/z	386.288	9.36953	pos	gamma-Eudesmol rhamnoside	HMDB0037961	Lipids and lipid-like molecules	Prenol lipids	Sesquiterpenoids				49.1	55.3	M+NH4	C21H36O5	-4.63538	55742.1	51937.2	51290.4	51416.7	50747	49629.2	53532	3829.48	4008.3	7105.7	8815.19	6907.16	100978	43257.7	80395	27903.5	34578.6	55032.3	93789.2	38029.9	30435.1	29264.8	34143.7	23485.7	42301.9	66735.5	14783.5	69089.4	35619.8	25678.2	34658.9	31925.8
1.19_225.0429m/z	225.043	1.18913	neg	5-Methylthioribose	HMDB0001087	Organic oxygen compounds	Organooxygen compounds	Carbohydrates and carbohydrate conjugates		**	C03089	49	56.5	M+FA-H	C6H12O4S	-4.99853	1058.6	1025.09	1395.14	1151.76	1346.85	997.745	1201.71	1158.71	1008.78	1770.01	1935.59	1477.3	4118.33	2666.14	3604.36	3454.72	6397.63	413.283	707.032	774.203	337.958	831.364	439.498	457.836	441.79	543.92	222.092	352.446	501.014	336.969	485.949	432.667
10.27_239.1281m/z	239.128	10.2719	neg	Neocnidilide	HMDB0034450	Organoheterocyclic compounds	Isobenzofurans	Unclassified			C17002	49	51.2	M+FA-H	C12H18O2	-3.77505	2617.12	2717.94	2559.28	2585.36	2649.52	2706.69	3110.86	4853.49	5140.51	3687.88	4005.77	4657.06	2965.7	3390.26	3153.28	3760.46	4025.2	3594.95	2836.62	2526.67	3107.81	3982.14	3100.42	3241.01	3443.64	2616.2	3019.2	3867.79	3323.27	3446.39	3184.92	3802.41
11.12_504.3093m/z	504.309	11.1196	neg	PC(17:2(9Z,12Z)/0:0)	LMGP01050127	Lipids and lipid-like molecules	Glycerophospholipids	Glycerophosphocholines				49	49.5	M-H	C25H48NO7P	-0.583973	41863.4	42724.6	38606.9	41231.7	34220.7	39827.4	38255.5	639.835	962.28	2156.25	3113.3	1958.08	5697.98	8127.03	13358.5	18538.4	21675.3	65534.8	29687.8	24278.7	62262	77137.6	53869.8	53342.8	54294	50158.5	13784.9	24895.7	43274.9	50071.7	44045	52231.5
4.79_252.0870m/z	252.087	4.78787	neg	N-lactoyl-Tyrosine	HMDB0062177	Organic acids and derivatives	Carboxylic acids and derivatives	Amino acids, peptides, and analogues				49	53.3	M-H	C12H15NO5	-2.85849	2838.7	2260.59	2194.52	2266.3	2536.32	2252.29	2151.58	667.923	728.407	4645.27	640.396	405.201	13619.6	1258.35	1737.52	4294.19	2346.3	3019.69	2721.31	1612.58	1434.04	1205.46	5299.8	2999.69	2334.7	1180.3	701.675	2187.48	2008.16	2483.1	1168.12	1291.32
7.13_427.1789m/z	427.179	7.12807	neg	Ptilosteroid A	LMST02030212	Lipids and lipid-like molecules	Sterol Lipids	Steroids				49	60.1	M-H2O-H	C21H34O8S	-1.48175	1631.54	1504.65	1550.78	1692.26	1796.6	1738.11	1876.82	698.375	577.456	1268.14	504.53	245.401	432.505	994.827	753.734	1503.56	1837.47	4121.75	2044.8	489.798	26.3689	38.1611	15511.4	339.425	5274.45	153.939	1650.72	1383.07	1364.43	2277.51	5173.6	286.772
7.32_366.2400n	411.238	7.31787	neg	alpha-Allocortolone	LMST02030232	Lipids and lipid-like molecules	Sterol Lipids	Steroids				49	50	M-H, M+FA-H	C21H34O5	-1.69741	29328.1	28318.6	28903.5	27923.2	28621.4	27946.2	27928.5	6028.13	6017.77	23300.3	9980.2	6936.57	64891	164562	165279	127805	124427	4411.1	16848.3	11214.2	5126.92	9294.75	2194.19	2215.42	2235.22	4403.96	7034.36	4850.07	356.24	1199.76	1354.6	261.577
9.50_392.2183n	375.215	9.50312	pos	(Z)-7-(5-((1E,3E,6Z,9Z)-dodeca-1,3,6,9-tetraen-1-yl)-1,2-dioxolan-3-yl)-7-hydroperoxyhept-4-enoic acid	LMFA04060001	Lipids and lipid-like molecules	Fatty Acyls	Docosanoids				49	56.9	M+H-H2O, M+H	C22H32O6	-3.98697	6304.6	6162.65	5995.99	6176.92	6257.5	5832.22	5854.03	15416.3	14290.5	84249.6	44674.6	33473.9	2053.37	923.737	1.53558e-06	10438.5	21206.8	1.53558e-06	1.53558e-06	1.53558e-06	1.53558e-06	1.53558e-06	1.53558e-06	1.53558e-06	61.9557	1.53558e-06	1.53558e-06	1.53558e-06	1.53558e-06	1.59226	1.53558e-06	1.53558e-06
0.78_170.0917m/z	170.092	0.775567	pos	3-Methyl-L-histidine	3293	Organic acids and derivatives	Carboxylic acids and derivatives	Amino acids, peptides, and analogues		**	C01152	48.9	54	M+H	C7H11N3O2	-3.94868	14578.6	28090.8	23857.5	15905.8	13887.5	19619.9	18149.9	36130.7	29923.8	35815.7	32948.9	42628.3	11182	18425.3	25237.2	14927.5	19235.8	17424.8	15168.5	17046.3	43408.2	22043.2	22127.2	19257.9	13683.9	33299.8	94083.8	29093.6	12899.9	16734.1	44758.5	33071.6
0.94_247.0928m/z	247.093	0.941967	neg	Serylproline	HMDB0029047	Organic acids and derivatives	Carboxylic acids and derivatives	Amino acids, peptides, and analogues				48.9	57.9	M+FA-H	C8H14N2O4	-3.77526	67493.8	77221	69445.4	79566.9	80114.1	81099.4	70343.9	84829.8	90939.2	82720	65419.4	76233.8	87845.1	110110	69165.3	59621.6	139163	54430.9	52069.1	58168.6	53129.7	61952.2	41784.3	41976	53164.6	41217.8	55373	50057	46317.9	65730.1	50020.1	63067.2
1.37_284.0977m/z	284.098	1.36705	pos	Isoguanosine	66971	Unclassified	Unclassified	Unclassified				48.9	53.3	M+H	C10H13N5O5	-4.44623	199909	191096	189739	184163	185714	193879	190004	228408	140511	114960	165873	94503.9	50796.2	86704.8	114186	409262	258519	281284	467484	238129	93431.9	53369.8	575655	306744	184029	36301.2	88604.9	79485.6	72222.6	108611	64178.7	56335.9
11.29_448.3183n	447.311	11.2893	neg	7beta,12alpha-Dihydroxy-3-oxo-5beta-cholestan-26-oic acid	LMST04030049	Unclassified	Unclassified	Unclassified				48.9	52.9	M-H, M+FA-H	C27H44O5	-1.24244	9202.61	9697.38	7955.61	9221.25	8378.69	8893.56	8169.64	9670.04	8802.7	12861.9	9962.79	6494.05	1892.89	3765.37	952.876	4722.2	3074.54	47011.2	16722.3	8316.23	2710.47	2513.79	39578.1	1202.11	9629.17	114.737	1.53558e-06	4403.53	966.653	1420.7	853.121	491.625
11.95_384.2972n	385.305	11.9461	pos	N-palmitoyl glutamine	75509	Lipids and lipid-like molecules	Fatty Acyls	Fatty amides				48.9	56.5	M+H, M+Na	C21H40N2O4	-4.11912	4787.26	4738.54	6164.42	6625.95	5303.06	4857.76	5508.79	1054.87	1449.83	685.459	1.53558e-06	1.53558e-06	28885.3	396.75	246.775	1.53558e-06	295.927	763.375	964.443	341.358	13059.5	1693.66	2138.29	8709.09	1442.46	17893.8	15498.7	11236.4	10807.3	28387.3	14900.7	24340.5
2.07_241.0920m/z	241.092	2.07433	pos	AICA-riboside	HMDB0062179	Nucleosides, nucleotides, and analogues	Imidazole ribonucleosides and ribonucleotides	Unclassified				48.9	60.7	M+H-H2O	C9H14N4O5	-4.34704	42300	42285.8	42636.4	40555.2	42209.6	40977	41028.2	7077.77	6815.04	17176.6	10757.3	9366.13	59128.3	10623	15944	32842.5	19240.4	12713.2	2558.43	2013.46	6096.28	50077.8	5065.98	5548.33	6177.68	2454.54	3459.52	3257.46	12208.1	6784.86	10896.2	16648.1
4.93_327.0949n	308.077	4.92678	neg	Blepharin	HMDB0029344	Organic oxygen compounds	Organooxygen compounds	Carbohydrates and carbohydrate conjugates				48.9	49.5	M-H2O-H, M-H	C14H17NO8	-1.55761	32719.7	33089.3	33039.5	33477.6	32712.8	32378.1	33614.7	816.63	927.765	2293.2	1109.3	801.241	69064.7	3941.4	7350.6	8046.54	8654.15	36038.7	39384.6	1089.6	102391	20923.5	28894.9	14074.9	42230.4	138920	5297.02	31877	36468.3	4677.87	35210.3	30499.9
5.08_299.0766m/z	299.077	5.08072	neg	3,4,5-trihydroxy-6-(3-methoxyphenoxy)oxane-2-carboxylic acid	HMDB0135642	Organic oxygen compounds	Organooxygen compounds	Carbohydrates and carbohydrate conjugates				48.9	52.2	M-H	C13H16O8	-2.16941	1061.44	840.676	861.255	772.864	731.995	1013.13	1047.54	2922.87	2581.66	12361.9	2805.97	2047.18	239.615	658.518	252.666	162.276	219.464	245.379	1.53558e-06	48.6029	361.957	170.603	48.0516	1.53558e-06	1.53558e-06	1523.29	1.53558e-06	1.53558e-06	336.687	1.53558e-06	95.8905	353.677
5.12_280.1537m/z	280.154	5.11597	pos	(+)-Marmasmic acid	LMPR0103620002	Lipids and lipid-like molecules	Prenol lipids	Isoprenoids				48.9	52.8	M+NH4	C15H18O4	-2.57078	4817.84	4879.58	4623.14	3846.06	5486.29	4051.24	4560.47	605.025	199.319	704.735	394.239	461.462	9275.93	3145.19	3968.86	862.583	608.264	3928.29	4744.93	2102.86	9671.39	4225.15	2141.39	4458.77	4400.72	9394.12	1883.39	24292	10288.3	3076.11	3362.62	11068
5.54_260.1846m/z	260.185	5.53712	pos	(±)-Hexanoylcarnitine	85174	Unclassified	Unclassified	Unclassified				48.9	53.5	M+H	C13H25NO4	-4.08161	7126.2	7227.36	7047.49	7128.25	6586.49	7380.72	6242.27	1629.35	1563.88	2833.07	849.817	796.025	13459	5274.96	3008.26	4080.08	3275.66	5935.21	7526.17	8739.85	5725.2	5083.52	8322.63	6007.28	6713.47	5444.14	9888.02	13206.6	8290.27	11195	8972.69	10283.4
8.06_334.1766n	335.184	8.05703	pos	3-[2-(3,7-dimethylocta-2,6-dien-1-yl)-3,4,6-trihydroxyphenyl]propanoic acid	HMDB0134970	Lipids and lipid-like molecules	Prenol lipids	Quinone and hydroquinone lipids				48.9	55.6	M+H-H2O, M+H	C19H26O5	-4.28657	1637.81	1755.57	1897.06	1981.59	1818.39	1889.4	1907.11	2689.1	2076.89	10540.2	27616.3	22424.8	1.53558e-06	1.53558e-06	1.53558e-06	774.435	277.358	128.448	416.2	361.47	153.647	59.5074	901.319	428.931	299.433	561.961	1.53558e-06	1.53558e-06	1.53558e-06	1.53558e-06	72.6603	1.53558e-06
1.21_346.0548m/z	346.055	1.2059	neg	Adenosine monophosphate	HMDB0000045	Nucleosides, nucleotides, and analogues	Purine nucleotides	Purine ribonucleotides		***	C00020	48.8	52.3	M-H	C10H14N5O7P	-2.97291	51026.5	49462.7	43268.6	46342	47332.4	51787.3	44234.7	417890	411394	46325	9407.73	60464.8	15202	18965.3	22045.9	6392	96129.6	33054.4	30560.5	19553.3	24299	5402.74	10729.4	1.53558e-06	1184.79	1189.95	25759.1	43215.4	5339.42	48006.3	6908.82	49743.2
4.29_315.0718m/z	315.072	4.28902	neg	Phenol glucuronide	HMDB0060014	Organic oxygen compounds	Organooxygen compounds	Carbohydrates and carbohydrate conjugates				48.8	48.9	M+FA-H	C12H14O7	-1.43199	697.043	827.096	843.035	911.406	696.984	809.883	758.811	1133.72	1026.87	14672.2	4379	2902.53	162.096	101.193	100.222	125.357	40.8696	1.53558e-06	1.53558e-06	1.53558e-06	1.53558e-06	8.92597	12.0966	1.53558e-06	12.9156	1.53558e-06	1.53558e-06	46.8682	1.53558e-06	1.53558e-06	1.53558e-06	1.53558e-06
9.63_255.1596m/z	255.16	9.63153	neg	3E,5E-tridecadienoic acid	LMFA01030244	Lipids and lipid-like molecules	Fatty Acyls	Fatty Acids and Conjugates				48.8	48.5	M+FA-H	C13H22O2	-2.54632	12975.2	12870.1	13203.6	12944.1	13257.6	12866.7	12963.1	2117.66	2029.78	8452.83	1674.56	1053.62	13030.9	9522.44	21254.8	11694.3	17195.4	7055.22	14388	19458.6	3885.4	6276.11	13773.3	10502.1	11599.5	21070.9	10470.6	17394.1	9707.88	8084.87	5672.44	10669.8
1.26_342.1186m/z	342.119	1.26338	neg	De-O-methylsimmondsin	HMDB0041208	Organic oxygen compounds	Organooxygen compounds	Carbohydrates and carbohydrate conjugates				48.7	51.2	M-H2O-H	C15H23NO9	-2.2707	37698	32022.2	30485.3	35930.7	35108.9	34169.6	31727.6	3557.68	1178.82	28203.3	6413.73	2535.21	216293	18199.7	19381.2	64445.3	75481.8	3613.98	24168.7	27851.4	2864.43	7404.76	8182.05	24446.8	17420.2	2534.65	3739.01	2626.06	107660	73778.2	87490.2	77758.7
10.86_478.2935m/z	478.293	10.8628	neg	PC(15:1(9Z)/0:0)	LMGP01050125	Lipids and lipid-like molecules	Glycerophospholipids	Glycerophosphocholines				48.7	52.3	M-H	C23H46NO7P	-0.88095	10596.4	9674.59	10321.5	10205.2	9077.19	10348.8	9494.83	5918.97	5157.16	7330.32	9345.79	4900.26	942.285	4653.2	5442.2	4961.62	6233.89	15774.9	9510.31	15309.6	10827.6	17447	15473.1	9221.67	11015.8	12266.5	4057.93	11745.4	13663.2	11014	10700.4	15680.1
11.14_200.2000m/z	200.2	11.1432	pos	dodecanamide	LMFA08010001	Lipids and lipid-like molecules	Fatty Acyls	Fatty amides				48.7	50.9	M+H	C12H25NO	-4.49595	148606	144383	144306	142700	143502	142201	144982	296563	376628	328351	279812	314760	213920	362707	247399	340573	189650	248590	201807	198295	226171	250421	146500	182293	205753	205000	223768	254084	277082	259426	201632	325123
4.65_240.0506m/z	240.051	4.64995	neg	2-Hydroxy-6,7-dimethoxybenzoxazole	HMDB0030726	Organoheterocyclic compounds	Benzoxazoles	Benzoxazolones				48.7	50.4	M+FA-H	C9H9NO4	-4.1365	1950.02	1968.42	1969.91	2009.07	1858.59	1724.7	1859.05	2639.84	2754.53	3724.11	2589.45	1579.8	1804.5	1296.77	911.599	1421.49	1341.32	1353.19	1925.22	1370.34	2916.05	1685.83	1503.72	2729.06	2585.1	2047.88	753.259	1018.63	1269.56	1585.8	1491.7	1345.39
4.75_117.1020m/z	117.102	4.75297	pos	5-Aminopentanamide	HMDB0012176	Organic acids and derivatives	Carboxylic acids and derivatives	Amino acids, peptides, and analogues		**	C00990	48.7	51.4	M+H	C5H12N2O	-1.82849	62368.6	58890.9	60246.4	56389.5	57472.9	56830	56821.8	155319	148287	126347	71262.7	116830	53576.5	53122.3	79932.6	50992.5	59954.1	60655.8	30781.7	26160.8	41328.5	34415.5	100575	49260.2	70661.4	46523.6	35539.5	40792.5	12883.6	14372.2	12157.7	23555.5
6.12_243.0866m/z	243.087	6.11565	pos	Lumichrome	64742	Unclassified	Unclassified	Unclassified		***		48.7	52.6	M+H	C12H10N4O2	-4.21801	7511.3	7403.32	7677.7	7885.39	8408.15	8869.07	7931.96	5259.55	4934	3544.14	4481.75	3126.52	12952.3	6105.77	7407.33	8338.03	16725.1	5553.04	4330.08	4049.34	5362.17	6148.74	2849.28	5937.55	6018.04	4953.2	4701.81	5722.39	5708.45	7875.4	5973.87	6489.11
7.80_583.3118m/z	583.312	7.80192	neg	Cholic acid glucuronide	HMDB0002577	Lipids and lipid-like molecules	Steroids and steroid derivatives	Steroidal glycosides				48.7	50	M-H	C30H48O11	-0.959614	4491.46	4781.13	5067.1	4756.34	4797.45	5012.42	4777.45	1.53558e-06	1.53558e-06	1.53558e-06	22.0881	1.53558e-06	2020.34	1.53558e-06	3705.09	61.7492	1.53558e-06	4360.98	8418.35	896.628	5312.04	24051.9	3410.92	7003.37	16173.7	6739.92	1404.72	3139.97	7744.43	13133.9	9679.72	13573
9.08_342.2624m/z	342.262	9.07547	pos	2-Hydroxylauroylcarnitine	LMFA07070032	Lipids and lipid-like molecules	Fatty Acyls	Fatty acid esters				48.7	55.9	M+H-H2O	C19H37NO5	-4.15362	13164.9	12613.4	12549	11161.8	12102.1	10861.6	11238.7	1200.11	964.821	7412.18	632.435	347.912	13613.7	13911.5	10916.6	7966.24	5709.56	15010.6	21630.4	27248.9	10788.5	16678	16565.4	7495.01	10223	8311.18	6035.75	14536.2	9307.96	5556.75	5922.4	8771.24
9.49_288.2884m/z	288.288	9.4867	pos	Heptadecanoic acid	HMDB0002259	Lipids and lipid-like molecules	Fatty Acyls	Fatty acids and conjugates				48.7	51.9	M+NH4	C17H34O2	-4.73046	103695	105131	109287	100577	109084	111622	112405	79638.1	77802.8	68470.3	75319.8	90150.7	67307.4	120970	76326.1	70836.3	83478.3	70596.7	61757.9	72530.4	72920.8	69164.5	66164	56221.2	51643.4	64626.1	91681.5	74838.4	73943.5	77144.1	74192.4	88516.8
10.15_324.2440n	325.251	10.1508	pos	(11Z)-8,18-propano-retinal	41535	Lipids and lipid-like molecules	Prenol lipids	Isoprenoids				48.6	52.8	M+H-H2O, M+H	C23H32O	-4.13881	8446.6	8270.1	9105.24	9894.14	10276.6	10707.5	10093	255.377	508.87	483.591	1.53558e-06	1.53558e-06	397.891	835.814	1181.27	215.449	419.061	11353.5	19683.2	7376.88	7148.77	13504.7	26808.1	16298.6	19278.8	23221.8	6191.58	23759.6	16632.1	1116.01	22073	35568.2
10.76_166.0624n	167.07	10.763	pos	L-3-Phenyllactic acid	HMDB0000748	Phenylpropanoids and polyketides	Phenylpropanoic acids	Unclassified		***	C05607	48.6	51.1	M+H-H2O, M+H	C9H10O3	-3.54635	34944.3	33677.4	35149.6	35231.5	33587.6	34363.9	35171.8	41037.4	41295.3	38300.2	41978.7	50667.7	34216.9	42514.7	43233.9	40544.1	40451.2	34847.3	33359.8	40518.6	37779.3	36806.5	31823.6	31967.4	31004.3	32590.2	43138.7	38831.2	41143.9	39640.7	38950	39498.5
7.63_317.1734m/z	317.173	7.6348	pos	3-[2-(3,7-dimethylocta-2,6-dien-1-yl)-3,4-dihydroxyphenyl]-2-hydroxypropanoic acid	HMDB0134971	Phenylpropanoids and polyketides	Phenylpropanoic acids	Unclassified				48.6	53	M+H-H2O	C19H26O5	-4.1127	4868.6	4921.81	4590.81	5044.65	4731.88	4893.52	4930.63	921.636	906.931	507.269	1191.08	823.775	1.53558e-06	67.4981	704.468	1.53558e-06	780.027	4904.97	9590.48	1.53558e-06	1.53558e-06	1.53558e-06	31997.7	1.53558e-06	16266.4	1.53558e-06	6084.96	5044.06	7283.85	14430.8	27682.8	1.53558e-06
1.32_175.0838n	158.081	1.32417	pos	2-Aminoheptanedioic acid	HMDB0034252	Organic acids and derivatives	Carboxylic acids and derivatives	Amino acids, peptides, and analogues				48.5	51.1	M+H-H2O, M+H	C7H13NO4	-3.64559	27774.9	26850.1	25789.1	25819	26283	24806.3	24205.7	45120.8	48862.4	77637.2	61664.2	58031.9	23570.2	21661	20437.4	20987.9	19312.9	18865.8	18575.1	18951.7	26542.4	23710.8	18513.5	18309.6	19851.3	21220.2	11549.4	20405.4	21020.1	18243.9	19400	19002.9
10.58_283.1911m/z	283.191	10.5848	neg	(3S,4S,6R,7S)-1,10-Bisaboladiene-3,4-diol	HMDB0031383	Lipids and lipid-like molecules	Prenol lipids	Sesquiterpenoids				48.5	46.8	M+FA-H	C15H26O2	-1.76883	8720.13	9372.41	8852.9	9147.17	9235.45	8532.62	9332.56	2325.87	2262.84	3076.93	1403.77	1023.84	9508.41	7592.12	17862.1	8398.05	15214.8	4238.57	9240.75	10200.5	2623.91	4799.22	12055.5	5585.6	8185.71	15951.7	7927.22	31568.1	8903.13	8778.87	5825.55	9039.41
5.25_231.0191n	232.026	5.25065	pos	Paracetamol sulfate	HMDB0059911	Organic acids and derivatives	Organic sulfuric acids and derivatives	Arylsulfates				48.5	53.6	M+H, M+Na	C8H9NO5S	-4.35781	5400.98	5463.36	5580.5	5973.08	5918.64	6264.37	6386.86	1.53558e-06	1.53558e-06	1.53558e-06	1.53558e-06	1.53558e-06	1.53558e-06	1.53558e-06	1.53558e-06	1.53558e-06	1.53558e-06	2831.18	1.53558e-06	1.53558e-06	15740.5	896.248	4741.41	22109.6	19032.1	6803.66	4779.62	87.0511	24221.5	6302.95	33965.5	17962.8
1.65_219.0765m/z	219.076	1.65075	neg	Tyrosyl-Glycine	HMDB0029105	Organic acids and derivatives	Carboxylic acids and derivatives	Amino acids, peptides, and analogues				48.4	49.6	M-H2O-H	C11H14N2O4	-4.36901	5112.38	4827.38	4784.53	4863.5	4964.9	5019.62	4931.79	2725.7	2422.51	7751.59	6232.59	4543.68	3869.44	2503.19	2719.82	2849.56	3678.98	3699.91	3776.15	2878.21	3758.64	4527.23	9753.86	4321.33	4431.64	3673.97	6073.57	3929.21	5533.56	7610.55	5983.78	5782.55
15.94_155.0689n	138.066	15.9448	pos	L-2-Amino-3-(1-pyrazolyl)propanoic acid	HMDB0034267	Organic acids and derivatives	Carboxylic acids and derivatives	Amino acids, peptides, and analogues				48.4	51.3	M+H-H2O, M+H	C6H9N3O2	-3.92815	711679	920145	949358	828514	914981	1.02657e+06	1.04347e+06	951815	815931	846176	1.03077e+06	1.24649e+06	876702	1.00144e+06	1.06064e+06	963844	1.19755e+06	926254	871328	1.33195e+06	1.16264e+06	1.23116e+06	704875	767339	870489	874582	1.03707e+06	949904	863087	1.14635e+06	913960	1.27044e+06
7.15_269.1391m/z	269.139	7.14535	neg	Epoxyeremopetasinorol	HMDB0029670	Organoheterocyclic compounds	Oxanes	Unclassified				48.4	49.3	M+FA-H	C13H20O3	-1.53867	1206.36	1043.94	1157.93	1115.64	1284.99	1069.84	1270.28	816.181	992.456	432.236	983.944	977.834	1600.05	422.642	919.186	1489.17	1134.19	405.192	1917.28	1355.42	492.97	374.743	730.253	1192.61	873.416	1835.65	1975.1	940.276	610.632	563.617	616.57	733.437
11.70_528.3087m/z	528.309	11.7017	neg	LysoPE(22:4(7Z,10Z,13Z,16Z)/0:0)	HMDB0011523	Lipids and lipid-like molecules	Glycerophospholipids	Glycerophosphoethanolamines				48.3	49.6	M-H	C27H48NO7P	-1.62496	8168.62	7385.78	6900.26	7032.81	6802.56	6970.31	7416.31	4999.64	4581.9	11253.5	4450.38	2186.57	3469.8	3130.48	6125.21	8240.22	6849.46	5727.26	3165.77	4355.65	19001.9	20730.7	3578.3	4497.75	5362.99	7375.03	201.47	842.7	1422.65	1727.81	2228.72	1986.55
4.72_407.2185m/z	407.219	4.71957	pos	12alpha-Hydroxy-3-oxochola-1,4,6-trien-24-oic Acid	LMST04010393	Unclassified	Unclassified	Unclassified				48.3	54.5	M+Na	C24H32O4	-1.9068	46399.1	43201.5	44760.4	40858.2	43828	45019.3	42235.1	139.653	10797.1	11799.7	2835.51	5268.14	2456.12	6022.39	1434.43	2794.09	17156.3	32218.5	9525.85	14581.7	4473.16	1149.54	52543.9	278678	382144	70289.6	72431.7	44963.3	3481.02	9773.17	11922	1173.68
5.47_464.2254n	465.233	5.469	pos	Linalool 3,7-oxide beta-primeveroside	91645	Organic oxygen compounds	Organooxygen compounds	Carbohydrates and carbohydrate conjugates				48.3	45.8	M+H, M+Na	C21H36O11	-0.791299	9569.38	9670.94	9411.8	9833.96	8708.88	10072.3	9773.43	483.707	240.995	328.929	1848.54	289.811	20240.9	16565.6	63208.9	57075.4	51571.9	3679.97	5700.51	4455.98	2647.58	180.258	545.916	950.008	802.259	1865.55	7974.67	117.233	1.53558e-06	2152.34	1896.67	1.53558e-06
7.01_213.1122m/z	213.112	7.00692	neg	alpha-Carboxy-delta-decalactone	HMDB0030985	Organoheterocyclic compounds	Lactones	Delta valerolactones				48.3	49.3	M-H	C11H18O4	-4.61255	19258	19187.1	19338.9	18922.9	19061	19413.4	19677.8	3524.33	3244.6	5120.57	6537.24	4818.08	16004.6	8033.86	16853.1	41350.5	28546.1	10980.1	22920.9	16552.3	15705.3	9682.04	13222	14448.3	11991	31855.5	23944.6	21270	13235.9	6734.45	13001.8	17284.7
7.11_225.1123m/z	225.112	7.11078	neg	epi-4'-hydroxyjasmonic acid	LMFA02020008	Lipids and lipid-like molecules	Fatty Acyls	Octadecanoids				48.3	48.4	M-H	C12H18O4	-3.91324	6743.48	6602.8	6469.27	6283.26	6601.45	6749.52	6700.68	336.627	287.159	368.047	1020.68	662.823	1079.76	566.359	1151.95	3440.35	3187.11	1442.76	9806.38	7767.44	1420.2	1524.64	5136.28	20457.6	10205.7	12605.4	18408.2	13278.6	5388.92	1975.45	4599.21	7331.04
10.25_309.1703m/z	309.17	10.2545	neg	12-Oxo-2,3-dinor-10,15-phytodienoic acid	HMDB0032090	Lipids and lipid-like molecules	Fatty Acyls	Eicosanoids				48.2	45.5	M+FA-H	C16H24O3	-1.62987	23427.4	22797.2	22987.9	22443.2	23116.5	22708.4	22428.7	13683.4	13742.6	13180.9	13382	14660.2	14384.6	15112.5	13652	16585.3	14290.4	11197	12371.8	12495.1	14003.2	15103.9	14970.6	14847	10802.2	12874.4	17368.1	17383.6	15196.4	20633.4	13372.7	15356
2.70_284.1228m/z	284.123	2.70107	pos	Gamma glutamyl ornithine	HMDB0002248	Organic acids and derivatives	Carboxylic acids and derivatives	Amino acids, peptides, and analogues				48.2	48.7	M+Na	C10H19N3O5	4.42575	26870.9	26436.1	24991.8	26259	25649.2	24805.2	25710	3540.04	2522.98	7030.75	3991.4	3287.19	282064	42527.1	113567	68447.2	41151.5	11175.1	61908.3	44357.9	12277.9	7013.15	12163.2	11056.1	13390.9	8945.8	6235.25	3287.94	8330.93	5482.8	15001.2	5216.42
4.20_218.1279m/z	218.128	4.19868	pos	Harmalol	HMDB0029838	Alkaloids and derivatives	Harmala alkaloids	Unclassified			C06537	48.2	59.2	M+NH4	C12H12N2O	-4.41124	17582.4	17827.8	18664.1	17407.8	16088.9	17134.1	16810.3	44.5186	1.53558e-06	1169.27	1.53558e-06	1.53558e-06	957.527	2140.04	759.803	70.0638	114.608	1.53558e-06	1.53558e-06	1.53558e-06	1.53558e-06	1.53558e-06	1.53558e-06	134748	192876	1531.94	1.53558e-06	1.53558e-06	1178.61	1.53558e-06	89.5508	1.53558e-06
8.09_239.1282m/z	239.128	8.09487	neg	4-Hydroxypropofol	HMDB0014018	Benzenoids	Benzene and substituted derivatives	Cumenes				48.2	49.2	M+FA-H	C12H18O2	-3.41759	1382.13	1466.45	1506.4	1486.8	1436.22	1555.17	1431.28	480.428	472.611	539.675	925.275	543.899	1098	678.498	1436.95	1461.85	2298.89	947.348	1999.63	1287.7	682.691	749.951	708.786	1378.6	1556.53	1566.74	1561.52	1187.28	774.365	584.535	782.377	907.037
9.74_393.2279m/z	393.228	9.73547	neg	3b,15b,17a-Trihydroxy-pregnenone	HMDB0000353	Lipids and lipid-like molecules	Fatty Acyls	Fatty acids and conjugates				48.2	47.3	M+FA-H	C21H32O4	-1.08076	4705.17	4657.79	4381.14	4376.07	4858.12	4387.61	4623.45	9566.42	8300.35	36605.4	28748.7	20503	1584.14	661.304	176.502	5868.96	9588.49	549.701	433.598	1.53558e-06	759.695	1408.19	1756.49	372.702	314.69	735.889	43.1651	37.0217	44.9137	1.53558e-06	83.6123	1.53558e-06
9.89_527.2844m/z	527.284	9.88797	pos	Neuromedin N (1-4)	HMDB0013021	Organic acids and derivatives	Carboxylic acids and derivatives	Amino acids, peptides, and analogues				48.2	43	M+Na	C26H40N4O6	0.775399	234397	230912	228667	219272	217516	218854	228793	221912	175299	218303	271009	294718	228436	254235	151862	249006	217738	205201	177290	269180	241311	131521	202181	128400	190450	179483	171011	191741	219804	136588	245168	153729
9.98_597.3624m/z	597.362	9.98203	pos	L-Urobilinogen	HMDB0004157	Organoheterocyclic compounds	Tetrapyrroles and derivatives	Bilirubins		**	C05789	48.2	53	M+H	C33H48N4O6	-3.86676	7186.7	9704.61	10152	12040.7	13283.6	11825.3	12302	1.53558e-06	1.53558e-06	1.53558e-06	1.53558e-06	1.53558e-06	1.53558e-06	1.53558e-06	1.53558e-06	1.53558e-06	1.53558e-06	9548.72	1138.7	1.53558e-06	7777.18	7248.4	121760	663.615	6617.85	2997.46	1.53558e-06	1.53558e-06	6730.91	465.205	6245.18	5148.88
0.90_166.0525m/z	166.053	0.900733	pos	L-Methionine S-oxide	63430	Organic acids and derivatives	Carboxylic acids and derivatives	Amino acids, peptides, and analogues		**	C02989	48.1	53.7	M+H	C5H11NO3S	-4.43919	95665	81710.9	80421.1	85774.3	86638.8	88216.5	86471.8	28992.3	27514.9	44392.9	20871.5	15318.4	122533	49551.7	63810.5	72439.2	68954.1	83727.3	106836	118801	85474.7	95679.1	84432.4	80336.5	78556.3	94716.5	115740	101289	76856.9	80910.3	80103	64590.9
1.78_160.0750m/z	160.075	1.7811	pos	Indoleacetaldehyde	6068	Organoheterocyclic compounds	Indoles and derivatives	Indoles		**	C00637	48.1	53.8	M+H	C10H9NO	-4.58975	29704.3	29595.2	28930.2	28832.1	28826.7	27890.3	28314.9	82419.6	4675.64	15920.2	40298.8	4321.76	7984.85	18405.2	25854.2	76096.3	31646.6	17701.3	91780.2	15979.5	21102.7	6396.43	87244.6	43811.7	23388.6	3438.28	8297.41	19759.9	5601.7	8263.27	6620.47	4201.69
10.57_119.0853m/z	119.085	10.5683	pos	alpha-Methylstyrene	70026	Benzenoids	Benzene and substituted derivatives	Phenylpropenes			C14395	48.1	46.2	M+H	C9H10	-2.03306	14466.7	14121	13747.1	13240.2	13675.9	13688.5	14330.2	16388.9	13427.6	19207.3	20082.1	20404.2	12824	14317.7	10937.5	14129.6	12776.8	14438.8	10337.7	16301.6	13897.4	11776.6	11670.6	12250.8	12236.5	12043.9	12963.6	13316.1	15673.4	8718.45	14921.7	11868.3
11.02_297.2656n	280.262	11.0189	pos	4E,14Z-Sphingadiene	LMSP01080002	Lipids and lipid-like molecules	Sphingolipids	Sphingoid bases				48.1	50	M+H-H2O, M+Na	C18H35NO2	-3.98764	11478.9	11295.5	10798.4	10530.2	11223.6	11875.4	11585.9	17164.6	25742.2	20249.4	19644.4	17559.3	15360.2	17025.9	13428.8	17002.7	8938.38	4112.56	13363.2	14063.4	11879	13993.9	10476.7	11188.1	2917.89	12706.6	21497.9	15036.6	10348.9	8506.92	11894.9	11551.9
2.84_227.1016m/z	227.102	2.84333	pos	Carbidopa	1500	Phenylpropanoids and polyketides	Phenylpropanoic acids	Unclassified				48.1	48	M+H	C10H14N2O4	-4.76888	42135.2	44820.8	42407.7	41267.8	42871.8	41736.7	42344.6	98503.5	101900	266233	250818	207481	28781.3	26998.9	21483.4	29651.1	21858.4	15049.6	16290.9	17490.4	15290.2	18280.7	20253.2	15167.7	13634.8	11827	7173.89	11270.3	13220.7	17819.4	14679.3	13959.7
6.37_243.1231m/z	243.123	6.36857	neg	Polyethylene, oxidized	HMDB0032472	Organic acids and derivatives	Keto acids and derivatives	Medium-chain keto acids and derivatives				48.1	49.3	M-H	C12H20O5	-2.8046	3907.24	4023.99	3781.99	3757.02	3796.26	3794.25	4002.39	4495.28	3634.98	3420.63	3794.38	3357.93	2206.25	1934.32	2517.83	1737.93	2017.8	3305.18	7925.39	4162.46	2887.75	2326.94	3482.67	3115.97	2866.82	5034.74	3058.27	10384.4	3555	4238.58	3725.62	3893.12
1.32_304.0901n	303.083	1.32203	neg	N-Acetylaspartylglutamic acid	HMDB0001067	Organic acids and derivatives	Carboxylic acids and derivatives	Amino acids, peptides, and analogues		***	C12270	48	48.1	M-H2O-H, M-H	C11H16N2O8	-2.01155	4744.4	5285.86	4728.29	4958.07	4876.27	4893.54	4901.66	10772.3	5148.66	7855.8	6068.91	5520.04	8790.34	9453.51	6109.24	5670.37	7214.14	4758.12	4753.42	4383.5	4149.91	4048.2	3213.15	3674.71	2849.03	3100.95	8024.67	3620.19	2658.15	1985.43	2543.92	2704.8
10.03_346.2493n	329.246	10.0326	pos	6-((Z)-pentadec-10-en-1-yl)salicylic acid	LMPK15040008	Lipids and lipid-like molecules	Polyketides	Phenolic lipids				48	69.9	M+H-H2O, M+H	C22H34O3	-4.23992	18102.2	18168.3	16177.8	16228.8	18277.8	17522.3	17723.9	9757.39	6160.73	1717.71	1656.1	1402.26	16652.3	5733.29	9759.25	5416.19	6628.26	20039.8	16282.6	9031.92	12566.7	9601.37	44180.8	6209.99	33023.8	26929.7	40070.3	17868.9	63896	17106.1	28838.2	70248.4
4.52_208.1302n	209.137	4.52067	pos	5S,6S-epoxy-15R-hydroxy-ETE	HMDB0062236	Organic oxygen compounds	Organooxygen compounds	Ethers				48	46	M+H, M+NH4, M+Na	C9H20O5	-4.14574	6152.65	5293.21	5542.49	4954.08	5489.19	4913.05	5206.43	55073.4	67756.4	48847.4	44465.6	54125.8	42463.2	90765.3	59332.7	49804.9	44869	56598.9	41020.9	35734.8	35533	55401.5	34155.6	29882.4	44514	48094.9	32105.3	41712.2	64955.9	68189.9	31659.3	40418.4
7.94_271.1911m/z	271.191	7.94008	neg	7(14)-Bisabolene-2,3,10,11-tetrol	HMDB0035918	Lipids and lipid-like molecules	Prenol lipids	Sesquiterpenoids				48	47.9	M-H	C15H28O4	-1.48456	963.739	972.901	894.276	973.936	1005.77	797.917	1034.75	696.873	527.811	906.218	247.943	192.223	4139.68	6128.81	4209.25	1575.71	1815	118.538	88.2299	498.293	46.7227	137.708	39.0836	338.989	196.132	176.679	1.53558e-06	58.1727	15.8965	1.53558e-06	18.3377	77.8764
7.99_310.1631m/z	310.163	7.99142	neg	Arginyl-Histidine	HMDB0028711	Organic acids and derivatives	Carboxylic acids and derivatives	Amino acids, peptides, and analogues				48	43.9	M-H	C12H21N7O3	-0.618966	5491.8	5644.93	5784.89	5446.53	6114.05	5960.31	5771.07	4926.14	5205.74	5340.29	5443.79	5691.47	5414.75	5910.88	5547.41	5150.76	5819.5	5291.64	4728.01	5706.39	5366.98	6326.63	4226.03	4790.68	3922.78	5102.51	5350.53	4380.17	4782.85	4845.45	4768.8	5128.69
0.86_125.0705m/z	125.071	0.859017	pos	2-Methoxy-5-methylpyrazine	HMDB0040141	Organoheterocyclic compounds	Diazines	Pyrazines				47.9	48.9	M+H	C6H8N2O	-3.14464	5424.77	5660.43	4410.07	5353.66	5635.83	5554.98	6069.44	2522.75	4087.31	514.122	1736.28	350.123	1.53558e-06	1.53558e-06	2479.91	2898.72	1639.86	22234.7	7317.87	2164.72	14636.5	2697.68	25914.7	31196.3	10664.8	1894.3	25201.5	3892.58	1.53558e-06	4812.66	3622.4	392.492
1.21_226.0811m/z	226.081	1.21272	pos	ANCITABINE	44413	Unclassified	Unclassified	Unclassified				47.9	48.9	M+H	C9H11N3O4	-4.87757	59287.4	63300.8	63379.5	59322.1	63304.5	59573.7	63246.8	17165.4	18225.4	19090.3	11594.5	9017.79	6601.33	4901.85	21095.2	15452.5	7888.42	43898.8	122638	248525	84880.3	29363	87072.8	49214	44290.3	29235.3	21220.8	59247.1	78821.9	77540.7	126109	97933.1
10.40_372.3092m/z	372.309	10.4018	pos	Tetradecanoylcarnitine	HMDB0005066	Lipids and lipid-like molecules	Fatty Acyls	Fatty acid esters		***		47.9	48.9	M+H	C21H41NO4	-4.38787	17953.5	16918.2	17084.3	16908.7	16917	17424.2	17546.2	1976.41	1817.33	4372.22	1152.58	648.155	11007.2	5049.12	5691.58	6525.77	5740.12	31833.1	22761.4	21846.5	15681.6	12797.1	25675.5	19772.1	24335.8	23519.6	23083.4	45799.3	21366.1	24828.3	16313.6	29268.3
5.01_220.0605m/z	220.06	5.01295	neg	2-{[(3,5-dimethoxyphenyl)(hydroxy)methylidene]amino}acetic acid	HMDB0131468	Benzenoids	Benzene and substituted derivatives	Benzoic acids and derivatives				47.9	47.7	M-H2O-H	C11H13NO5	-4.31888	2708.43	2803.4	2584.74	2752.92	2712	2969.93	2688.92	51.8082	23.749	340.976	73.0318	24.7193	148.071	74.9239	17.3586	20.9682	55.1873	425.568	1191.49	1196.53	4749.36	6101.51	1418.03	20833	3624.74	14185.1	3421.56	602.367	1408.63	444.771	764.211	684.021
5.01_363.1193m/z	363.119	5.01295	neg	2-iodo-hexadecanoic acid	LMFA01090037	Lipids and lipid-like molecules	Fatty Acyls	Fatty Acids and Conjugates				47.9	43.8	M-H2O-H	C16H31IO2	0.647874	2375.76	2706.8	2514.65	2607.62	2539.69	2610.92	2517.37	4638.42	4001.83	10670.1	5983.89	4563.77	3893.06	2952.34	4743.84	1696.16	1908.25	2016.14	1242.01	1120.1	2800.44	1365.65	1679.19	1765.34	2492.04	2346.99	5397.94	2864.43	2216.78	2616.55	1882.19	2384.33
5.08_222.0761m/z	222.076	5.08072	neg	Methocarbamol	HMDB0014567	Benzenoids	Phenol ethers	Anisoles				47.9	48.8	M-H2O-H	C11H15NO5	-4.28703	2261.79	2174	2268.89	2397.16	2262.06	2362.25	2354.94	544.614	552.282	1356.12	622.026	335.952	2010.52	1754.51	767.785	369.357	618.391	3780.52	4554.71	1057.68	5844.6	2439.8	1461.45	8885.05	4380.34	5152	593.799	3051.53	4164.35	996.833	2647.47	2632.25
9.89_105.0698m/z	105.07	9.88797	pos	2-Phenylethanol	64740	Benzenoids	Benzene and substituted derivatives	Unclassified		**	C05853	47.9	42.5	M+H-H2O	C8H10O	-0.371299	14945.4	14386.1	14327	14012.2	14174.2	13684.4	14761	12527.4	8310.79	14070.7	16665.3	16114.5	11059.8	13452.3	8706.05	14574.8	11805.3	11510.5	9519.84	16383.1	15769.7	7265.54	13190.1	6059.6	11529.5	9798.36	7788.99	10255.4	12990.8	7547.64	15096	8869.84
10.15_593.1295m/z	593.13	10.1497	neg	3''-O-Caffeoylcosmosiin	HMDB0037345	Phenylpropanoids and polyketides	Flavonoids	Flavonoid glycosides				47.8	46	M-H	C30H26O13	-0.894988	10462.8	11181.5	11529.4	12514.1	13823.9	13094.8	14405.4	10151	14283.5	13060.7	14595.9	16446.1	9676.34	13898.4	14069.8	14976.6	15093.1	11177.4	11933.1	13490.6	15831.6	18653.2	11298.1	12270.7	11803.2	14050.6	17274.3	11254.5	12735.8	13220.5	14566.8	15819
10.18_290.2830m/z	290.283	10.1834	pos	elisabethatriene	LMPR0104410003	Lipids and lipid-like molecules	Prenol lipids	Isoprenoids				47.8	49	M+NH4	C20H32	-4.68777	581.311	484.394	637.76	749.641	876.227	710.33	532.115	260.806	1.53558e-06	216.16	1.53558e-06	1.53558e-06	25641.7	1.53558e-06	1.53558e-06	1.53558e-06	1.53558e-06	1.53558e-06	1.53558e-06	1.53558e-06	1.53558e-06	1.53558e-06	1.53558e-06	1.53558e-06	1.53558e-06	1.53558e-06	1.53558e-06	1.53558e-06	1.53558e-06	1.53558e-06	1.53558e-06	2417.25
4.51_261.0069m/z	261.007	4.51143	neg	Homovanillic acid sulfate	HMDB0011719	Organic acids and derivatives	Organic sulfuric acids and derivatives	Arylsulfates				47.8	48.7	M-H	C9H10O7S	-2.12778	1490.94	1404.63	1365.41	1203.52	1528.02	1318.59	1371.92	3622.19	3171.52	12503.9	6687.21	4683.8	3103.87	1261.14	2214.22	2880.08	2713.7	15.2176	76.6336	45.2159	114.121	94.403	1.53558e-06	11.1766	1.53558e-06	73.866	1.53558e-06	1.53558e-06	1.53558e-06	14.5741	1.53558e-06	1.53558e-06
4.57_412.1326n	413.14	4.57073	pos	N6-Carbamoyl-L-threonyladenosine	95993	Nucleosides, nucleotides, and analogues	Purine nucleosides	Unclassified				47.8	47.4	M+H, M+Na	C15H20N6O8	-3.9161	117884	122331	117343	121921	117253	120526	115609	216581	205893	686990	673002	592278	70586.8	86865.1	73937.5	70178.9	73629.9	43842.3	65835.1	65106.4	41995.7	43594.6	44210.5	44361.8	42659.4	44473.2	26112.7	32016.5	36107.6	34772.2	35037.6	32364.8
5.64_264.0873m/z	264.087	5.64442	neg	alpha-Hydroxy-1-methyl-1H-indole-3-propanoic acid	HMDB0038338	Organoheterocyclic compounds	Indoles and derivatives	Indolyl carboxylic acids and derivatives				47.8	47.3	M+FA-H	C12H13NO3	-2.07346	569.821	578.412	535.059	490.3	467.368	485.723	532.001	198.194	42.7443	271.93	165.134	61.1355	635.497	392.265	408.984	320.734	291.916	411.635	290.058	554.112	273.512	246.247	889.701	539.557	722.176	642.053	521.732	2834.59	579.174	533.812	458.506	478.212
6.70_217.1453m/z	217.145	6.69597	pos	Pyrimethanil	HMDB0033135	Benzenoids	Benzene and substituted derivatives	Aniline and substituted anilines			C11180	47.8	47	M+NH4	C12H13N3	2.59303	3024.97	3012.86	2913.51	3140.01	2766.66	2934.22	2696.83	8827.7	9226.11	10014.4	11664.3	8725.61	5655.9	7368.67	7447.67	6199.2	7156.98	278.948	71.1367	271.516	118.174	361.339	145.614	131.136	77.2722	65.0128	82.1898	337.484	240.69	100.615	37.0162	116.803
10.20_660.1673m/z	660.167	10.2022	neg	Pelargonidin 3,5-di-(6-acetylglucoside)	LMPK12010045	Unclassified	Unclassified	Unclassified				47.7	47.4	M-H2O-H	C31H35O17+	-3.35683	224594	216749	213790	216184	210130	211297	207631	682612	168988	559700	123816	125562	930435	382091	1.30711e+06	297884	97863.3	40472.2	14795.9	5523.08	67110.4	32705.8	66529.1	3183.89	43628.5	1241.11	462.389	67668.4	134473	77994.1	109241	171600
10.61_255.2096m/z	255.21	10.6138	pos	5a-Androst-3-en-17-one	HMDB0006046	Lipids and lipid-like molecules	Steroids and steroid derivatives	Androstane steroids				47.7	48.4	M+H-H2O	C19H28O	-4.30162	5656.26	5502.13	5462.12	5483.59	5663.24	5142.32	5958.62	719.052	976.406	852.867	1315.81	1051.33	1.53558e-06	1192.64	1467.46	1.53558e-06	5292.08	13926.9	6378.61	1.53558e-06	1.53558e-06	1.53558e-06	61885.3	1.53558e-06	20364	1.53558e-06	2551.6	559.397	5947.22	4684.29	18476.7	1.53558e-06
15.94_197.1150m/z	197.115	15.9448	pos	7-hydroxy pelargonic acid	LMFA01050027	Lipids and lipid-like molecules	Fatty Acyls	Fatty Acids and Conjugates				47.7	49.3	M+Na	C9H18O3	0.882408	42208.4	44775.9	44335.2	43185.6	60049.5	60528.3	67923.1	49155.4	37012.2	42148.3	55358.7	81695.5	47940.1	47975.8	46837.2	57450.3	64922.2	54314.2	42211.4	55476.7	69645.1	64988.5	31167.8	34422.3	41750.6	59221.3	65868.2	45354.8	44369.8	52319.5	55381.4	83077.2
3.53_310.1151m/z	310.115	3.52878	neg	1,7-Dimethylguanosine	HMDB0001961	Nucleosides, nucleotides, and analogues	Purine nucleosides	Unclassified				47.7	46.3	M-H	C12H17N5O5	-1.77919	5276.48	5148.62	5099.29	5163.25	5356.59	5214.39	5048.15	5249.05	4989.38	9297.35	6431.92	4344.19	4585.97	5794.75	4633.22	5229.62	5630.83	4687.75	6002.78	5955.37	5073.24	3997.89	4618.53	5444.88	3833.51	4466.78	2408.59	3763.45	3669.05	3829.44	3589.28	3002.66
5.46_463.2193m/z	463.219	5.4574	neg	Linalool oxide D 3-[apiosyl-(1->6)-glucoside]	HMDB0031367	Organic oxygen compounds	Organooxygen compounds	Carbohydrates and carbohydrate conjugates				47.7	44.9	M-H	C21H36O11	1.74729	3872.39	3842.06	3529.59	3674.39	3647.15	3476.87	3667.6	231.012	1.53558e-06	1.53558e-06	427.465	1.53558e-06	8095.08	6068.96	20966	21854.2	17928.7	670.565	2117.24	1698.85	542.325	1.53558e-06	108.345	158.48	160.487	647.614	2365.35	1.53558e-06	1.53558e-06	774.673	537.489	1.53558e-06
7.92_227.1280m/z	227.128	7.9228	neg	9-undecynoic acid	LMFA01030617	Lipids and lipid-like molecules	Fatty Acyls	Fatty Acids and Conjugates				47.7	46.9	M+FA-H	C11H18O2	-4.76645	4368.12	4426.32	4249.65	4264.25	4351.95	4389.1	4192.41	1322.91	1229.59	2868.36	2711.83	1885.46	4155.06	2275.73	5399.5	3824.56	4209.67	2498.93	3745.33	4372.03	3338.94	3322.14	3234.86	4148.22	3289.53	6244.36	5159.59	5719.98	3063.51	1596.4	2296.79	3517.27
10.80_260.2129n	278.247	10.795	pos	6-[1]-ladderane hexanol	LMFA01140088	Lipids and lipid-like molecules	Fatty Acyls	Fatty Acids and Conjugates				47.6	46	M+H, M+NH4	C18H28O	-4.27264	156690	146298	138436	140935	144723	140196	143753	198288	262041	230485	208280	235542	196071	193809	157184	218156	117551	58469.3	138826	150207	144889	173251	113597	134659	27783.6	145921	211542	143293	105420	77101.1	122326	140096
4.44_239.0759m/z	239.076	4.43983	pos	3-Deoxy-D-manno-octulosonate	63650	Unclassified	Unclassified	Unclassified				47.6	43.9	M+H	C8H14O8	-0.922722	629.814	747.19	700.871	752.097	747.173	860.873	661.181	1.53558e-06	1.53558e-06	1.53558e-06	1.53558e-06	1.53558e-06	1.53558e-06	1.53558e-06	1.53558e-06	1.53558e-06	1.53558e-06	1.53558e-06	1.53558e-06	1.53558e-06	3377.94	1.53558e-06	658.092	65.9484	75.9891	13272.3	3721.68	135.323	1232.48	766.788	4341.19	1762.44
5.27_230.0120m/z	230.012	5.26955	neg	Benzeneacetamide-4-O-sulphate	HMDB0059994	Organic acids and derivatives	Organic sulfuric acids and derivatives	Arylsulfates				47.6	48.3	M-H	C8H9NO5S	-3.68142	36436.2	36328.4	35708.4	36595	36405.4	35144.7	35535.6	160.229	152.855	433.048	411.327	292.86	402.112	380.007	168.645	262.576	307.364	19832.1	316.859	280.089	92816.5	5953.81	36022.2	161360	129334	34924.7	28795.9	1255.47	131100	38460.4	213236	82626.4
1.21_150.0406m/z	150.041	1.2059	neg	2-Amino-3-hydroxypropanoic acid	LMFA01100045	Organic acids and derivatives	Carboxylic acids and derivatives	Amino acids, peptides, and analogues		**	C00065	47.5	40.4	M+FA-H	C3H7NO3	-1.44543	10615.8	11628.5	12284.5	12357	10870.3	10674.6	11383.1	11059	10337.9	11622.9	10291.8	2938.93	1348.47	11891.3	9686.76	15741.5	7048.48	22804.8	25207	15631.2	40363.3	3320.47	28912.9	39411.2	29058	7276.11	10307.2	5157.7	6886.93	9825.41	5500.32	5769.89
1.22_225.0616m/z	225.062	1.22097	neg	Beta-D-Glucose	HMDB0000516	Organic oxygen compounds	Organooxygen compounds	Carbohydrates and carbohydrate conjugates		**	C00221	47.5	38.6	M+FA-H	C6H12O6	-0.222961	28874.5	30558.9	32132.6	29749.8	31943.1	30644.1	29164.5	47425.8	41432.1	62043.3	34070.4	26726.4	38782.1	37593.1	31175.5	38351.5	18664.2	42708.3	31894.2	23769.6	29463.6	11291	42192.7	42937.3	35342.9	24824.8	26949.2	30538.8	29314	31521.4	26627.2	26445.2
1.39_137.0452m/z	137.045	1.39498	pos	Hypoxanthine	83	Organoheterocyclic compounds	Imidazopyrimidines	Purines and purine derivatives		**	C00262	47.5	47.9	M+H	C5H4N4O	-4.2237	262338	264563	252560	257213	271379	253006	261753	328012	230318	288709	238624	189696	232275	174128	203729	498344	306636	298803	415978	247634	152017	102256	534502	292064	220111	99362.9	175828	333146	209934	230941	178375	189916
10.57_424.2465m/z	424.247	10.5674	neg	LysoPE(0:0/14:0)	HMDB0011470	Lipids and lipid-like molecules	Glycerophospholipids	Glycerophosphoethanolamines				47.5	48.8	M-H	C19H40NO7P	-1.01085	1480.89	1541.72	1447.53	1797.46	1574.62	1634.66	1796.01	1876.05	2036.8	5006.04	1268.9	659.68	272.935	411.858	942.69	640.832	325.984	1651.48	933.382	1897.85	1068.35	1743.72	2573.01	1582.34	1725.81	3054.7	84.7145	835.497	2375.58	1323.2	2102.04	2630.66
11.23_324.2286n	325.236	11.2257	pos	avocadenyne acetate	LMFA05000714	Lipids and lipid-like molecules	Fatty Acyls	Fatty alcohols				47.5	48.8	M+H, M+Na, M+H-H2O	C19H32O4	-4.61312	30097.2	29994.7	31741.5	33994.5	31500.5	30634.5	31523.1	20713.7	22969	34603	16963.3	33116.4	26517.7	45620	27079.4	36232.9	58429.9	18904.8	32819.1	30932.2	44573.7	24898.3	16012.9	15511.1	11693.3	18091.6	27729.3	17327.6	16780.2	9909.61	10067.6	13517.5
3.89_239.9964m/z	239.996	3.89165	neg	Indole-3-carboxilic acid-O-sulphate	HMDB0060002	Organoheterocyclic compounds	Indoles and derivatives	Indolecarboxylic acids and derivatives				47.5	48.4	M-H	C9H7NO5S	-3.25402	1142.59	1122.33	1127.77	1224.84	1159.38	1157.78	1191.13	5012.49	5489.02	10073.4	5465.87	3387.99	803.369	934.408	285.357	345.661	287.053	914.669	63.3822	92.8985	482.06	625.236	380.512	111.582	87.7591	385.517	380.76	146.183	293.099	284.363	119.023	242.811
6.21_389.0907m/z	389.091	6.21305	neg	4-Methoxybenzenepropanol 1-(2-sulfoglucoside)	HMDB0034757	Lipids and lipid-like molecules	Fatty Acyls	Fatty acyl glycosides				47.5	45.7	M-H2O-H	C16H24O10S	-1.08974	9077.06	8821.15	9064.22	8938.99	9105.68	8826.68	8757.39	9887.09	9203.76	31880.5	37542.8	27571.9	2524.06	3265.04	1973.66	4240.21	2639.79	7407.09	8264.9	6441.02	8358.96	7907.12	10659	7931	9955.64	5436.99	3443.5	6872.51	5090.42	6009.83	4340.45	5651.26
0.76_213.0740m/z	213.074	0.761583	pos	D-Arginine	HMDB0003416	Organic acids and derivatives	Carboxylic acids and derivatives	Amino acids, peptides, and analogues		**	C00792	47.4	47.5	M+K	C6H14N4O2	-4.83594	63473.4	63814.9	64735.7	55196	64884.3	61999.7	67818.2	45961.9	46904.9	74822.3	23237.9	15884.8	58445.9	55704.1	41614.2	24242.8	67293.7	69920.2	66916.2	41685.7	38192	88351.4	74705.5	43987.2	54104.2	41367.1	58869.1	30383.9	49132.5	55343.7	40965.8	67110.5
6.51_589.3027m/z	589.303	6.50663	neg	D-Urobilinogen	HMDB0004158	Organoheterocyclic compounds	Tetrapyrroles and derivatives	Bilirubins		**	C05791	47.4	46.9	M-H	C33H42N4O6	-0.766187	4318.87	3926.49	4111.67	4167.54	3978.08	3863.22	4237.33	1.53558e-06	1.53558e-06	1.53558e-06	1.53558e-06	1.53558e-06	3577.31	5684.88	1916.14	4005.92	1707.67	6030.91	1.53558e-06	49.3423	71.9787	53.1408	9128.93	341.9	86.8008	1.53558e-06	1.53558e-06	269.389	1.53558e-06	56.1972	1.53558e-06	1.53558e-06
8.96_372.2648n	373.272	8.9591	pos	(20S,22E)-3beta-Hydroxychola-5,22-dien-24-oic Acid	LMST04010320	Unclassified	Unclassified	Unclassified				47.4	46.3	M+H-H2O, M+H	C24H36O3	-4.31946	18237.1	15866.3	16322.5	16376.8	18043.3	18163.7	17318.4	1.53558e-06	1.53558e-06	1.53558e-06	1.53558e-06	19.4528	2123.26	1.53558e-06	3047.82	72.4389	1.53558e-06	1734.09	326.377	1.53558e-06	2704.53	3132.16	18470.1	2568.03	5447.25	34904.9	184943	13203.2	47124.5	74664.1	60460.6	80864.4
1.91_336.0721m/z	336.072	1.90733	neg	3-Indole carboxylic acid glucuronide	HMDB0013189	Lipids and lipid-like molecules	Fatty Acyls	Fatty acyl thioesters				47.3	43.6	M-H	C15H15NO8	-1.30104	2508.34	2784.38	2424.27	2529.73	2570.19	2658.05	2703.71	13028.6	11904.4	18795.7	11329.3	9116.42	924.803	2242.25	727.531	318.484	667.116	2019.54	190.935	364.921	1098.89	1290.64	839.669	226.342	19.7541	1275.77	433.492	133.614	575.417	120.816	274.064	393.435
10.50_234.1246n	235.132	10.503	pos	Dehydrooreadone	HMDB0036046	Organoheterocyclic compounds	Naphthofurans	Unclassified				47.3	46.5	M+H, M+Na	C14H18O3	-4.42915	16959.4	17115	16635.4	17039.8	15524.6	15931.9	15853.6	20772.9	20900.4	17979.3	19394.5	22985	9917.21	20398.1	20544.6	17752.8	18190	17231.7	16469.8	17869.1	16684.8	16578.3	14266.4	16279.4	14730.9	15162	19111.2	17669.2	19181.5	18066.2	18040.6	18763.1
11.38_502.2930m/z	502.293	11.3761	neg	LysoPE(0:0/20:3(5Z,8Z,11Z))	HMDB0011485	Lipids and lipid-like molecules	Glycerophospholipids	Glycerophosphoethanolamines				47.3	47.9	M-H	C25H46NO7P	-1.85152	9212.81	9627.62	9364.38	8788.86	9657.19	10376.2	9947.74	5636.34	3986.04	13604.3	6608.49	3661.8	3391.56	4328.32	5198.66	10418.8	6915.63	10244.7	5163.19	5322.79	18614.4	19750.2	7353.07	9246.66	10391.9	10808.6	378.626	1134.3	4694.06	5429.49	4937.01	6172.08
12.06_149.0227m/z	149.023	12.0633	pos	Phthalic acid	HMDB0002107	Benzenoids	Benzene and substituted derivatives	Benzoic acids and derivatives		**	C01606	47.3	46.9	M+H-H2O	C8H6O4	-3.50291	55099.1	61190.9	57826.5	55968.1	58982.9	58194.1	57282.7	61866.4	66369.5	57850.8	60976.6	79033.7	57827.9	63471.2	66739.3	59155	62221.9	59511	52337.5	61881.8	67471.6	64628.4	48021	53137.8	51201.9	59812.2	68033.3	61699.2	60288.6	60950.5	82157.5	71417.2
2.15_298.1133m/z	298.113	2.15223	pos	6-(2-carboxy-2-methylethoxy)-3,4,5-trihydroxyoxane-2-carboxylic acid	HMDB0126115	Organic oxygen compounds	Organooxygen compounds	Carbohydrates and carbohydrate conjugates				47.3	39.2	M+NH4	C10H16O9	0.113951	121531	120902	114630	111927	114143	113742	113010	105065	107532	178719	103900	89105.5	97966.6	145120	112963	127573	130907	125505	152898	158075	99018.3	86028.4	112945	107407	85278.3	91529.2	69570.4	89172.8	80759.6	81307.8	79036.5	63147.4
2.84_272.1593m/z	272.159	2.84333	pos	L-Pyridosine	HMDB0029443	Organic acids and derivatives	Carboxylic acids and derivatives	Amino acids, peptides, and analogues				47.3	46.5	M+NH4	C12H18N2O4	-4.67995	17292.2	22153.9	21000.1	20844.1	20171.5	21082.1	22520.5	44373.1	49977.6	107750	111733	97934.5	13097.6	13145.6	11136.2	14853.6	12156.2	7354.49	8143.31	9095.91	7676.56	9050.45	9849.62	7398.23	6488.75	5938.26	3571.35	4528.89	6714.63	9189.54	6791.54	7272.34
4.25_279.0842m/z	279.084	4.25448	neg	L-beta-aspartyl-L-threonine	HMDB0011169	Organic acids and derivatives	Peptidomimetics	Hybrid peptides				47.3	42.1	M+FA-H	C8H14N2O6	3.53611	376.639	432.131	369.619	441.79	401.657	365.058	401.181	838.394	503.701	3592.08	2990.65	2423.78	359.503	392.809	52.7526	370.475	112.998	75.3413	101.102	17.1356	161.736	83.2835	55.017	103.985	325.872	1.53558e-06	1.53558e-06	1.53558e-06	1.53558e-06	1.53558e-06	1.53558e-06	1.53558e-06
5.32_275.1133m/z	275.113	5.32105	neg	Ethyl (S)-3-hydroxybutyrate glucoside	HMDB0031693	Lipids and lipid-like molecules	Fatty Acyls	Fatty acyl glycosides				47.3	41.9	M-H2O-H	C12H22O8	-1.2049	1140	1048.69	1057.31	1187.76	987.083	1120.34	1142.19	101.534	181.286	539.505	666.378	477.159	66.3898	32.2911	34.0924	31.5802	27.589	68.4215	388.06	526.975	293.255	367.27	455.564	1213.92	989.959	455.074	222.67	86.3966	100.334	90.6187	127.392	106.683
6.42_333.1430m/z	333.143	6.42282	pos	Citpressine II	HMDB0029324	Organoheterocyclic compounds	Quinolines and derivatives	Benzoquinolines				47.3	45.2	M+NH4	C17H17NO5	-4.73982	76922.7	76191.4	78055.8	78503.1	83525.8	80968.8	79411.4	41929.6	31428	21243.5	6234.7	3747.06	153700	149717	194669	72445.3	105737	17958.7	57045.2	44892.1	24173.4	22108.2	26737.9	57571.7	109141	72165.8	42559.7	83751.8	99049.5	74822.8	159443	152245
0.82_186.0520n	204.086	0.817283	pos	Erinapyrone C	HMDB0041026	Organoheterocyclic compounds	Pyrans	Pyranones and derivatives				47.2	49	M+H-H2O, M+NH4	C8H10O5	-4.5075	61575.9	57898.4	57766.5	61984.7	50326.2	58596.8	54241.2	204805	196979	215130	202561	153419	50716.2	36892.1	54245.1	45594.7	33503.9	39558.3	35013.8	38839	27055.2	30666.8	38214.8	33441.2	31527.2	30280.4	23492.8	36300.2	41777.5	31403.8	30970.7	28022.5
1.72_203.1382m/z	203.138	1.72032	pos	Alanyl-Leucine	HMDB0028691	Organic acids and derivatives	Carboxylic acids and derivatives	Amino acids, peptides, and analogues		***		47.2	43.3	M+H	C9H18N2O3	-3.84197	14752.5	14146.4	14568.4	14350.8	14034.9	14820.8	14193.5	15499.2	13884.3	12441.5	4688.72	3819.92	9967.24	6618.15	14985.8	32033.6	21912	26423.1	25473.6	15474.2	9471.94	2095.27	40148.3	31170.8	13206.6	3747.69	29765	7875.61	4775.1	10424.1	7418.47	3487.1
10.08_302.3040m/z	302.304	10.0828	pos	Enigmol	53958	Lipids and lipid-like molecules	Sphingolipids	Sphingoid bases				47.2	45.2	M+H	C18H39NO2	-4.44378	26662.5	25954	24617.8	25682.9	26101.2	27295.7	26707.5	11087.4	8340.27	13266.9	11241.2	12705.5	11857.4	7936.67	7457.32	10409.4	8789.92	7692.42	7249.21	9567.8	10427.4	8936.74	41939.8	50771.5	60653.6	25977.9	32211.4	14230.2	18253.4	16255.9	12976.2	17270.1
10.69_474.2620m/z	474.262	10.6887	neg	LysoPE(0:0/18:3(6Z,9Z,12Z))	HMDB0011478	Lipids and lipid-like molecules	Glycerophospholipids	Glycerophosphoethanolamines				47.2	43.2	M-H	C23H42NO7P	-1.31956	10349.1	11074	10165.4	10137.2	10513.1	9452.36	9597.92	195.902	440.893	1065.43	412.086	483.483	743.395	3026.46	4522.21	6864.48	5362.11	18351.3	6033.01	7705.72	20447.5	20593.8	18718.8	10274.3	15796.5	16111	868.008	2551.92	11826.8	11031.6	13053.1	14055.6
10.70_286.3092m/z	286.309	10.698	pos	Spisulosine	53932	Lipids and lipid-like molecules	Sphingolipids	Sphingoid bases				47.2	45.5	M+H	C18H39NO	-4.3839	6417.33	5889.4	5178.33	5041.47	5188.88	5315.62	5285	9405.24	8404.38	10265.8	28333.1	10427.8	12158.4	19125.6	9473	13822.6	11080.8	9841.26	21873	13105	15287	7309.9	10208.7	12463.9	7525.18	21482.7	14080.5	5721.24	16190.3	6087.02	14666.1	13679.7
10.71_424.3402m/z	424.34	10.7143	pos	2-Hydroxy-3-methoxyestrone	HMDB0011195	Lipids and lipid-like molecules	Steroids and steroid derivatives	Estrane steroids				47.2	46.5	M+H-H2O	C25H47NO5	-4.28248	78283.9	73253.9	70814.2	64829.4	72307.8	73368.7	71555.5	4550.11	2870.35	9510.4	3474.75	1831.44	76653.1	19744.9	26514.5	39954.5	27699.4	106706	64201.1	62767.6	110815	52726.1	88339.8	73947	103480	101825	75322.3	136192	88438.6	108746	93807.1	137836
11.98_251.1630m/z	251.163	11.98	pos	Bisacurone epoxide	HMDB0038503	Lipids and lipid-like molecules	Prenol lipids	Sesquiterpenoids				47.2	45.5	M+H-H2O	C15H24O4	-4.20151	11627	11777.4	11339.2	12060.4	11027.4	11101.1	10821.6	13288.9	13655.3	12062.3	13770.8	15930.7	12130.8	12940.1	12622.5	12467.9	13583.5	11783.3	10572.4	12850.8	12351.7	11953.6	9786.38	10722.4	9863.85	11464.9	13816.8	12858.6	13114.4	12153.3	12252.5	13670
2.25_235.0815m/z	235.081	2.2523	neg	6-(2-Hydroxyethoxy)-6-oxohexanoic acid	HMDB0061681	Lipids and lipid-like molecules	Fatty Acyls	Fatty acids and conjugates				47.2	42.8	M+FA-H	C8H14O5	-4.53521	3670.55	3558.42	3631.6	3704.54	3708.23	3567.88	3707.06	3627.01	3578.39	14556.5	9099.92	6632.59	12014.9	6151.36	4200.8	3337.63	3113.87	590.153	791.656	2015.69	867.511	1340.27	1015.84	603.027	767.809	1279	526.423	419.305	515.819	122.631	548.081	473.248
2.48_267.0729m/z	267.073	2.47608	neg	(3,4,5,6-tetrahydroxyoxan-2-yl)methyl acetate	HMDB0125202	Organic oxygen compounds	Organooxygen compounds	Carbohydrates and carbohydrate conjugates				47.2	42.4	M+FA-H	C8H14O7	3.40907	597.195	601.444	650.442	630.72	533.628	559.372	560.392	589.446	531.812	2568.08	1589.65	1105.41	94.0665	7341.5	899.167	348.542	272.051	261.666	997.886	570.515	136.901	26.234	210.475	251.359	279.604	98.5439	221.758	233.684	166.519	239.545	210.588	154.632
5.37_144.0438m/z	144.044	5.36747	pos	3-Formyl-6-hydroxyindole	HMDB0031172	Organoheterocyclic compounds	Indoles and derivatives	Hydroxyindoles				47.2	50	M+H-H2O	C9H7NO2	-3.4787	1969.47	1870.05	1886.14	1733.5	1868.5	1524.51	1673.36	1047.38	880.504	2755.66	1823.57	1535.41	44.9408	1223.91	37.2688	607.307	231.198	506.131	1405.31	934.457	1682.82	711.267	1654.05	2461.54	2177.18	2874.3	1012.62	1241.17	5987.52	3518.48	9681.06	4123.73
5.68_256.1184m/z	256.118	5.67898	neg	Isoproterenol	HMDB0015197	Benzenoids	Phenols	Benzenediols		**	C07056	47.2	42.3	M+FA-H	C11H17NO3	-2.93382	1675.03	1369.96	1488.27	1476.31	1403.3	1461.79	1439.89	220.578	181.687	330.072	389.599	309.356	1039.33	776.567	365.695	1017.54	909.956	934.707	1653.57	1363.64	778.491	1578.44	1052.05	2561.09	1687.39	1219.8	1522.35	3219.51	740.355	1123.62	1393.58	812.117
6.06_235.0604m/z	235.06	6.0577	neg	7-Hydroxy-2,5-dimethyl-4H-1-benzopyran-4-one	HMDB0040326	Organoheterocyclic compounds	Benzopyrans	1-benzopyrans				47.2	44.5	M+FA-H	C11H10O3	-4.37134	305.863	281.605	313.11	264.249	311.115	333.593	281.173	134.43	181.447	130.525	133.805	95.4777	126.755	156.173	169.539	167.997	102.237	150.463	143.869	143.655	121.542	141.609	116.42	147.906	489.631	133.586	3735.37	1188.12	157.164	405.609	159.22	136.459
6.20_265.1171m/z	265.117	6.2009	pos	Phenylacetylglutamine	HMDB0006344	Organic acids and derivatives	Carboxylic acids and derivatives	Amino acids, peptides, and analogues		**	C04148	47.2	49.9	M+H	C13H16N2O4	-4.30631	6042.21	4871.15	5261.91	5265.95	5695.17	5387.86	5810.17	170.692	1.53558e-06	1929.3	441.726	254.11	597.646	833.036	577.303	756.085	1414.25	9222.26	2966.05	3757.36	6852.33	11157.3	5006.08	8529.44	6891.78	4703.34	13142.1	2468.18	9285.04	5280.36	3673.67	4383.6
7.11_462.2962n	445.293	7.1057	pos	3-dehydroecdysone	LMST01010172	Lipids and lipid-like molecules	Sterol Lipids	Sterols			C02513	47.2	50	M+H-H2O, M+H	C27H42O6	-4.16455	1099.03	1234.22	1935.93	1514.68	1484.02	1378.25	1739.13	2659.87	2472.03	46142.3	4919.97	2625.05	487.552	1261.03	741.765	4654.78	3486.27	1.53558e-06	1.53558e-06	1.53558e-06	1.53558e-06	1.53558e-06	1.53558e-06	1.53558e-06	1.53558e-06	1.53558e-06	1.53558e-06	1.53558e-06	1.53558e-06	1.53558e-06	1.53558e-06	172.77
8.06_351.1808m/z	351.181	8.06023	neg	5'-Carboxy-gamma-chromanol	HMDB0012799	Organoheterocyclic compounds	Benzopyrans	1-benzopyrans				47.2	43	M+FA-H	C18H26O4	-1.7999	2973.14	3330.99	3062	3129.15	3140.14	2845.13	3083.51	3927.33	3437.98	15975.6	38122.9	24707.4	50.3512	150.246	1.53558e-06	1415.78	1063.32	372.977	2184.61	882.956	743.006	300.329	1320.54	1350.66	1162.96	836.918	176.73	98.3143	199.88	81.6365	293.956	257.313
0.83_205.1174m/z	205.117	0.831183	pos	N-(3-carboxypropanoyl)-N-hydroxyputrescine	LMFA08020188	Lipids and lipid-like molecules	Fatty Acyls	Fatty amides				47.1	46.7	M+H	C8H16N2O4	-4.45569	43890.1	47228.7	46087.1	46774.2	47330.1	49226.9	49258.4	38880	51391	52963.4	56103.8	72680.4	39991.3	39809.7	29012.6	21060.5	88016.8	56400.2	34284.3	42780.7	33434	35943.3	60201.9	51409.9	48590.2	61192.3	82295.6	107502	105705	109334	88801.7	200442
1.20_133.0603m/z	133.06	1.19883	pos	N-Carbamoylsarcosine	62900	Organic acids and derivatives	Carboxylic acids and derivatives	Amino acids, peptides, and analogues		**	C01043	47.1	43.3	M+H	C4H8N2O3	-3.46276	18471	17062.4	16655.4	16939.3	19242.6	17539	17161.1	15689.7	13928.4	35529.5	4196.29	4192	44776.4	92064	205074	6948.08	12310	4665.78	7048.3	8716.63	3080.59	3332.45	3653.3	2892.38	4406.49	2440.04	6177.58	8093.91	7032.16	5532.37	2183.22	7059.74
1.86_166.0716m/z	166.072	1.85777	pos	6-O-Methylguanine	64619	Unclassified	Unclassified	Unclassified				47.1	47.4	M+H	C6H7N5O	-4.15885	9282.68	9025.16	8614.57	8626.29	9381.22	9002.42	9021.31	14078.5	14403.3	33739.6	32743.8	27098.7	6561.85	9861.01	8411.95	8158.18	7712.64	5590.35	6426.64	7352.83	5503.89	4551.79	5999.03	5900.67	4831.52	5246.14	3244.41	3914.02	4825.32	5169.22	4219.56	4597.77
10.83_450.2614m/z	450.261	10.8284	neg	LysoPE(0:0/16:1(9Z))	HMDB0011474	Lipids and lipid-like molecules	Glycerophospholipids	Glycerophosphoethanolamines				47.1	44.3	M-H	C21H42NO7P	-2.7286	15027.5	13703.5	14832.5	15467.1	14266.8	14362.3	13898.6	12633.6	12235.2	36286.3	13618.9	7975.71	1914.65	6629.69	7254.9	4652.03	7474.47	19124	14688.3	23564.7	12234	20391.5	39085.5	7749.56	19242.6	14188	3913.8	11190	22248.8	13649.9	23279.1	20867.2
14.02_619.4570m/z	619.457	14.0215	neg	Bullatetrocin	HMDB0030445	Lipids and lipid-like molecules	Fatty Acyls	Fatty alcohols				47.1	46.1	M-H2O-H	C37H66O8	-1.39217	1853.19	1778.24	2108.3	1875.89	2474.32	1453.75	1422.08	1.53558e-06	1.53558e-06	1.53558e-06	1.53558e-06	1.53558e-06	3984.17	792.841	2505.49	1162.53	1362.83	1174.77	2198.73	2182.95	2951.96	3861.14	1904.56	2018.26	1791.33	4831.73	3031.62	4201.3	1900.01	1585.02	733.863	1413.95
14.51_284.2935m/z	284.294	14.5091	pos	Octadecanamide	HMDB0034146	Organic acids and derivatives	Carboximidic acids and derivatives	Carboximidic acids			C13846	47.1	44.1	M+H	C18H37NO	-4.45533	47463.5	37805.8	37233.3	37320.3	35092.6	31636.4	36033.4	53879.4	42240.1	35859	50690.3	44790	63212.6	42657.3	33769.6	52626.4	41599.7	31641.9	45738.7	53835.4	56221.3	42870.7	41640.5	41944	21728.2	45567.2	50702.9	48548.4	29948.1	31377.6	38743.4	31163.5
2.14_367.1484m/z	367.148	2.1367	pos	R-138727	HMDB0014258	Benzenoids	Benzene and substituted derivatives	Halobenzenes				47.1	44.8	M+NH4	C18H20FNO3S	-0.521958	391626	381722	364961	361313	362181	361438	362468	607666	584082	1.87694e+06	2.15763e+06	1.87255e+06	407626	393406	241566	349012	259716	121154	116998	129043	114537	133847	146630	120715	122671	111781	83782.8	102420	112628	102935	116555	106800
2.32_126.0428n	127.05	2.32233	pos	Thymine	290	Organoheterocyclic compounds	Diazines	Pyrimidines and pyrimidine derivatives		**	C00178	47.1	47.2	M+H-H2O, M+H	C5H6N2O2	-0.832989	50300.3	45596.3	42292.5	44790.9	43311.9	43602.6	43332.2	89881.3	90087.4	128290	56727	50129.5	37825.1	50095.6	22221.3	24902.5	19088.9	45692.2	28544.6	54955.4	38917.3	19736.7	47718.7	42145	55353.1	56283	26521.6	75913.4	52069.5	47460.4	55600.3	40795.7
5.18_273.0910m/z	273.091	5.18335	neg	N-gamma-Glutamyl-S-propylcysteine	HMDB0039096	Organic acids and derivatives	Carboxylic acids and derivatives	Amino acids, peptides, and analogues				47.1	43.3	M-H2O-H	C11H20N2O5S	-1.49243	5563.78	5612.91	5513.6	5448.36	5556.92	5164.19	5511.53	6021.84	5329.86	8736.81	7939.12	5819.06	7921.24	5193.75	4971.63	6009.41	6398.98	5599.23	7149.95	5569.61	4949.49	6300.65	5045.53	5042.89	5639.58	4613.37	984.087	3140.27	3279.39	2498.42	3539.83	3434.16
5.36_263.0684m/z	263.068	5.35518	neg	(S)-3-[(Cyanophenylmethyl)amino]-3-oxopropanoic acid	HMDB0034911	Benzenoids	Benzene and substituted derivatives	Unclassified				47.1	44.7	M+FA-H	C11H10N2O3	4.82697	614.482	641.354	597.823	484.001	613.056	675.27	656.679	1.53558e-06	1.53558e-06	1.53558e-06	1.53558e-06	1.53558e-06	1.53558e-06	1.53558e-06	1.53558e-06	1.53558e-06	1.53558e-06	542.142	191.405	433.098	1.53558e-06	1.53558e-06	79.4347	1.53558e-06	52.4252	1.53558e-06	1.53558e-06	20348.7	492.707	1238.5	191.785	71.7711
6.61_333.1430m/z	333.143	6.61062	pos	meta-O-Dealkylated flecainide	HMDB0060831	Benzenoids	Benzene and substituted derivatives	Benzoic acids and derivatives				47.1	40.7	M+H	C15H19F3N2O3	2.86063	92090.4	89836.2	88176.4	87247.6	91217.8	88488.8	85904.4	44596.5	35834.3	26659.1	4972.17	3053.29	183761	163662	216240	76863.7	126381	17847.9	59318.5	48735.9	21733.9	23485.3	26144.1	56203.4	112847	72487.5	46368.3	93649.1	99198.1	79644.4	151350	146631
7.45_307.2134n	325.247	7.44698	pos	Dihydrocapsaicin	HMDB0038457	Benzenoids	Phenols	Methoxyphenols			C16952	47.1	44.1	M+H, M+NH4	C18H29NO3	-4.29405	57969.5	56639.5	54817.9	55985.3	55677.4	57076	56139.7	54820.5	58103	61601.8	87321.7	69794.7	51044.8	88971.5	69153.1	62434.6	58843.1	58605	68943.6	41340	55705.2	44751.9	54267.8	49783.6	39259	47234.7	78814.6	82062.9	69800.8	73581.5	55593.7	53243.7
2.91_258.0072m/z	258.007	2.90763	neg	DOPA sulfate	HMDB0002028	Organic acids and derivatives	Carboxylic acids and derivatives	Amino acids, peptides, and analogues				47	44.7	M-H2O-H	C9H11NO7S	-2.13735	4212.81	4037.42	4128.81	4078.56	4121.36	4166.47	4005.26	3301.45	2978.85	11477.7	7913.35	5837.04	104.419	443.689	98.9966	210.095	160.138	1086.35	1.53558e-06	1.53558e-06	12632.6	1072.8	3291.51	7450.77	4672.96	3576.37	2720.75	1229.71	8391.17	11763.8	25547.6	4077.25
5.30_336.0721m/z	336.072	5.30372	neg	3,4,5-trihydroxy-6-(1H-indole-3-carbonyloxy)oxane-2-carboxylic acid	HMDB0134938	Organic oxygen compounds	Organooxygen compounds	Carbohydrates and carbohydrate conjugates				47	40.6	M-H	C15H15NO8	-1.28536	3482.41	3426.33	3278.54	3484.75	3305.03	3367.3	3320.33	5072	4554.84	11926.4	5708	4154.57	934.805	5402.2	5586.72	3613.5	6270.74	2738.07	2347.57	2911.85	4046.99	995.676	879.211	1729.33	2923.53	4405.35	637.696	594.971	2929.81	528.991	2675.54	788.277
8.14_372.2649n	373.272	8.14235	pos	3alpha-Hydroxy-5beta-chola-7,9(11)-dien-24-oic Acid	LMST04010330	Unclassified	Unclassified	Unclassified				47	45	M+H-H2O, M+H	C24H36O3	-4.03663	8221.96	8278.4	7208.67	8350.67	8064.06	8291.89	8843.93	163.251	87.2562	3349.13	162.577	1.53558e-06	817.302	236.391	775.795	1.53558e-06	87.2783	17504.1	1102.54	1455.32	48987.7	69870.4	17140.8	6091.68	12274.2	14344.4	756.776	1760.05	2485.17	6333.25	5291.54	2983.4
8.92_211.1320m/z	211.132	8.92487	pos	Dihydro-3-(1-octenyl)-2,5-furandione	92627	Organic acids and derivatives	Carboxylic acids and derivatives	Dicarboxylic acids and derivatives				47	47	M+H	C12H18O3	-4.28547	4332.37	3898.59	3419.4	3471.06	3683.79	3402.46	3651.52	3093.4	3075.13	2562.79	2615.37	3337.66	3033.45	2949.14	2670.97	2405.25	2299.6	2663.93	2654.37	2609.29	2649.95	2164.93	2831.55	3143.52	2330.86	4807.28	2845.05	2596.33	15580.4	2657.1	2585.73	25699.9
14.44_265.2514m/z	265.251	14.4405	pos	9S,10R-Epoxy-6Z-octadecene	98275	Lipids and lipid-like molecules	Fatty Acyls	Oxygenated hydrocarbons				46.9	45.9	M+H	C18H32O	-4.51355	1875.29	1476.66	1571.96	1768.49	1974.47	1415.86	1236.53	140.645	151.851	107.924	182.157	228.621	3084.58	1023.58	1794.95	1658.89	1132.81	1902.81	2810.01	4780.51	1212.21	663.538	1470.09	4681.78	3555.17	1924.74	1234.35	2776.97	1866.04	3309.8	3477.2	2010.52
4.30_204.1125m/z	204.112	4.2974	pos	Aminoantipyrine	24054	Unclassified	Unclassified	Unclassified				46.9	43.9	M+H	C11H13N3O	-3.20752	22469.1	23563.2	21002.9	23266.6	22836.3	23216.9	20884.9	1.13019	0.367463	5.79424	7.01751	2.97451	105.801	225.103	1.55307	1.77749	47.7596	0.0435528	2.1852	1.34667	1.6281	2.39284	0.716751	278515	259932	1151.89	274.122	105.233	3.41032	94.6801	193.917	2.70019
5.74_174.1118m/z	174.112	5.7407	pos	Hexanoylglycine	5669	Organic acids and derivatives	Carboxylic acids and derivatives	Amino acids, peptides, and analogues				46.9	40.6	M+H	C8H15NO3	-3.94032	3402.35	3541.91	3169.35	2921.61	3143.96	2959.61	3027.63	3336.25	3011.02	4817.57	2301.78	2453.58	5888.81	11412.4	4900.89	3501.59	2981.14	2377.98	3961.26	2228.07	2105.99	1981.14	2856.17	2356.91	1667.22	1742.63	4185.19	3776.79	2581.29	2277.85	1992.85	2068.4
6.52_244.9847m/z	244.985	6.52385	neg	Octafluorocyclobutane	HMDB0031292	Organohalogen compounds	Organofluorides	Unclassified				46.9	41.2	M+FA-H	C4F8	-3.51297	17291.5	17505.7	17865.2	17405.7	17855.5	17463.3	17442.5	18490.2	19544.4	18003.9	19122.1	20191.2	18395	19564.6	19807.4	18566.2	18984.7	17398.1	17380.3	18601.8	18588	18922.7	16570.2	17391.8	16497.6	17024	20461.2	17258.1	17761.3	17757.1	18485.3	17551
4.85_197.1277m/z	197.128	4.84978	pos	Valyl-Proline	HMDB0029135	Organic acids and derivatives	Carboxylic acids and derivatives	Amino acids, peptides, and analogues				46.8	41.2	M+H-H2O	C10H18N2O3	-3.61274	13847.8	13103	12920.9	12527.4	12790.5	12540.7	13199	9501.33	9416.54	10847	10859.2	8610.19	13685.2	24743.6	25301.9	13305.5	17034	17384.8	16139.1	19612.9	8586.3	18095.2	7290.46	6722.07	10012.6	5400.23	5222.27	4195.51	4763.59	4898.22	5902.58	4708.78
5.52_388.2312m/z	388.231	5.52008	pos	(3S,7E,9S)-9-Hydroxy-4,7-megastigmadien-3-one 9-glucoside	HMDB0036822	Lipids and lipid-like molecules	Fatty Acyls	Fatty acyl glycosides				46.8	46.2	M+NH4	C19H30O7	-4.86732	6889.15	7501.93	6740.27	6409.74	6734.85	7191.31	6710.91	421.14	340.207	1475.04	1900.03	1816.31	5447.33	2165.77	3198.84	2545.09	2468.9	11738.2	5238.41	2800.32	2677.54	4863.99	3722.06	2468.16	3111.85	13049	3203.45	10542.9	4300.27	9496.64	2724.25	2475.99
7.14_176.0699m/z	176.07	7.13975	pos	m-Methylhippuric acid	HMDB0013245	Organic acids and derivatives	Carboxylic acids and derivatives	Amino acids, peptides, and analogues				46.8	42.5	M+H-H2O	C10H11NO3	-3.75334	4150.17	4280.82	4184.41	4317.77	4416.69	4310.2	4263.41	776.41	481.682	771.598	737.195	811.078	1150.9	949.565	961.46	731.12	735.756	4654.56	2333.67	2968.4	8536.59	1966.96	3451.52	3705.44	6021.2	17536.7	1227.03	3143.43	10303.3	4746.9	10961.6	7960.22
7.87_239.1282m/z	239.128	7.87108	neg	Hexylresorcinol	HMDB0032567	Benzenoids	Phenols	Benzenediols				46.8	42.2	M+FA-H	C12H18O2	-3.5474	596.752	678.674	650.275	649.107	648.958	703.149	633.115	67.3529	108.926	113.562	153.199	154.282	367.829	197.505	301.074	277.095	519.244	248.155	1044.64	744.941	306.036	289.621	273.36	1078.97	851.247	586.654	1261.96	701.327	362.304	396.076	384.525	510.199
9.08_510.2524m/z	510.252	9.07872	neg	N-[(3a,5b,7b)-7-hydroxy-24-oxo-3-(sulfooxy)cholan-24-yl]-Glycine	HMDB0002409	Lipids and lipid-like molecules	Steroids and steroid derivatives	Bile acids, alcohols and derivatives				46.8	47.9	M-H2O-H	C26H43NO8S	-1.29332	3594.53	3597.47	3665.16	3421.35	3553.35	3945.24	3965.27	8446.68	7363.05	26301.9	9914.98	6467.68	2187.87	3717.97	481.722	7386.9	9374.25	155.062	69.4943	1.53558e-06	149.624	1.53558e-06	410.346	986.194	1202.05	1658.42	2725.68	26606.8	1.53558e-06	1.53558e-06	93.2092	271.141
1.32_142.0262n	143.033	1.32417	pos	5-Hydroxymaltol	HMDB0032988	Organoheterocyclic compounds	Pyrans	Pyranones and derivatives				46.7	42.4	M+H-H2O, M+H	C6H6O4	-2.57821	20185.2	25143.7	27983.8	26751.1	25960.5	24595.5	26225.7	20945.2	25048.4	46777.6	39850.3	44125.2	26942.9	22647.2	30463.5	26869.2	21972.9	23651.2	22549.1	25644.9	23258.5	22563.3	26135.7	22268.6	23165.2	20282.1	24587.7	24699.7	28863.6	29709.9	25591.9	24256.3
1.39_268.0795n	269.087	1.39498	pos	Allopurinol-1-ribonucleoside	867	Nucleosides, nucleotides, and analogues	Pyrazolo[3,4-d]pyrimidine glycosides	Unclassified				46.7	40.4	M+H, M+Na	C10H12N4O5	-4.56883	382704	361913	349288	353408	349431	341280	348288	450459	309261	378953	333121	257184	326929	230551	270541	656840	419693	413805	562864	337105	199681	135379	728089	395954	284326	123599	240809	462582	279611	308747	238236	254718
11.21_262.2285n	280.262	11.2087	pos	5-(1-hydroxypropan-2-yl)isolongifol-4-ene	LMPR0103500004	Lipids and lipid-like molecules	Prenol lipids	Isoprenoids				46.7	42.5	M+H, M+NH4	C18H30O	-4.25589	35473.2	32100.3	31635.6	33207.5	33840	30699.6	33233.5	54887.3	73243.6	62344.1	59653.4	59505.1	55035.9	49655.4	39974.2	62590.4	28014.9	14740.3	38285.2	36912.4	36886.4	42620.7	34078.8	31938.4	9842	44874.1	61673.1	41815.7	26344.1	24708.9	33076.5	31083.8
11.63_436.2825m/z	436.283	11.6334	neg	PE(P-16:0/0:0)	LMGP02070001	Lipids and lipid-like molecules	Glycerophospholipids	Glycerophosphoethanolamines				46.7	40.5	M-H	C21H44NO6P	-1.82681	28651.8	27186.6	29986.5	32282.5	29223.3	28432.8	28472.7	3645.86	2443.41	4936.76	3315.86	1504.5	9850.44	4585.78	6332.29	9457.42	6636.01	50651.5	35330.3	39256.1	39894.8	35967.9	58723.9	51592.2	43978.9	35258.1	11839.4	36577.9	40284.1	43313.4	31551.6	52241.7
15.87_112.0867m/z	112.087	15.8738	pos	Betazole	85355	Organic nitrogen compounds	Organonitrogen compounds	Amines				46.7	40.2	M+H	C5H9N3	-1.68903	74036.5	89145.3	110372	102264	91652.2	108231	84436.9	97090.6	87791.5	78005.3	116765	121902	96851.4	99869.2	107459	120759	99743.6	102695	100435	123826	116835	119532	82625.8	101206	94825.4	95629	113664	103126	88854.5	93993	96411	125652
4.46_302.0776m/z	302.078	4.45623	pos	3-(4-hydroxy-3-methoxyphenyl)-N-(4-oxobutyl)prop-2-enimidic acid	HMDB0139920	Phenylpropanoids and polyketides	Cinnamic acids and derivatives	Hydroxycinnamic acids and derivatives				46.7	45.6	M+K	C14H17NO4	-4.81469	6770.86	6625.84	6631.76	6778.27	7042.04	6504.2	6430.23	20748	16542.6	33536.3	13985.2	12071	3114.3	32143.6	16487.6	10930	12946.7	1131.13	2780.45	1604.06	110.604	89.539	1509.64	1052.14	598.77	1.53558e-06	1.53558e-06	354.16	3726.3	2907.69	1586.76	1411.43
5.40_133.0790m/z	133.079	5.40152	pos	N,N'-Diethylthiourea	73103	Unclassified	Unclassified	Unclassified				46.7	47.5	M+H	C5H12N2S	-3.23221	40955.5	40548.6	40280.8	39474.2	40846.2	39383.1	40644.4	160119	94265.7	87121.3	73570.2	77568.2	30355.3	27247.7	56083.1	36832.7	26634.7	59911.7	25932.6	17452	38277	39589.7	50243.5	15940.7	25146.9	31785.7	17993.3	29446.5	5153.78	6093.27	5691.2	10055.3
7.00_215.1270m/z	215.127	7.00312	pos	2,2'-(3-methylcyclohexane-1,1-diyl)diacetic acid	96295	Unclassified	Unclassified	Unclassified				46.7	45.4	M+H	C11H18O4	-3.87117	3419.02	3457.87	3635.59	3424.7	3424.25	3259.7	3281.19	1957.69	2018.15	1811.72	1998.8	2085.49	3677.48	2965.02	3609.31	6248.91	4765.3	2732.76	3651.26	3849.6	2711.3	2167.36	2429.21	2691.9	2364.85	4930.75	4098.94	3668.39	3477.89	2087.63	2884.47	3547.14
0.80_114.0660m/z	114.066	0.803383	pos	Creatinine	8	Organic acids and derivatives	Carboxylic acids and derivatives	Amino acids, peptides, and analogues		**	C00791	46.6	39.9	M+H	C4H7N3O	-1.66733	203839	201767	194734	204308	207378	207142	208044	236277	244597	432718	507267	411831	227946	193928	173422	172690	181771	139072	110066	127268	128200	150528	257391	208632	211045	186923	161016	266945	334376	211076	325363	294663
4.23_129.0542m/z	129.054	4.2317	pos	(±)-Furaneol	95077	Organoheterocyclic compounds	Dihydrofurans	Furanones				46.6	41	M+H	C6H8O3	-3.14824	9055.85	8037.99	7181.47	6963.5	6854.51	6912.37	7244.22	10168.4	13739.7	32436.1	9993.4	8725.44	5931.05	11840.1	8553.99	9605.71	6787.18	5050.8	4269.36	4918.48	4707.63	4200.73	4412.82	4330.15	3993.09	3474.97	5134.66	5583.57	4443.09	5258.84	4816.94	4599.94
4.53_668.2880m/z	668.288	4.52873	neg	Leukotriene C5	HMDB0012993	Organic acids and derivatives	Carboxylic acids and derivatives	Amino acids, peptides, and analogues				46.6	45.1	M+FA-H	C30H45N3O9S	3.49732	13154.4	13509.1	13782.3	13278.9	13852.3	14091.3	14354.9	1.53558e-06	1.53558e-06	1.53558e-06	1.53558e-06	1.53558e-06	161543	24268.6	54249.2	118050	69953.2	84.4266	14306.3	4293.22	747.784	1.53558e-06	648.853	49.5087	348.351	785.268	6090.41	1.53558e-06	229.167	1.53558e-06	632.69	1.53558e-06
5.20_156.1013m/z	156.101	5.19985	pos	1-(2-Furanyl)-1-butanone	HMDB0039802	Organic oxygen compounds	Organooxygen compounds	Carbonyl compounds				46.6	41.4	M+NH4	C8H10O2	-4.16603	6655.85	6197.16	5988.29	5866.87	6224.83	5572.74	6215.96	2140.79	2175.36	1704.48	1895.44	2250.62	2182.84	2134.52	1983.7	1974.59	1857.98	26377.6	5719.22	2861.28	11496.1	4829.86	7753.75	32362.6	6775.55	3182.33	2963.17	2271.63	3262.28	2051.31	25018	2545.21
5.59_299.0643m/z	299.064	5.59295	neg	beta-D-3-Ribofuranosyluric acid	HMDB0029920	Organoheterocyclic compounds	Imidazopyrimidines	Purines and purine derivatives		**	C05513	46.6	40.9	M-H	C10H12N4O7	3.35782	1652.4	1528.02	1780.77	1686.52	1592.13	1791.02	1497.96	1640.42	1547.92	3783.26	3830.29	2618.62	963.338	796.675	470.475	429.818	500.254	878.504	135.925	181.385	5306.05	748.932	403.563	1795.33	1193.22	1787.57	214.377	2641.67	868.611	1565.59	638.397	1115.2
5.67_193.0488m/z	193.049	5.67248	pos	2,10-dihydroxy-4,6,8-decatriynoic acid	LMFA01050235	Lipids and lipid-like molecules	Fatty Acyls	Fatty Acids and Conjugates				46.6	40.3	M+H	C10H8O4	-3.65758	6409.13	7067.58	5738.62	6253.46	9364.29	6768.63	6621.43	9629.55	7504.76	8475.69	9430.12	9849.6	7929.95	6484.47	8155.11	6753.2	9118.15	6329.16	7939.07	8219.68	8112.58	8003.48	6176.56	6259.49	5471.76	7750.79	10079.5	6926.95	7893.79	7161.21	7937.05	7701.37
6.99_513.2741n	514.281	6.98605	pos	Sulfoglycolithocholate(2-)	HMDB0062801	Lipids and lipid-like molecules	Steroids and steroid derivatives	Bile acids, alcohols and derivatives				46.6	48.3	M+H, M+Na, M+NH4, M+H-H2O	C26H43NO7S	-3.65948	18205	19430.6	22117	20207.7	22729.6	22632.7	20970.3	1869.46	1502.94	13641.1	115.95	1.53558e-06	4.23393	15.8079	1.53558e-06	138.941	214.043	6685.62	1441.74	2803.03	5216.81	1519.42	122611	12444.1	74223.5	16666.4	22415.3	32417.4	47595.8	89431.9	46585.8	71794.5
12.16_228.2312m/z	228.231	12.1604	pos	Myristamide	LMFA01100064	Lipids and lipid-like molecules	Fatty Acyls	Fatty amides				46.5	40.5	M+H	C14H29NO	-4.47017	80643.9	82475.9	78458.9	78073.8	78094.5	80909.7	79193.8	88350.8	76027.5	80909.2	110363	94130.3	95732	83367.2	70054.7	116597	74042.1	69428.5	86767.3	97022.1	107667	102870	74855.9	80352.7	44432.4	91249.6	102605	96987.8	75288	74996.6	83792	87297.6
12.68_402.2236n	403.231	12.6774	pos	5S-HETE di-endoperoxide	LMFA03000011	Lipids and lipid-like molecules	Fatty Acyls	Eicosanoids				46.5	45.3	M+H, M+Na	C20H34O8	-4.33432	11334.1	9068.24	10331.9	8777.22	7263.35	7953.97	7175.56	19212.3	13830.9	13037.7	18182.3	14595.1	16934.2	19141.7	11900.4	17667.6	15710.4	14786.6	18131.9	18135.9	28119.5	14747.1	13379.2	17751.9	13532.3	20855	22401.5	11182.2	22858.5	29366.2	26682.8	29927.5
7.21_325.1651m/z	325.165	7.2142	neg	6b-Hydroxy-8a-methoxy-7(11)-eremophilen-12,8-olide	HMDB0036979	Lipids and lipid-like molecules	Prenol lipids	Terpene lactones				46.5	38	M+FA-H	C16H24O4	-2.11261	231.979	266.505	243.678	243.391	242.262	256.201	233.857	223.997	194.622	1938.91	5214.76	3679.31	1.53558e-06	1.53558e-06	1.53558e-06	27.9925	1.53558e-06	1.53558e-06	1.53558e-06	1.53558e-06	1.53558e-06	1.53558e-06	1.53558e-06	1.53558e-06	1.53558e-06	1.53558e-06	1.53558e-06	1.53558e-06	1.53558e-06	1.53558e-06	1.53558e-06	1.53558e-06
8.46_296.1862m/z	296.186	8.45763	neg	N-(3-oxododecanoyl) homoserine lactone	LMFA08030001	Lipids and lipid-like molecules	Fatty Acyls	Fatty amides				46.5	39.7	M-H	C16H27NO4	-1.72516	2335.56	2337.89	2357.12	2358.8	2105.44	2316.55	2412.44	2420.53	3642.86	11923.6	2680.49	1960.83	4189.68	2306.22	746.762	3807.47	3732.26	3487.13	1655.3	1976.3	975.799	561.539	471.966	2215.88	767.073	380.949	937.354	2711.75	1026.12	403.085	1199.82	703.97
10.30_316.3196m/z	316.32	10.3002	pos	Nonadecanoic acid	HMDB0000772	Lipids and lipid-like molecules	Fatty Acyls	Fatty acids and conjugates			C16535	46.4	41.9	M+NH4	C19H38O2	-4.6198	64578.8	63249.1	63377.7	64191.3	65411.9	65248.3	68397.7	30780.4	20064.7	18623.1	21113.8	23609.3	20731.2	83411.1	22307.9	25321.1	34183	26384.2	21756.3	23957.4	22511.1	23561.3	22067.4	15884.6	16703.5	20279.4	33967.8	25504.5	18740.9	28480.9	21963.5	34124.5
4.83_192.0647m/z	192.065	4.83322	pos	1H-Indole-4-acetic acid, 2,3-dihydro-2-oxo-	2373	Unclassified	Unclassified	Unclassified				46.4	41	M+H	C10H9NO3	-4.38868	3860.31	4069.41	4091.97	3782.17	4141.47	3877.99	3880.56	6408.06	6106.14	12562.7	16892.5	12566.4	2913.67	2715.63	2905.65	2942.11	3476.29	1154.71	1448	2094.91	2903.41	1466.7	958.302	7788.61	1986.95	1688.8	1760.91	1634.78	1245.33	4893.5	1568.02	1361.51
5.67_480.2209m/z	480.221	5.67248	pos	Retrocalamin	HMDB0038159	Organoheterocyclic compounds	Naphthopyrans	Unclassified				46.4	40.9	M+NH4	C24H30O9	-4.08065	3763.47	4212.48	3360.02	3818.67	4395.33	4534.61	3879.57	13156.2	13050.6	39689.6	43348.9	37428.8	1.53558e-06	1.53558e-06	1.53558e-06	1.53558e-06	1.53558e-06	1.53558e-06	1.53558e-06	1.53558e-06	1.53558e-06	1.53558e-06	1.53558e-06	1.53558e-06	1.53558e-06	1.53558e-06	1.53558e-06	1.53558e-06	1.53558e-06	1.53558e-06	1.53558e-06	1.53558e-06
5.82_229.1073m/z	229.107	5.81652	neg	(1'R)-Nepetalic acid	HMDB0036117	Lipids and lipid-like molecules	Prenol lipids	Monoterpenoids				46.4	41.8	M+FA-H	C10H16O3	-4.63248	1039	950.048	939.04	923.067	951.965	881.181	1016.41	755.475	630.41	1085.19	1144.98	1005.57	523.011	628.553	619.585	689.343	836.366	696.817	815.909	915.714	628.304	624.736	725.3	771.956	743.797	936.587	869.834	3687.37	726.647	1104.16	571.129	690.372
6.13_249.0408m/z	249.041	6.12673	neg	3-(6,7-dimethoxy-2H-1,3-benzodioxol-5-yl)oxirane-2-carboxylic acid	HMDB0128678	Organoheterocyclic compounds	Benzodioxoles	Unclassified				46.4	41.9	M-H2O-H	C12H12O7	1.10309	319.525	318.512	328.528	315.079	318.036	338.966	280.782	12.0531	30.9531	14.2857	1.53558e-06	1.53558e-06	1.53558e-06	17.496	47.3023	1.53558e-06	73.2161	342.625	678.98	1.53558e-06	1.53558e-06	1.53558e-06	836.541	1.53558e-06	1829.07	1.3179	43.3638	274.638	901.23	2153.14	2100.35	1.53558e-06
8.27_239.1282m/z	239.128	8.26747	neg	1-(4-methoxyphenyl)pentan-3-ol	HMDB0132986	Benzenoids	Phenol ethers	Anisoles				46.4	40.1	M+FA-H	C12H18O2	-3.50544	1272.59	1420.74	1348.16	1362.2	1352.52	1259.99	1331.05	245.763	283.919	439.824	409.83	418.148	933.431	432.794	1433.91	766.897	1141.32	581.392	1387.38	1080.81	662.951	526.046	687.133	1520.72	935.101	3553.42	4409.87	2029.96	1062.84	678.025	734.491	1561.81
9.64_304.2833m/z	304.283	9.63823	pos	3-hydroxypalmitic acid methyl ester	LMFA01050427	Lipids and lipid-like molecules	Fatty Acyls	Fatty Acids and Conjugates				46.4	41.5	M+NH4	C17H34O3	-4.73204	13214.9	13255.6	13723.9	12382.8	13990.5	14612.9	15069.9	15425.9	16766.7	15754.2	16184.3	21179.8	13820.1	16367.3	16316.8	14377.6	17200.7	12919.2	13185.8	15476.8	15158.8	15318.3	12816.3	13281.2	11317	14845.1	19319.5	15134	16440.3	14530.3	16145	17779.9
0.76_189.1590m/z	189.159	0.761583	pos	Gabapentin	HMDB0005015	Organic acids and derivatives	Carboxylic acids and derivatives	Amino acids, peptides, and analogues				46.3	39.5	M+NH4	C9H17NO2	-4.16592	104927	104888	107070	113718	108671	108753	108650	173877	157732	232195	420409	433949	80379.3	94550.4	124330	90131.5	71900.9	79768.4	97810.1	121111	69191.5	61652.1	97948.9	64508.8	64080	77926.1	97704.4	79568.3	79146	59334.1	69890.2	78771.1
1.21_152.0327n	153.04	1.21272	pos	Xanthine	82	Organoheterocyclic compounds	Imidazopyrimidines	Purines and purine derivatives		**	C00385	46.3	43.1	M+H, M+NH4, M+Na	C5H4N4O2	-4.74382	93720.5	90990.3	87481.1	92836	93618.3	88974.9	94543.2	161402	174736	352750	193589	181124	84167.9	473725	209726	142742	116374	48282	100225	68606.5	35380.2	19829	53959.1	34594.6	33251.6	23179.8	59968.9	27830.1	23213.9	29965.3	27807.8	27315.9
10.18_311.2224m/z	311.222	10.1847	neg	9(S)-HpODE	36019	Lipids and lipid-like molecules	Fatty Acyls	Lineolic acids and derivatives		**	C14827	46.3	39.3	M-H	C18H32O4	-1.28082	2154.09	2455.38	2210.5	2152.44	2259.89	2148.98	2138.09	949.25	269.361	325.356	341.681	835.721	1726.81	906.657	676.286	1566.5	1440.74	2394.79	3831.22	3321.26	1713.23	1187.76	6330.54	2156.49	2302.05	2827.92	7039.34	3276.95	5203.44	7348.84	5428.9	5875.18
5.79_258.1326m/z	258.133	5.79183	pos	4-hydroxy-5-(4-hydroxy-3-methoxyphenyl)pentanoic acid	HMDB0127748	Benzenoids	Phenols	Methoxyphenols				46.3	41.7	M+NH4	C12H16O5	-4.09203	1898.63	1680.72	1387.6	1525.55	1836.22	1748.2	1495.08	151.995	66.5016	275.029	90.0134	186.951	1206.22	922.723	165.567	527.795	468.058	601.378	1803.11	1651.27	571.733	1007.46	518.139	1388.84	969.296	826.155	1549.11	1201.4	351.155	1014.53	398.62	270.242
5.93_240.1484m/z	240.148	5.92795	pos	Anatalline	64434	Unclassified	Unclassified	Unclassified				46.3	43.9	M+H	C15H17N3	-4.71593	1155.07	925.292	612.618	897.846	845.914	1052.73	946.541	44.0084	39.1839	11.6871	94.6548	15.1796	33.5496	50.0295	0.0453141	272.078	10.3079	16.1299	219.532	243.565	240.381	26220.1	34.283	192.17	654.654	3.85673	41.7745	33.3601	24.1971	2.33612	231.957	1.53558e-06
8.19_232.1897m/z	232.19	8.19362	pos	12-hydroxy-10-dodecenoic acid	LMFA01050168	Lipids and lipid-like molecules	Fatty Acyls	Fatty Acids and Conjugates				46.3	39.8	M+NH4	C12H22O3	-4.6464	9031.43	9487.91	9508.79	10068.6	9564.01	9840.31	10351.1	10864.7	12859.9	10218	11998.1	14337.5	10183.3	10923.8	11203.8	10950.7	12522.5	10455.2	8963.85	11474.2	10981.2	10561.2	8348.94	8739.35	8594.77	10311.3	12776.1	10836.1	10431.7	11301.1	11008.5	11296.7
8.50_414.2986m/z	414.299	8.50008	pos	N,N-(2,2-dihydroxy-ethyl) arachidonoyl amine	LMFA08020028	Lipids and lipid-like molecules	Fatty Acyls	Fatty amides				46.3	38.1	M+Na	C24H41NO3	1.77741	205933	211128	218432	209721	209558	220002	204000	595303	581472	1.12932e+06	187669	136465	115466	124878	46793.3	140851	136057	33587.9	58441.7	18028.9	81038.7	53609.5	399863	31528.9	180479	76014.4	52535.2	90572	413782	162764	318804	579547
0.82_632.2034m/z	632.203	0.8157	neg	6'-Sialyllactose	HMDB0006569	Organic oxygen compounds	Organooxygen compounds	Carbohydrates and carbohydrate conjugates				46.2	42.7	M-H	C23H39NO19	-1.49726	146183	151225	125101	134510	143930	136904	140136	1.53558e-06	1.53558e-06	1.53558e-06	1.53558e-06	1.53558e-06	2.96641e+06	207046	1.04385e+06	907489	463727	1.53558e-06	23712.6	1.53558e-06	4902.61	1.53558e-06	1.53558e-06	1.53558e-06	1.53558e-06	1.53558e-06	1.53558e-06	1.53558e-06	1.53558e-06	1.53558e-06	1.53558e-06	1.53558e-06
10.03_294.1828n	293.175	10.029	neg	Gingerol	HMDB0005783	Benzenoids	Phenols	Methoxyphenols			C10462	46.2	34.9	M-H, 2M-H	C17H26O4	-1.14393	373065	365103	364681	363868	363581	362492	373320	116741	141101	111578	138785	145422	135080	138034	111061	127757	130250	74750.6	98038.6	138708	127600	147281	94473.4	106359	73203	103125	134883	106314	99162.7	99319	112297	97496.2
4.31_230.9960m/z	230.996	4.30628	neg	2-[3-(sulfooxy)phenyl]acetic acid	HMDB0125163	Organic acids and derivatives	Organic sulfuric acids and derivatives	Arylsulfates				46.2	45	M-H	C8H8O6S	-3.91594	375.715	375.223	359.083	356.902	340.263	329.155	267.32	161.978	178.324	660.222	405.921	291.148	4820.92	116.232	677.223	320.101	162.948	10.6556	1.53558e-06	45.2653	188.408	30.037	1.53558e-06	11.8933	1.53558e-06	11.8233	1.53558e-06	147.822	1.53558e-06	1.53558e-06	1.53558e-06	1.53558e-06
7.99_243.1824n	244.19	7.99028	pos	N-Undecanoylglycine	HMDB0013286	Organic acids and derivatives	Carboxylic acids and derivatives	Amino acids, peptides, and analogues				46.2	38.4	M+H, M+Na, M+H-H2O	C13H25NO3	-4.25949	639169	651374	637598	644715	648360	638345	646456	661958	732295	756348	680749	793988	604927	662435	651301	618239	638158	619339	513548	645352	576893	562470	488014	494111	460876	543190	659057	603896	616327	630671	597293	613847
8.75_251.1283m/z	251.128	8.7505	neg	Etrogol	HMDB0039101	Benzenoids	Phenols	Tyrosols and derivatives				46.2	36.8	M+FA-H	C13H18O2	-2.79607	4713.01	4704.27	4912.97	4823.83	4752.56	4744.14	4705.49	2184.55	2121.96	2082.72	3288.61	2529.19	5626.96	1469.84	2765.86	2518.38	4981.15	2541.03	6130.53	4883.07	3925.81	4739.9	5934.77	7504.26	6304.68	9244.96	3362.28	5375.08	3812.1	1505.46	3060.33	4038.21
1.30_185.0911m/z	185.091	1.29595	pos	L-Coprine	HMDB0034266	Organic acids and derivatives	Carboxylic acids and derivatives	Amino acids, peptides, and analogues			C08271	46.1	41.6	M+H-H2O	C8H14N2O4	-4.58176	3209.98	4168.2	4859.65	4554.92	3702.94	4189.82	3837.41	9603.26	10386.4	30207.2	43640.4	39627.6	1224.4	5626.24	4854.03	3785.14	2960.19	1409.47	1214.47	1306.7	1207.17	1869.56	812.099	1289.48	1459.26	1306.3	588.805	1464.76	1209.25	264.601	1511.91	220.511
1.37_152.0560m/z	152.056	1.36705	pos	Guanine	315	Organoheterocyclic compounds	Imidazopyrimidines	Purines and purine derivatives		**	C00242	46.1	52	M+H	C5H5N5O	-4.3413	39626	39158	37534	37915	38811.6	39674.7	38902	44978	32900.3	28665.9	35913.3	26029.4	17208	26002.7	27670.4	78759.3	49699.7	53276.9	84306.4	46705.3	24445.5	16080	100196	56353.7	37515.8	13024.1	24397	22145.3	19719.4	26289.6	20150.6	17574.4
11.56_243.1944m/z	243.194	11.5603	pos	14-hydroxy-12Z-tetradecenoic acid	LMFA01050179	Lipids and lipid-like molecules	Fatty Acyls	Fatty Acids and Conjugates				46.1	44.4	M+H	C14H26O3	-4.38379	3769.73	3454.98	3364.13	3816.13	3640.95	3451.2	4103.7	127.693	1.53558e-06	129.301	78.9297	1.53558e-06	2547.26	1743.66	1902.35	534.733	986.067	4063.62	6547.8	3340.85	1929.72	1089.36	3433.32	3512.69	2442.04	3731.28	929.912	20824.5	7202	12806.2	11047.8	7470.98
4.57_281.0981m/z	281.098	4.57073	pos	Ascorbalamic acid	HMDB0029944	Organic acids and derivatives	Carboxylic acids and derivatives	Amino acids, peptides, and analogues				46.1	34.9	M+NH4	C9H13NO8	0.772546	5173.32	5454.66	4677.71	5157.7	5037.26	5162.93	4812.95	9167.63	8881.12	32235.3	31363.2	26745.9	2796.03	3745.13	3221.08	2915.96	3202.83	1730.01	2319.77	2564.99	1996.95	1752.27	1801.11	1922.72	1625.89	2104.19	1047.56	929.61	1616.93	1339.15	1330.6	1345.39
5.52_329.1236m/z	329.124	5.52467	neg	karalicin	LMFA05000671	Lipids and lipid-like molecules	Fatty Acyls	Fatty alcohols				46.1	37.4	M+FA-H	C14H20O6	-1.96945	6137.23	5888.05	5999.84	6108.1	6146.14	5669.75	5594.24	5292.5	4589.02	4133.47	4049.18	4556.8	4245.96	3835.77	7262.39	4745.03	3954.39	4137.98	2934	5782.7	4685.53	3456.08	3330.24	3001.42	3848.66	5634.83	4336.01	4634.73	3881.22	3142.89	3974.77	4640.54
7.02_475.1968m/z	475.197	7.02415	neg	2-Methoxyestrone 3-glucuronide	LMST05010010	Lipids and lipid-like molecules	Steroids and steroid derivatives	Steroidal glycosides		**	C11132	46.1	39	M-H	C25H32O9	-1.24029	564.544	500.16	653.584	621.22	485.892	633.252	568.021	2065.83	1741.62	9778.18	3968.89	2723.18	1.53558e-06	38.5668	1.53558e-06	41.727	46.1532	1.53558e-06	1.53558e-06	1.53558e-06	1.53558e-06	1.53558e-06	1.53558e-06	1.53558e-06	1.53558e-06	1.53558e-06	1.53558e-06	1.53558e-06	1.53558e-06	1.53558e-06	1.53558e-06	1.53558e-06
8.94_209.1173m/z	209.117	8.94042	neg	Jasmonic acid	LMFA02020001	Lipids and lipid-like molecules	Fatty Acyls	Lineolic acids and derivatives		**	C08491	46.1	38.8	M-H	C12H18O3	-4.88932	390.629	393.211	431.418	370.718	341.37	381.078	403.404	1.53558e-06	1.53558e-06	1.53558e-06	1.53558e-06	1.53558e-06	1.53558e-06	1.53558e-06	1.53558e-06	1.53558e-06	1.53558e-06	1.53558e-06	12.609	14.8656	1.53558e-06	20.0935	13.0582	283.617	1.53558e-06	888.072	300.514	31.5926	3859.57	1.53558e-06	1.53558e-06	7164.7
1.67_262.1638m/z	262.164	1.67423	pos	3-hydroxyisovalerylcarnitine	LMFA07070041	Lipids and lipid-like molecules	Fatty Acyls	Fatty acid esters				46	38.8	M+H	C12H23NO5	-4.25551	48881.8	49314	46638	45019.1	46187.7	45451.9	45116.2	7677.73	6527.09	14609.1	3901.15	3938.06	104407	27007.6	26968.2	22222.6	16696.3	80060.8	66310.8	62015.7	62026.2	49894.6	101051	45903.4	47717.8	49396.5	24334.8	61907	68859.2	48165.2	42552.2	47212.4
10.88_338.2594n	339.267	10.8759	pos	3-(2,4-Cyclopentadien-1-ylidene)-5alpha-androstan-17beta-ol	70417	Unclassified	Unclassified	Unclassified				46	40.1	M+H-H2O, M+H	C24H34O	-4.57965	25288.8	25065.9	24534.2	25973.9	25879.4	27976.1	28782.9	1068.79	986.558	21107.9	1.53558e-06	1.53558e-06	13533.6	3670.45	42655.1	1114.7	1628.46	51954.7	76101.6	20727	50875.6	40323.4	32600	3729.46	26488.2	11576.4	1683.72	129435	22607.9	86615.9	23509	20860.3
7.65_464.3010m/z	464.301	7.64598	neg	N-palmitoyl tyrosine	LMFA08020098	Organic acids and derivatives	Carboxylic acids and derivatives	Amino acids, peptides, and analogues				46	34.9	M+FA-H	C25H41NO4	-1.76054	14824	14396.4	14142.8	13675.4	14885.5	14268.4	13899.4	23122.3	22513.2	111475	17784.4	11073.4	8618.45	5496.09	2262.82	6640.48	12512.8	1914.31	840.804	345.28	5738.38	8322.27	11545.6	4314.91	10366.6	15445.2	37201.3	11234.5	11647.2	9405.51	30796.5	16116.2
1.19_243.0846n	242.077	1.18913	neg	gamma-Glutamyl-beta-cyanoalanine	HMDB0060478	Organic acids and derivatives	Carboxylic acids and derivatives	Amino acids, peptides, and analogues			C05711	45.9	42.6	M-H, M+FA-H	C9H13N3O5	-3.86043	7340.75	8299.18	12064.6	10054.7	8459.09	7613.91	10840.4	9928.81	8732.37	8953.96	10009.1	7098.18	12404.9	7076.39	7460.8	7252.1	3655.96	16623.3	14601.2	14683.1	14826.8	8407.54	17300.5	14602.6	24134.5	16726.5	3268.09	18103.7	10280.2	10265.5	10770.5	12465.8
1.22_233.0292m/z	233.029	1.22097	neg	6-(carboxymethoxy)-3,4,5-trihydroxyoxane-2-carboxylic acid	HMDB0124938	Organic oxygen compounds	Organooxygen compounds	Carbohydrates and carbohydrate conjugates				45.9	38.8	M-H2O-H	C8H12O9	-4.22365	18045.8	17719.4	16921	18521.8	18690.3	19606.6	18736.1	30151.7	14882.4	24204	18151.3	10310.2	28064.6	53592.5	16762.4	24927.5	43538.6	468.8	1982.22	2780.25	778.26	18.6612	225.586	2839.73	4690.27	1380.38	1556.62	7207.01	57100.6	77751.8	79380.2	53086.9
11.29_371.2565m/z	371.257	11.2909	pos	Dinorlithocholic acid	LMST04050010	Lipids and lipid-like molecules	Sterol Lipids	Bile acids and derivatives				45.9	37.7	M+Na	C22H36O3	2.42472	4683.02	4782.18	4779.07	4792.65	3978.54	4775.56	4734.43	437.031	676.372	789.231	158.23	1.53558e-06	3725.58	5505.78	4197.24	3383.27	4467.62	4965.06	3682.13	3277.31	2651.58	2528.39	290.939	1355.18	1442.14	277.655	328.472	2453.54	885.788	371.201	291.615	516.887
4.50_243.0424m/z	243.042	4.50432	pos	7-Ethoxy-4-methyl-2H-1-benzopyran-2-one	HMDB0035095	Phenylpropanoids and polyketides	Coumarins and derivatives	Unclassified				45.9	38.2	M+K	C12H12O3	2.91361	12109	10502	11594	11238.9	11589.1	11938	11401.8	21088.8	20605.6	121376	133946	113150	1154.93	7659.75	1562.96	4969.16	1586.52	1.53558e-06	1.53558e-06	1.53558e-06	1.53558e-06	1.53558e-06	1.53558e-06	1.53558e-06	1.53558e-06	1.53558e-06	1.53558e-06	1.53558e-06	1.53558e-06	1.53558e-06	1.53558e-06	1.53558e-06
5.24_747.3682m/z	747.368	5.23503	neg	Spinochalcone C	LMPK12120014	Lipids and lipid-like molecules	Polyketides	Flavonoids				45.9	41.8	2M-H	C25H26O3	-1.2479	15703.1	14895.5	16587.9	15896.2	15612.9	15510.6	15449.8	11760.2	3139.05	8972.92	2938.12	1.53558e-06	2082.67	8641.29	22204.6	49958.6	25822.1	27989.6	24222.4	11526.3	5350.32	1.53558e-06	44312.3	65305.8	16652.1	358.646	95678.7	1875.29	678.132	18635.5	3647.73	1.53558e-06
5.27_458.1451m/z	458.145	5.26955	neg	(-)-alpha-Narcotine	HMDB0033439	Alkaloids and derivatives	Phthalide isoquinolines	Unclassified			C09592	45.9	35.4	M+FA-H	C22H23NO7	-1.45355	1083.12	1321.75	1171.35	1258.29	1143.43	1181.22	1165.97	1.53558e-06	1.53558e-06	1.53558e-06	1.53558e-06	1.53558e-06	1.53558e-06	1.53558e-06	1.53558e-06	1.53558e-06	1.53558e-06	2.22891	0.88412	4.04285	0.268893	1.53558e-06	0.264686	1.53558e-06	1.23147	0.969151	14686.9	31259.7	1.53558e-06	1.53558e-06	1.53558e-06	0.0193112
5.45_265.0939n	266.101	5.45198	pos	N-Phenylacetylglutamic acid	HMDB0059772	Organic acids and derivatives	Carboxylic acids and derivatives	Amino acids, peptides, and analogues				45.9	38.8	M+H, M+Na	C13H15NO5	-4.23412	6269.1	6362.41	6896.38	5941.46	6282.29	6526.15	6481.33	3344.66	3159.73	14746.8	15439.2	14206.4	6511.45	3850.99	4512.53	2703.69	3518.91	6145.45	3399.49	1066	15828.2	4041.54	3067.6	11788.6	6558.48	11532.4	2100.55	9379.98	6069.94	1178.23	6741.91	5812.61
8.34_407.2797m/z	407.28	8.33665	neg	24-Nor-5beta-chol-22-ene-3alpha,7alpha,12alpha-triol	LMST04060012	Unclassified	Unclassified	Unclassified				45.9	36.9	M+FA-H	C23H38O3	-1.52892	1805.31	2059.4	1837.34	1913.14	1823.55	1899.06	1828.29	741.505	755.946	2868.01	35.8532	39.4242	488.629	476.468	299.587	62.1777	104.714	7319.86	1936.05	578.552	2132.55	3016.8	10820.6	575.412	1756.66	1476.35	1.53558e-06	1418.18	3285.19	279.129	1922.15	4235.14
8.43_298.2000m/z	298.2	8.43292	pos	3b-Hydroxy-6b-methoxy-7(11)-eremophilen-12,8a-olide	HMDB0040755	Lipids and lipid-like molecules	Prenol lipids	Terpene lactones				45.9	39.5	M+NH4	C16H24O4	-4.45496	4418.96	4370.05	4303.37	4875.37	4493.88	4346.39	4539.91	5270.91	8215.9	26979.3	6110.6	4220.32	8027.71	4511.25	1834.62	7273.48	7701.66	7135.98	2583.72	4334.69	1700.37	975.261	802.181	3354.44	1202.46	1017.94	1741.41	5492.25	2227.2	872.435	2395.32	1490.73
9.67_368.2780m/z	368.278	9.67225	pos	11-deoxy-11-methylene-PGD2	LMFA03010103	Lipids and lipid-like molecules	Fatty Acyls	Eicosanoids				45.9	38.9	M+NH4	C21H34O4	-4.40934	17490.7	17203.4	16553.2	16554.9	16159.1	16561.4	16206.8	313.148	240.798	6293.7	458.945	144.118	21456.7	10390	9582.15	14063.7	13715.1	12979.4	20900.4	25012.6	16053.8	13614.5	14447.3	12693.6	17568.7	15826.6	15256	22479.6	11956.8	12300.1	12391	13272.3
9.84_414.2984m/z	414.298	9.84103	pos	N-Docosahexaenoyl GABA	HMDB0062332	Organic acids and derivatives	Carboxylic acids and derivatives	Amino acids, peptides, and analogues				45.9	39.2	M+H	C26H39NO3	-4.52143	115752	111593	112183	110715	111432	119272	121890	415344	444924	735451	268589	171435	72112.9	42334.5	13134.4	78285.9	84557	22349	61634.9	19344.8	43832.1	27713.1	185124	11358.2	96194.9	40512.1	38861.7	94456.6	84094.5	48124.3	64341.6	116011
0.87_203.1382m/z	203.138	0.872917	pos	N-Acetylisoputreanine	HMDB0094713	Organic acids and derivatives	Carboxylic acids and derivatives	Amino acids, peptides, and analogues				45.8	38.7	M+H	C9H18N2O3	-4.1224	169601	176071	173875	156644	165261	155728	166764	278516	290034	822112	750190	732813	100481	191070	112922	153269	112740	79095.9	80154.8	88696.6	82027.3	78079.1	56634.5	85871.7	82737.3	92934.5	60909	47562.8	63984.5	35014.6	59375.6	42703.4
6.59_223.0061m/z	223.006	6.59287	neg	[(2Z)-3-oxo-2-(phenylmethylidene)propoxy]sulfonic acid	HMDB0133624	Phenylpropanoids and polyketides	Cinnamaldehydes	Unclassified				45.8	42.9	M-H2O-H	C10H10O5S	-4.02608	149.278	155.81	139.528	169.355	117.213	113.43	113.62	1488.19	0.358821	37.4228	1.53558e-06	2.162	0.194872	5.94995	0.863252	0.807617	4.07628	100.06	57.8997	3.9198	102.561	0.827635	0.0158098	3.34817	1.80018	2.11289	1.51025	183.923	1.29569	40.3507	1.68124	0.126705
7.09_464.3010m/z	464.301	7.0935	neg	Stearidonyl carnitine	LMFA07070106	Lipids and lipid-like molecules	Fatty Acyls	Fatty acid esters				45.8	34.6	M+FA-H	C25H41NO4	-1.73515	4466.23	4566.88	4320.97	4070.24	4860.32	4286.91	5296.56	5376.5	5377.05	25387	4061.84	3194.28	931.922	1181.39	268.811	1381.95	2143.59	915.898	614.19	41.8185	5413.85	6485.8	4192.92	1700.99	6313.65	7227.6	7225.12	3871.57	5340.2	1950.49	7597.06	7298.26
9.61_391.2122m/z	391.212	9.6142	neg	Pinusolide	HMDB0035130	Lipids and lipid-like molecules	Prenol lipids	Terpene lactones				45.8	33.7	M+FA-H	C21H30O4	-1.05039	8655.84	8448.65	8606.21	8822.52	8850.01	9065.68	9040.22	18872.1	17309.9	96794.2	51545.2	35201.1	3815.68	2624.67	845.241	13098.5	25178.4	217.342	411.973	1.53558e-06	140.775	404.121	731.896	354.213	800.744	417.425	86.6117	1.53558e-06	1.53558e-06	1.53558e-06	79.0285	1.53558e-06
0.77_225.0606m/z	225.061	0.773883	neg	2,3,4,5,6,7-Hexahydroxyheptanoic acid	HMDB0240292	Organic oxygen compounds	Organooxygen compounds	Carbohydrates and carbohydrate conjugates				45.7	37.9	M-H	C7H14O8	-4.58956	298425	327803	318647	270592	324428	256009	294148	659452	564812	785302	455405	347963	545740	584373	558359	392544	320993	202771	175008	135023	96988.4	168929	205302	179579	162205	145308	114772	164425	177851	144033	133102	156450
15.94_115.0499m/z	115.05	15.9448	pos	N-Methylhydantoin	58171	Organoheterocyclic compounds	Azolines	Imidazolines		**	C02565	45.7	36.4	M+H	C4H6N2O2	-2.26411	45015.1	61321.6	60655.2	49400.3	58483.5	62516.7	60016	66316.6	44951.7	51910.5	68519.8	80393	62088.5	61718.6	67012.5	62192.6	78603.9	71315.5	61097	86572.5	75775.2	72291.1	49242.7	56510.6	58369.4	64468.3	64535.6	62794.5	56471.6	74000.2	53841.7	91693.6
4.25_149.0473n	132.044	4.24818	pos	NAPQI	HMDB0060946	Organic nitrogen compounds	Organonitrogen compounds	Imines				45.7	35.2	M+H-H2O, M+H	C8H7NO2	-2.87078	5643.92	5327.29	5240.04	5326.74	5496.48	5412.37	5675.92	1556.27	1888.65	1771.29	1889.96	1926.98	2425.99	1740.16	1802.1	1605.71	1826.25	8679.18	7266.36	2348.44	13709.6	5935.73	7806.02	8800.75	7920.1	18607.2	6906.32	9687.09	7953.8	3707.1	5739.01	9444.89
4.31_187.0626n	205.096	4.31305	pos	Indoleacrylic acid	HMDB0000734	Organoheterocyclic compounds	Indoles and derivatives	Indoles				45.7	34.2	M+H-H2O, M+NH4, M+H	C11H9NO2	-3.92102	3.59815e+06	3.43606e+06	3.34442e+06	3.27865e+06	3.51838e+06	3.44205e+06	3.39809e+06	1.56593e+06	1.61807e+06	3.45503e+06	1.82816e+06	1.53343e+06	2.41674e+06	1.33019e+06	1.52592e+06	1.98233e+06	2.71622e+06	3.53464e+06	3.4285e+06	3.04796e+06	2.67607e+06	2.79187e+06	5.25956e+06	4.84717e+06	4.92845e+06	4.84764e+06	2.97292e+06	5.37238e+06	6.97299e+06	4.46283e+06	5.98064e+06	5.55493e+06
5.54_210.0400m/z	210.04	5.54185	neg	6-Methoxy-2(3H)-benzoxazolone	HMDB0036582	Organoheterocyclic compounds	Benzoxazoles	Benzoxazolones				45.7	37.6	M+FA-H	C8H7NO3	-4.97478	303.92	316.482	436.583	396.052	374.877	343.856	324.082	845.004	747.867	4018.31	642.704	367.072	510.888	693.972	876.852	756.007	581.046	0.389812	50.2486	9.5668	0.654912	1.53558e-06	14.4309	1.53558e-06	0.752474	1.53558e-06	0.482624	0.875671	7.91523	0.0187645	1.53558e-06	1.53558e-06
7.99_180.1507n	198.184	7.99028	pos	(3Z,6Z,9Z)-dodecatrienol	LMFA05000097	Lipids and lipid-like molecules	Fatty Acyls	Fatty alcohols			C08375	45.7	39.4	M+H-H2O, M+NH4, M+H	C12H20O	-3.98259	17379.2	17150.7	17116.6	18089.2	18308.3	17407.4	17063.3	17453.2	19684.8	20836.5	18854.8	22264.9	16776.6	18852.5	19952.4	17176.2	18118	17761.3	14911.3	18005.3	16459	16015.3	14599.5	13967.5	13166.2	15574.9	18408.5	17521	16923.9	18390	16703.5	17666.2
9.81_316.2833m/z	316.283	9.80738	pos	15-oxo-octadecanoic acid	LMFA02000259	Lipids and lipid-like molecules	Fatty Acyls	Octadecanoids				45.7	39	M+NH4	C18H34O3	-4.58661	9967.21	10271.5	9049.64	8361.34	8639.84	8270.24	7380.45	11078.8	12580.1	8915.45	9345.64	12691.2	10217.1	11525.1	9738.72	8112.95	9788.75	10764.7	9179.3	9802.36	8209.06	8873.32	8805.25	8298.32	6780.75	8122.42	10102.1	10843.8	10916	9307.91	9588.64	9936.16
5.46_217.1071m/z	217.107	5.4574	neg	2-Hydroxydecanedioic acid	HMDB0000424	Organic acids and derivatives	Hydroxy acids and derivatives	Medium-chain hydroxy acids and derivatives				45.6	38	M-H	C10H18O5	-4.89273	1361.45	1568.99	1367.86	1494.78	1464.68	1231.31	1371.43	5463.97	4605.71	3240.08	3845.03	2853.4	474.53	541.015	536.057	661.847	581.412	476.077	458.022	907.126	639.728	448.549	569.517	1098.01	892.568	807.84	1494.89	1656.68	708.571	990.944	996.765	879.027
9.01_329.2328m/z	329.233	9.00973	neg	2-oxo-heptadecanoic acid	LMFA01060108	Lipids and lipid-like molecules	Fatty Acyls	Fatty Acids and Conjugates				45.6	36.4	M+FA-H	C17H32O3	-1.89254	4200.8	3840.26	3706.11	3891.1	3957.76	4174.04	4052.14	9293.64	6081.14	435.079	1821.92	2763.14	14540.3	5313.88	4303.56	3032.29	3716.29	5461.3	2154.29	2748.51	5368.92	1383.19	6439.77	4275.66	4860.3	3073.82	3670.39	5133.65	3702.32	6472.95	5555.93	3393.28
10.43_417.2277m/z	417.228	10.4283	neg	9'-Carboxy-gamma-tocotrienol	HMDB0012869	Lipids and lipid-like molecules	Prenol lipids	Monoterpenoids				45.5	33.4	M+FA-H	C23H32O4	-1.47152	1427.32	693.884	1103.16	901.952	1082.34	738.871	1089.62	1.53558e-06	1.53558e-06	246.632	105.736	96.9668	1.53558e-06	1.53558e-06	1.53558e-06	285.332	131.861	1.53558e-06	433.277	365.803	287.624	18664.5	56.7075	1.53558e-06	466.714	57.572	155.068	1.53558e-06	61.8273	1.53558e-06	849.225	1.53558e-06
11.22_452.2778m/z	452.278	11.2204	neg	1-(2-methoxy-6Z-pentadecenyl)-sn-glycero-3-phosphoethanolamine	LMGP02060012	Lipids and lipid-like molecules	Glycerophospholipids	Glycerophosphoethanolamines				45.5	33.3	M-H	C21H44NO7P	-0.981719	9061.14	7701.67	9452.19	9262.2	8382.16	9309.38	8521.77	2715.99	2085.23	5017.2	1770.23	1065.21	1297.39	2314.31	3498.91	3067.32	2570.69	16349.7	9419.23	11807.9	12652.8	12296.9	18295.5	13164.2	13554.6	14051.3	2796.93	6417.89	10317	9640.55	9706.29	13689.2
11.31_505.3514n	506.359	11.3069	pos	PC(P-18:1(9Z)/0:0)	LMGP01070012	Lipids and lipid-like molecules	Glycerophospholipids	Glycerophosphocholines		**	C04230	45.5	36	M+H, M+Na	C26H52NO6P	-3.69118	80262.4	78236.5	66473.2	74431.5	73790.5	65247.8	75726.1	2878.73	2395.89	4544.83	6079.15	3696.82	29594.3	8836.47	22115.9	21740.6	26059.3	97626.3	86682.7	83902.6	119945	86343.8	72734.1	85518.7	94106.1	143571	86552.7	94429.5	100153	166689	99793.5	156538
4.44_243.1230m/z	243.123	4.44252	neg	Phaseolic acid	LMFA01060200	Organic acids and derivatives	Keto acids and derivatives	Medium-chain keto acids and derivatives				45.5	36.4	M-H2O-H	C12H22O6	-3.18558	758.608	486.522	525.441	545.798	412.411	495.717	598.488	1530.59	1500.11	5244.85	5085.48	4005.7	73.1354	284.879	1.53558e-06	62.283	106.699	73.1404	94.1233	39.0098	67.1552	64.599	51.8005	44.4602	1.53558e-06	28.7019	31.4935	35.9268	71.8191	40.8628	38.0176	67.1099
5.24_241.1186m/z	241.119	5.23503	neg	Glutamylisoleucine	HMDB0028822	Organic acids and derivatives	Carboxylic acids and derivatives	Amino acids, peptides, and analogues				45.5	35.1	M-H2O-H	C11H20N2O5	-3.06732	4525.56	4586.42	4270.23	4524.36	4211.89	3991.05	4307.06	6862.03	5930.77	6103.13	11425.6	9259.48	3392.92	3310.67	2814.45	3029.73	2602.62	3493.06	4543.86	3351.45	3752.8	4676.79	2824.9	6829.44	4828.36	3968.41	2014.69	4337.32	2363.54	2301.42	2197.86	1803.44
6.03_379.2099m/z	379.21	6.03027	pos	Isopetasoside	HMDB0029622	Lipids and lipid-like molecules	Prenol lipids	Terpene glycosides				45.5	38.4	M+H-H2O	C21H32O7	-4.12187	5888.03	4835.34	6061.18	5186.02	5523.41	5741.21	6089.33	8520.46	7975	24970.4	4912.08	4187.7	8499.88	9401.87	11640.2	13687.5	16553.9	1080.97	4282.17	3358.07	668.787	2318.85	1703.03	3076.73	2009.2	1940.07	2410.64	4363.42	1116.22	4224.51	1501.2	1860.31
6.37_542.2722n	541.265	6.36857	neg	Cortolone-3-glucuronide	HMDB0010320	Lipids and lipid-like molecules	Steroids and steroid derivatives	Steroidal glycosides				45.5	30.4	M-H2O-H, M-H	C27H42O11	-1.02034	35562.7	36576.4	35821.7	35509.8	35534.1	35436.4	36329.2	540.637	517.564	4790.94	1488.63	744.746	25429.8	84160.1	60018	59204.5	58665.1	11339.1	44319.4	39971	21551.8	14685.3	29745.3	27903.5	20762.1	47872.1	108115	80943.9	24098.6	83060	57241.8	30861.6
1.70_167.0336m/z	167.034	1.7019	neg	3,4-Dihydroxybenzeneacetic acid	HMDB0001336	Benzenoids	Phenols	Benzenediols		***	C01161	45.4	37.5	M-H	C8H8O4	-8.12486	9146.48	9015.63	8862.9	9031.89	8833.57	8802.96	8788.99	3027.32	2697.05	4185.46	2504.52	1921.68	12087.9	7257.65	7571.17	9537.61	7986	10840.2	12294.5	10858.1	5748.14	6720.58	11642.9	13477.8	15459.4	9537.87	4970.41	8872.4	7864.88	5515.75	12413.3	7263.08
10.15_179.1059m/z	179.106	10.1508	pos	2-Ethoxy-5-(1-propenyl)phenol	95265	Benzenoids	Phenol ethers	Unclassified				45.4	37.5	M+H	C11H14O2	-4.17208	18472.8	17683.1	16723.7	16745.2	16575.2	16840.3	17411.9	20104.9	21196	17556.4	20388.7	23717.2	16577.8	20223.6	19964.7	18126.8	18927.8	17333.5	16775.2	17988.9	17886.5	17394.9	14973.7	15230	14762.2	16393.3	21023.7	18523.6	19754.4	18759.5	18802.6	20669.8
4.52_159.1254n	142.122	4.52067	pos	8-aminocaprylic acid	LMFA01100059	Lipids and lipid-like molecules	Fatty Acyls	Fatty Acids and Conjugates				45.4	36.3	M+H-H2O, M+H	C8H17NO2	-3.229	4763.94	4445.81	4098.39	4430	4265.56	3990.58	4355.07	2146.81	2496.29	2478.84	2268.43	2551.57	11880.2	3517.61	3703.1	3297.57	3646.37	3418.44	2260.77	4838.99	3588.73	7095.78	1851.77	3353.07	1704.62	2704.11	2063.39	1996.82	2601.57	2492.02	2268.34	2214.25
6.10_218.2105m/z	218.211	6.09853	pos	Dodecanoic acid	HMDB0000638	Lipids and lipid-like molecules	Fatty Acyls	Fatty acids and conjugates		**	C02679	45.4	34	M+NH4	C12H24O2	-4.54764	11613.3	12393.4	11422.3	11476.8	12027	10799.9	11888.1	7645.1	6068.64	7858.36	13329.2	8307.47	6039.66	6120.16	5511.73	5393.93	5700.96	4731.07	4415.94	4709.96	4855.98	4794.37	11118.4	11207.6	12709	7652.14	12210	6605.6	8363.98	10250.5	5686.95	9335
7.48_347.1587m/z	347.159	7.48092	pos	N-trans-Feruloyloctopamine	HMDB0032805	Phenylpropanoids and polyketides	Cinnamic acids and derivatives	Hydroxycinnamic acids and derivatives				45.4	36.8	M+NH4	C18H19NO5	-4.53344	38959.9	37426.8	36982.7	37544.5	38010	39045.9	40184.5	17178.5	18020	19132.9	2452.14	2169.93	59659.2	70781.9	92920.4	35381.8	50078.2	8776.6	29067.3	23369.8	14727	14262.9	9483.76	28982.5	55344.1	40107.4	26073.3	45141	40999.4	32043	56764.3	62305.7
8.03_448.3063m/z	448.306	8.02563	neg	Chenodeoxyglycocholic acid	HMDB0006898	Lipids and lipid-like molecules	Steroids and steroid derivatives	Bile acids, alcohols and derivatives			C05462	45.4	33.6	M-H	C26H43NO5	-1.15133	15318.6	15272.6	14570.4	14150.8	15382.9	14716.4	15503.9	5892.57	5301.47	22442.4	6337.21	3777.68	3690.49	2365.13	796.307	4632.44	3478.97	1032.83	1295.67	274.932	11543	4467.43	61400.7	7220.17	19605.3	19131.5	4719.94	12341.4	58375.9	13592.4	68067.7	59281.4
8.91_449.3137n	448.306	8.90598	neg	Glycochenodeoxycholic acid	LMST05030008	Lipids and lipid-like molecules	Sterol Lipids	Steroid conjugates			C05462	45.4	33.2	M-H, M+FA-H	C26H43NO5	-1.04869	8701.6	8513.7	8640.61	8771.37	8635.97	8457.37	8778.61	1051.09	1141.13	4564.76	1818.56	722.076	1396.49	235.927	83.8377	985.6	1623.85	1945.81	2352.12	402.176	9814.02	2629.78	52827.1	12871.7	21198.9	18080	3606.41	6411.89	29463.8	5825.56	30828.6	19832.9
9.13_381.2641m/z	381.264	9.13058	neg	Pregnanetriol	HMDB0006070	Lipids and lipid-like molecules	Steroids and steroid derivatives	Pregnane steroids				45.4	31.9	M+FA-H	C21H36O3	-1.65213	9103.12	9431.07	8678.83	8915.32	9284.77	8784.21	8654.21	31502.8	31528.7	31872.3	22377.3	16067.7	14311.4	26871.7	20828.3	14303.3	15582.2	1923.59	647.613	384.215	767.047	2397.86	384.821	370.913	895.762	241.536	1.53558e-06	1.53558e-06	1.53558e-06	31.7366	33.9764	77.4817
10.88_392.2920n	437.29	10.8799	neg	Ursodeoxycholic acid	HMDB0000946	Lipids and lipid-like molecules	Steroids and steroid derivatives	Bile acids, alcohols and derivatives		***	C07880	45.3	33.3	M+FA-H, 2M-H, M-H	C24H40O4	-1.61664	101040	105382	99918.7	103149	99589.6	110747	96369.9	5584.8	5121.92	85183.8	1064.34	546.637	53103.8	11537.7	133107	6281.91	7765.94	200961	313497	74995.4	231829	199885	141552	17986.4	128369	48160.5	9178.17	524017	89559.8	299741	86312.1	70595.5
4.77_339.0939n	362.083	4.76955	pos	5-Hydroxy-6-methoxyindole glucuronide	HMDB0010363	Organic oxygen compounds	Organooxygen compounds	Carbohydrates and carbohydrate conjugates		**	C03033	45.3	36.8	M+NH4, M+Na, M+H	C15H17NO8	-4.5195	17667.9	16929.2	18050.5	17018.6	16802.2	18812.3	16781.3	1.53558e-06	1.53558e-06	1.53558e-06	1.53558e-06	1.53558e-06	1.53558e-06	1.53558e-06	1.53558e-06	1.53558e-06	1.53558e-06	12041.3	1.53558e-06	1.53558e-06	56236.7	2477.18	23806.9	46571.2	41534.1	19209.6	3607.16	2195.13	78447.9	39912.5	178904	20928.5
5.28_347.1586m/z	347.159	5.28447	pos	N-[2-hydroxy-2-(4-hydroxyphenyl)ethyl]-3-(4-hydroxy-3-methoxyphenyl)prop-2-enimidic acid	HMDB0136405	Phenylpropanoids and polyketides	Cinnamic acids and derivatives	Hydroxycinnamic acids and derivatives				45.3	35.6	M+NH4	C18H19NO5	-4.56404	10825	12011.2	12286.3	11548.9	11215.9	11158.9	12040.9	3997.98	4122.54	6605	1019.42	889.152	13173.3	25679	31354.7	14600.4	16016.5	5950.54	14682.3	14169.9	5161.85	5651.57	9905.15	13796	19757.8	13764.6	8341.38	16905.2	18463.3	11792.5	15639.9	17398.2
9.49_327.2172m/z	327.217	9.4931	neg	12S-hydroxy-16-heptadecynoic acid	LMFA01050146	Lipids and lipid-like molecules	Fatty Acyls	Fatty Acids and Conjugates				45.3	32.6	M+FA-H	C17H30O3	-1.78936	2389.42	2434.06	2606.19	2221.14	2536.63	2426.5	2375.17	826.599	268.706	1183.77	381.504	144.646	2213.5	2349.64	708.18	3007.09	1765.3	1535.55	1875.91	1857.15	731.127	499.985	7234.47	3063.14	1598.96	3905.97	1614.29	7337.13	2025.06	4331.38	4102.52	1552.15
1.53_161.0441m/z	161.044	1.53313	neg	D-Fructose	HMDB0000660	Organic oxygen compounds	Organooxygen compounds	Carbohydrates and carbohydrate conjugates		***	C02336	45.2	38.4	M-H2O-H	C6H12O6	-7.90648	47565.4	48697	48010.6	47813.9	48503.2	46404.2	47815.9	44785.8	42686.7	74778.9	42302.8	35523.9	52195.7	35874.1	40904.5	39314.7	34850.2	39660	34295.8	35338.2	30595.5	30691.8	124892	49768.1	43207.3	33683.6	45211.7	60246.9	48705.6	55179.8	67315.8	37482
12.06_212.1425m/z	212.142	12.0633	pos	2,4,6,8-Decatetraenoic acid dehydropiperidide	HMDB0033531	Organoheterocyclic compounds	Pyridines and derivatives	Hydropyridines				45.2	37.1	M+H-H2O	C15H19NO	-4.0249	13217.6	14365.6	13522.4	12742.3	15189.1	15637.4	15906.7	15865.9	17400.8	14888.9	15044	21962.6	14064.6	16374.5	16002.9	15645	17239.3	15140.2	14676.9	15535.4	15432.1	17311.1	12339.6	12216.8	12708.9	13974.8	20648.1	14475.4	14754.8	15017.5	16414.2	18463.8
4.53_272.0230m/z	272.023	4.52873	neg	(2S)-2-amino-3-[4-hydroxy-3-(sulfooxy)phenyl]-2-methylpropanoic acid	HMDB0142153	Organic acids and derivatives	Organic sulfuric acids and derivatives	Arylsulfates				45.2	37.6	M-H2O-H	C10H13NO7S	-1.42058	346.585	370.809	336.766	289.889	355.348	320.23	369.709	1105.62	837.825	3099.61	4443.58	2940.18	1.53558e-06	50.0443	1.53558e-06	172.566	45.9369	1.53558e-06	1.53558e-06	1.53558e-06	1.53558e-06	1.53558e-06	1.53558e-06	1.53558e-06	1.53558e-06	1.53558e-06	1.53558e-06	1.53558e-06	1.53558e-06	1.53558e-06	1.53558e-06	1.53558e-06
7.80_427.1967m/z	427.197	7.80192	neg	12-Oxo-20-trihydroxy-leukotriene B4	LMFA03020050	Lipids and lipid-like molecules	Fatty Acyls	Eicosanoids				45.2	31.1	M+FA-H	C20H30O7	-1.84355	6798.97	7542.73	7056.21	7303.54	6986.16	7142.28	6926.32	4893.11	5154.41	7164.86	8702.25	6300.15	4995.42	3485.39	2734.12	2353.43	6353.39	4305.41	10126.3	4413.25	4247.03	6604.79	4411.71	24578.3	42718	7463.21	771.719	3031.51	2306.07	1313.96	2132.74	2755.96
7.87_347.1586m/z	347.159	7.87373	pos	3-(4-hydroxy-3-methoxyphenyl)-N-[2-(4-hydroxyphenyl)ethyl]oxirane-2-carboximidic acid	HMDB0137042	Benzenoids	Phenols	Methoxyphenols				45.2	35.1	M+NH4	C18H19NO5	-4.58783	41965.3	42364.4	39245	39851.2	40821.2	43322.3	40778.5	16286.7	18725.3	17528.3	3242.12	1955.37	56308.1	74904.7	91584.6	38572.4	52824.3	10358.4	33026.7	26889.7	13660	15367.8	11712.5	30165.1	58808.8	42308.7	26099.7	50258.8	44000.1	33758.4	55630.3	62528.3
8.58_229.1437m/z	229.144	8.57797	neg	(Z)-3-Methyl-3-decenoic acid	HMDB0031062	Lipids and lipid-like molecules	Fatty Acyls	Fatty acids and conjugates				45.2	33.3	M+FA-H	C11H20O2	-4.41441	3128.75	3057.8	3129.69	2959.35	3077.2	2875.34	3099.7	2080.64	1742.12	3719.27	1607.73	1642.96	2917.05	2668.57	4566.36	2936.22	2737.47	2975.9	2959.9	5683.51	1961.26	2206.06	3520.01	4168.25	2341.19	4704.47	2806.27	4283.23	3031.16	2666.19	2501.86	3381.68
9.46_265.1438m/z	265.144	9.4587	neg	4'-Dihydroabscisic acid	HMDB0039516	Lipids and lipid-like molecules	Prenol lipids	Sesquiterpenoids				45.2	34.7	M-H	C15H22O4	-2.75162	1071.86	1079.97	1090.55	1087.74	1050.22	1154.88	1085.48	218.568	242.168	913.579	268.741	267.841	758.69	651.762	3971.31	890.202	798.926	1103.81	1032.94	1686.54	395.543	463.202	1130.39	3714.76	1755.82	1223.6	1533.01	3072.19	976.535	1261.87	1023.58	1044.76
9.54_448.3061m/z	448.306	9.54487	neg	N-palmitoyl phenylalanine	LMFA08020091	Organic acids and derivatives	Carboxylic acids and derivatives	Amino acids, peptides, and analogues				45.2	34.4	M+FA-H	C25H41NO3	-1.83355	1850.79	1818.73	1674.9	1825.82	1902.8	1926.77	2014.06	6048.34	5949.57	13620.5	4316.94	2745.07	592.964	425.988	57.1139	2931.26	2663.99	87.1172	197.395	1.53558e-06	595.434	1.53558e-06	4374.78	222.42	2339.52	1023.74	357.638	1.53558e-06	657.758	121.731	1691.93	613.372
0.48_102.0913m/z	102.091	0.479083	pos	xi-2,3-Dihydro-3-methylfuran	HMDB0037788	Organoheterocyclic compounds	Dihydrofurans	Unclassified				45.1	26.6	M+NH4	C5H8O	-0.6177	338795	337531	308658	295740	311955	302007	311291	434121	431171	326687	364521	432448	412071	422178	369744	318224	356652	359100	330713	367211	320586	324851	323370	305889	259451	298609	362087	363916	352969	328648	317503	361618
0.82_383.0992m/z	383.099	0.8157	neg	alpha-Hydrojuglone 4-O-b-D-glucoside	HMDB0034242	Organic oxygen compounds	Organooxygen compounds	Carbohydrates and carbohydrate conjugates				45.1	39.6	M+FA-H	C16H18O8	2.47436	128144	150636	148680	153175	189906	189675	143280	210475	239001	83438	240298	146726	45950	73514.2	103573	154807	108388	58019.8	36958.6	61269.4	51933.5	46517.6	35846.7	48618.9	40343.3	20896.1	16999.1	33740.1	30988.6	20638.8	30192.9	25792.9
0.89_233.0292m/z	233.029	0.88585	neg	3,4,5-trihydroxy-6-[(2-hydroxyacetyl)oxy]oxane-2-carboxylic acid	HMDB0124939	Organic oxygen compounds	Organooxygen compounds	Carbohydrates and carbohydrate conjugates				45.1	36.8	M-H2O-H	C8H12O9	-4.13389	21923.5	20319.6	22949.3	21957.9	26310	21955.1	19633.8	40845.4	17779.6	35528.9	28956.7	14960	39891.7	71882	20993.9	29293.5	54307.2	1.53558e-06	1967.66	2640.64	1.53558e-06	1.53558e-06	1.53558e-06	5080.73	4237.76	3736.81	924.727	14151.7	63957.3	94455.1	78678.5	50815
15.93_140.0812m/z	140.081	15.9292	pos	Histidinal	HMDB0012234	Organic nitrogen compounds	Organonitrogen compounds	Amines		**	C01929	45.1	38.5	M+H	C6H9N3O	-4.66891	796690	1.11985e+06	1.11701e+06	1.03758e+06	1.07194e+06	1.25673e+06	1.24828e+06	1.11471e+06	913184	988658	1.2078e+06	1.41895e+06	1.05417e+06	1.1366e+06	1.34755e+06	1.10595e+06	1.34537e+06	1.13783e+06	1.0142e+06	1.50873e+06	1.50633e+06	1.69134e+06	917280	965441	985598	1.02596e+06	1.14052e+06	1.10774e+06	907608	1.29982e+06	1.12796e+06	1.32174e+06
7.59_211.0966m/z	211.097	7.59438	neg	3,4-Methyleneazelaic acid	HMDB0059744	Lipids and lipid-like molecules	Fatty Acyls	Fatty acids and conjugates				45.1	34.9	M-H	C11H16O4	-4.69493	2739.69	2871.96	2958.83	3105.25	3406.44	3673.18	3586.22	2794.54	3411.47	3049.24	3701.88	3963.05	3047.56	3225.55	3318.18	3740.33	3701.49	2843.68	2902.03	3260.34	3550.46	3757.55	2745.47	2874.51	2848.67	3245.95	4002.3	2883.85	3049.82	3237.96	3593.43	3507.59
10.08_611.3795m/z	611.379	10.0804	neg	Cholestane-3,7,12,25-tetrol-3-glucuronide	HMDB0010355	Lipids and lipid-like molecules	Steroids and steroid derivatives	Steroidal glycosides		**	C03033	45	34.3	M-H	C33H56O10	-0.982392	7993.28	6427.14	7234.54	7013	6658.91	7152.47	7135.95	1.53558e-06	1.53558e-06	361.454	1.53558e-06	1.53558e-06	2204.44	3159.77	1759.24	2008.58	2440.42	13719.8	5185.28	1904.83	18804.4	13711.3	5898.57	12315	13511.7	23361.7	4824.5	17175.3	5732.63	636.278	4419.01	9457.62
2.10_327.0939m/z	327.094	2.09693	neg	Xylobiose	HMDB0029894	Organic oxygen compounds	Organooxygen compounds	Carbohydrates and carbohydrate conjugates		**	C01630	45	30.2	M+FA-H	C10H18O9	2.05888	10608.2	10116	10341.1	10175.5	10226	10028.1	10362.9	12908.7	11997.2	29076.6	30284.3	21162.8	8714.26	13234.5	10658.8	11040	12286	6442.14	8682.28	8987	6061.11	7386.62	8087.86	6702.17	6810.12	7174.36	3387.21	6437.09	5260.54	5472.47	5865.86	4791.59
5.82_236.0920m/z	236.092	5.81652	neg	Salsoline-1-carboxylate	HMDB0013067	Organoheterocyclic compounds	Tetrahydroisoquinolines	Unclassified				45	31.3	M-H	C12H15NO4	-3.38324	4400.43	4178.16	4338.76	4551.95	4336.24	4313.4	4468.51	1723.02	1886.08	14415.4	2682.22	1703.5	7215.19	2937.66	3238.76	6875.11	3452.2	5257.84	5026.3	3517.71	2053.12	1869.66	13947.8	4644.72	4132.94	1564.73	2121.37	6337	4866.74	3897.59	3071.33	2067.67
5.93_404.2085m/z	404.208	5.92795	pos	Porson	HMDB0030810	Phenylpropanoids and polyketides	Diarylheptanoids	Cyclic diarylheptanoids				45	35.3	M+NH4	C22H26O6	4.41646	10064.6	8763.63	9389.74	9618.75	9753.42	10431.5	9924.89	38134.6	31237.9	77476	118467	95281.5	159.977	208.832	1.53558e-06	332.058	1.53558e-06	1.53558e-06	271.176	192.86	299.167	1.53558e-06	714.977	81.7508	232.153	1.53558e-06	725.88	407.983	89.5295	546.507	118.067	1.53558e-06
6.51_591.3154m/z	591.315	6.5081	pos	I-Urobilin	HMDB0004160	Organoheterocyclic compounds	Tetrapyrroles and derivatives	Bilirubins		**	C05794	45	37.8	M+H	C33H42N4O6	-3.91312	36828.2	30891.2	30632.2	26282.9	29464.7	29501.5	26795	1.53558e-06	1.53558e-06	1.53558e-06	1.53558e-06	1.53558e-06	31563.5	45686.3	17526.1	29221.7	14632.3	46850.2	233.081	311.243	878.843	1.53558e-06	54669.9	1574.47	559.533	161.361	1.53558e-06	2281.38	1.53558e-06	925.317	1.53558e-06	266.886
6.64_229.0611m/z	229.061	6.64462	neg	Hydroxynalidixic acid	HMDB0060826	Organoheterocyclic compounds	Diazanaphthalenes	Naphthyridines				45	34.2	M-H2O-H	C12H12N2O4	-3.27646	410.283	520.853	393.987	436.671	488.319	453.1	498.516	1.53558e-06	1.53558e-06	1.53558e-06	55.8278	1.53558e-06	1.53558e-06	1.53558e-06	1.53558e-06	1.53558e-06	1.53558e-06	283.094	890.568	393.488	406.173	233.582	1048.42	197.934	508.763	2222.59	1726.97	1.53558e-06	570.941	878.926	587.747	562.339
10.02_262.1427m/z	262.143	10.016	pos	5-Hydroxy-2-(5-methyl-1-oxo-4-hexenyl)benzofuran	HMDB0031925	Organoheterocyclic compounds	Benzofurans	Unclassified				44.9	33.1	M+NH4	C15H16O3	-4.52082	36763.5	41597.8	37073.3	38106.5	43254.1	43185.8	38847.7	14975.8	19472.3	15194.2	18130.1	22752.2	15419.2	17325.7	16412.3	16217.1	16012.9	10455.1	11310.5	18051.4	15313.7	17648.7	10473.2	11747.2	9631.2	12550.7	18344.1	14138	15220.4	14049.6	15967.9	13885.5
10.03_378.1528m/z	378.153	10.029	neg	2-(Arabinosylamino)-3-(glucosylamino)propanenitrile	HMDB0039505	Organic oxygen compounds	Organooxygen compounds	Carbohydrates and carbohydrate conjugates				44.9	30.9	M-H	C14H25N3O9	2.57355	10595.1	10644	11074.4	11037	10141.1	10595.4	10614.1	3092.48	4149.68	3321.69	4070.05	4085.25	3836.65	3961.01	2917.39	3796.21	3380.68	1808.71	2860.64	3848.28	3608.19	4035.26	2349.26	3009.89	2001.69	2888.09	3821.61	2992.54	2791.14	3151.05	3311.48	2933.58
12.93_537.3773n	538.385	12.9252	pos	PC(19:0/0:0)[U]	40308	Unclassified	Unclassified	Unclassified				44.9	34.5	M+H, M+Na	C27H56NO7P	-3.97029	53583.5	39127	35795.4	36672	35850.1	36477.3	36550.4	5885.34	2972.59	6412.18	7485.79	5629.35	17528.7	14411.1	20166.8	28186.5	26222.6	70527	28334.5	28825.2	83120.8	108030	34555.8	51475.4	56248.3	57482.6	21586.5	8823.16	23739.5	42014	26362.3	38266.2
5.59_253.0169m/z	253.017	5.59295	neg	[(5-hydroxy-2-methyl-2H-chromen-2-yl)methoxy]sulfonic acid	HMDB0126424	Organoheterocyclic compounds	Benzopyrans	1-benzopyrans				44.9	32.3	M-H2O-H	C11H12O6S	-2.52713	5271.58	5058.66	5290.08	5154.87	5141.94	4985.69	5102.45	16115.6	17916.7	57746.1	19495.7	13470.8	2196.99	3911.83	3524.04	1587.53	3024.77	64.4381	36.6307	51.5647	17.8439	28.1009	195.476	17.0155	16.306	15.7523	29.4363	44.0846	88.0517	74.1088	66.7448	26.5733
7.86_195.1372m/z	195.137	7.85673	pos	(+)-cucurbic acid	LMFA02020013	Lipids and lipid-like molecules	Fatty Acyls	Lineolic acids and derivatives				44.8	36.7	M+H-H2O	C12H20O3	-3.57132	6522.08	5625.9	5687.17	5920.65	5165.77	5213.83	5557.88	5141.26	5190.1	4505.86	5026.52	6038.25	5182.73	5642.67	6188.22	5006.72	5317.93	5576.99	6265.18	6035.45	5420.12	4700.02	6124.57	4342.14	4554.25	7240.83	5212.01	7298.77	6074.74	5400.99	6160.04	6268.19
9.32_495.2958m/z	495.296	9.32077	neg	Pindolol	HMDB0015095	Organoheterocyclic compounds	Indoles and derivatives	Indoles			C07445	44.8	31.4	2M-H	C14H20N2O2	-3.70968	3576.58	3556.33	3127.2	3427.27	3038.22	3029.27	3349.32	1315.73	1458.28	8607.17	1290.01	536.176	397.677	560.089	795.784	648.897	1194.11	4583.42	1169.03	651.288	3178.14	2514.42	15354.9	2801.54	5604.43	1946.68	2112.28	3483.68	2809.89	11622.3	7225.38	2438.46
9.69_370.2491n	371.257	9.68885	pos	Antibiotic SB 202742	HMDB0041206	Benzenoids	Benzene and substituted derivatives	Benzoic acids and derivatives				44.8	34.6	M+H-H2O, M+H	C24H34O3	-4.49769	10142.3	9047.72	8971.6	8862.81	9532.68	10511.4	9380.95	36953.4	42608.4	23150.5	1.53558e-06	1.53558e-06	4517.35	4764.13	49483.6	476.564	964.21	5037.17	2172.58	439.679	4483.33	6288.1	6181.04	908.285	2108.24	6227.95	20729.1	2821.77	5879.67	15188.8	10086.6	9036.35
10.31_281.1754m/z	281.175	10.3068	neg	capsidiol	LMPR0103250002	Lipids and lipid-like molecules	Prenol lipids	Sesquiterpenoids			C09627	44.7	30.7	M+FA-H	C15H24O2	-1.77287	1491.91	1643.72	1781.3	1683.41	1653.68	1544.33	1689.4	293.777	305.343	1823.83	121.287	1.53558e-06	1143.5	1364.05	5159.88	1855.78	2929.52	649.941	1189.45	1014.02	385.085	796.224	1555.51	983.303	1475.89	3440.28	2531.89	5051.84	1372.24	1118.8	974.774	1557.3
10.67_313.2380m/z	313.238	10.6712	neg	12,13-DHOME	HMDB0004705	Lipids and lipid-like molecules	Fatty Acyls	Fatty acids and conjugates		***	C14829	44.7	35.6	M-H	C18H34O4	-1.36275	3413	3106.16	3220.38	2999.32	3038.77	3132.09	3280.75	2190.89	1282.06	735.227	486.841	1223.63	2846.9	1252.31	1393.32	1293.61	1283.93	3092.22	6043.23	5791.48	3990.6	1822.08	5652.06	3283.15	1972.02	2873.44	2235.08	4616.16	5529.87	11719.8	7958.34	6020.93
2.12_489.2284m/z	489.228	2.1213	pos	Epilumaflavanone B	52645	Lipids and lipid-like molecules	Polyketides	Flavonoids				44.7	40.1	M+H	C30H32O6	2.47086	49084.7	48544.2	46514	45535.8	44666.5	45018.7	45477.8	42168.8	5714.97	15927.4	3027.04	1.53558e-06	14491.5	35236.2	134840	139794	71495.3	49813.1	66376.3	26019.4	18635	1.53558e-06	137502	196924	61706.7	577.072	190615	8227	5119.21	79648.8	17321.8	1.53558e-06
2.18_281.0886m/z	281.089	2.18332	neg	Didanosine	HMDB0015037	Nucleosides, nucleotides, and analogues	Purine nucleosides	Purine 2',3'-dideoxyribonucleosides			C06953	44.7	29.5	M+FA-H	C10H12N4O3	-2.32552	4564.73	4335.49	4415.31	4550.64	4471.67	4242.24	4611.04	3852.01	3813.59	10509.5	4808.9	3169.39	3923.57	3426.12	2476.89	6107.27	3932.12	4695.49	7694.89	6418.67	2427.25	3470.33	4727.64	5295.82	5849.53	1826.83	3224.66	4065.61	2482.63	2105.86	3151.17	916.929
5.03_261.0876m/z	261.088	5.03015	neg	L-cis-Cyclo(aspartylphenylalanyl)	HMDB0031360	Organic acids and derivatives	Carboxylic acids and derivatives	Amino acids, peptides, and analogues				44.7	31	M-H	C13H14N2O4	-2.02367	1741.56	1668.76	1698.94	1649.85	1611.9	1748.84	1792.72	2300.56	1991.22	9667.34	11683.3	8404.46	629.355	799.499	538.391	647.932	884.826	928.057	964.45	809.691	1050.26	2067.79	667.863	753.939	737.672	705.51	289.934	522.958	381.871	692.525	847.186	339.239
7.00_178.1219m/z	178.122	7.00312	pos	5,6-undecadien-8,10-diyn-1-ol	LMFA05000709	Lipids and lipid-like molecules	Fatty Acyls	Fatty alcohols				44.7	32.6	M+NH4	C11H12O	-4.6114	2080.99	2034.18	1998.62	2020.87	2181.5	2088.34	2239.66	155.957	279.614	532.03	1.53558e-06	26.4391	13949.8	11215.3	8920.25	4327.4	4388.71	474.254	80.021	887.303	109.834	321.504	38.1988	205.599	44.3731	1.53558e-06	1.53558e-06	1.53558e-06	1.53558e-06	26.6006	67.1253	24.2393
8.87_360.2650n	343.262	8.87378	pos	methyl 9,10-Epoxy-11,13-docosadiynoate	LMFA01070038	Lipids and lipid-like molecules	Fatty Acyls	Fatty Acids and Conjugates				44.7	34	M+H-H2O, M+H	C23H36O3	-4.01859	9138.14	7997.2	7789.57	7763.48	8006.05	8400.68	7669.22	71.5266	101.651	1.53558e-06	1.53558e-06	1.53558e-06	649.367	929.103	585.708	1.53558e-06	349.073	15542.5	10680	1982.84	7977.96	9900.32	22429.5	7981.46	11196.1	21202.5	7268.06	7931.64	27756.4	5486.3	15444.2	39014
1.60_145.0733n	146.081	1.5982	pos	4-acetamidobutanoate	44719	Organic acids and derivatives	Carboxylic acids and derivatives	Amino acids, peptides, and analogues		**	C02946	44.6	43.2	M+H, M+Na	C6H11NO3	-4.22621	99494.5	84759.9	78509.4	73840.6	71574.9	67013	66178.8	136809	125236	158460	121152	117056	133077	141175	147976	67377.5	61041.1	71275.8	61606.7	61634.2	51955.3	53500.9	64777.1	52933.7	52503.5	49358.5	50194.2	80001.1	64580	63020.7	53088.5	48755.3
10.28_466.3277n	484.361	10.2835	pos	2beta,3alpha,7alpha,12alpha-Tetrahydroxy-5beta-cholestan-26-oic acid	LMST04030042	Unclassified	Unclassified	Unclassified				44.6	35.1	M+NH4, M+Na, M+H-H2O	C27H46O6	-3.81719	7107.68	5715.54	7613.75	7706.84	7744.19	7740.41	8321.42	73461	75400.1	68981.3	14715	8324.38	581.695	551.031	2063.52	1907.32	5069.96	154.121	1.53558e-06	1.53558e-06	1.53558e-06	274.325	1.53558e-06	1.53558e-06	1.53558e-06	1.53558e-06	1.53558e-06	1.53558e-06	1.53558e-06	1.53558e-06	886.611	1.53558e-06
11.04_524.3346m/z	524.335	11.0352	neg	LysoPC(P-16:0)	HMDB0010407	Unclassified	Unclassified	Unclassified				44.6	30.1	M+FA-H	C24H50NO6P	-2.37887	9595.87	9065.97	8934.78	9824.86	9620.26	8992.17	9077.56	2784.04	2583.74	2586.65	3766.12	1664.52	3166.68	3082.01	3147.34	3336.1	3182.41	13623.7	17665.2	13545.3	8353.45	10007.9	15548.6	16335.7	17738.6	13705.6	9345.35	17032	15433.3	22495	13308.6	20215.8
5.29_299.0767m/z	299.077	5.28647	neg	Dimethyl fukiic acid	HMDB0029497	Benzenoids	Phenols	Benzenediols				44.6	29.4	M-H	C13H16O8	-1.77328	1843.15	1894.63	1964.09	1994.81	1937.02	1841.84	1901.55	369.357	324.126	1513.33	677.323	488.125	38.2975	401.47	44.1359	50.9166	123.278	328.319	42.4806	17.7401	6115.84	592.488	1805.27	823.758	1136.67	9947.2	410.711	34.8982	4860.14	2031.35	12912.1	4258.51
6.08_297.0974m/z	297.097	6.075	neg	2-Phenylethanol glucuronide	HMDB0010350	Organic oxygen compounds	Organooxygen compounds	Carbohydrates and carbohydrate conjugates		**	C03033	44.6	32.8	M-H	C14H18O7	-1.79743	701.647	768.441	649.392	676.571	722.363	751.351	740.422	907.886	633.241	4456.77	338.994	183.089	568.704	1649.88	322.888	423.063	600.266	668.278	385.64	484.618	366.485	405.723	872.644	532.293	217.622	1190.17	1507.75	196.637	547.423	168.227	254.231	402.444
0.58_171.1372m/z	171.137	0.579633	pos	3-Hydroxycapric acid	6544	Organic acids and derivatives	Hydroxy acids and derivatives	Medium-chain hydroxy acids and derivatives				44.5	32.8	M+H-H2O	C10H20O3	-4.18866	99806.5	101047	105045	102763	98712	95125.1	94236.1	111385	127151	116521	116599	138671	102638	118102	118500	114784	108581	99717.6	96307.2	116125	109571	92361	90875.7	93305.6	91196.5	99971.7	116090	105997	109762	108498	117966	112665
1.18_101.0597m/z	101.06	1.18453	pos	Dihydro-5-methyl-2(3H)-furanone	HMDB0033840	Organoheterocyclic compounds	Lactones	Gamma butyrolactones				44.5	59.6	M+H	C5H8O2	-0.243482	80307.7	86509.1	82560	78778.6	77640.5	76466.7	81112.6	85039	92927.7	87886.7	88879.3	107213	96872.7	89320.1	87225.5	81697.5	81671	83157	81749.6	87791.5	81502.4	78490.6	72842.5	70049.9	68878.7	78052.1	96544.1	149468	84258.2	82130.4	83909.1	82512.1
2.26_211.1068m/z	211.107	2.26135	pos	Hydroxyprolyl-Proline	HMDB0028871	Organic acids and derivatives	Carboxylic acids and derivatives	Amino acids, peptides, and analogues				44.5	29.7	M+H-H2O	C10H16N2O4	-4.20437	107947	106482	98799.8	101631	102448	103652	101576	156453	136749	137160	178122	139099	159466	143719	152659	118058	157420	40910.8	51267.6	48723.2	68810.4	105829	27953.2	37970.3	57909	67365.9	24905.4	53125.3	47588	9231.52	43854.6	33103.3
7.74_314.2311m/z	314.231	7.73732	pos	3-hydroxydecanoyl carnitine	HMDB0061636	Lipids and lipid-like molecules	Fatty Acyls	Fatty acid esters				44.5	31.4	M+H-H2O	C17H33NO5	-4.38291	10846	10867	10260.9	10586.8	10477.9	10846.1	11064.8	1297.65	1495.51	3534.79	409.621	393.439	20050.8	8644.26	6455.47	13233.9	8633.54	5841.9	10037.6	13449.6	10640.4	11461.9	6862.1	7072.4	7449.95	11557.6	11620.3	14548.2	10964.7	11391.2	15326.3	13400.8
8.37_511.2904m/z	511.29	8.37113	neg	(S)-Nerolidol 3-O-[a-L-rhamnopyranosyl-(1->2)-b-D-glucopyranoside]	HMDB0040844	Lipids and lipid-like molecules	Fatty Acyls	Fatty acyl glycosides				44.5	26.7	M-H2O-H	C27H46O10	-1.66337	16234	15210.7	14719.6	15388.6	15277.9	15302.6	14779.8	238.405	400.88	1466.45	358.633	64.6262	741.798	2370.2	2203.31	1519.76	6994.46	24624.8	15802.6	99.0632	98.4972	330.432	159703	216.372	49645.8	326.116	7083.25	1841.76	32161.6	53413.2	76296.6	208.849
1.21_204.1222m/z	204.122	1.21272	pos	Acetyl-D-carnitine	LMFA07070049	Lipids and lipid-like molecules	Fatty Acyls	Fatty esters				44.4	28.2	M+H	C9H17NO4	-4.06475	376339	385174	371542	395006	400205	377662	367486	296579	233238	544967	209603	190726	882779	279552	235516	322914	160347	362806	337474	487489	359319	290922	593643	383850	491423	366563	1.05202e+06	609795	419102	524449	349120	407258
11.45_267.1707m/z	267.171	11.4487	pos	Panaxynol	LMFA05000019	Lipids and lipid-like molecules	Fatty Acyls	Fatty alcohols			C17447	44.4	36.5	M+Na	C17H24O	-4.86651	8274.8	8533.21	9080.59	8637.23	8917.33	8705.9	8622.23	23435.8	27220.8	22793.1	23277.8	27379.2	20277.2	20237.2	21199.1	17794.7	18869.1	12030.2	15516.8	17035.2	18395.6	16557	9754.66	14503.4	14895.8	14980.1	16396.1	13518.9	20204.8	17490.1	11913.5	23631.4
2.07_102.0913m/z	102.091	2.07433	pos	pentanamide	LMFA08010002	Lipids and lipid-like molecules	Fatty Acyls	Fatty amides			C01842	44.4	26.7	M+H	C5H11NO	-0.34921	77270.9	75699.2	67882.3	67405	69517.6	70276.2	71357.2	78079	91087.1	72110.4	80863.3	99103	84023.6	91959.1	82803.2	75749.8	84079.5	78176.4	67443.5	80788.8	78328.4	79546	62531.2	63965.4	59798.6	66496.2	84305.6	93434.9	80357.5	82414	75518.9	80377
4.74_406.2131n	451.211	4.73607	neg	Lincomycin	HMDB0015564	Organic acids and derivatives	Carboxylic acids and derivatives	Amino acids, peptides, and analogues			C06812	44.4	30.8	M-H, M+FA-H	C18H34N2O6S	-1.56072	2650.92	2554.14	2519.81	2830.05	2775.4	2598.78	2754.28	1.53558e-06	1.53558e-06	1.53558e-06	1.53558e-06	1.53558e-06	1.53558e-06	1.53558e-06	1.53558e-06	27.1457	28.7927	1.53558e-06	1.53558e-06	1.53558e-06	1.53558e-06	1.53558e-06	1.53558e-06	28223.8	39848.2	5624.35	85.9942	3549.56	1.53558e-06	1.53558e-06	1.53558e-06	1.53558e-06
5.32_279.1691m/z	279.169	5.31808	pos	Leucyl-Phenylalanine	85839	Organic acids and derivatives	Carboxylic acids and derivatives	Amino acids, peptides, and analogues				44.4	31.4	M+H	C15H22N2O3	-4.42827	7120.83	6819.49	6780.1	6931.31	6627.23	7153.05	7359.13	11839.2	3544.3	2302.93	447.743	282.341	12794.2	2554.85	12637.7	14543.1	10379.7	10166.7	14108.6	5163.73	2684.13	139.947	14236.1	10924.7	12631.1	863.376	12035.9	17180.7	3687.22	5927.4	1890.67	2814.07
6.70_202.1217m/z	202.122	6.69597	pos	Cyclohexyl 2-aminobenzoate	HMDB0037695	Benzenoids	Benzene and substituted derivatives	Benzoic acids and derivatives				44.4	29.1	M+H-H2O	C13H17NO2	-4.07929	4920.19	5005.33	4955.58	4881.98	4875.93	5024.46	5111.09	14176.2	14661	15938	18121.2	14026	8006.42	11952.6	12374.9	10199.9	11352.9	810.059	533.394	921.758	497.844	1023.54	270.856	353.421	354.845	380.324	440.088	369.085	388.747	430.257	309.485	389.795
9.82_309.1703m/z	309.17	9.82208	neg	methyl 8-[2-(2-formyl-vinyl)-3-hydroxy-5-oxo-cyclopentyl]-octanoate	LMFA01050151	Lipids and lipid-like molecules	Fatty Acyls	Fatty Acids and Conjugates				44.4	30.1	M-H	C17H26O5	-1.43931	4925.49	5178.02	5065.6	4752.54	5101.77	5247.52	5431.69	1926.86	1316.42	1755.3	894.931	1316.39	1158.29	1623.69	810.063	1632.49	1273.59	1244.99	1301.21	1066.58	1249.33	1281.64	1449.02	1657.87	968.423	966.303	1777.98	2097.84	1564.47	2286.62	1339.9	1610.27
11.22_291.1598m/z	291.16	11.2204	neg	9-Acetoxyfukinanolide	HMDB0034658	Lipids and lipid-like molecules	Prenol lipids	Terpene lactones				44.3	29.1	M-H	C17H24O4	-1.34075	3460.68	3326.39	3274.29	3461.53	3377.08	3128.91	3248.49	2871.31	3586.08	3044.6	3111.29	3629.56	3066.16	3736.19	3492.4	2803.16	3764.21	3584.31	3190.51	3545.53	3306.78	3311.39	3135.91	3288.62	2949.26	3197.95	3228.92	3429.24	3547.2	3477.86	3049.68	3196.04
13.76_270.2779m/z	270.278	13.7629	pos	9Z-Heptadecenal	LMFA06000228	Lipids and lipid-like molecules	Fatty Acyls	Fatty aldehydes				44.3	32.3	M+NH4	C17H32O	-4.97791	8785.07	7630.33	7636.69	6562.78	6546.54	6099.08	6843.2	13150.8	10134.3	8312.67	9444.25	10102.3	10911.6	9660.19	9268.56	8353.02	9402.66	10105	7619.78	9387.44	9793.49	8431.2	8561.73	7316.42	7408.73	7545.78	12225.5	9043.1	9205.28	8787.98	8277.76	8514.49
2.38_148.0520n	166.086	2.38075	pos	Cinnamic acid	HMDB0000567	Phenylpropanoids and polyketides	Cinnamic acids and derivatives	Cinnamic acids			C10438	44.3	34.6	M+H-H2O, M+NH4	C9H8O2	-3.09353	5.03226e+06	4.95195e+06	4.84909e+06	4.7409e+06	4.85753e+06	4.92585e+06	4.77803e+06	1.66742e+06	1.70571e+06	5.12652e+06	1.66956e+06	1.40551e+06	6.17873e+06	5.52175e+06	6.19691e+06	6.46936e+06	5.84305e+06	4.3503e+06	5.76389e+06	5.63076e+06	3.28453e+06	3.73299e+06	6.74468e+06	3.85958e+06	3.9202e+06	4.72613e+06	8.23693e+06	5.27616e+06	4.97391e+06	4.46233e+06	4.59395e+06	3.96884e+06
3.46_313.0562m/z	313.056	3.4596	neg	Beta-D-Glucopyranuronic acid	HMDB0010314	Organic oxygen compounds	Organooxygen compounds	Carbohydrates and carbohydrate conjugates				44.3	26.3	M-H	C13H14O9	-1.05829	5723.27	6086.79	5760.71	5687.18	5488.64	5410.08	5549.88	4711.56	4841.42	7457.61	6475.47	5108.24	9561.69	9285.97	10411.1	14352.7	21953.6	2819.59	3671.82	4948.03	5229.82	3449.16	1146.49	3843.38	2937.28	3419	511.903	777.038	1282.41	642.097	1291.39	1109.3
5.55_120.0441m/z	120.044	5.55413	pos	1,2-Diacylglycerol-LD-PI-pool	HMDB0062270	Benzenoids	Benzene and substituted derivatives	Unclassified				44.3	27.2	M+H	C7H5NO	-2.11965	3212.44	3156.93	3140.22	3154.77	3013.42	2937.84	2913.75	2217.09	1928.11	6171.58	1177.64	1068.69	4306.56	4195.34	3237.45	2156.58	4065.12	4368.93	2892.34	1814.79	2544.98	1600.4	3232.27	2051.73	2255.28	2471.9	1950.11	1896.34	3057.34	3778.06	2275.34	3074.21
7.20_626.2605m/z	626.26	7.19697	neg	Ergotamine	HMDB0014834	Organoheterocyclic compounds	Benzopyrans	1-benzopyrans			C07544	44.3	37.1	M+FA-H	C33H35N5O5	-2.68759	4247.43	4890.17	4805.96	4910.78	4461.77	4871.93	4875.16	2253.05	1530.25	5243.26	1046.83	497.327	240.526	883.569	300.991	412.864	673.714	8570.05	1789.17	1295.91	3595.35	1187.65	13199.5	4828.3	15634	3182.92	1886.89	19575	4791.19	2660.47	4044.67	6610.46
7.72_262.2365m/z	262.237	7.7203	pos	3-(L-Menthoxy)-2-methylpropane-1,2-diol	HMDB0032417	Lipids and lipid-like molecules	Prenol lipids	Monoterpenoids				44.3	31.3	M+NH4	C14H28O3	-4.59261	8872.05	8587.49	8091.46	8293.85	8163.61	8358.89	7646.41	1312.61	982.562	737.52	1225.26	1237.71	799.467	912.698	838.621	998.832	1158.56	704.322	773.693	1270.66	931.76	830.422	740.733	1036.93	695.542	884.331	843.749	689.03	878.468	540.418	917.147	906.745
8.39_367.1578m/z	367.158	8.38842	neg	Dehydroepiandrosterone sulfate	HMDB0001032	Lipids and lipid-like molecules	Steroids and steroid derivatives	Sulfated steroids		***	C04555	44.3	30	M-H	C19H28O5S	-1.72216	5987.52	5696.54	5571.24	5489.02	5771.66	5735.07	5641.25	812.287	735.68	187.852	735.285	510.318	1.53558e-06	892.147	1036.45	1.53558e-06	1634.02	17635.1	9273.72	1.53558e-06	1.53558e-06	1.53558e-06	27881.1	1.53558e-06	26129.8	1.53558e-06	5506.95	2705.15	19532.6	32486.5	16878.5	1.53558e-06
9.11_207.1016m/z	207.102	9.11328	neg	Allixin	HMDB0040705	Organoheterocyclic compounds	Pyrans	Pyranones and derivatives				44.3	30.2	M-H2O-H	C12H18O4	-4.54716	9343.57	9432.33	9624.35	9212.5	9065.85	9533.39	9727.91	9917.16	10421.2	9904.4	9783.46	10666	10112.1	10399.1	10815.8	10241.2	10036.6	9530.83	9423.01	9780.35	9994.52	10312.7	8767.57	9383.81	8795.49	9171.55	11413	9356.28	10021	9543.4	9791.03	10044.4
9.17_329.2329m/z	329.233	9.16515	neg	Avocadyne	LMFA05000643	Lipids and lipid-like molecules	Fatty Acyls	Fatty alcohols				44.3	28.2	M+FA-H	C17H32O3	-1.72112	4023.31	4123.35	4016.05	4239.66	4200.14	4191.83	4010.06	9399.48	6019.29	332.781	1778.83	1634.98	14836.8	5287.26	5081.05	3077.5	4052.58	5954.62	2423.82	3093.07	6339.37	1279.84	5488.11	4520.89	4893.35	3022.09	3290.4	6181.25	3801.33	6521.58	6444.74	4182.26
0.54_142.0990n	143.106	0.53625	pos	2-Octenoic acid	4146	Lipids and lipid-like molecules	Fatty Acyls	Fatty acids and conjugates				44.2	27.9	M+H-H2O, M+H	C8H14O2	-2.33528	133917	137317	129650	131560	128800	132016	135252	145187	158163	149866	153671	174274	127636	148775	149491	154400	153906	130980	136586	144451	148284	133417	116209	119000	112393	130707	161835	140895	137754	137254	153250	156293
1.21_140.0582n	123.055	1.21272	pos	Pi-Methylimidazoleacetic acid	HMDB0004988	Organoheterocyclic compounds	Azoles	Imidazoles				44.2	31	M+H-H2O, M+NH4	C6H8N2O2	-2.49255	196458	163874	151414	147065	142373	137248	138807	184716	150290	439941	189162	179195	121365	121085	79272.7	119227	99008.5	92095.2	191865	63894	109436	344192	150613	96089.7	76135.7	83983.9	69415.1	102762	219635	100548	66252.7	127930
1.52_324.0719m/z	324.072	1.51663	neg	DHBOA-Glc	HMDB0037261	Organic oxygen compounds	Organooxygen compounds	Carbohydrates and carbohydrate conjugates				44.2	28.3	M-H2O-H	C14H17NO9	-1.82957	5523.76	5021.45	5219.75	5194.86	5503.01	5465.68	5468.73	2920.2	3201.58	6881.81	4879.21	4897.22	3496.38	913.899	1166.78	221.695	333.758	7163.85	2541.86	399.638	10115.2	3769.91	7167.88	6606.29	6119.6	21565.5	2120.28	22982.5	5775.67	2602.92	4163.12	6967.96
13.47_433.2352m/z	433.235	13.4693	neg	PA(0:0/18:2(9Z,12Z))	LMGP10050044	Lipids and lipid-like molecules	Glycerophospholipids	Glycerophosphates		**	C00416	44.2	29.6	M-H	C21H39O7P	-2.04051	20631.1	18543.5	16492.1	17793.3	15327.2	14582.4	13729.3	324.344	348.436	472.285	1469.37	299.425	1892.39	1775.07	4205.18	1395.27	3344.16	34342	24231.8	17758.8	21681.8	39676.4	21166	23453.1	37868.6	31778.3	7198.96	12572.6	24456.5	38586.5	9895.67	21861.1
8.87_221.0810m/z	221.081	8.87148	neg	Piperonyl isobutyrate	HMDB0037130	Organoheterocyclic compounds	Benzodioxoles	Unclassified				44.2	28.4	M-H	C12H14O4	-4.07087	9270.52	9446.37	9242.23	9469.23	9266.29	9219.6	9873.12	11316.9	7277.44	7826.29	11104	9256.42	11007.2	11326.1	9226.75	10399.7	9778.62	8603.97	9278.45	8319.87	8821.29	7941.35	9785.73	10297.9	6610.12	10900.4	10788.4	7655.05	7288.22	6403.47	26441.3	8443.86
1.29_178.0357m/z	178.036	1.292	neg	2-Amino-3,4-dihydroxypentanedioic acid	HMDB0030408	Organic acids and derivatives	Carboxylic acids and derivatives	Amino acids, peptides, and analogues				44.1	24	M-H	C5H9NO6	0.11868	1474.36	1705.28	1353.92	1390.4	1579.06	1451.02	1433.24	1672.39	1710.52	6105.73	11685.7	8374.55	1130.86	271.301	437.211	989.417	703.332	688.419	546.381	477.018	259.214	590.721	471.135	860.329	726.668	386.95	151.216	250.624	437.149	202.353	199.13	177.496
1.42_167.1036m/z	167.104	1.42303	pos	(3R,5Z)-5-Octene-1,3-diol	LMFA05000556	Lipids and lipid-like molecules	Fatty Acyls	Fatty alcohols				44.1	32.5	M+Na	C8H16O2	-4.71245	9866.23	11008.2	11291.3	11294	10206.1	10640.5	10516	37335	39028.2	34951.2	30948.4	28493.3	40131.9	15594.5	20119.7	17871.7	17724.4	2622.27	2834.36	3037.02	3342.19	2736.03	3361.55	2917.28	2929.32	2939.5	4121.76	3210.93	3655.36	3554.07	3374.66	3422.31
4.24_242.0121m/z	242.012	4.23718	neg	2-Methoxyacetaminophen sulfate	HMDB0062550	Organic acids and derivatives	Organic sulfuric acids and derivatives	Arylsulfates				44.1	29	M-H2O-H	C9H11NO6S	-2.83003	3365.16	3490.77	3346.98	3342.59	3356.26	3420.57	3418.81	255.584	242.469	760.258	681.807	455.254	12.3906	1.53558e-06	1.53558e-06	12.7298	1.53558e-06	2103.16	0.0906996	1.53558e-06	11314.6	488.265	4657.9	10489.9	8568.88	7240.32	2273.21	179.139	11601.1	6330.33	22035.1	5996.11
6.99_283.1183m/z	283.118	6.98962	neg	2,2,4,4,-Tetramethyl-6-(1-oxopropyl)-1,3,5-cyclohexanetrione	HMDB0033191	Lipids and lipid-like molecules	Prenol lipids	Monoterpenoids				44.1	25.8	M+FA-H	C13H18O4	-1.70265	1164.14	1175.44	1242.65	1143.28	1109.4	1165.03	1100.19	1.53558e-06	39.6548	0.793204	36.5468	1.53558e-06	292.953	110.071	156.41	299.706	246.858	2319.08	1411.56	902.885	1191.28	1526.89	2971.66	1173.86	1208	1795.64	123.238	1673.79	1835.64	990.857	1025.47	1692.9
7.56_225.1124m/z	225.112	7.55982	neg	3,7-Dimethyl-2E,6E-decadien-1,10-dioic acid	LMFA01170130	Unclassified	Unclassified	Unclassified				44.1	29.2	M-H	C12H18O4	-3.78971	2785.16	2605.99	2657.33	2438.17	2449.77	2506.48	2550.16	685.155	575.868	911.119	1578.7	1068.46	1177.64	541.146	1555.05	2017.34	2034.8	1127.14	2329.38	2307.7	1793.26	1300.79	1993.02	2768.05	1785.41	7435.58	6289.35	5315.66	2395.2	909.037	1868.25	3082.28
9.82_325.2012m/z	325.201	9.82208	neg	12-hydroxy-5,8,10-heptadecatrienoic acid	LMFA01050195	Lipids and lipid-like molecules	Fatty Acyls	Fatty acids and conjugates			C20388	44.1	30.8	M+FA-H	C17H28O3	-3.07517	1447.86	1373.86	1291.36	1359.93	1462.32	1595.87	1415.71	959.111	1141.6	1698.29	692.98	1185.45	2078.79	1167.83	1443.2	1876.82	1505.68	936.226	2526.35	1644.23	904.922	1268.4	2060.32	7121.64	1434.42	1441.41	1634.27	1436.43	1875.02	1681.55	1750.3	1944.15
0.85_144.1013m/z	144.101	0.845083	pos	xi-4-Hydroxy-4-methyl-2-cyclohexen-1-one	HMDB0033629	Organic oxygen compounds	Organooxygen compounds	Carbonyl compounds				44	29.1	M+NH4	C7H10O2	-4.89192	57674.1	60351	54574.3	58925.7	58715.9	61349	54270.7	122690	118574	195803	80759.9	74059.5	63064.8	128857	111954	64076.4	56200.7	31656.9	29219.8	43806.4	27193.8	29704.6	39875.8	36281	33432.9	27167.6	9938.31	18690.1	37239.9	21509.6	35790.7	19157.5
1.38_174.1230m/z	174.123	1.38095	pos	apo-[3-methylcrotonoyl-CoA:carbon-dioxide ligase (ADP-forming)]	HMDB0059607	Organic acids and derivatives	Carboximidic acids and derivatives	Carboximidic acids				44	32.6	M+H	C7H15N3O2	-3.93319	19465.7	20242.6	18756.8	17921	19867	18401.3	18549.8	37792.1	32650.3	201403	135248	122028	2195.55	19982.9	5078.1	8143.78	11315.4	370.307	142.782	54.4902	47.2823	939.438	407.305	405.821	25.9316	71.8142	641.17	29.395	100.459	247.4	311.173	433.8
10.72_239.1645m/z	239.165	10.7236	neg	4-(2,6,6-Trimethyl-1-cyclohexen-1-yl)-2-butanone	HMDB0032913	Lipids and lipid-like molecules	Prenol lipids	Sesquiterpenoids			C03527	44	27	M+FA-H	C13H22O	-3.80422	2712.77	2572.93	2402.22	2506.25	2541.7	2295.43	2422.37	185.619	334.363	742.886	319.085	80.316	1776.98	790.153	874.783	1350.08	1471.44	1979.75	3436.69	3504.47	1779.17	553.259	2900.97	3033.57	3324.36	1985.95	1841.34	5636.6	3111.92	5301.05	4959.9	4119.62
3.63_121.0281m/z	121.028	3.63383	pos	2-Methoxy-1,4-benzoquinone	HMDB0032576	Organic oxygen compounds	Organooxygen compounds	Carbonyl compounds				44	25.2	M+H-H2O	C7H6O3	-2.02526	16496.7	16440.8	16065.2	16420.8	15866	15615.3	16296	9131.8	8794.4	19385.9	16169	14769.2	9682.89	7365.1	3508.35	10624.5	5173.03	7652.33	13508.9	13044.3	28598.1	30592	8800.88	42566.5	20143.6	41423.9	6777.7	7207.3	13842.8	8059.62	11941.1	11397.2
5.41_325.0559m/z	325.056	5.40663	neg	6-[4-(carboxymethyl)-2-hydroxyphenoxy]-3,4,5-trihydroxyoxane-2-carboxylic acid	HMDB0125148	Organic oxygen compounds	Organooxygen compounds	Carbohydrates and carbohydrate conjugates				44	26.5	M-H2O-H	C14H16O10	-1.77393	7641.9	7469.86	7502.68	7135.39	7491.77	7206.21	7575.07	7575.55	8673.98	7406.1	8254.38	8286.52	7981.84	7852.81	8221.01	7937.65	8114.15	7589.85	7830.66	8075.02	7937.21	7851.22	7489.83	7114.97	6860.12	7346.54	8290.19	7503.18	7428.21	7370.44	7019.24	7469.6
5.64_172.1324m/z	172.132	5.63873	pos	5,7-nonadienoic acid	LMFA01030450	Lipids and lipid-like molecules	Fatty Acyls	Fatty Acids and Conjugates				44	27.3	M+NH4	C9H14O2	-4.91569	33307	31897.8	30720.3	30233.1	30811.5	30807.4	30371.1	63123.5	69850	61502.3	57976.4	76901.6	52942.1	69192	56305.8	58054.4	55425.6	47756.6	38035.5	41185.2	49597.4	51031	48759.5	33703.2	30948.6	41592.3	39904.2	40388.9	45041.1	38797.7	34743.4	42988.8
7.02_275.0890m/z	275.089	7.02415	neg	Aspartyl-L-proline	HMDB0002335	Organic acids and derivatives	Carboxylic acids and derivatives	Amino acids, peptides, and analogues				44	30.8	M+FA-H	C9H14N2O5	2.44467	1673.44	1779.52	1736.03	1730.09	1715.73	1692.77	1700.48	164.296	213.558	203.219	258.233	258.678	272.209	226.653	337.728	316.065	237.758	253.699	267.964	249.16	314.686	257.092	176.914	188.185	221.503	229.888	274.748	222.626	12993.6	15228.7	12915.3	7001.48
8.65_241.1438m/z	241.144	8.64687	neg	8E-Hydroxy-4,8-dimethyl-4,9-decadienal	LMFA06000145	Lipids and lipid-like molecules	Fatty Acyls	Fatty aldehydes				44	26.1	M+FA-H	C12H20O2	-3.48481	8496.29	8632.64	8542.88	8568.53	8862.88	8685.63	8671.69	2646.54	2995.91	4135.62	2823.07	2788.22	11274.5	7405.31	8938.82	12819.3	12300.5	6044.56	7588.73	5492.58	8325.35	7642.2	5042.28	8347.51	6217.76	8235.1	7343.27	7179.81	6035.7	6879.21	7155.77	5761.22
9.60_271.2137n	272.221	9.60423	pos	Tridecanoylglycine	HMDB0013317	Organic acids and derivatives	Carboxylic acids and derivatives	Amino acids, peptides, and analogues				44	29.6	M+H, M+Na, M+H-H2O	C15H29NO3	-3.8444	30942.3	30631.2	31046.8	31249.9	30182.8	31637.5	30021.3	30952.5	34472.1	36124	31978.9	36678.9	27790.7	32125.4	30572.7	27424.8	28938.3	31003.3	24697.7	30699	27853.4	26525.6	24036.3	22843.7	20698.1	25321.6	31636.6	26904.1	29360.4	29713.2	28298.2	29247.8
0.20_115.1115m/z	115.112	0.200617	pos	4-Heptanone	7078	Organic oxygen compounds	Organooxygen compounds	Carbonyl compounds				43.9	22.9	M+H	C7H14O	-2.11444	435015	452082	440951	443343	466016	440767	456554	525971	581389	492493	541632	624472	492874	547388	521875	471545	520285	459229	445824	530783	494161	486831	424917	425904	388637	456507	562551	485151	498465	481956	508283	540955
16.00_110.0711m/z	110.071	15.999	pos	Brunfelsamidine	68140	Unclassified	Unclassified	Unclassified				43.9	27.7	M+H	C5H7N3	-1.57078	13094.8	15953.4	13340.5	13511.8	10822.8	14358.3	12438.6	15843.8	15563	15434	22379.9	18603.7	18842.6	19311.1	13766	14277.4	12624	18481.9	14335.9	18253.8	18445	20035.2	15418.2	14025.9	13478.1	12952.7	14086.7	22902.4	10454.5	14435.3	10624	13501.5
4.75_251.0474m/z	251.047	4.75297	pos	(-)-Mycomycin	LMFA01031139	Lipids and lipid-like molecules	Fatty Acyls	Fatty Acids and Conjugates				43.9	28	M+K	C14H12O2	2.52488	8306.97	7741.96	7273.26	6937.69	7149.97	6981.21	7467.32	184.499	141.773	1533.24	1.53558e-06	1.53558e-06	10548.8	1029.36	1865.48	541.621	1789.22	2058	3111.11	301.965	2631.22	3457.75	5432.93	411.699	16948.8	7975.85	18330.2	9270.84	3068.65	2220.09	2606.12	7966.43
5.03_105.0334m/z	105.033	5.03322	pos	Benzoic acid	HMDB0001870	Benzenoids	Benzene and substituted derivatives	Benzoic acids and derivatives		***	C00539	43.9	21.4	M+H-H2O	C7H6O2	-0.375826	10660.5	11174	11236.5	10338.6	10540.7	10973	10799.1	11266.3	9799.03	24201.9	32796.9	28310.3	1640.64	4114.52	1416.14	1303.61	2489.18	11989.9	3656.34	3534.41	11881.2	8676.71	4963.72	7254.85	24262.4	24647.8	19864.3	2131.44	14348.8	3889.35	15891.8	22702.3
6.87_237.0761m/z	237.076	6.86882	neg	3,4-dimethyl-5-carboxyethyl-2-furanacrylic acid	LMFA01150051	Lipids and lipid-like molecules	Fatty Acyls	Fatty Acids and Conjugates				43.9	51	M-H	C12H14O5	-3.11558	1607.75	1762.75	1675.34	1871.76	1754.72	1543.52	1740.97	1477.47	1669.86	4715.34	2634.79	1556.1	424.976	3021.85	1337.45	3416.46	2585.28	550.994	2914.06	2170.78	1100.24	656.044	1518.84	896.317	649.354	2426.51	904.413	680.346	920.036	443.985	740.771	1080.77
7.49_239.0917m/z	239.092	7.49087	neg	3-methyl-5-carboxypropyl-2-furanpropanoic acid	LMFA01150049	Lipids and lipid-like molecules	Fatty Acyls	Fatty Acids and Conjugates				43.9	29.3	M-H	C12H16O5	-3.26939	312.502	347.711	453.659	391.405	373.91	396.379	376.73	1.53558e-06	1.53558e-06	1.53558e-06	1.53558e-06	1.53558e-06	130.647	1.53558e-06	1.53558e-06	511.685	76.0502	382.995	909.929	608.449	759.466	593.801	1028.74	228.553	181.228	609.782	421.637	366.916	588.474	53.4531	851.132	852.694
8.70_240.9948m/z	240.995	8.70363	pos	Thiram	68883	Unclassified	Unclassified	Unclassified				43.9	45.5	M+H	C6H12N2S4	-3.48576	355.127	302.741	268.327	181.487	206.207	155.714	218.904	5635.02	771.829	174.272	161.282	236.538	4122.31	516.058	4028.82	209.939	231.945	8454.3	266.588	193.994	10038.7	102.022	199.629	254.271	120.493	105.923	220.69	6532.66	16813.6	11035.2	2423.19	9409.83
8.75_223.0955m/z	223.096	8.75452	pos	Monoisobutyl phthalic acid	58086	Benzenoids	Benzene and substituted derivatives	Benzoic acids and derivatives				43.9	29.8	M+H	C12H14O4	-4.22276	7365.29	7587.03	7115.14	6722.94	7213.12	7338.09	6691.15	9239.96	6805.85	6291.47	9397.94	8833.01	8592.12	9404.3	7613.69	7965.65	7586.31	7004.78	6161.21	6937.16	7113.89	5617.68	6739.49	7049.89	4751.07	7869.39	7590.47	6616.9	6703.34	5352.84	27297.5	7289.55
8.98_408.2869n	453.285	8.97508	neg	1beta,3alpha,7alpha-Trihydroxy-5beta-cholan-24-oic Acid	LMST04010058	Unclassified	Unclassified	Unclassified				43.9	23.2	M-H, M+FA-H	C24H40O5	-1.57901	17567.7	17697.5	17606.8	17422.7	17778.5	17408.7	17396.5	1.53558e-06	45.8694	1.53558e-06	40.8926	1.53558e-06	2685.42	1.53558e-06	3442.46	304.522	1.53558e-06	1884.56	412.728	180.762	2977.24	2032.64	20737.8	2898.99	6004.34	33624.8	177300	14056.6	45633.6	73454.3	60453.4	72686.9
0.87_147.0891n	130.086	0.872917	pos	2-amino-6-hydroxyhexanoic acid	HMDB0142963	Organic acids and derivatives	Carboxylic acids and derivatives	Amino acids, peptides, and analogues				43.8	27	M+H-H2O, M+H	C6H13NO3	-3.19188	123351	126601	118284	123375	117402	124679	121671	82423	93691.6	105049	92508.9	68488.4	107466	94798.9	95189.6	76542.3	79628.3	176854	135630	98717.9	130091	122430	205498	105077	138846	147797	269316	171868	146862	257088	163837	92653.2
1.48_171.1120m/z	171.112	1.48062	pos	Etiracetam	85076	Organic acids and derivatives	Carboxylic acids and derivatives	Amino acids, peptides, and analogues			C07841	43.8	25.9	M+H	C8H14N2O2	-4.72242	3399.23	2532.97	2829.11	2307.63	2323.73	2227.91	2306.54	1.53558e-06	1.53558e-06	71.0833	61.8646	1.53558e-06	81.2436	1.53558e-06	1.53558e-06	1.53558e-06	1.53558e-06	1.53558e-06	1.53558e-06	1.53558e-06	1.53558e-06	1.53558e-06	52.744	43.7903	83.5535	81.4545	1.53558e-06	273868	1.53558e-06	1.53558e-06	1.53558e-06	1.53558e-06
10.47_212.2363m/z	212.236	10.4697	pos	Xestoaminol C	LMSP01080033	Lipids and lipid-like molecules	Sphingolipids	Sphingoid bases				43.8	29.3	M+H-H2O	C14H31NO	-4.18913	1704.86	1507.58	1688.44	1534.95	1770.47	1824.37	2019	759.451	1.53558e-06	462.731	1.53558e-06	1.53558e-06	46046.3	1.53558e-06	1.53558e-06	218.012	1.53558e-06	1.53558e-06	1.53558e-06	1.53558e-06	1.53558e-06	1.53558e-06	1.53558e-06	100.793	1.53558e-06	1.53558e-06	1.53558e-06	97.2607	646.322	371.433	1.53558e-06	4534.69
16.00_161.0813m/z	161.081	15.999	pos	Phenylethanolaminium	HMDB0062626	Organic nitrogen compounds	Organonitrogen compounds	Amines				43.8	29.7	M+Na	C8H12NO+	1.72447	36128.4	50141.9	47026.6	46088.4	44717.2	54523.9	42665.4	48268.4	38568	46025.2	65889.9	65286.9	50403.2	52110.4	54938.2	52903.7	58666.6	52613.9	47873.4	68849.8	59501.5	59801.1	41327.7	39238.1	44466	46800.8	44404.4	51175.9	45072.2	49663.3	42365.1	61309.7
4.32_406.1249m/z	406.125	4.32355	neg	Pyriminobac-methyl	HMDB0040546	Organic oxygen compounds	Organooxygen compounds	Ethers			C18486	43.8	25.2	M+FA-H	C17H19N3O6	-1.966	4988.86	5493.44	5007.34	5413.94	5320.35	5382.67	4986.33	6660.08	6472.68	10543.1	7850.04	4716.44	5015.61	6493.58	6883.42	5788.84	6731.54	2736.77	4401.09	4037.08	4085.25	5497.45	4404.38	3901.22	5251.99	5097.52	1137.89	3407.33	3083.25	1502.88	3573.25	2129.14
5.37_219.0755m/z	219.076	5.36747	pos	L-Formylkynurenine	HMDB0060485	Organic oxygen compounds	Organooxygen compounds	Carbonyl compounds		**	C02700	43.8	27.7	M+H-H2O	C11H12N2O4	-3.88655	4026.2	4144.55	4214.42	4394.34	3865.49	3963.1	4229.35	1601.53	1571.27	5260.76	3975.01	3054.13	111.634	2212.12	251.957	1024.91	455.416	1314.45	2858.73	1562.96	3001.99	1215.75	3632.21	4643.84	5243.41	5977.94	2245.84	19651.8	12367.4	6947.38	19293.4	7111.43
10.08_370.2936m/z	370.294	10.0828	pos	2-Hydroxymyristoylcarnitine	LMFA07070033	Lipids and lipid-like molecules	Fatty Acyls	Fatty acid esters				43.7	28	M+H-H2O	C21H41NO5	-3.98279	44652.9	39616.4	38616.7	40269.2	38149.3	40561.5	38236.7	2267.3	2791.05	17177.6	2263.03	1681.95	51508.8	35246	24726.4	30872.8	27092.5	34221	55576	71844.7	25019.6	23526	40201.5	42386.1	63399.9	31460.7	45790.3	69861.7	29334.4	26478	24883.1	31936
5.05_370.2188n	388.252	5.04958	pos	Octaethylene glycol	HMDB0094680	Organic oxygen compounds	Organooxygen compounds	Ethers				43.7	28.5	M+H, M+NH4	C16H34O9	-3.99227	12836.2	12436.7	11905.8	11842	11573.3	13038.5	11543	22774.5	24690.9	9834.31	11369.1	12830.9	19647.4	30473	7190.71	29521.7	12386.1	8279.11	7161.62	7044.15	5996.71	9820.18	19060	19260.7	13540.7	13057.4	9536.7	12072.1	13130.9	21930	16171	7881.35
5.34_177.0508m/z	177.051	5.335	pos	(E)-Raphanusanin	HMDB0041083	Organoheterocyclic compounds	Thiolactams	Unclassified				43.7	38.8	M+NH4	C6H9NS2	-4.17525	16509.1	17016.4	17145.9	16549.7	17425.9	16375.6	16806.7	28661.3	24060.5	26531.2	16657.9	18527	26355.8	31932	16426.2	17652.4	21671.9	15292.7	11912.5	13320.1	12540.9	12840.2	14292.6	7446.02	12636.7	10395.8	11877.7	16659.3	14157.1	22259.2	16046.4	18969.4
5.38_361.1378m/z	361.138	5.38452	pos	p-Coumaroyl 3-hydroxytyrosine	HMDB0029296	Organic acids and derivatives	Carboxylic acids and derivatives	Amino acids, peptides, and analogues				43.7	29.3	M+NH4	C18H17NO6	-4.62842	9970.61	10200.4	10490	10509.2	11063.8	10761.6	10490.2	19522.8	7774.79	30288.6	5862.63	3281.81	28746.3	17806.7	40057.6	8960.12	10081.4	6897.88	5964.34	3970.21	6688.85	4769.38	8366.06	4355.51	6043.31	3040.4	9932.78	9142.56	11091.7	7566.21	7004.39	9116.98
7.30_200.1281m/z	200.128	7.30063	neg	Miglustat	HMDB0014563	Organoheterocyclic compounds	Piperidines	Unclassified				43.7	28.3	M-H2O-H	C10H21NO4	-4.94312	1258.79	1229.5	1139.67	1219.24	1267.43	1162.87	1259.22	141.569	105.778	473.799	780.632	599.878	1140.31	621.649	1021.58	3241.28	2766.45	2868.55	2783.02	978.796	594.974	1933.52	1627.89	717.879	939.548	1348.72	337.058	765.635	1035.36	331.19	1135.33	672.593
5.15_243.0802m/z	243.08	5.14873	neg	Methionyl-Hydroxyproline	HMDB0028974	Organic acids and derivatives	Carboxylic acids and derivatives	Amino acids, peptides, and analogues				43.6	26.6	M-H2O-H	C10H18N2O4S	-2.80958	3673.5	4038.44	3968.2	3909.91	4092.52	3860.73	4226.14	6238.22	5243.02	18141.6	23306.6	16917.2	4195.26	3834.42	2817.75	3629.77	4713.73	2192.69	5092.97	4429.25	802.431	1505.03	498.669	774.893	586.474	754.653	1.07303	154.913	404.416	167.537	24.5863	214.565
5.22_748.3723n	749.38	5.21695	pos	Hypromellose	43376	Organic oxygen compounds	Organooxygen compounds	Carbohydrates and carbohydrate conjugates				43.6	23.6	M+H, M+Na	C32H60O19	-0.710417	47421.8	42217	41314.4	37584	38429.6	41826.6	41784.4	34163.8	9652.63	24935.5	8692.68	1.53558e-06	8476.59	26729.6	56341.7	121054	65097	78820.4	59430.9	33139.7	12946.6	1.53558e-06	105608	149625	39368.9	2374.8	233568	5103.69	2569.04	46975.4	9800.89	1.53558e-06
5.52_213.1588m/z	213.159	5.52008	pos	Isoleucyl-Valine	HMDB0028920	Organic acids and derivatives	Carboxylic acids and derivatives	Amino acids, peptides, and analogues				43.6	35.3	M+H-H2O	C11H22N2O3	-4.01661	1385.78	1897.92	1851.55	2126.29	1634.92	1852.9	1880.65	1746.7	1982.92	2013.5	2054.88	1899.11	1559.63	1952.77	1810.4	1644.58	1728.83	1681.62	1557.51	1630.34	1636.22	1587.57	1498	1297.77	1526.38	1325.32	1739.51	13251.3	1690.38	1611.8	1626.17	1699.92
6.78_164.1064m/z	164.106	6.78137	pos	2,3,4,5-Tetrahydro-6-(5-methyl-2-furanyl)pyridine	94556	Organoheterocyclic compounds	Pyridines and derivatives	Hydropyridines				43.6	25.8	M+H	C10H13NO	-3.8276	13176.6	12568	12220.5	12751.2	12554.7	12693.7	12743.3	14858.4	16063.9	13329.3	14561.7	17840.6	14823.1	16375.8	15716.2	14569.3	15049.1	13076.5	12458.3	14139.5	13628.8	12658.7	11636.1	11436.3	11231.2	12351.2	15441.3	13881.8	15568.8	14172.8	13946.7	14726.9
7.55_246.2417m/z	246.242	7.54938	pos	Myristic acid	HMDB0000806	Lipids and lipid-like molecules	Fatty Acyls	Fatty acids and conjugates		**	C06424	43.6	26.9	M+NH4	C14H28O2	-4.58987	15688.7	15674.1	15294.4	14652.9	14293	16312.4	15343.7	12489.6	9150.71	11280	12915.7	12008.4	8186.03	8413.83	7872.55	8457.95	7439.92	7057.08	6021.38	6796.15	7226.33	7355.81	13103.9	13644.5	15979.5	10259.8	13763.5	8364.1	10078.7	10206.8	7598.16	10639.5
8.23_279.0068m/z	279.007	8.23305	neg	Riluzole	HMDB0014878	Organoheterocyclic compounds	Benzothiazoles	Unclassified			C07937	43.6	29.1	M+FA-H	C8H5F3N2OS	4.80305	7740.71	7810.36	7664.59	7585.66	7668.28	7638.18	7818.44	7957.33	8544.37	7414.75	8224.34	8736.91	7923.37	8956.15	8160.79	8255.13	8203.91	7493.08	7608.12	8146.49	8400.17	8097.14	7279.36	7653.44	7332.41	7383.83	9081.95	7483.63	7849.11	7639.7	8004.53	7665.36
11.55_430.3076n	475.306	11.5474	neg	3beta,5alpha,9alpha-trihydroxycholesta-7,14-dien-6-one	LMST01010261	Unclassified	Unclassified	Unclassified				43.5	23.1	M-H, M+FA-H	C27H42O4	-1.58923	23866.2	26849.4	23226.6	23664.8	21826.8	24159.3	21753.7	12761	13627.1	13979.4	6116.87	3261.91	10087.4	12765.4	38056.6	8445.5	9114.43	24880.5	46703.7	36607	34734.1	21794.9	27451.6	38925.4	42500.5	38724.2	43191.5	46061	21867.4	32932.7	14113.7	19340.1
4.13_626.2813m/z	626.281	4.1331	pos	Neocasomorphin (1-5)	HMDB0060144	Organic acids and derivatives	Carboxylic acids and derivatives	Amino acids, peptides, and analogues				43.5	25.3	M+Na	C29H41N5O9	2.70972	84054	73969.3	74879	75237.8	77624.6	77811.7	78330.9	33117.1	47430.1	23935.6	60223.3	48172.9	33741.9	80622.6	30499	67096.8	79690.4	80478.6	115824	106525	86909.6	133284	43296.8	77344.1	69097.5	102165	31144.1	29004.9	20809	24492	46820.4	14486.6
5.90_258.1342m/z	258.134	5.90227	neg	2-nonenoylglycine	HMDB0094807	Organic acids and derivatives	Carboxylic acids and derivatives	Amino acids, peptides, and analogues				43.5	24.9	M+FA-H	C11H19NO3	-2.56055	803.086	613.177	733.601	801.927	687.965	662.655	722.105	177.684	184.799	154.533	157.919	93.9567	429.663	773.753	334.044	616.048	639.317	339.539	936.956	493.172	370.452	673.373	319.387	924.572	461.507	523.404	434.115	629.06	191.813	473.572	346.615	211.488
7.09_535.1814m/z	535.181	7.0935	neg	3,4,5-trihydroxy-6-({2-[6-(2-methylbut-3-en-2-yl)-7-oxo-2H,3H,7H-furo[3,2-g]chromen-2-yl]propan-2-yl}oxy)oxane-2-carboxylic acid	HMDB0130297	Phenylpropanoids and polyketides	Coumarins and derivatives	Furanocoumarins				43.5	22.5	M+FA-H	C25H30O10	-1.44079	1057.95	1430.53	1337.91	1241.15	1309.14	1026.65	1276.98	4919.76	5085.76	12838.9	12962.9	9751.66	1.53558e-06	1.53558e-06	1.53558e-06	1.53558e-06	1.53558e-06	1.53558e-06	1.53558e-06	1.53558e-06	1.53558e-06	1.53558e-06	38.2356	1.53558e-06	1.53558e-06	1.53558e-06	1.53558e-06	1.53558e-06	1.53558e-06	1.53558e-06	1.53558e-06	1.53558e-06
8.15_408.2870n	453.285	8.14662	neg	2beta,3alpha,7alpha-Trihydroxy-5beta-cholan-24-oic Acid	LMST04010059	Unclassified	Unclassified	Unclassified				43.5	23.4	M-H, M+FA-H	C24H40O5	-1.35455	8454.16	8840.84	8404.67	8730.05	8391.16	8884.09	8898.1	512.843	130.661	3840.58	168.913	92.4102	1556.59	329.987	876.63	212.76	182.841	19039.9	2231.54	1311.26	55461.5	82902.1	19776.4	7989.79	14944.6	15117.1	1127.41	2172.46	3045.36	7190.53	5451.59	3260.6
1.21_203.1382m/z	203.138	1.21272	pos	ALANYL-dl-LEUCINE	44268	Unclassified	Unclassified	Unclassified				43.4	32.7	M+H	C9H18N2O3	-4.15234	114211	104918	109779	113337	117419	104077	99552.8	206937	203170	634573	508931	395772	88738.5	127228	71266.1	114916	82282.9	47067.2	45773.9	61657.7	50827.1	50114.8	47262.4	52969.1	59875.3	62270.1	38242.3	34417	42789.1	24582.7	35429.8	23913.1
10.95_528.1768m/z	528.177	10.9489	neg	Nilotinib	HMDB0015595	Benzenoids	Benzene and substituted derivatives	Anilides				43.4	23.3	M-H	C28H22F3N7O	0.591989	13627.8	11945.7	11174.9	13459.1	11778.5	10348.9	10588.9	1432.1	1924.69	3413.67	599.265	1.53558e-06	13913.4	16359.5	24787.6	13977	11251.2	13548.7	24046.3	13071.7	11122.8	8981.73	22694.1	27169	19477.9	18957.9	1.53558e-06	17878.4	28169.8	13452.1	16757.2	15341.7
14.32_102.1277m/z	102.128	14.3201	pos	Triethylamine	70265	Organic nitrogen compounds	Organonitrogen compounds	Amines			C14691	43.4	21.5	M+H	C6H15N	-0.661141	6228.23	10721.8	12735.3	11246	13822.7	10355.5	10152.8	7330.99	16145.8	11648.7	15293	19607.5	8706.99	15484.9	12396.2	17815.5	20839.5	8151.64	9130.41	16732.6	21390.3	12975.9	9274.41	8066.34	13698.9	21242.1	14871.1	12472	13157.4	15749.5	15964.5	12247.7
3.06_194.1147n	195.122	3.06382	pos	Tetraethylene glycol	HMDB0094708	Organic oxygen compounds	Organooxygen compounds	Ethers				43.4	26.7	M+H, M+NH4	C8H18O5	-3.88157	50267.4	40099	33938.2	31366.2	29795.2	26964.1	27221.3	70432.8	72238.2	56816.9	47100.6	57835.5	67387.9	82797.3	61157.4	57900.4	51534	77862.2	48298.1	48177.8	45585.2	48545.4	52841	47287.5	47122.1	47662.8	44546.7	60091.3	65607.4	61517.1	45007.8	45964.1
5.60_211.1432m/z	211.143	5.60473	pos	L,L-Cyclo(leucylprolyl)	89817	Organic acids and derivatives	Carboxylic acids and derivatives	Amino acids, peptides, and analogues				43.4	42.5	M+H	C11H18N2O2	-4.30284	6930.25	7378.76	7172.75	6992.59	6992.91	6949.07	7022.65	8803.55	8517.79	8714.74	10422.9	9279.59	9397.5	8717.94	7914.38	8079.87	8705.34	8585.35	6439.66	9010.61	4947.68	6207.09	5958.92	5193.73	4994.01	3247.16	4629.44	4858.34	4800.9	3541.36	4234.78	3798.14
6.66_483.2596m/z	483.26	6.66185	neg	(-)-Fusicoplagin A	LMPR0104350001	Lipids and lipid-like molecules	Prenol lipids	Isoprenoids				43.4	20.6	M+FA-H	C24H38O7	-0.880929	3006.3	3278.94	3453.27	3382.4	3180.07	3331.81	3486.98	0.00449977	1.53558e-06	1.53558e-06	1.53558e-06	1.53558e-06	1.53558e-06	337.286	296.509	1.53558e-06	609.232	6075.37	3661.07	1.53558e-06	30.3293	1.53558e-06	28979.6	1.53558e-06	16343.1	8.02514e-06	6588.05	589.897	4980.7	10303.3	18766.1	1.53558e-06
0.75_177.1227m/z	177.123	0.74755	pos	4-Hydroxystachydrine	HMDB0029230	Organic acids and derivatives	Carboxylic acids and derivatives	Amino acids, peptides, and analogues				43.3	25.6	M+NH4	C7H13NO3	-4.4321	68131	66681.4	71709.9	66991.8	64832	66413.1	66220	70763.4	64081	142794	268665	286434	70772.2	114908	74027.1	145048	88679.2	19926.7	37566.5	99187.5	61112.8	20655.1	22237.5	32273.7	24530.5	51816.8	101594	41653	18333.9	15529.7	23958.3	9639.56
2.36_242.0894n	287.088	2.35555	neg	Thymidine	HMDB0000273	Nucleosides, nucleotides, and analogues	Pyrimidine nucleosides	Pyrimidine 2'-deoxyribonucleosides		**	C00214	43.3	21.1	M-H, M+FA-H	C10H14N2O5	-3.46509	115910	115667	112805	114002	117617	115343	115079	221660	221087	371694	132174	95158.8	75789	117509	35550.1	55319.8	28960.3	111846	75694.8	142413	91213.6	36048.4	136440	119178	182531	143207	59703.7	205535	118037	112856	155903	86668.7
4.40_141.0095m/z	141.01	4.40127	pos	4-Chlorobenzaldehyde	66475	Unclassified	Unclassified	Unclassified				43.3	49.8	M+H	C7H5ClO	-4.42522	24057.8	21869.6	22117.7	21192.6	23435.5	26912.5	21246.6	28691.8	23690	28440	30173.9	26680.4	18411.5	24544.2	24718.8	24770.8	25281.3	21856.5	21172.6	23913.1	23220.6	19593.6	10177.1	20317.2	18123.8	21811.4	28088.6	26779.4	19943.8	21872.4	24123	26558.7
5.15_338.0877m/z	338.088	5.14873	neg	2-Methoxyacetaminophen glucuronide	HMDB0240215	Organic oxygen compounds	Organooxygen compounds	Carbohydrates and carbohydrate conjugates				43.3	24.7	M-H2O-H	C15H19NO9	-1.34345	1713.61	1703.76	1964.8	1479.9	1695.64	1931.71	1766.8	771.95	436.665	3175.43	329.145	335.529	433.376	2365.51	266.551	136.979	342.366	1291.55	151.61	279.804	3558.66	1070.15	3256.51	3983.98	2519.47	3140.86	696.005	1.53558e-06	6896.5	2255.51	8175.77	2498.17
0.80_196.0569n	195.05	0.801767	neg	Gluconic acid	HMDB0000625	Organic oxygen compounds	Organooxygen compounds	Carbohydrates and carbohydrate conjugates		***	C00257	43.2	24.8	M-H2O-H, M-H	C6H12O7	-6.97422	915072	982777	996143	927718	1.21468e+06	904849	990900	1.70349e+06	1.50811e+06	1.61874e+06	2.39211e+06	1.61244e+06	671145	3.13649e+06	4.13383e+06	2.48666e+06	3.52353e+06	457644	365312	278047	230046	342029	278403	221540	233660	139975	81977.3	124039	170561	95103.9	156932	162060
6.29_234.2053m/z	234.205	6.28625	pos	12-Hydroxydodecanoic acid	HMDB0002059	Organic acids and derivatives	Hydroxy acids and derivatives	Medium-chain hydroxy acids and derivatives			C08317	43.2	38.4	M+NH4	C12H24O3	-4.7571	14059.7	13588.3	13519.2	13686.5	13398.7	13382.7	12606.1	1524.73	1861.83	1952.76	2125.02	2397.84	1650.11	2009.89	1974.71	1616.09	1747.69	1479.41	1632.98	1972.34	1857.23	1720.87	1348.5	1510.51	1396.76	1762.13	1944.34	1682.51	2037.91	1821.59	1656.67	1820.04
7.23_200.1637m/z	200.164	7.22515	pos	6-undecynoic acid	LMFA01030614	Lipids and lipid-like molecules	Fatty Acyls	Fatty Acids and Conjugates				43.2	22.2	M+NH4	C11H18O2	-4.44014	32099.5	32470.4	31651.6	32352.4	31621.7	31994.7	31738.5	33563.8	33786.2	36269	30625.4	36724.4	29728.4	35963.6	31010.9	33507.1	29609.7	32820.3	24699.2	29185.7	31780.9	29616.6	22260.6	23293.3	23585.9	25419.8	30439.5	28295.1	31037.3	31923.9	26860.1	31987.6
9.80_511.3266m/z	511.327	9.80485	neg	3alpha,7alpha,12alpha,22-Tetrahydroxy-5beta-cholestan-26-oic acid	LMST04030043	Unclassified	Unclassified	Unclassified				43.2	24	M+FA-H	C27H46O6	-2.26359	1068.83	979.22	1002.09	1251.02	1070.3	1133.01	1034.01	14108.3	11971.4	4889.66	1389.43	633.398	374.932	1.53558e-06	347.853	403.059	515.562	175.101	398.756	1.53558e-06	1.53558e-06	151.504	1.53558e-06	1.53558e-06	1.53558e-06	1.53558e-06	1.53558e-06	203.87	1.53558e-06	1.53558e-06	0.196128	58.0949
0.73_330.0366n	353.026	0.7336	pos	Blighinone	HMDB0030643	Benzenoids	Phenanthrenes and derivatives	Hydrophenanthrenes				43.1	29.5	M+H, M+Na, M+H-H2O	C16H10O8	-2.87832	175533	147712	128162	178713	172253	141633	144802	212890	272498	320002	167636	161277	200073	517141	188062	117237	276442	90599.4	65985.9	74188.8	72531.3	93622.6	95097.4	50380.4	108254	111422	70847.6	98686.6	99722.7	187369	85213.8	134462
0.75_359.0422m/z	359.042	0.74755	pos	(2-hydroxy-2-{9-hydroxy-7-oxo-2H,3H,7H-furo[3,2-g]chromen-2-yl}propoxy)sulfonic acid	HMDB0132923	Phenylpropanoids and polyketides	Coumarins and derivatives	Furanocoumarins				43.1	29.3	M+H	C14H14O9S	-2.4806	922842	972205	1.00146e+06	1.01375e+06	998069	937331	978637	1.26315e+06	1.48205e+06	1.30132e+06	1.11749e+06	1.21504e+06	1.04885e+06	1.59722e+06	1.16256e+06	908323	1.46903e+06	812868	718956	776897	812643	801545	582007	553707	744252	723317	901677	720046	755110	980682	799261	1.22205e+06
1.54_153.0652m/z	153.065	1.5405	pos	N-Methyl-4-pyridone-3-carboxamide	1502	Unclassified	Unclassified	Unclassified				43.1	23.2	M+H	C7H8N2O2	-4.3086	48529.3	47176.2	47231.4	45039.6	48133.8	47052.4	47615.8	131067	137222	151605	97403.7	82903.3	48120.3	45855.4	37107.6	27372.5	25769.1	14506	13227.3	17344.1	27130.5	28129.4	71231.7	26876	10644.8	47778.8	21145	91961	78337.6	36316.1	23465.3	68618.7
10.00_478.1954m/z	478.195	9.99895	pos	3,5-Pyridinedicarboxylic acid, 2,6-dimethyl-4-(3-nitrophenyl)-, methyl 2-[methyl(phenylmethyl)amino]	1506	Unclassified	Unclassified	Unclassified				43.1	27	M+H	C26H27N3O6	-3.88154	12356.3	11249.9	9367.03	10372	10790.4	10667.1	9766.9	18185	14498.3	28472.3	9281.67	8601.01	21737.6	23154.6	34960	11271.3	11417.5	9561.23	9568.58	6174.53	8359.12	4822.97	11324.9	4874.17	8040.24	3427.81	2237.68	13012.7	15623.2	11538.4	11666.6	11920.8
10.62_447.2384m/z	447.238	10.6193	neg	Lucidone A	HMDB0035844	Lipids and lipid-like molecules	Prenol lipids	Sesquiterpenoids				43.1	19.4	M+FA-H	C24H34O5	-1.06612	16701.7	16911.8	15814.7	16174.2	15783	15664.3	15607.6	3144.23	2883.61	3673.41	4196.54	2664.5	1.53558e-06	2940.43	3838.95	91.9828	13557.5	40689	18844.9	72.7528	203.753	224.912	204212	70.8675	57608.4	252.905	7109.46	1995.56	16723.7	13282	48318.4	101.246
3.36_119.0635m/z	119.063	3.36267	pos	4,5-Dihydro-2-methylthiazole	HMDB0029555	Organoheterocyclic compounds	Azolines	Thiazolines				43.1	25.9	M+NH4	C4H7NS	-2.60545	5965.41	9660	10835.9	11276.4	11599.3	11273.7	11063.3	9539.79	15405.9	21397.6	22831.1	11006.5	6856.98	27159.4	6924.46	13375.9	14371.7	5865.83	9277.07	6588.81	6016.13	9519.19	2136.77	980.153	5313.97	3765.34	2559.53	5305.46	3415.32	12193.3	5242	7294.83
6.33_427.2331m/z	427.233	6.33403	neg	2-Carboxy-5,7-dimethyl-4-octanolide	HMDB0030986	Organoheterocyclic compounds	Lactones	Gamma butyrolactones				43.1	25.5	2M-H	C11H18O4	-1.60848	3481.64	3506.29	3414.03	3437.82	3493.94	3842.86	3434.95	554.532	578.681	3002.37	409.411	178.589	9070.39	14607.9	16822.7	16770.4	20105.4	736.504	2429.38	1954.94	912.688	2091.03	223.413	419.674	557.572	678.72	362.362	425.012	1.53558e-06	75.3564	120.493	1.53558e-06
6.75_284.1500m/z	284.15	6.74802	neg	Salbutamol	HMDB0001937	Benzenoids	Benzene and substituted derivatives	Benzyl alcohols			C11770	43.1	22.2	M+FA-H	C13H21NO3	-1.63653	287.26	376.967	305.686	366.954	390.356	374.662	313.52	1.53558e-06	1.53558e-06	23.3865	1.53558e-06	1.53558e-06	252.365	409.74	76.6198	226.508	197.222	64.4432	679.956	425.341	63.6986	230.137	187.567	274.231	194.815	138.489	138.882	357.939	37.1314	181.697	100.091	48.4247
0.24_126.1043n	109.101	0.242267	pos	(3E,5Z)-3,5-Octadien-1-ol	HMDB0040149	Lipids and lipid-like molecules	Fatty Acyls	Fatty alcohols				43	18.8	M+H-H2O, M+H	C8H14O	-1.30164	402541	415581	411408	417879	419120	397030	407911	457819	506175	460292	498594	554520	429125	493190	495810	456484	453007	411305	399659	479008	454972	412955	367474	375781	364626	415532	492704	440487	466000	453166	461821	461857
[truncated: 13,390 more rows]
