# Supplementary material for: Multi-Omics Uncover Neonatal Cecal Cell Development Potentials
Source: Front Cell Dev Biol. 2022 Jul 15;10:840298. doi: 10.3389/fcell.2022.840298 (PMC9334561; doi:10.3389/fcell.2022.840298)
Supplement: Supplementary file 4 [file DataSheet1.zip › Supplementary Table 23 Increased.xlsx]

## Sheet: Sheet1
Metabolites	D0-1	D0-2	D0-3	D0-4	D0-5	D1-1	D1-2	D1-3	D1-4	D1-5	D7-1	D7-2	D7-3	D7-4	D7-5	D14-1	D14-2	D14-3	D14-4	D14-5	D21-1	D21-2	D21-3	D21-4	D21-5
LysoPC(18:1(11Z))	8.37114e+06	6.46764e+06	7.15486e+06	9.44313e+06	6.30317e+06	7.99228e+06	8.27872e+06	1.07928e+07	1.32556e+07	1.22794e+07	2.58623e+07	1.2692e+07	1.73857e+07	2.09042e+07	2.42831e+07	1.52812e+07	2.31555e+07	2.4777e+07	1.83762e+07	9.02655e+06	1.30685e+07	1.45082e+07	1.61633e+07	1.38855e+07	1.85521e+07
LysoPE(18:2(9Z,12Z)/0:0)	35491.5	33165.1	111656	72708.5	50838.7	182941	206879	319206	534880	458787	2.39386e+06	816326	887041	2.17978e+06	2.15629e+06	2.10579e+06	1.34428e+06	1.7313e+06	1.86028e+06	194761	494007	1.82336e+06	1.808e+06	1.65043e+06	2.2396e+06
LysoPC(20:2(11Z,14Z))	157499	114565	142469	140539	85571.5	193549	156926	332926	354316	347813	646202	314331	414798	1.07683e+06	1.12012e+06	331289	881027	887103	747049	464845	285797	475102	678183	518412	759492
PC(16:0/0:0)	679786	589160	748921	919850	639297	650006	872984	1.53049e+06	1.44206e+06	1.50789e+06	8.77203e+06	4.3599e+06	5.8746e+06	5.97656e+06	6.64548e+06	6.28178e+06	5.16e+06	5.11099e+06	7.14919e+06	4.07817e+06	6.14536e+06	5.12928e+06	6.15267e+06	4.77352e+06	6.6772e+06
PC(20:2(11Z,14Z)/0:0)	12009.8	8826.27	11427.1	11605.8	5424.51	17155.6	13731.2	27015.3	33626.8	30293.5	58842.9	30640.1	39087.5	97150.7	113440	32635.6	79131.7	81273.5	69737.4	35519.3	24261.7	35570.4	53783	37863.8	66374.1
17-HOME(9Z)	2591.66	1843.89	3010.52	2248.74	1721.39	41056.6	13394.9	17464.3	22627.7	24880.6	28089.7	37543.2	45444.8	27581.7	15476.1	26750.4	47284.3	26194.6	33853.9	19024.1	50040.6	32615.8	60178.3	58269.8	42717.6
N-(1-Deoxy-1-fructosyl)phenylalanine	34274	10320.7	480085	63285.3	33654.7	582687	234421	283126	629735	539777	70355.8	482629	638018	29623.9	47322.7	242289	189949	168843	66157.1	110754	130929	820194	503654	634061	652364
PC(18:0/0:0)	233752	196783	266465	470618	357460	920861	390297	662640	1.20515e+06	1.35969e+06	6.06177e+06	3.58024e+06	5.36583e+06	5.56468e+06	4.89603e+06	3.24705e+06	4.13739e+06	4.23109e+06	4.81697e+06	2.92263e+06	3.37745e+06	2.25491e+06	3.06402e+06	2.19144e+06	2.5018e+06
N-(1-Deoxy-1-fructosyl)isoleucine	136186	54696.5	661996	280307	171653	1.57014e+06	315457	491258	884839	847624	311660	1.32922e+06	1.60739e+06	179835	303053	561249	749992	703592	359321	393993	780464	2.46173e+06	2.41012e+06	2.34179e+06	1.96611e+06
2-linoleoyl-sn-glycero-3-phosphocholine	1.19493e+06	1.14008e+06	1.99683e+06	2.27575e+06	1.57487e+06	3.45302e+06	4.85304e+06	6.7417e+06	1.01285e+07	1.00182e+07	3.62171e+07	1.33444e+07	1.20529e+07	3.40175e+07	3.63167e+07	2.48011e+07	2.2792e+07	2.24777e+07	2.52673e+07	8.14971e+06	1.34392e+07	2.43121e+07	2.5937e+07	2.11924e+07	3.32832e+07
LysoPC(0:0/16:0)	7.23471e+06	6.55806e+06	7.53026e+06	1.0219e+07	7.06882e+06	7.18499e+06	9.39286e+06	1.48609e+07	1.4328e+07	1.41124e+07	6.25575e+07	3.59845e+07	4.48368e+07	4.78012e+07	5.21066e+07	3.86358e+07	3.89645e+07	3.9534e+07	4.89128e+07	3.34934e+07	4.9819e+07	4.54118e+07	4.99862e+07	4.14936e+07	5.72801e+07
PC(O-16:0/0:0)	160819	118174	160694	174572	120473	170853	148082	190181	201872	187861	777727	872560	846578	544275	519229	1.10632e+06	936149	888581	1.01079e+06	1.06914e+06	1.21983e+06	944786	1.21351e+06	785562	1.1377e+06
LysoPC(0:0/18:0)	3.57829e+06	2.27999e+06	2.89763e+06	5.09085e+06	3.48175e+06	8.98341e+06	4.32905e+06	6.57526e+06	1.03287e+07	1.17702e+07	3.53546e+07	2.26107e+07	3.29687e+07	3.15826e+07	3.15207e+07	1.9324e+07	2.59845e+07	2.60312e+07	2.99723e+07	2.02074e+07	2.24769e+07	1.82387e+07	2.5796e+07	1.78416e+07	1.95937e+07
PC(18:2(2E,4E)/0:0)	193233	174950	344314	363221	250698	558217	779876	1.24407e+06	1.87214e+06	1.87612e+06	5.90029e+06	2.6594e+06	2.22417e+06	5.67333e+06	6.69375e+06	4.66592e+06	4.61551e+06	4.55644e+06	4.45805e+06	1.31485e+06	2.25848e+06	3.92315e+06	4.55914e+06	3.72038e+06	4.56252e+06
L-Isoleucine	384227	409370	726661	600834	507530	1.06651e+06	1.40555e+06	1.11211e+06	749086	1.21214e+06	2.24141e+06	3.01657e+06	2.57913e+06	2.01474e+06	2.39961e+06	2.5873e+06	2.32003e+06	1.94397e+06	2.64819e+06	3.27716e+06	3.21715e+06	2.01616e+06	2.48059e+06	1.86266e+06	1.47526e+06
PC(18:1(9Z)/0:0)	846306	743691	857596	1.18715e+06	676065	925408	1.0279e+06	1.26834e+06	1.77138e+06	1.5472e+06	3.11165e+06	1.67743e+06	2.0827e+06	2.82776e+06	3.23682e+06	2.08535e+06	3.18792e+06	3.55625e+06	2.31983e+06	1.21139e+06	1.47152e+06	1.83926e+06	1.97129e+06	1.64347e+06	2.13283e+06
PC(16:0/0:0)[rac]	102323	87149.6	113939	150274	87189.4	98580.1	132714	227853	247425	240040	1.51187e+06	797649	969594	1.08557e+06	1.13668e+06	1.1327e+06	911801	949948	1.13002e+06	634235	1.10613e+06	803207	937105	716743	1.0832e+06
Stearoylcarnitine	3600.81	2701	7188.38	4921.62	2575.97	39421.9	31563	33599	35767.2	32014	150613	98549	72365.9	128326	121829	57879.1	109308	100663	125954	83561.5	121517	65360.4	60053.4	52836.7	102012
PE(19:0/0:0)	1.06385e+06	857080	1.10819e+06	1.44319e+06	813175	1.11127e+06	1.36012e+06	2.10962e+06	2.07818e+06	2.0136e+06	6.36801e+06	4.69318e+06	5.06988e+06	6.40174e+06	6.86447e+06	5.55057e+06	5.5355e+06	4.82557e+06	6.71697e+06	4.91837e+06	6.07051e+06	5.24699e+06	5.94819e+06	4.90236e+06	5.83479e+06
1-O-(2-methoxy-4Z-hexadecenyl)-sn-glycero-3-phosphocholine	20329.2	15359.7	24585.2	34375.7	17068.8	42367.6	35034.6	62514.4	84105	84739.2	153168	93781.2	111541	169711	192615	76335.6	116298	115773	137574	67980.4	66798.9	82353.1	145573	94194.3	130702
PC(O-16:0/2:0)	17307.4	13768.2	19756.6	38588.8	22003	67071.6	29725.6	49879.6	107739	106964	543593	313104	396688	495610	437869	298773	409955	416756	420447	219270	267691	166426	264554	173229	190216
Alpha-Linolenic acid	3423.39	1876.82	4419.82	2825.34	3564.54	56616.8	16017.1	25923.6	29727.5	55322.2	39984.7	48496.3	82019.9	48042.5	21460.9	39197.4	65814.3	48712.5	60517.6	33126.4	85918.4	72642.1	123257	99757	93153
2'-Deoxyuridine	62583.6	62174.3	75588.7	45213.9	36461.5	34315	50501.7	17282.3	23304.7	18854.9	40712.9	33503.8	50820.4	24353.1	24572.9	81887.7	41093.2	60367.2	51919.4	44016.3	144838	76880	83570.7	100115	77512.8
13(S)-HpODE	2418.49	2285.23	2625.15	1315.45	929.85	21827	23901.4	30947.7	17474	23996.7	10060.8	13389.6	14345.1	5952.45	9043.59	30320.6	13681.7	22330.1	39076.7	19588.1	117339	22374.8	29447.2	22362.8	23203.9
3alpha,9alpha-Dihydroxy-11-oxo-5beta-cholan-24-oic Acid	1843.96	1843.37	12792.9	1032.46	750.478	10388.7	2964.65	15224.7	3645.47	4235.54	36593.8	36113.3	12542.7	89551.3	48866.4	301436	62975.3	171543	118506	189205	29121.5	157668	1.22733e+06	368585	285689
L-Palmitoylcarnitine	8265.01	12882.6	10883.9	3641.16	1574.31	42325.1	40880.2	42379.6	34710.4	36370.5	180996	126139	96685.6	138742	125407	125577	118513	129562	167126	129970	212271	115833	135601	92691.1	180154
LysoPE(0:0/18:2(9Z,12Z))	11038.6	9749.67	31081.4	19630.8	12536.6	60471.6	56996.7	87316	148147	140690	710485	258883	222961	664098	700288	718987	413815	546331	530217	34554.2	149731	472113	499440	451387	606518
1-heptadecanoyl-sn-glycero-3-phosphocholine	230683	168945	238326	333271	235056	405065	353555	641201	756329	839281	1.4888e+06	783123	1.07166e+06	1.66197e+06	1.65053e+06	639026	1.01761e+06	1.06725e+06	1.27512e+06	680491	674730	878951	1.47357e+06	1.08389e+06	1.35921e+06
CPA(18:0/0:0)	18976.5	15708	23695.8	14531.5	10336.8	47787.3	19830.2	33983.9	40957.5	33520.6	203182	155409	186542	168778	165696	232849	208759	158579	156247	84654.9	189303	181453	208814	153681	256737
PC(17:2(9Z,12Z)/0:0)	639.835	962.28	2156.25	3113.3	1958.08	5697.98	8127.03	13358.5	18538.4	21675.3	65534.8	29687.8	24278.7	62262	77137.6	53869.8	53342.8	54294	50158.5	13784.9	24895.7	43274.9	50071.7	44045	52231.5
Citpressine II	41929.6	31428	21243.5	6234.7	3747.06	153700	149717	194669	72445.3	105737	17958.7	57045.2	44892.1	24173.4	22108.2	26737.9	57571.7	109141	72165.8	42559.7	83751.8	99049.5	74822.8	159443	152245
2-Hydroxy-3-methoxyestrone	4550.11	2870.35	9510.4	3474.75	1831.44	76653.1	19744.9	26514.5	39954.5	27699.4	106706	64201.1	62767.6	110815	52726.1	88339.8	73947	103480	101825	75322.3	136192	88438.6	108746	93807.1	137836
N-(3-carboxypropanoyl)-N-hydroxyputrescine	38880	51391	52963.4	56103.8	72680.4	39991.3	39809.7	29012.6	21060.5	88016.8	56400.2	34284.3	42780.7	33434	35943.3	60201.9	51409.9	48590.2	61192.3	82295.6	107502	105705	109334	88801.7	200442
meta-O-Dealkylated flecainide	44596.5	35834.3	26659.1	4972.17	3053.29	183761	163662	216240	76863.7	126381	17847.9	59318.5	48735.9	21733.9	23485.3	26144.1	56203.4	112847	72487.5	46368.3	93649.1	99198.1	79644.4	151350	146631
Creatinine	236277	244597	432718	507267	411831	227946	193928	173422	172690	181771	139072	110066	127268	128200	150528	257391	208632	211045	186923	161016	266945	334376	211076	325363	294663
Indoleacrylic acid	1.56593e+06	1.61807e+06	3.45503e+06	1.82816e+06	1.53343e+06	2.41674e+06	1.33019e+06	1.52592e+06	1.98233e+06	2.71622e+06	3.53464e+06	3.4285e+06	3.04796e+06	2.67607e+06	2.79187e+06	5.25956e+06	4.84717e+06	4.92845e+06	4.84764e+06	2.97292e+06	5.37238e+06	6.97299e+06	4.46283e+06	5.98064e+06	5.55493e+06
PC(P-18:1(9Z)/0:0)	2878.73	2395.89	4544.83	6079.15	3696.82	29594.3	8836.47	22115.9	21740.6	26059.3	97626.3	86682.7	83902.6	119945	86343.8	72734.1	85518.7	94106.1	143571	86552.7	94429.5	100153	166689	99793.5	156538
PC(19:0/0:0)[U]	5885.34	2972.59	6412.18	7485.79	5629.35	17528.7	14411.1	20166.8	28186.5	26222.6	70527	28334.5	28825.2	83120.8	108030	34555.8	51475.4	56248.3	57482.6	21586.5	8823.16	23739.5	42014	26362.3	38266.2
L-argininium(1+)	1.53558e-06	1.53558e-06	1823.67	3412.98	4406.31	19646	6921.73	9120.79	8952.34	16394.7	506340	452134	712858	432580	330928	136191	131882	214086	501327	165132	187397	49296.1	13127	24690.6	15174.5
PC(O-14:0/0:0)[U]	21383.4	18701.2	24217.7	25335	18924.2	58045.1	23117.8	34994	42775.7	46082.5	171071	148391	143568	99150.9	109549	187824	186514	214164	273961	69452.3	173738	158319	253290	135569	195138
PG(20:3(8Z,11Z,14Z)/0:0)	10377.6	2500.24	10629.2	23172.9	11740.3	40706.6	17764.6	38162.5	64656.8	75924.1	168595	142604	196669	206420	193732	119975	157702	155240	171010	156547	131527	128181	154551	138495	141198
gamma-CEHC Glc	32111.2	38517	107095	49146.6	31838.2	61455	24926.2	33218.2	47971.2	81764.5	125474	115700	104377	82683.1	89572.7	214928	182037	174225	179335	90184.8	220592	287826	164314	230889	188091
1-(2-methoxy-eicosanyl)-sn-glycero-3-phosphoserine	206725	156961	195872	376619	219286	584587	295969	481096	877382	865559	2.47644e+06	1.79478e+06	2.28179e+06	2.39949e+06	2.35433e+06	1.49738e+06	2.16447e+06	2.06316e+06	2.03938e+06	1.42378e+06	1.45963e+06	1.40787e+06	1.79941e+06	1.43551e+06	1.60458e+06
PC(O-15:0/O-1:0)[U]	14503.7	10266.7	15968.3	18003	10339.7	15606.7	13324.6	17334	19838.3	21325	79028.9	97013.6	90564.7	62410.5	57949.9	130776	110134	97710.1	105732	119782	111757	101287	129602	79257.5	109210
NeuAcalpha2-3Galbeta-Cer(d18:1/16:0)	423583	305678	538227	846718	315702	406007	592768	1.7351e+06	1.6339e+06	1.62075e+06	1.34933e+07	6.31685e+06	8.55115e+06	9.01744e+06	1.07909e+07	7.39746e+06	7.52083e+06	7.77542e+06	1.02768e+07	5.75335e+06	9.74407e+06	8.5119e+06	9.71661e+06	7.97834e+06	1.10611e+07
Allodesmosine	24209.9	16965.4	21051.2	38302.6	21705.5	52160.6	31528.8	47029.8	73308.8	69752	120481	108315	122557	115448	114821	95543.6	111558	109858	107925	104026	97818.9	100104	108549	100508	106029
1-(O-alpha-D-glucopyranosyl)-29-keto-(1,3R,31R)-dotriacontanetriol	1.53558e-06	1.53558e-06	1.53558e-06	1.53558e-06	1.53558e-06	419454	236276	308776	224493	103212	458234	444816	433629	334174	479882	469745	374388	330538	837161	922469	462782	625388	504382	571696	419094
[[[5-methoxy-1-[4-(trifluoromethyl)phenyl]pentylidene]amino]oxy]-, (E)-Acetic acid	9174.48	6077.71	7434.01	467.078	1.53558e-06	66352.5	55825.1	90156.9	26593.8	35445.4	3774.91	21908.7	14966	5256.44	4743.06	8426.97	21520.8	43639.8	26168.1	16250.5	44455.6	36595	26449.1	49880.4	49752.4
Pentasine	75595.7	65343.9	74477.3	93256.5	60002.9	80206.6	91946.7	104311	127006	114923	187757	132567	158336	185355	194457	145976	196191	186692	153292	103753	111627	138602	138438	120136	140388
OKHdiA-PE	12829.4	12236.3	18104	21244.2	15736.5	35341.3	43041.2	64218.5	77429.5	73088.3	126848	94121.3	86494.5	122364	135886	122623	126231	117576	115555	73861.2	90759.7	117508	135754	130699	127052
3-Hydroxymaprotiline	8784.16	6016.47	6842.3	13785	7655.41	19457.7	10291.6	16476.1	26442.5	25141.9	53988	43998	53108.5	51084.8	50053.1	38994.4	46827.7	45508.1	47702.6	39946.6	38074.4	38823.9	44770.9	38860.5	41867.4
5'-Phosphoribosyl-N-formylglycinamide	15096.9	16178.5	21731.5	7271.7	1.53558e-06	18431.9	43076.9	32038.9	25095.5	36958.9	32091.7	38848.1	27154	37747.5	33436.4	55323.4	42553	58734.7	51840.4	60380	58995.2	56787	55015.5	44021	54918.2
Thioperamide	29666.1	24882.1	27810.1	35442.2	22570	30855.2	34466.5	39330.9	51338.9	46567.2	79337	52619.3	63366.4	74240.4	80566.1	60187.1	80836.1	82090.6	62345.8	38839	43202	55123	56508.1	47141	56974.4
JWH 015	15306	12228	11449.4	22749.6	17587.8	49298.3	36379.2	30896.4	40746.2	44676.7	117601	123524	89508.9	98933.1	74757.5	94011	108575	75092.7	68178.2	80057.4	109706	79197.2	78420.6	56461.9	70550.9
Leukotriene A4-d5 methyl ester	1.53558e-06	39.5083	1.53558e-06	1.53558e-06	1.53558e-06	57907.8	33161.1	50757.2	38509.8	19728.6	62685.7	69854.3	66903.3	53650.5	83276.6	70953.5	57983.5	52087	127275	146396	64463.8	95593.6	80902.5	89863.9	74528.5
10-Hydroxynortryptyline	34427.7	27413.6	31797	38939.9	25944.3	32168.5	37736.4	52559.7	49687.3	45503.5	82733.9	73062.1	75182.9	91663	90832.2	78530.7	79150.9	67132.1	84558.6	84920.8	85926.9	76734.7	86854	78592.9	77193.1
MG(0:0/16:1(9Z)/0:0)	1.53558e-06	104.971	1.53558e-06	1.53558e-06	1.53558e-06	120884	89562.4	128974	99117.1	47267.5	141605	175073	180725	147796	207468	168226	143866	124575	334162	374892	161095	249162	191159	239854	181009
1-tetradecanyl-2-(8-[3]-ladderane-octanyl)-sn-glycerophosphoethanolamine	1.53558e-06	693.03	31.8806	1.53558e-06	135.528	345272	208181	249498	188071	93340.2	508384	470778	467665	360869	455240	728118	744081	603281	1.03659e+06	1.35863e+06	818686	1.13506e+06	1.10215e+06	1.18905e+06	936328
Latrunculin B	1320.94	221.89	667.108	1314.48	1.53558e-06	7916.44	9124.81	29269.7	45268.5	15499.5	4169.46	8923.55	3688.1	3517.61	1.53558e-06	29747.8	44380.9	17240.1	631.388	33492.3	573.044	717.922	6571.51	3323.59	1.53558e-06
RCS-4 N-(5-hydroxypentyl) metabolite	8679.73	5560.15	7815.31	15479.9	12497.3	19422.9	11450.3	18279	29170.6	30246.1	58977.6	47479.2	65204.8	65083.4	59092.7	35408	54314.6	51990.7	58223.7	55542.5	47099.6	43309.1	55953	45113.1	49579.6
[4-(5,7-dihydroxy-4-oxo-3,4-dihydro-2H-1-benzopyran-2-yl)-2-hydroxy-6-methoxyphenyl]oxidanesulfonic acid	5564.22	1327.79	2251.94	3902.77	4188.82	41646.8	1.53558e-06	20956.5	28788.2	15636.3	33119.4	12160.8	17098.9	29547.2	15984.9	26384.6	31802.9	20535.2	16045.7	20921.9	35887.9	34127.9	40268.5	33283.2	30933
SM(d18:2/16:0)	842.71	3468.97	17945.4	20773.4	19681.8	33356.5	11577.6	20708.5	17256.5	15006.7	38620.4	60606.4	57379.9	40960.7	57541	82423.3	108343	82054.3	136619	176788	108625	127249	135873	159641	115336
