# Supplementary material for: Multi-Omics Uncover Neonatal Cecal Cell Development Potentials
Source: Front Cell Dev Biol. 2022 Jul 15;10:840298. doi: 10.3389/fcell.2022.840298 (PMC9334561; doi:10.3389/fcell.2022.840298)
Supplement: Supplementary file 4 [file DataSheet1.zip › Supplementary Table 24 Metabolites and mucosa.xlsx]

## Sheet: Mucosa and metabolites
													Metabolites
		PC(O-16:0/0:0)	PC(O-15:0/O-1:0)[U]	PC(O-14:0/0:0)[U]	CPA(18:0/0:0)	LysoPC(0:0/16:0)	NeuAcalpha2-3Galbeta-Cer(d18:1/16:0)	PC(16:0/0:0)	PC(16:0/0:0)[rac]	PG(20:3(8Z,11Z,14Z)/0:0)	RCS-4 N-(5-hydroxypentyl) metabolite	LysoPC(0:0/18:0)	1-(2-methoxy-eicosanyl)-sn-glycero-3-phosphoserine	PC(P-18:1(9Z)/0:0)	L-Palmitoylcarnitine	PE(19:0/0:0)	10-Hydroxynortryptyline	L-Isoleucine	JWH 015	Stearoylcarnitine	PC(18:0/0:0)	PC(16:0/0:0)	2-Hydroxy-3-methoxyestrone	Allodesmosine	3-Hydroxymaprotiline	[4-(5,7-dihydroxy-4-oxo-3,4-dihydro-2H-1-benzopyran-2-yl)-2-hydroxy-6-methoxyphenyl]oxidanesulfonic acid	17-HOME(9Z)	Alpha-Linolenic acid	1-tetradecanyl-2-(8-[3]-ladderane-octanyl)-sn-glycerophosphoethanolamine	SM(d18:2/16:0)	MG(0:0/16:1(9Z)/0:0)	1-(O-alpha-D-glucopyranosyl)-29-keto-(1,3R,31R)-dotriacontanetriol	Leukotriene A4-d5 methyl ester	Indoleacrylic acid	gamma-CEHC Glc	OKHdiA-PE	LysoPE(18:2(9Z,12Z)/0:0)	LysoPE(0:0/18:2(9Z,12Z))	2-linoleoyl-sn-glycero-3-phosphocholine	PC(18:2(2E,4E)/0:0)	PC(17:2(9Z,12Z)/0:0)	Latrunculin B	13(S)-HpODE	Citpressine II	meta-O-Dealkylated flecainide	[[[5-methoxy-1-[4-(trifluoromethyl)phenyl]pentylidene]amino]oxy]-, (E)-Acetic acid	L-argininium(1+)	1-O-(2-methoxy-4Z-hexadecenyl)-sn-glycero-3-phosphocholine	1-heptadecanoyl-sn-glycero-3-phosphocholine
	Subgroup_2
	Rhodobacterales
	Sphingobacteriales
	Flavobacteriales
	Pasteurellales
	Xanthomonadales
	Rhizobiales
	Pseudomonadales
	Corynebacteriales
	Sphingomonadales
	Caulobacterales
	Bdellovibrionales
	Saccharimonadales
	Propionibacteriales
Mucosa	Bacteria
	Micrococcales
	Staphylococcales
	Clostridiales
	Enterobacterales
	Monoglobales
	Aeromonadales
	Desulfovibrionales
	Bifidobacteriales
	Clostridia_UCG-014
	norank_c__norank_p__WPS-2
	Peptococcales
	Lactobacillales
	Coriobacteriales
	Campylobacterales
	Deferribacterales
	Bradymonadales
	Erysipelotrichales
	Spirochaetales
	Christensenellales
	Bacteroidales
	Oscillospirales
	Clostridia_vadinBB60_group
	Lachnospirales
	Tissierellales
	Burkholderiales
	Fusobacteriales
	Thermomicrobiales
	Eubacteriales
	Synergistales
	Acidaminococcales
	Veillonellales-Selenomonadales
[truncated: 14 more columns]
