# Supplementary material for: Multi-Omics Uncover Neonatal Cecal Cell Development Potentials
Source: Front Cell Dev Biol. 2022 Jul 15;10:840298. doi: 10.3389/fcell.2022.840298 (PMC9334561; doi:10.3389/fcell.2022.840298)
Supplement: Supplementary file 4 [file DataSheet1.zip › Supplementary Table 25 Metabolites and content.xlsx]

## Sheet: Content and metabolites
														Metabolites
		LysoPE(18:2(9Z,12Z)/0:0)	LysoPE(0:0/18:2(9Z,12Z))	2-linoleoyl-sn-glycero-3-phosphocholine	PC(18:2(2E,4E)/0:0)	PC(17:2(9Z,12Z)/0:0)	Indoleacrylic acid	gamma-CEHC Glc	1-tetradecanyl-2-(8-[3]-ladderane-octanyl)-sn-glycerophosphoethanolamine	SM(d18:2/16:0)	PC(P-18:1(9Z)/0:0)	PC(O-16:0/0:0)	PC(O-15:0/O-1:0)[U]	PC(16:0/0:0)	PC(16:0/0:0)[rac]	CPA(18:0/0:0)	PC(O-14:0/0:0)[U]	17-HOME(9Z)	Alpha-Linolenic acid	2-Hydroxy-3-methoxyestrone	[4-(5,7-dihydroxy-4-oxo-3,4-dihydro-2H-1-benzopyran-2-yl)-2-hydroxy-6-methoxyphenyl]oxidanesulfonic acid	OKHdiA-PE	Allodesmosine	3-Hydroxymaprotiline	5'-Phosphoribosyl-N-formylglycinamide	1-(O-alpha-D-glucopyranosyl)-29-keto-(1,3R,31R)-dotriacontanetriol	Leukotriene A4-d5 methyl ester	MG(0:0/16:1(9Z)/0:0)	Pentasine	Thioperamide	LysoPC(18:1(11Z))	PC(18:1(9Z)/0:0)	LysoPC(20:2(11Z,14Z))	PC(20:2(11Z,14Z)/0:0)	1-O-(2-methoxy-4Z-hexadecenyl)-sn-glycero-3-phosphocholine	1-heptadecanoyl-sn-glycero-3-phosphocholine	PC(19:0/0:0)[U]	PC(18:0/0:0)	PC(O-16:0/2:0)	L-Isoleucine	L-Palmitoylcarnitine	10-Hydroxynortryptyline	PE(19:0/0:0)	RCS-4 N-(5-hydroxypentyl) metabolite	LysoPC(0:0/18:0)	1-(2-methoxy-eicosanyl)-sn-glycero-3-phosphoserine	Stearoylcarnitine	JWH 015	13(S)-HpODE
	Christensenellales
	unclassified_c__Bacilli
	Oscillospirales
	unclassified_p__Firmicutes
	Lachnospirales
	Peptostreptococcales-Tissierellales
	Lactobacillales
	Coriobacteriales
	Erysipelotrichales
	Chitinophagales
	Flavobacteriales
	Pseudomonadales
	Saccharimonadales
	Burkholderiales
Content	Corynebacteriales
	Rhizobiales
	Micrococcales
	Pasteurellales
	Staphylococcales
	Clostridiales
	Enterobacterales
	Eubacteriales
	Actinomycetales
	Bifidobacteriales
	Bacteroidales
	Peptococcales
	Acidaminococcales
	Veillonellales-Selenomonadales
	Aeromonadales
	Fusobacteriales
[truncated: 14 more columns]
