# Supplementary material for: Multi-Omics Uncover Neonatal Cecal Cell Development Potentials
Source: Front Cell Dev Biol. 2022 Jul 15;10:840298. doi: 10.3389/fcell.2022.840298 (PMC9334561; doi:10.3389/fcell.2022.840298)
Supplement: Supplementary file 4 [file DataSheet1.zip › Supplementary Table 3 All_marker.xlsx]

## Sheet: Supplementary Table 1 all_marke
	p_val	avg_logFC	pct.1	pct.2	p_val_adj	cluster	gene
EPHB6	0	1.81669	0.938	0.897	0	Immune cell	EPHB6
CD3E	0	1.67552	0.903	0.865	0	Immune cell	CD3E
CCL5	0	1.66992	0.997	0.996	0	Immune cell	CCL5
LOC100621559	0	1.63965	0.864	0.892	0	Immune cell	LOC100621559
LOC102160313	0	1.61562	0.839	0.888	0	Immune cell	LOC102160313
CD52	0	1.57643	0.96	0.922	0	Immune cell	CD52
CTSW	0	1.53482	0.766	0.854	0	Immune cell	CTSW
NKG7	0	1.51068	0.856	0.86	0	Immune cell	NKG7
LY6E	0	1.37727	0.896	0.869	0	Immune cell	LY6E
CD3G	0	1.3585	0.824	0.838	0	Immune cell	CD3G
LOC100620198	0	1.34618	0.819	0.868	0	Immune cell	LOC100620198
RGS1	0	1.34099	0.827	0.873	0	Immune cell	RGS1
RAC2	0	1.33073	0.923	0.869	0	Immune cell	RAC2
LOC110257905	0	1.27773	0.981	0.978	0	Immune cell	LOC110257905
LAPTM5	0	1.21932	0.922	0.881	0	Immune cell	LAPTM5
KLRK1	0	1.17826	0.77	0.847	0	Immune cell	KLRK1
ARHGDIB	0	1.17159	0.907	0.853	0	Immune cell	ARHGDIB
BCL2	0	1.11634	0.727	0.827	0	Immune cell	BCL2
PTPRCAP	0	1.11262	0.876	0.865	0	Immune cell	PTPRCAP
CD247	0	1.09615	0.748	0.868	0	Immune cell	CD247
IKZF2	0	1.07367	0.776	0.847	0	Immune cell	IKZF2
CST7	0	1.06868	0.738	0.823	0	Immune cell	CST7
SKAP1	0	1.04429	0.742	0.794	0	Immune cell	SKAP1
IL2RB	0	1.02011	0.766	0.852	0	Immune cell	IL2RB
GIMAP7	0	1.01697	0.795	0.811	0	Immune cell	GIMAP7
CORO1A	0	0.991158	0.88	0.878	0	Immune cell	CORO1A
STK17A	0	0.966869	0.85	0.821	0	Immune cell	STK17A
PTPRC	0	0.95019	0.902	0.891	0	Immune cell	PTPRC
ID2	0	0.934132	0.934	0.853	0	Immune cell	ID2
SRGN	0	0.930391	0.923	0.881	0	Immune cell	SRGN
LCK	0	0.910016	0.698	0.808	0	Immune cell	LCK
GBP1	0	0.909876	0.844	0.867	0	Immune cell	GBP1
RUNX3	0	0.877414	0.803	0.87	0	Immune cell	RUNX3
LCP2	0	0.851228	0.744	0.801	0	Immune cell	LCP2
LCP1	0	0.826316	0.859	0.868	0	Immune cell	LCP1
CYTIP	0	0.823754	0.752	0.85	0	Immune cell	CYTIP
CD53	0	0.819074	0.755	0.823	0	Immune cell	CD53
PIK3R1	0	0.780008	0.824	0.853	0	Immune cell	PIK3R1
CREM	0	0.709988	0.721	0.75	0	Immune cell	CREM
ISG15	0	0.700934	0.921	0.927	0	Immune cell	ISG15
LOC110258364	0	0.68853	0.944	0.839	0	Immune cell	LOC110258364
SLA-2	0	0.65037	0.982	0.961	0	Immune cell	SLA-2
PSMB8	0	0.617833	0.832	0.854	0	Immune cell	PSMB8
DNAJB1	0	0.591982	0.928	0.911	0	Immune cell	DNAJB1
CTSC	0	0.587539	0.836	0.868	0	Immune cell	CTSC
B2M	0	0.584666	0.993	0.982	0	Immune cell	B2M
GIMAP1	0	0.578434	0.904	0.902	0	Immune cell	GIMAP1
TMSB4X	0	0.54179	1	0.999	0	Immune cell	TMSB4X
C9H1orf186	0	0.512049	0.366	0.645	0	Immune cell	C9H1orf186
PTGDR	0	0.390484	0.362	0.665	0	Immune cell	PTGDR
IFITM1	0	0.374151	0.975	0.953	0	Immune cell	IFITM1
IFI6	0	0.273924	0.989	0.989	0	Immune cell	IFI6
TMSB10	0	0.256533	1	0.999	0	Immune cell	TMSB10
LOC102165642	0	0.183769	0.397	0.73	0	Immune cell	LOC102165642
PDCD1	0	0.152771	0.323	0.615	0	Immune cell	PDCD1
NCR1	0	0.14611	0.232	0.613	0	Immune cell	NCR1
IMMP2L	0	0.129249	0.379	0.689	0	Immune cell	IMMP2L
STMN3	0	0.0632085	0.348	0.699	0	Immune cell	STMN3
HBM	0	0.0575343	0.122	0.103	0	Immune cell	HBM
AVP	0	0.0490721	0.282	0.193	0	Immune cell	AVP
AHSP	0	0.0249636	0.078	0.127	0	Immune cell	AHSP
PDE6G	0	0.0183636	0.217	0.156	0	Immune cell	PDE6G
LOC106507517	0	0.0168008	0.133	0.485	0	Immune cell	LOC106507517
GCSAML	0	0.0124387	0.068	0.393	0	Immune cell	GCSAML
MX2	0	0.0122988	0.504	0.739	0	Immune cell	MX2
S1PR5	0	0.00839383	0.202	0.598	0	Immune cell	S1PR5
ENPP4	0	0.00671796	0.462	0.746	0	Immune cell	ENPP4
IL13	0	0.00565432	0.029	0.093	0	Immune cell	IL13
EPGN	0	0.0052265	0.121	0.481	0	Immune cell	EPGN
FABP7	0	0.00261599	0.042	0.386	0	Immune cell	FABP7
LIX1	0	0.00136856	0.313	0.637	0	Immune cell	LIX1
PIP	0	0.000828771	0.241	0.63	0	Immune cell	PIP
PLAC8	4.08e-307	0.655046	0.733	0.835	8.15e-304	Immune cell	PLAC8
CGA	1.85e-298	0.0753195	0.286	0.601	3.7e-295	Immune cell	CGA
LSP1	3.18e-295	0.691248	0.707	0.798	6.37e-292	Immune cell	LSP1
SLA2	7.06e-292	0.959002	0.688	0.835	1.41e-288	Immune cell	SLA2
2020-09-01	2.18e-291	0.856873	0.674	0.807	4.36e-288	Immune cell	2020-09-01
2020-09-06	3.31e-289	0.83331	0.685	0.785	6.61e-286	Immune cell	2020-09-06
S1PR1	3.2e-286	0.0572576	0.394	0.652	6.4e-283	Immune cell	S1PR1
NR4A2	2e-285	0.829151	0.791	0.82	3.99e-282	Immune cell	NR4A2
FCGR3A	1.19e-281	0.558513	0.79	0.859	2.39e-278	Immune cell	FCGR3A
HSPE1	5.75e-279	0.478086	0.894	0.888	1.15e-275	Immune cell	HSPE1
SNCG	6.32e-273	0.035572	0.31	0.286	1.26e-269	Immune cell	SNCG
FXYD5	3.65e-268	0.703953	0.659	0.768	7.3e-265	Immune cell	FXYD5
POU3F2	4.28e-265	0.00159342	0.056	0.04	8.56e-262	Immune cell	POU3F2
ABRACL	4.77e-262	0.55194	0.681	0.718	9.55e-259	Immune cell	ABRACL
S100B	6.9e-262	0.153229	0.369	0.693	1.38e-258	Immune cell	S100B
LPAR5	1.71e-254	0.0904497	0.381	0.65	3.42e-251	Immune cell	LPAR5
IL2RG	1.19e-252	0.655475	0.665	0.758	2.39e-249	Immune cell	IL2RG
GMFG	2.26e-250	0.324396	0.738	0.81	4.52e-247	Immune cell	GMFG
CX3CR1	1.12e-249	0.0129796	0.236	0.533	2.25e-246	Immune cell	CX3CR1
APCDD1L	2.07e-249	0.00921533	0.3	0.554	4.13e-246	Immune cell	APCDD1L
IL17A	2.18e-248	0.221585	0.254	0.533	4.35e-245	Immune cell	IL17A
HSPB1	1.3e-239	0.42271	0.9	0.918	2.6e-236	Immune cell	HSPB1
XCL1	4.54e-239	1.15198	0.735	0.857	9.08e-236	Immune cell	XCL1
GPR171	5.49e-238	0.843292	0.638	0.758	1.1e-234	Immune cell	GPR171
PTTG1	7.49e-237	0.288515	0.455	0.769	1.5e-233	Immune cell	PTTG1
PVRIG	2.2e-236	0.826285	0.623	0.772	4.4e-233	Immune cell	PVRIG
SSR4	2.32e-231	0.130437	0.864	0.881	4.64e-228	Immune cell	SSR4
S100A10	4.7e-230	0.123615	0.884	0.827	9.41e-227	Immune cell	S100A10
CAMK4	4.18e-229	0.92733	0.695	0.858	8.35e-226	Immune cell	CAMK4
RHOH	7.22e-221	0.69262	0.702	0.799	1.44e-217	Immune cell	RHOH
EMB	5.69e-220	0.674131	0.667	0.792	1.14e-216	Immune cell	EMB
KRT27	8.5e-211	0.0174609	0.176	0.173	1.7e-207	Immune cell	KRT27
PSMB9	1.36e-206	0.453866	0.702	0.778	2.73e-203	Immune cell	PSMB9
TIPARP	2.19e-202	0.168692	0.68	0.627	4.37e-199	Immune cell	TIPARP
ZUFSP	7.23e-200	0.00463654	0.406	0.647	1.45e-196	Immune cell	ZUFSP
CST6	3.73e-199	0.00225431	0.328	0.525	7.46e-196	Immune cell	CST6
LY6K	1.44e-197	0.0233182	0.332	0.268	2.88e-194	Immune cell	LY6K
LEF1	3.47e-196	0.19877	0.354	0.563	6.93e-193	Immune cell	LEF1
KIT	5.82e-194	0.152663	0.486	0.717	1.16e-190	Immune cell	KIT
DOCK10	3.2e-192	0.743095	0.745	0.868	6.39e-189	Immune cell	DOCK10
HSP90AA1	4.44e-192	0.334602	0.988	0.987	8.89e-189	Immune cell	HSP90AA1
LIMD2	1.93e-188	0.672027	0.638	0.731	3.86e-185	Immune cell	LIMD2
IRF4	4.64e-187	0.00611902	0.514	0.705	9.28e-184	Immune cell	IRF4
SAMSN1	1.8e-184	0.689045	0.717	0.792	3.61e-181	Immune cell	SAMSN1
CD8A	1.67e-182	0.776753	0.699	0.803	3.34e-179	Immune cell	CD8A
TNFSF8	1.21e-181	0.0457106	0.373	0.592	2.42e-178	Immune cell	TNFSF8
CD37	3e-180	0.589732	0.633	0.77	6.01e-177	Immune cell	CD37
CRTAM	2.56e-178	0.767085	0.666	0.81	5.12e-175	Immune cell	CRTAM
TRAF3IP3	1.98e-176	0.824524	0.643	0.796	3.96e-173	Immune cell	TRAF3IP3
LOC100627879	1.26e-175	0.806959	0.453	0.674	2.52e-172	Immune cell	LOC100627879
KLRG1	2.61e-174	0.115238	0.247	0.474	5.22e-171	Immune cell	KLRG1
CCR5	2.26e-172	0.325003	0.449	0.755	4.53e-169	Immune cell	CCR5
HCST	3.39e-167	0.74061	0.589	0.707	6.78e-164	Immune cell	HCST
CCR9	3.96e-167	0.313864	0.54	0.542	7.93e-164	Immune cell	CCR9
SLCO5A1	1.35e-162	0.0201936	0.448	0.685	2.71e-159	Immune cell	SLCO5A1
MATK	1.48e-162	0.207524	0.384	0.658	2.95e-159	Immune cell	MATK
TIMP1	6.17e-161	0.0691798	0.528	0.767	1.23e-157	Immune cell	TIMP1
LOC100517731	2.61e-156	0.00676902	0.319	0.532	5.22e-153	Immune cell	LOC100517731
CSF1	8.08e-155	0.0538241	0.587	0.771	1.62e-151	Immune cell	CSF1
REL	2.76e-154	0.45395	0.811	0.842	5.52e-151	Immune cell	REL
DOK2	1.25e-152	0.690175	0.652	0.762	2.49e-149	Immune cell	DOK2
DNAJA4	1.42e-152	0.185406	0.629	0.794	2.85e-149	Immune cell	DNAJA4
FOXP3	1.91e-151	0.0718093	0.295	0.498	3.82e-148	Immune cell	FOXP3
FSCN1	2.32e-147	0.102545	0.572	0.778	4.63e-144	Immune cell	FSCN1
DNAJA1	3.18e-144	0.334598	0.9	0.914	6.36e-141	Immune cell	DNAJA1
IL23R	9.63e-142	0.194406	0.382	0.382	1.93e-138	Immune cell	IL23R
COTL1	3.03e-141	0.485354	0.713	0.796	6.07e-138	Immune cell	COTL1
NCR3	1.49e-135	0.109482	0.327	0.569	2.97e-132	Immune cell	NCR3
NLRC3	1.33e-131	0.898463	0.644	0.807	2.67e-128	Immune cell	NLRC3
IKZF3	3.55e-131	0.820712	0.71	0.856	7.11e-128	Immune cell	IKZF3
GNLY	3.94e-131	2.24318	0.591	0.819	7.88e-128	Immune cell	GNLY
MYC	1.67e-126	0.0622704	0.459	0.678	3.33e-123	Immune cell	MYC
MTCP1	4.44e-125	0.00844038	0.322	0.545	8.89e-122	Immune cell	MTCP1
TRH	2.47e-124	0.0438997	0.16	0.22	4.93e-121	Immune cell	TRH
RORA	4.68e-124	0.710001	0.721	0.847	9.36e-121	Immune cell	RORA
ZBTB16	4.72e-124	0.106597	0.461	0.663	9.45e-121	Immune cell	ZBTB16
KLK7	1.44e-123	0.0769471	0.409	0.393	2.87e-120	Immune cell	KLK7
IL2RA	4.85e-123	0.42299	0.407	0.624	9.7e-120	Immune cell	IL2RA
C2CD4B	3.05e-121	0.0914746	0.45	0.412	6.09e-118	Immune cell	C2CD4B
RASGEF1B	2.7e-120	0.0667071	0.526	0.733	5.4e-117	Immune cell	RASGEF1B
APBB1IP	4.39e-120	0.606848	0.605	0.738	8.79e-117	Immune cell	APBB1IP
TBC1D4	1.29e-117	0.036573	0.405	0.595	2.59e-114	Immune cell	TBC1D4
LOC110261663	4.83e-114	0.019797	0.423	0.607	9.67e-111	Immune cell	LOC110261663
CD200R1L	1.33e-109	0.0355996	0.483	0.689	2.66e-106	Immune cell	CD200R1L
CAPG	1.62e-108	0.553599	0.646	0.75	3.25e-105	Immune cell	CAPG
TNFRSF18	3.1e-108	0.801913	0.582	0.692	6.2e-105	Immune cell	TNFRSF18
TNFSF11	1.32e-106	0.014243	0.235	0.459	2.64e-103	Immune cell	TNFSF11
DUSP5	1.59e-106	0.0675551	0.649	0.595	3.17e-103	Immune cell	DUSP5
LDHA	2.03e-106	0.0726073	0.668	0.648	4.07e-103	Immune cell	LDHA
LY6D	3.63e-106	0.0587096	0.219	0.337	7.25e-103	Immune cell	LY6D
GIMAP4	9.12e-106	0.448783	0.707	0.82	1.82e-102	Immune cell	GIMAP4
FAM185A	2.4e-105	0.168189	0.523	0.722	4.81e-102	Immune cell	FAM185A
BLK	1.55e-102	0.167434	0.248	0.431	3.09e-99	Immune cell	BLK
LOC102162420	1.47e-100	0.129854	0.549	0.778	2.94e-97	Immune cell	LOC102162420
RORC	5.72e-100	0.256322	0.297	0.513	1.14e-96	Immune cell	RORC
FKBP11	3.77e-97	0.24569	0.692	0.744	7.53e-94	Immune cell	FKBP11
S100A1	6.19e-97	0.263228	0.373	0.339	1.24e-93	Immune cell	S100A1
CD109	1.05e-96	0.10738	0.372	0.568	2.1e-93	Immune cell	CD109
CITED2	6.54e-96	0.0176107	0.502	0.473	1.31e-92	Immune cell	CITED2
GRASP	7.15e-96	0.0611852	0.578	0.737	1.43e-92	Immune cell	GRASP
ARL5B	6.05e-95	0.160499	0.656	0.651	1.21e-91	Immune cell	ARL5B
FGL2	6.41e-95	0.0193213	0.356	0.567	1.28e-91	Immune cell	FGL2
RRM2	3.73e-93	0.102087	0.642	0.799	7.46e-90	Immune cell	RRM2
SDF2L1	4.31e-93	0.0800971	0.466	0.68	8.63e-90	Immune cell	SDF2L1
BCAS2	1.23e-90	0.335311	0.734	0.77	2.45e-87	Immune cell	BCAS2
AHRR	5.71e-88	0.209513	0.531	0.709	1.14e-84	Immune cell	AHRR
F2R	1e-87	0.0672126	0.53	0.708	2e-84	Immune cell	F2R
LOC100625149	1.48e-87	0.0246642	0.16	0.237	2.97e-84	Immune cell	LOC100625149
ODC1	2.24e-87	0.0816859	0.707	0.691	4.48e-84	Immune cell	ODC1
CD4	2.76e-87	0.225259	0.353	0.555	5.52e-84	Immune cell	CD4
CCR4	6.2e-85	0.151829	0.325	0.57	1.24e-81	Immune cell	CCR4
HOPX	1.56e-83	0.632662	0.594	0.759	3.12e-80	Immune cell	HOPX
FYB	1.57e-83	0.449443	0.663	0.798	3.15e-80	Immune cell	FYB
CD69	8.06e-83	0.596055	0.669	0.793	1.61e-79	Immune cell	CD69
LOC110255205	3.78e-81	0.365672	0.607	0.708	7.56e-78	Immune cell	LOC110255205
FCER1G	6.14e-80	0.466605	0.748	0.825	1.23e-76	Immune cell	FCER1G
CCL1	3.44e-76	0.0482568	0.238	0.297	6.88e-73	Immune cell	CCL1
MMP25	7.5e-73	0.00686669	0.385	0.394	1.5e-69	Immune cell	MMP25
TNFRSF9	1.38e-72	0.238383	0.431	0.649	2.76e-69	Immune cell	TNFRSF9
PTPN22	6.42e-72	0.655733	0.608	0.758	1.28e-68	Immune cell	PTPN22
LTA	2.47e-70	0.12431	0.32	0.286	4.93e-67	Immune cell	LTA
RGS16	4.12e-70	0.0892653	0.498	0.669	8.24e-67	Immune cell	RGS16
HLF	2.33e-68	0.0323558	0.312	0.499	4.66e-65	Immune cell	HLF
SH3BGRL	4.85e-68	0.0244661	0.588	0.621	9.7e-65	Immune cell	SH3BGRL
CD96	8.75e-67	0.889345	0.645	0.811	1.75e-63	Immune cell	CD96
HSP70.2	1.14e-66	0.10267	0.948	0.962	2.28e-63	Immune cell	HSP70.2
LOC100302368	6.09e-66	0.0649089	0.275	0.274	1.22e-62	Immune cell	LOC100302368
SMC4	1.96e-65	0.177502	0.652	0.839	3.93e-62	Immune cell	SMC4
GADD45G	2.58e-65	0.080273	0.737	0.672	5.17e-62	Immune cell	GADD45G
SYTL3	4.52e-65	0.725306	0.635	0.806	9.05e-62	Immune cell	SYTL3
NTS	4.38e-64	0.0281487	0.376	0.44	8.76e-61	Immune cell	NTS
IL9R	5.16e-64	0.00251894	0.181	0.296	1.03e-60	Immune cell	IL9R
TCF7	1.13e-63	0.544823	0.598	0.675	2.25e-60	Immune cell	TCF7
C5H12orf75	6.69e-63	0.0200241	0.462	0.613	1.34e-59	Immune cell	C5H12orf75
PDE4B	2.21e-62	0.0909031	0.625	0.758	4.43e-59	Immune cell	PDE4B
CISD3	1.08e-60	0.198647	0.692	0.716	2.16e-57	Immune cell	CISD3
CSTB	6.06e-57	0.07412	0.818	0.819	1.21e-53	Immune cell	CSTB
LCN2	8.22e-57	0.000363316	0.266	0.444	1.64e-53	Immune cell	LCN2
TMIGD2	1.36e-56	0.310217	0.457	0.69	2.72e-53	Immune cell	TMIGD2
CXCR6	2.04e-56	0.360843	0.533	0.629	4.08e-53	Immune cell	CXCR6
SEC61B	2.59e-56	0.0832287	0.778	0.81	5.18e-53	Immune cell	SEC61B
ACHE	1.13e-54	0.000732616	0.342	0.514	2.25e-51	Immune cell	ACHE
ZDBF2	1.01e-52	0.00274333	0.166	0.306	2.03e-49	Immune cell	ZDBF2
FAM46C	1.88e-52	0.0344372	0.639	0.775	3.76e-49	Immune cell	FAM46C
LOC110259674	2.37e-52	0.113766	0.592	0.741	4.75e-49	Immune cell	LOC110259674
TNFRSF4	3.22e-52	0.442132	0.397	0.559	6.44e-49	Immune cell	TNFRSF4
ALDH16A1	1.12e-49	0.0989451	0.453	0.627	2.25e-46	Immune cell	ALDH16A1
SLA	9.77e-49	0.500377	0.661	0.774	1.95e-45	Immune cell	SLA
ANKRD37	4.82e-48	0.0288479	0.494	0.539	9.64e-45	Immune cell	ANKRD37
KLF6	1.11e-47	0.24836	0.742	0.753	2.22e-44	Immune cell	KLF6
GZMM	1.34e-46	0.272975	0.395	0.414	2.68e-43	Immune cell	GZMM
LOC100155195	1.45e-46	0.742281	0.636	0.846	2.91e-43	Immune cell	LOC100155195
CD101	1.68e-46	0.143135	0.56	0.748	3.36e-43	Immune cell	CD101
PLK3	6.64e-46	0.128272	0.612	0.626	1.33e-42	Immune cell	PLK3
IL10	3.45e-45	0.305706	0.446	0.619	6.91e-42	Immune cell	IL10
EOMES	3.68e-44	0.18018	0.416	0.601	7.36e-41	Immune cell	EOMES
BATF3	1.34e-43	0.155932	0.633	0.72	2.67e-40	Immune cell	BATF3
TMCC2	2.2e-42	0.00314694	0.321	0.512	4.39e-39	Immune cell	TMCC2
CTSD	1.88e-41	0.255203	0.65	0.733	3.77e-38	Immune cell	CTSD
FAM129A	1.77e-40	0.0606298	0.514	0.702	3.53e-37	Immune cell	FAM129A
TSPAN5	2.75e-39	0.469169	0.608	0.733	5.51e-36	Immune cell	TSPAN5
LOC110259478	6.68e-39	0.102667	0.169	0.311	1.34e-35	Immune cell	LOC110259478
CCR6	1.76e-38	0.0754333	0.36	0.533	3.52e-35	Immune cell	CCR6
GPR18	2.04e-38	0.344719	0.533	0.683	4.09e-35	Immune cell	GPR18
MYO1F	5.07e-37	0.187481	0.524	0.739	1.01e-33	Immune cell	MYO1F
AGXT	8.91e-37	0.0174534	0.238	0.41	1.78e-33	Immune cell	AGXT
EVI2A	1e-36	0.437605	0.561	0.71	2e-33	Immune cell	EVI2A
CD48	4.96e-36	0.359383	0.631	0.755	9.92e-33	Immune cell	CD48
FAM110D	4.79e-35	0.000983794	0.128	0.32	9.59e-32	Immune cell	FAM110D
BCL2L11	5.46e-35	0.201897	0.616	0.763	1.09e-31	Immune cell	BCL2L11
IL4	2.22e-34	0.0131437	0.099	0.329	4.45e-31	Immune cell	IL4
LOC110256101	5.14e-34	0.0129214	0.428	0.59	1.03e-30	Immune cell	LOC110256101
S100A4	6.88e-34	0.76772	0.481	0.753	1.38e-30	Immune cell	S100A4
GZMA	1.21e-33	0.351709	0.636	0.828	2.42e-30	Immune cell	GZMA
LOC102164513	1.22e-33	0.0387391	0.343	0.519	2.43e-30	Immune cell	LOC102164513
TOX	1.43e-33	0.694287	0.61	0.776	2.87e-30	Immune cell	TOX
LOC100154053	6.82e-33	0.274379	0.587	0.761	1.36e-29	Immune cell	LOC100154053
CASS4	1.13e-32	0.232453	0.598	0.69	2.26e-29	Immune cell	CASS4
RGS2	1.29e-31	0.265882	0.752	0.787	2.58e-28	Immune cell	RGS2
LOC106505000	3.9e-31	0.410862	0.594	0.799	7.8e-28	Immune cell	LOC106505000
HSPD1	1.32e-30	0.450938	0.85	0.903	2.63e-27	Immune cell	HSPD1
UPB1	2.52e-30	0.00795831	0.313	0.47	5.04e-27	Immune cell	UPB1
ARL4C	2.17e-29	0.405066	0.533	0.731	4.34e-26	Immune cell	ARL4C
TNFRSF13B	1.67e-28	0.00612531	0.444	0.613	3.35e-25	Immune cell	TNFRSF13B
CKS2	5.55e-28	0.299195	0.77	0.81	1.11e-24	Immune cell	CKS2
PRDX4	2.7e-27	0.0478509	0.542	0.624	5.4e-24	Immune cell	PRDX4
ITGB7	7.12e-27	0.47909	0.678	0.828	1.42e-23	Immune cell	ITGB7
IFIT1	3.45e-26	0.237093	0.646	0.83	6.9e-23	Immune cell	IFIT1
ZBTB32	4.61e-26	0.118239	0.449	0.623	9.23e-23	Immune cell	ZBTB32
SCN9A	3.61e-25	0.021583	0.323	0.468	7.21e-22	Immune cell	SCN9A
LAG3	1e-24	0.5426	0.513	0.717	2.01e-21	Immune cell	LAG3
GATA3	2.13e-24	0.645044	0.551	0.706	4.27e-21	Immune cell	GATA3
HSPH1	2.22e-24	0.0908748	0.901	0.928	4.43e-21	Immune cell	HSPH1
SPCS2	4.7e-24	0.18034	0.608	0.691	9.4e-21	Immune cell	SPCS2
RASAL3	7.1e-24	0.456905	0.484	0.588	1.42e-20	Immune cell	RASAL3
IL7R	3.24e-23	0.84667	0.483	0.717	6.48e-20	Immune cell	IL7R
GPR15	7.94e-23	0.161491	0.603	0.759	1.59e-19	Immune cell	GPR15
EPSTI1	5.91e-22	0.402614	0.744	0.85	1.18e-18	Immune cell	EPSTI1
TESC	5.93e-22	0.263748	0.525	0.732	1.19e-18	Immune cell	TESC
TUBA4A	6.3e-22	0.396934	0.63	0.768	1.26e-18	Immune cell	TUBA4A
GZMH	6.73e-22	0.871328	0.528	0.765	1.35e-18	Immune cell	GZMH
ARL4D	8.46e-22	0.0129018	0.522	0.55	1.69e-18	Immune cell	ARL4D
JUNB	1.39e-20	0.313306	0.799	0.783	2.78e-17	Immune cell	JUNB
GPR82	1.8e-20	0.121976	0.52	0.615	3.6e-17	Immune cell	GPR82
CRYBB1	4.34e-20	0.0331853	0.333	0.385	8.68e-17	Immune cell	CRYBB1
HBB	3.96e-19	0.168578	0.362	0.477	7.93e-16	Immune cell	HBB
DAPL1	5.09e-18	0.297903	0.329	0.403	1.02e-14	Immune cell	DAPL1
LOC100739080	6.93e-18	0.0318308	0.099	0.249	1.39e-14	Immune cell	LOC100739080
LOC100519098	1.86e-17	0.370346	0.613	0.711	3.72e-14	Immune cell	LOC100519098
DDIT4	3.69e-17	0.14866	0.726	0.77	7.38e-14	Immune cell	DDIT4
COQ10B	9.13e-17	0.260443	0.691	0.767	1.83e-13	Immune cell	COQ10B
ITK	3.42e-16	0.646927	0.555	0.755	6.84e-13	Immune cell	ITK
HP	8.94e-16	0.0111775	0.364	0.483	1.79e-12	Immune cell	HP
AICDA	1.84e-15	0.745799	0.695	0.829	3.68e-12	Immune cell	AICDA
NUGGC	2.96e-15	0.0811792	0.563	0.745	5.93e-12	Immune cell	NUGGC
LOC100156073	5.58e-15	0.331335	0.553	0.77	1.12e-11	Immune cell	LOC100156073
ACP5	1.32e-14	0.354668	0.511	0.729	2.64e-11	Immune cell	ACP5
FAM43A	5.19e-14	0.15805	0.453	0.596	1.04e-10	Immune cell	FAM43A
STX11	3.46e-13	0.0924334	0.596	0.683	6.92e-10	Immune cell	STX11
LOC100517340	3.77e-13	0.019954	0.095	0.11	7.55e-10	Immune cell	LOC100517340
LOC110255360	4.45e-13	0.430698	0.642	0.817	8.9e-10	Immune cell	LOC110255360
BATF	1.23e-12	0.47316	0.572	0.721	2.47e-09	Immune cell	BATF
ZFAND2A	1.38e-12	0.545923	0.786	0.867	2.76e-09	Immune cell	ZFAND2A
C6H16orf74	7.46e-12	0.133122	0.49	0.656	1.49e-08	Immune cell	C6H16orf74
NEFH	9.07e-12	0.00814482	0.15	0.374	1.81e-08	Immune cell	NEFH
TXK	1.08e-11	0.708397	0.518	0.782	2.16e-08	Immune cell	TXK
IL22	8.81e-11	0.640545	0.571	0.644	1.76e-07	Immune cell	IL22
INPP4B	1.11e-10	0.225308	0.6	0.774	2.21e-07	Immune cell	INPP4B
VAMP5	1.86e-10	0.160905	0.509	0.607	3.71e-07	Immune cell	VAMP5
C8H4orf48	1.97e-10	0.131799	0.597	0.715	3.95e-07	Immune cell	C8H4orf48
CD7	4.71e-10	0.696228	0.44	0.646	9.43e-07	Immune cell	CD7
IFIT3	5.6e-10	0.211556	0.559	0.755	1.12e-06	Immune cell	IFIT3
RSAD2	7.73e-10	0.362693	0.588	0.749	1.55e-06	Immune cell	RSAD2
TMEM123	8.02e-10	0.359834	0.574	0.793	1.6e-06	Immune cell	TMEM123
FURIN	1.1e-09	0.145169	0.492	0.589	2.19e-06	Immune cell	FURIN
ISG20	3.06e-09	0.24625	0.625	0.783	6.13e-06	Immune cell	ISG20
PLCG2	7.17e-09	0.130346	0.606	0.705	1.43e-05	Immune cell	PLCG2
TNFRSF1B	1.47e-08	0.264468	0.662	0.752	2.95e-05	Immune cell	TNFRSF1B
IL18R1	2.97e-08	0.383847	0.533	0.663	5.94e-05	Immune cell	IL18R1
FOS	3.86e-08	0.115826	0.809	0.783	7.71e-05	Immune cell	FOS
IL17F	3.86e-08	0.150575	0.362	0.464	7.72e-05	Immune cell	IL17F
FCRL6	1.15e-07	0.052098	0.273	0.39	0.000229406	Immune cell	FCRL6
LOC106507518	1.4e-07	0.113145	0.483	0.675	0.000280603	Immune cell	LOC106507518
UCP2	1.88e-07	0.206735	0.552	0.7	0.000376314	Immune cell	UCP2
SNX10	3.52e-07	0.1147	0.665	0.792	0.000703246	Immune cell	SNX10
LOC100523789	3.83e-07	0.681616	0.686	0.859	0.000765048	Immune cell	LOC100523789
LTB	7.33e-07	0.814237	0.508	0.701	0.00146589	Immune cell	LTB
TOPORS	9.81e-07	0.173316	0.59	0.708	0.00196274	Immune cell	TOPORS
HAVCR2	1.44e-06	0.0704899	0.494	0.647	0.00288061	Immune cell	HAVCR2
PRF1	1.47e-06	0.404818	0.451	0.643	0.00294154	Immune cell	PRF1
AHI1	1.6e-06	0.385764	0.682	0.79	0.0032041	Immune cell	AHI1
CD86	1.96e-06	0.0474198	0.557	0.668	0.00391419	Immune cell	CD86
LAT2	1.98e-06	0.325785	0.626	0.737	0.00396357	Immune cell	LAT2
NPPC	2.4e-06	0.103964	0.487	0.599	0.00480069	Immune cell	NPPC
NR4A3	2.67e-06	0.18219	0.655	0.741	0.00533983	Immune cell	NR4A3
MFAP5	7.28e-06	0.0804902	0.518	0.722	0.0145539	Immune cell	MFAP5
CD8B	1.04e-05	0.260212	0.534	0.635	0.020742	Immune cell	CD8B
DDIT3	1.66e-05	0.0275735	0.634	0.675	0.0332139	Immune cell	DDIT3
SERPINF1	1.88e-05	0.382464	0.529	0.752	0.0375531	Immune cell	SERPINF1
LOC100520308	1.95e-05	0.0252056	0.174	0.239	0.0389449	Immune cell	LOC100520308
GPR183	2.57e-05	0.767949	0.624	0.795	0.0513968	Immune cell	GPR183
NFIL3	2.82e-05	0.0309013	0.552	0.625	0.0564794	Immune cell	NFIL3
C8H4orf32	7.72e-05	0.0662984	0.53	0.622	0.154384	Immune cell	C8H4orf32
TAC3	8.67e-05	0.168426	0.144	0.273	0.173456	Immune cell	TAC3
MID1IP1	9.3e-05	0.156782	0.494	0.583	0.186	Immune cell	MID1IP1
AFF3	0.000195629	0.653198	0.587	0.814	0.391257	Immune cell	AFF3
CCR8	0.000214716	0.0215219	0.292	0.452	0.429431	Immune cell	CCR8
JUN	0.000328243	0.154617	0.916	0.912	0.656486	Immune cell	JUN
MX1	0.00063694	0.359067	0.78	0.891	1	Immune cell	MX1
BACH2	0.00131276	0.0827907	0.452	0.544	1	Immune cell	BACH2
LOC100152036	0.00210642	0.00800124	0.348	0.496	1	Immune cell	LOC100152036
ZNF683	0.00263397	0.646112	0.556	0.737	1	Immune cell	ZNF683
LTB4R	0.00264936	0.0288041	0.264	0.392	1	Immune cell	LTB4R
LOC100519314	0.00509586	0.867004	0.657	0.852	1	Immune cell	LOC100519314
CLEC2B	0.00579653	0.240592	0.554	0.696	1	Immune cell	CLEC2B
PARVG	0.00859969	0.347173	0.524	0.727	1	Immune cell	PARVG
PLVAP	0.00905702	0.0345143	0.462	0.584	1	Immune cell	PLVAP
KLRB1	0.00958758	0.523054	0.378	0.465	1	Immune cell	KLRB1
CXCL14	0	3.01512	0.942	0.538	0	EC	CXCL14
COL3A1	0	2.5404	0.939	0.574	0	EC	COL3A1
COL4A1	0	2.42779	0.924	0.556	0	EC	COL4A1
CALD1	0	2.31523	0.978	0.618	0	EC	CALD1
LOC100623720	0	2.30279	0.914	0.502	0	EC	LOC100623720
FN1	0	2.28572	0.926	0.553	0	EC	FN1
IGFBP7	0	2.28063	0.929	0.583	0	EC	IGFBP7
COL18A1	0	2.19561	0.953	0.485	0	EC	COL18A1
COL1A1	0	2.18226	0.938	0.579	0	EC	COL1A1
COL1A2	0	2.12478	0.91	0.522	0	EC	COL1A2
ACTA2	0	2.04912	0.926	0.524	0	EC	ACTA2
ADAMDEC1	0	1.865	0.869	0.497	0	EC	ADAMDEC1
COL4A2	0	1.86262	0.913	0.518	0	EC	COL4A2
SPARCL1	0	1.83005	0.829	0.542	0	EC	SPARCL1
CCL2	0	1.67385	0.824	0.575	0	EC	CCL2
TAGLN	0	1.64966	0.913	0.509	0	EC	TAGLN
APOE	0	1.58582	0.908	0.509	0	EC	APOE
COL6A2	0	1.5777	0.923	0.531	0	EC	COL6A2
SERPINH1	0	1.54111	0.921	0.525	0	EC	SERPINH1
MYLK	0	1.53087	0.752	0.456	0	EC	MYLK
C1R	0	1.50047	0.895	0.544	0	EC	C1R
PDGFRB	0	1.48922	0.917	0.455	0	EC	PDGFRB
RGS5	0	1.47609	0.892	0.619	0	EC	RGS5
C2H11orf96	0	1.4434	0.864	0.427	0	EC	C2H11orf96
LAMB1	0	1.41006	0.865	0.519	0	EC	LAMB1
MYH11	0	1.40289	0.896	0.528	0	EC	MYH11
RBPMS	0	1.3894	0.959	0.558	0	EC	RBPMS
C1S	0	1.38146	0.791	0.44	0	EC	C1S
PPP1R14A	0	1.35658	0.806	0.554	0	EC	PPP1R14A
LOC100514340	0	1.2443	0.913	0.324	0	EC	LOC100514340
COL6A5	0	1.21514	0.845	0.479	0	EC	COL6A5
HOXA10	0	1.19588	0.854	0.43	0	EC	HOXA10
FILIP1L	0	1.18039	0.932	0.632	0	EC	FILIP1L
LOC100626247	0	1.16475	0.885	0.685	0	EC	LOC100626247
ZBTB20	0	1.16301	0.912	0.532	0	EC	ZBTB20
PTN	0	1.16159	0.785	0.46	0	EC	PTN
CXCL12	0	1.15892	0.815	0.388	0	EC	CXCL12
LPP	0	1.15525	0.864	0.52	0	EC	LPP
GJC1	0	1.15516	0.842	0.474	0	EC	GJC1
DLC1	0	1.14417	0.894	0.469	0	EC	DLC1
LGALS1	0	1.13826	0.935	0.71	0	EC	LGALS1
TPM1	0	1.13612	0.855	0.489	0	EC	TPM1
DCN	0	1.11587	0.693	0.46	0	EC	DCN
COL12A1	0	1.11429	0.831	0.434	0	EC	COL12A1
COL15A1	0	1.09914	0.793	0.357	0	EC	COL15A1
NREP	0	1.09803	0.826	0.458	0	EC	NREP
COL5A2	0	1.08775	0.828	0.497	0	EC	COL5A2
COL6A3	0	1.08514	0.851	0.468	0	EC	COL6A3
HTRA1	0	1.07657	0.758	0.457	0	EC	HTRA1
PTCH1	0	1.07595	0.825	0.391	0	EC	PTCH1
POSTN	0	1.07015	0.824	0.485	0	EC	POSTN
SOX4	0	1.06631	0.815	0.527	0	EC	SOX4
MFAP4	0	1.05923	0.782	0.362	0	EC	MFAP4
EMILIN1	0	1.0543	0.864	0.454	0	EC	EMILIN1
LUM	0	1.03132	0.687	0.432	0	EC	LUM
TCF21	0	1.0251	0.786	0.405	0	EC	TCF21
FERMT2	0	1.0247	0.8	0.492	0	EC	FERMT2
ITGA1	0	1.02014	0.848	0.596	0	EC	ITGA1
NR2F2	0	1.01998	0.814	0.452	0	EC	NR2F2
CYR61	0	1.01676	0.765	0.42	0	EC	CYR61
SERPING1	0	0.999591	0.866	0.482	0	EC	SERPING1
VCL	0	0.998902	0.844	0.502	0	EC	VCL
BMP4	0	0.998533	0.781	0.439	0	EC	BMP4
LAMA4	0	0.989629	0.811	0.416	0	EC	LAMA4
ZEB2	0	0.988202	0.945	0.572	0	EC	ZEB2
IGFBP5	0	0.983042	0.843	0.385	0	EC	IGFBP5
COL14A1	0	0.973225	0.88	0.485	0	EC	COL14A1
SPARC	0	0.97319	0.797	0.488	0	EC	SPARC
STOM	0	0.968309	0.777	0.512	0	EC	STOM
AEBP1	0	0.939549	0.802	0.418	0	EC	AEBP1
CAV1	0	0.928945	0.777	0.447	0	EC	CAV1
A2M	0	0.927767	0.901	0.436	0	EC	A2M
TPM2	0	0.924421	0.876	0.498	0	EC	TPM2
AKAP12	0	0.924143	0.909	0.504	0	EC	AKAP12
LTBP4	0	0.920904	0.764	0.537	0	EC	LTBP4
AHNAK	0	0.920038	0.749	0.548	0	EC	AHNAK
TPM4	0	0.912291	0.904	0.674	0	EC	TPM4
TGM2	0	0.911803	0.9	0.505	0	EC	TGM2
FBLN1	0	0.911678	0.813	0.462	0	EC	FBLN1
NOVA1	0	0.908734	0.805	0.393	0	EC	NOVA1
BGN	0	0.905239	0.767	0.467	0	EC	BGN
PLXDC2	0	0.898277	0.835	0.455	0	EC	PLXDC2
ADGRD1	0	0.892969	0.815	0.368	0	EC	ADGRD1
MYL9	0	0.886934	0.851	0.475	0	EC	MYL9
PDGFRA	0	0.870823	0.75	0.322	0	EC	PDGFRA
TM4SF1	0	0.861327	0.772	0.489	0	EC	TM4SF1
PCP4	0	0.855986	0.771	0.519	0	EC	PCP4
FOXF2	0	0.851535	0.845	0.462	0	EC	FOXF2
FLNA	0	0.850792	0.942	0.637	0	EC	FLNA
OGN	0	0.849346	0.794	0.451	0	EC	OGN
LAMC1	0	0.842591	0.767	0.511	0	EC	LAMC1
FSTL1	0	0.833378	0.795	0.388	0	EC	FSTL1
HHIP	0	0.832261	0.804	0.388	0	EC	HHIP
SPON2	0	0.831287	0.683	0.361	0	EC	SPON2
THBS1	0	0.827853	0.819	0.46	0	EC	THBS1
LAMA2	0	0.823301	0.829	0.378	0	EC	LAMA2
FAT4	0	0.818616	0.833	0.388	0	EC	FAT4
PDE5A	0	0.815209	0.789	0.416	0	EC	PDE5A
VCAM1	0	0.811957	0.823	0.424	0	EC	VCAM1
NRP1	0	0.811541	0.833	0.449	0	EC	NRP1
ECE1	0	0.809156	0.778	0.436	0	EC	ECE1
TUBA1A	0	0.802624	0.777	0.483	0	EC	TUBA1A
CYGB	0	0.792922	0.845	0.479	0	EC	CYGB
SYNE2	0	0.79124	0.699	0.5	0	EC	SYNE2
SYNPO2	0	0.781036	0.91	0.394	0	EC	SYNPO2
VCAN	0	0.779994	0.873	0.473	0	EC	VCAN
CDH11	0	0.778605	0.777	0.35	0	EC	CDH11
C1QTNF5	0	0.770467	0.729	0.415	0	EC	C1QTNF5
IL6ST	0	0.768518	0.884	0.57	0	EC	IL6ST
NFIA	0	0.767864	0.873	0.529	0	EC	NFIA
WFDC1	0	0.76778	0.689	0.447	0	EC	WFDC1
ARHGAP5	0	0.767533	0.689	0.457	0	EC	ARHGAP5
SPRY1	0	0.766994	0.822	0.474	0	EC	SPRY1
TCF4	0	0.761839	0.83	0.455	0	EC	TCF4
TNS1	0	0.761096	0.877	0.423	0	EC	TNS1
NOTCH3	0	0.750315	0.88	0.464	0	EC	NOTCH3
GJA1	0	0.749193	0.836	0.345	0	EC	GJA1
TIMP3	0	0.748255	0.807	0.409	0	EC	TIMP3
MGP	0	0.746317	0.867	0.583	0	EC	MGP
CAVIN1	0	0.745999	0.794	0.433	0	EC	CAVIN1
PEAK1	0	0.742329	0.864	0.509	0	EC	PEAK1
ROBO2	0	0.740175	0.753	0.309	0	EC	ROBO2
SEMA5A	0	0.736176	0.727	0.433	0	EC	SEMA5A
PMEPA1	0	0.734938	0.791	0.432	0	EC	PMEPA1
NID1	0	0.734129	0.769	0.447	0	EC	NID1
LOC102160410	0	0.720105	0.626	0.449	0	EC	LOC102160410
PLPP3	0	0.715759	0.685	0.343	0	EC	PLPP3
HSPG2	0	0.714826	0.772	0.344	0	EC	HSPG2
EBF1	0	0.714544	0.728	0.362	0	EC	EBF1
PCSK6	0	0.712942	0.663	0.37	0	EC	PCSK6
EHD2	0	0.710151	0.798	0.466	0	EC	EHD2
ID3	0	0.699594	0.82	0.565	0	EC	ID3
DPT	0	0.692431	0.714	0.426	0	EC	DPT
CPE	0	0.687643	0.69	0.294	0	EC	CPE
PKD2	0	0.678343	0.775	0.391	0	EC	PKD2
CALCRL	0	0.672544	0.765	0.463	0	EC	CALCRL
CLIC4	0	0.669691	0.826	0.656	0	EC	CLIC4
PLEKHA5	0	0.66222	0.7	0.407	0	EC	PLEKHA5
CYTB	0	0.653134	0.995	0.971	0	EC	CYTB
ADGRA2	0	0.644644	0.806	0.383	0	EC	ADGRA2
TMEM119	0	0.644564	0.633	0.272	0	EC	TMEM119
ADAMTS1	0	0.640246	0.857	0.428	0	EC	ADAMTS1
LOC102161418	0	0.633836	0.732	0.406	0	EC	LOC102161418
TEAD1	0	0.633539	0.692	0.349	0	EC	TEAD1
MMP11	0	0.633027	0.777	0.402	0	EC	MMP11
CTDSPL	0	0.630814	0.731	0.386	0	EC	CTDSPL
CPED1	0	0.628447	0.858	0.423	0	EC	CPED1
SELENOM	0	0.627856	0.689	0.414	0	EC	SELENOM
CRYAB	0	0.6185	0.878	0.446	0	EC	CRYAB
CLEC14A	0	0.614912	0.762	0.378	0	EC	CLEC14A
PITX1	0	0.610018	0.812	0.318	0	EC	PITX1
PXDN	0	0.606384	0.706	0.296	0	EC	PXDN
PLA2R1	0	0.605577	0.764	0.303	0	EC	PLA2R1
AKAP2	0	0.60535	0.809	0.483	0	EC	AKAP2
RCAN2	0	0.604494	0.664	0.302	0	EC	RCAN2
ND2	0	0.604302	0.97	0.944	0	EC	ND2
HOXA9	0	0.603868	0.652	0.388	0	EC	HOXA9
ISG12(A)	0	0.60317	0.951	0.757	0	EC	ISG12(A)
RASL11A	0	0.601192	0.848	0.504	0	EC	RASL11A
EDNRB	0	0.600388	0.69	0.295	0	EC	EDNRB
GNG11	0	0.599971	0.732	0.391	0	EC	GNG11
TRPC1	0	0.596733	0.743	0.326	0	EC	TRPC1
PAWR	0	0.59341	0.863	0.569	0	EC	PAWR
NFIB	0	0.58928	0.664	0.373	0	EC	NFIB
SOX6	0	0.585952	0.586	0.189	0	EC	SOX6
ND1	0	0.58514	0.97	0.941	0	EC	ND1
GUCY1B3	0	0.584022	0.632	0.397	0	EC	GUCY1B3
MMP2	0	0.583195	0.674	0.353	0	EC	MMP2
EMID1	0	0.576044	0.763	0.471	0	EC	EMID1
SLITRK6	0	0.574128	0.697	0.379	0	EC	SLITRK6
GUCY1A3	0	0.573648	0.824	0.37	0	EC	GUCY1A3
APP	0	0.571308	0.783	0.476	0	EC	APP
ND3	0	0.571301	0.965	0.915	0	EC	ND3
SLC9A3R2	0	0.570075	0.717	0.429	0	EC	SLC9A3R2
MPDZ	0	0.569501	0.848	0.44	0	EC	MPDZ
LOXL2	0	0.568333	0.728	0.328	0	EC	LOXL2
ZFHX3	0	0.566863	0.823	0.462	0	EC	ZFHX3
ITGAV	0	0.565742	0.677	0.416	0	EC	ITGAV
CTGF	0	0.565222	0.76	0.419	0	EC	CTGF
PLAU	0	0.565115	0.652	0.376	0	EC	PLAU
SAMD5	0	0.558307	0.836	0.456	0	EC	SAMD5
MCAM	0	0.556914	0.791	0.523	0	EC	MCAM
ARHGEF17	0	0.55658	0.825	0.424	0	EC	ARHGEF17
SST	0	0.555779	0.193	0.292	0	EC	SST
SLC8A1	0	0.5557	0.88	0.399	0	EC	SLC8A1
MDK	0	0.545443	0.783	0.557	0	EC	MDK
ADGRL2	0	0.543894	0.778	0.368	0	EC	ADGRL2
ND4	0	0.542749	0.994	0.976	0	EC	ND4
MFGE8	0	0.542312	0.608	0.362	0	EC	MFGE8
SASH1	0	0.542223	0.726	0.361	0	EC	SASH1
TNXB	0	0.541853	0.67	0.344	0	EC	TNXB
NBL1	0	0.539758	0.682	0.358	0	EC	NBL1
COX2	0	0.538735	1	0.999	0	EC	COX2
COL5A3	0	0.534854	0.743	0.449	0	EC	COL5A3
ANGPT2	0	0.532777	0.735	0.452	0	EC	ANGPT2
CAVIN3	0	0.532397	0.825	0.522	0	EC	CAVIN3
ATP6	0	0.531825	1	0.997	0	EC	ATP6
TGFB1I1	0	0.531688	0.787	0.338	0	EC	TGFB1I1
C4A	0	0.530574	0.905	0.542	0	EC	C4A
MRVI1	0	0.528518	0.882	0.398	0	EC	MRVI1
TBX2	0	0.526829	0.84	0.345	0	EC	TBX2
LOC110257420	0	0.526026	0.738	0.363	0	EC	LOC110257420
CSRP2	0	0.523874	0.72	0.493	0	EC	CSRP2
PTGDS	0	0.522908	0.692	0.342	0	EC	PTGDS
CSRP1	0	0.521677	0.857	0.532	0	EC	CSRP1
EFEMP2	0	0.519569	0.716	0.392	0	EC	EFEMP2
PHLDA1	0	0.518696	0.809	0.484	0	EC	PHLDA1
ADAMTS5	0	0.516189	0.882	0.332	0	EC	ADAMTS5
CD9	0	0.511071	0.728	0.51	0	EC	CD9
MAP1B	0	0.508063	0.788	0.413	0	EC	MAP1B
TGFBI	0	0.505626	0.747	0.4	0	EC	TGFBI
EPB41L2	0	0.505503	0.842	0.507	0	EC	EPB41L2
FGFR1	0	0.501348	0.733	0.246	0	EC	FGFR1
DGKH	0	0.501269	0.748	0.3	0	EC	DGKH
PTK7	0	0.501055	0.692	0.312	0	EC	PTK7
ANTXR1	0	0.499885	0.785	0.342	0	EC	ANTXR1
NR2F1	0	0.499581	0.88	0.441	0	EC	NR2F1
PHLDA3	0	0.497417	0.826	0.411	0	EC	PHLDA3
ND5	0	0.497377	0.953	0.912	0	EC	ND5
COLEC12	0	0.497304	0.653	0.395	0	EC	COLEC12
OLFML2A	0	0.496223	0.843	0.449	0	EC	OLFML2A
TGFBR3	0	0.493426	0.829	0.421	0	EC	TGFBR3
ITIH5	0	0.49013	0.786	0.46	0	EC	ITIH5
WNT5A	0	0.488482	0.66	0.337	0	EC	WNT5A
C7	0	0.488208	0.768	0.451	0	EC	C7
PLCL1	0	0.487139	0.633	0.368	0	EC	PLCL1
FHL5	0	0.485747	0.706	0.491	0	EC	FHL5
CKAP4	0	0.485038	0.785	0.502	0	EC	CKAP4
COX3	0	0.480679	1	0.999	0	EC	COX3
CAV2	0	0.479711	0.787	0.37	0	EC	CAV2
ZNF503	0	0.475584	0.794	0.393	0	EC	ZNF503
EMP2	0	0.474438	0.611	0.293	0	EC	EMP2
2020-09-04	0	0.474375	0.769	0.445	0	EC	2020-09-04
ENHO	0	0.474064	0.712	0.403	0	EC	ENHO
MMP23B	0	0.4731	0.832	0.335	0	EC	MMP23B
IGF1	0	0.472315	0.758	0.467	0	EC	IGF1
CCND1	0	0.472216	0.855	0.505	0	EC	CCND1
HOXA6	0	0.470036	0.679	0.288	0	EC	HOXA6
PDE1A	0	0.467708	0.818	0.403	0	EC	PDE1A
ZNF536	0	0.467707	0.837	0.354	0	EC	ZNF536
VASN	0	0.465182	0.619	0.283	0	EC	VASN
GJA4	0	0.463401	0.812	0.303	0	EC	GJA4
CYBRD1	0	0.462302	0.677	0.43	0	EC	CYBRD1
LOC106505107	0	0.461826	0.786	0.224	0	EC	LOC106505107
ANXA5	0	0.460653	0.748	0.486	0	EC	ANXA5
RUNX1T1	0	0.458979	0.673	0.222	0	EC	RUNX1T1
PRELP	0	0.458688	0.84	0.202	0	EC	PRELP
CCDC80	0	0.458086	0.813	0.488	0	EC	CCDC80
SFRP1	0	0.457786	0.625	0.277	0	EC	SFRP1
SDC2	0	0.457133	0.629	0.365	0	EC	SDC2
MMP14	0	0.451553	0.773	0.347	0	EC	MMP14
SOX5	0	0.450905	0.78	0.305	0	EC	SOX5
RRBP1	0	0.450896	0.852	0.65	0	EC	RRBP1
PCDH18	0	0.449132	0.847	0.364	0	EC	PCDH18
ADGRL3	0	0.444754	0.856	0.437	0	EC	ADGRL3
PGM5	0	0.440155	0.846	0.338	0	EC	PGM5
SMTN	0	0.438912	0.773	0.466	0	EC	SMTN
ABI3BP	0	0.437463	0.7	0.341	0	EC	ABI3BP
PROX1	0	0.434716	0.761	0.337	0	EC	PROX1
LSAMP	0	0.432984	0.809	0.343	0	EC	LSAMP
KITLG	0	0.432215	0.679	0.321	0	EC	KITLG
CYSLTR2	0	0.432165	0.786	0.488	0	EC	CYSLTR2
MYO1B	0	0.432007	0.702	0.43	0	EC	MYO1B
ARHGAP28	0	0.431111	0.825	0.29	0	EC	ARHGAP28
C7H14orf132	0	0.430726	0.811	0.326	0	EC	C7H14orf132
FAM174B	0	0.430291	0.79	0.309	0	EC	FAM174B
GEM	0	0.42931	0.697	0.436	0	EC	GEM
TINAGL1	0	0.428357	0.658	0.324	0	EC	TINAGL1
TGFB2	0	0.421631	0.845	0.452	0	EC	TGFB2
THSD4	0	0.421377	0.732	0.229	0	EC	THSD4
CDH6	0	0.419489	0.826	0.364	0	EC	CDH6
COL16A1	0	0.417948	0.603	0.22	0	EC	COL16A1
ELN	0	0.414704	0.795	0.371	0	EC	ELN
FXYD7	0	0.411737	0.792	0.459	0	EC	FXYD7
LOC100520329	0	0.41156	0.821	0.275	0	EC	LOC100520329
CSPG4	0	0.411491	0.816	0.426	0	EC	CSPG4
MATN2	0	0.410694	0.646	0.383	0	EC	MATN2
EPHA3	0	0.409451	0.683	0.278	0	EC	EPHA3
RARRES1	0	0.409027	0.696	0.405	0	EC	RARRES1
COL5A1	0	0.408786	0.741	0.293	0	EC	COL5A1
COL7A1	0	0.407086	0.643	0.387	0	EC	COL7A1
ANGPTL4	0	0.404694	0.708	0.536	0	EC	ANGPTL4
TMEM150C	0	0.404048	0.82	0.272	0	EC	TMEM150C
TFPI2	0	0.402862	0.621	0.308	0	EC	TFPI2
SEMA6D	0	0.402583	0.676	0.347	0	EC	SEMA6D
HAPLN1	0	0.40115	0.895	0.296	0	EC	HAPLN1
KLHL23	0	0.400602	0.836	0.291	0	EC	KLHL23
ARHGAP29	0	0.39891	0.663	0.286	0	EC	ARHGAP29
TPPP3	0	0.396443	0.686	0.304	0	EC	TPPP3
PTPRR	0	0.394723	0.705	0.392	0	EC	PTPRR
COL6A6	0	0.391412	0.688	0.303	0	EC	COL6A6
ADAMTS9	0	0.390748	0.777	0.313	0	EC	ADAMTS9
HPSE2	0	0.388709	0.862	0.34	0	EC	HPSE2
FAM13C	0	0.386855	0.854	0.474	0	EC	FAM13C
FHL1	0	0.386148	0.771	0.381	0	EC	FHL1
CFH	0	0.382714	0.789	0.354	0	EC	CFH
P2RY14	0	0.380244	0.878	0.469	0	EC	P2RY14
SSPN	0	0.378122	0.799	0.346	0	EC	SSPN
HOXA5	0	0.377328	0.663	0.37	0	EC	HOXA5
PRKG1	0	0.373208	0.65	0.374	0	EC	PRKG1
PTPRD	0	0.371429	0.783	0.239	0	EC	PTPRD
ECM1	0	0.370297	0.777	0.493	0	EC	ECM1
ANGPT1	0	0.36906	0.809	0.285	0	EC	ANGPT1
COL4A5	0	0.368249	0.685	0.374	0	EC	COL4A5
SYTL2	0	0.367079	0.864	0.548	0	EC	SYTL2
TWIST1	0	0.361507	0.685	0.259	0	EC	TWIST1
FREM1	0	0.361423	0.835	0.4	0	EC	FREM1
KCNJ8	0	0.360792	0.713	0.373	0	EC	KCNJ8
NID2	0	0.360688	0.669	0.379	0	EC	NID2
GUCY1A2	0	0.36029	0.814	0.46	0	EC	GUCY1A2
LOC102167255	0	0.358738	0.772	0.277	0	EC	LOC102167255
MARCKS	0	0.355657	0.855	0.536	0	EC	MARCKS
ARHGAP20	0	0.35546	0.792	0.369	0	EC	ARHGAP20
CCDC102B	0	0.35541	0.838	0.266	0	EC	CCDC102B
C1QTNF1	0	0.351015	0.78	0.419	0	EC	C1QTNF1
NDNF	0	0.347801	0.654	0.336	0	EC	NDNF
TRPA1	0	0.345531	0.612	0.201	0	EC	TRPA1
HSPB6	0	0.344226	0.594	0.287	0	EC	HSPB6
GRID2	0	0.341346	0.769	0.346	0	EC	GRID2
WNT4	0	0.34063	0.659	0.296	0	EC	WNT4
ADRA1A	0	0.340534	0.862	0.378	0	EC	ADRA1A
PIEZO2	0	0.340255	0.674	0.311	0	EC	PIEZO2
GPM6B	0	0.339342	0.657	0.343	0	EC	GPM6B
OLFML3	0	0.338414	0.696	0.44	0	EC	OLFML3
SVEP1	0	0.332922	0.715	0.293	0	EC	SVEP1
LIMCH1	0	0.331815	0.628	0.319	0	EC	LIMCH1
FJX1	0	0.330078	0.648	0.338	0	EC	FJX1
PRICKLE2	0	0.328066	0.776	0.266	0	EC	PRICKLE2
MGLL	0	0.322687	0.816	0.392	0	EC	MGLL
WLS	0	0.321263	0.694	0.324	0	EC	WLS
CLU	0	0.321135	0.678	0.449	0	EC	CLU
EFEMP1	0	0.320763	0.587	0.2	0	EC	EFEMP1
HOXD10	0	0.319024	0.752	0.281	0	EC	HOXD10
NT5E	0	0.3185	0.693	0.367	0	EC	NT5E
LMOD1	0	0.315959	0.889	0.307	0	EC	LMOD1
SULF1	0	0.315601	0.782	0.453	0	EC	SULF1
CCDC88A	0	0.309787	0.874	0.513	0	EC	CCDC88A
ANPEP	0	0.309675	0.286	0.292	0	EC	ANPEP
FILIP1	0	0.307212	0.737	0.293	0	EC	FILIP1
HEYL	0	0.306496	0.849	0.455	0	EC	HEYL
SMAD1	0	0.306106	0.622	0.281	0	EC	SMAD1
LOC397451	0	0.299119	0.743	0.309	0	EC	LOC397451
NUPR1	0	0.297895	0.699	0.49	0	EC	NUPR1
ROBO1	0	0.297663	0.734	0.306	0	EC	ROBO1
SELENBP1	0	0.297554	0.687	0.409	0	EC	SELENBP1
BMP5	0	0.296519	0.703	0.309	0	EC	BMP5
SPON1	0	0.295466	0.771	0.391	0	EC	SPON1
ADAP2	0	0.295382	0.836	0.406	0	EC	ADAP2
COX1	0	0.295035	1	0.998	0	EC	COX1
CD248	0	0.293496	0.635	0.335	0	EC	CD248
CH25H	0	0.291954	0.784	0.508	0	EC	CH25H
THY1	0	0.289045	0.773	0.369	0	EC	THY1
AGT	0	0.28879	0.68	0.231	0	EC	AGT
GALNT5	0	0.288307	0.644	0.233	0	EC	GALNT5
TIMP2	0	0.287875	0.795	0.415	0	EC	TIMP2
BDKRB2	0	0.28494	0.759	0.351	0	EC	BDKRB2
EGFL7	0	0.283448	0.676	0.335	0	EC	EGFL7
FXYD6	0	0.280962	0.719	0.437	0	EC	FXYD6
ETV1	0	0.280914	0.615	0.146	0	EC	ETV1
ADAMTS19	0	0.280649	0.745	0.272	0	EC	ADAMTS19
PTX3	0	0.277982	0.673	0.203	0	EC	PTX3
NCAM1	0	0.275573	0.829	0.352	0	EC	NCAM1
TNC	0	0.275442	0.679	0.263	0	EC	TNC
NRP2	0	0.269269	0.851	0.438	0	EC	NRP2
ITGA8	0	0.26701	0.736	0.285	0	EC	ITGA8
REM1	0	0.264984	0.652	0.362	0	EC	REM1
RASL12	0	0.26449	0.663	0.253	0	EC	RASL12
SOX18	0	0.263205	0.68	0.39	0	EC	SOX18
CACNA2D1	0	0.263057	0.642	0.231	0	EC	CACNA2D1
INPP4B1	0	0.262739	0.883	0.622	0	EC	INPP4B
NES	0	0.262345	0.711	0.271	0	EC	NES
C7H6orf222	0	0.260748	0.253	0.286	0	EC	C7H6orf222
ABCC9	0	0.259934	0.856	0.405	0	EC	ABCC9
ACTG2	0	0.258438	0.786	0.308	0	EC	ACTG2
SYNM	0	0.257658	0.823	0.379	0	EC	SYNM
CAVIN2	0	0.2558	0.643	0.237	0	EC	CAVIN2
ADAMTS4	0	0.253384	0.682	0.294	0	EC	ADAMTS4
NDUFA4L2	0	0.253372	0.848	0.456	0	EC	NDUFA4L2
GLI2	0	0.252922	0.773	0.235	0	EC	GLI2
SOD3	0	0.248859	0.681	0.372	0	EC	SOD3
FOXL1	0	0.247422	0.546	0.107	0	EC	FOXL1
EDNRA	0	0.245773	0.717	0.435	0	EC	EDNRA
MAP1A	0	0.245399	0.601	0.293	0	EC	MAP1A
CNN1	0	0.242469	0.863	0.35	0	EC	CNN1
ALDOB	0	0.235437	0.275	0.321	0	EC	ALDOB
FRMD3	0	0.232306	0.631	0.313	0	EC	FRMD3
CEP126	0	0.232232	0.837	0.337	0	EC	CEP126
MEF2C	0	0.232231	0.829	0.513	0	EC	MEF2C
TTLL7	0	0.228692	0.858	0.314	0	EC	TTLL7
PEG10	0	0.227819	0.779	0.358	0	EC	PEG10
SEMA3D	0	0.227725	0.817	0.332	0	EC	SEMA3D
FGF7	0	0.227507	0.671	0.343	0	EC	FGF7
LGI4	0	0.227465	0.678	0.329	0	EC	LGI4
P2RY1	0	0.22513	0.63	0.346	0	EC	P2RY1
SERPINE2	0	0.221097	0.671	0.336	0	EC	SERPINE2
TMEM100	0	0.215455	0.629	0.307	0	EC	TMEM100
SGIP1	0	0.214886	0.742	0.307	0	EC	SGIP1
SLC30A10	0	0.21213	0.2	0.215	0	EC	SLC30A10
VEGFC	0	0.211092	0.734	0.413	0	EC	VEGFC
APOLD1	0	0.208834	0.651	0.383	0	EC	APOLD1
EDN1	0	0.206842	0.237	0.326	0	EC	EDN1
F2R1	0	0.204288	0.764	0.581	0	EC	F2R
PTGS1	0	0.20386	0.651	0.253	0	EC	PTGS1
LAMC3	0	0.202026	0.595	0.234	0	EC	LAMC3
BTBD19	0	0.201422	0.749	0.505	0	EC	BTBD19
COL4A6	0	0.198796	0.708	0.251	0	EC	COL4A6
DLL1	0	0.197204	0.605	0.243	0	EC	DLL1
GAL	0	0.196686	0.688	0.31	0	EC	GAL
NRXN1	0	0.194346	0.719	0.386	0	EC	NRXN1
PDPN	0	0.194207	0.598	0.188	0	EC	PDPN
ARHGAP24	0	0.193697	0.852	0.469	0	EC	ARHGAP24
MSC	0	0.192013	0.836	0.463	0	EC	MSC
GLP2R	0	0.190667	0.633	0.167	0	EC	GLP2R
MUC13	0	0.190164	0.319	0.458	0	EC	MUC13
HMCN1	0	0.189419	0.591	0.09	0	EC	HMCN1
CLCA4	0	0.187344	0.288	0.442	0	EC	CLCA4
KANK1	0	0.187287	0.774	0.401	0	EC	KANK1
GABRB2	0	0.186978	0.632	0.179	0	EC	GABRB2
CTSB	0	0.186953	0.847	0.618	0	EC	CTSB
LOC106505804	0	0.185312	0.29	0.148	0	EC	LOC106505804
LOC100626715	0	0.18451	0.758	0.297	0	EC	LOC100626715
PTPRH	0	0.181749	0.253	0.195	0	EC	PTPRH
ADCY5	0	0.181528	0.809	0.267	0	EC	ADCY5
RASSF9	0	0.174251	0.685	0.347	0	EC	RASSF9
FAM198B	0	0.17206	0.587	0.211	0	EC	FAM198B
ARHGEF19	0	0.171275	0.241	0.279	0	EC	ARHGEF19
ACE2	0	0.170482	0.213	0.074	0	EC	ACE2
SQLE	0	0.169283	0.779	0.592	0	EC	SQLE
DES	0	0.166516	0.709	0.363	0	EC	DES
RBP2	0	0.16431	0.157	0.173	0	EC	RBP2
LAMA3	0	0.163139	0.235	0.211	0	EC	LAMA3
NEGR1	0	0.162614	0.788	0.383	0	EC	NEGR1
ALS2CL	0	0.161315	0.23	0.269	0	EC	ALS2CL
BASP1	0	0.160182	0.765	0.432	0	EC	BASP1
HAND2	0	0.15939	0.821	0.333	0	EC	HAND2
CHODL	0	0.15882	0.713	0.309	0	EC	CHODL
CHL1	0	0.156784	0.759	0.306	0	EC	CHL1
KDR	0	0.155776	0.66	0.216	0	EC	KDR
MISP	0	0.154409	0.257	0.28	0	EC	MISP
ANKS4B	0	0.154233	0.257	0.301	0	EC	ANKS4B
SCN3A	0	0.151603	0.747	0.259	0	EC	SCN3A
SLC26A3	0	0.151396	0.157	0.191	0	EC	SLC26A3
CLDN4	0	0.149087	0.352	0.528	0	EC	CLDN4
TNFAIP2	0	0.149014	0.813	0.534	0	EC	TNFAIP2
CHP2	0	0.148245	0.238	0.382	0	EC	CHP2
SLC7A2	0	0.147577	0.817	0.26	0	EC	SLC7A2
TGFB3	0	0.145014	0.708	0.338	0	EC	TGFB3
ERG	0	0.144612	0.592	0.232	0	EC	ERG
NCAM2	0	0.141594	0.789	0.269	0	EC	NCAM2
EPHA2	0	0.141394	0.306	0.302	0	EC	EPHA2
NAALADL1	0	0.140585	0.207	0.247	0	EC	NAALADL1
IRF6	0	0.13992	0.264	0.239	0	EC	IRF6
GGH	0	0.139041	0.245	0.382	0	EC	GGH
CTNNAL1	0	0.138442	0.661	0.418	0	EC	CTNNAL1
KCNK5	0	0.137475	0.245	0.417	0	EC	KCNK5
PPARGC1A	0	0.137204	0.266	0.217	0	EC	PPARGC1A
MMRN1	0	0.137024	0.721	0.305	0	EC	MMRN1
LGI1	0	0.136326	0.695	0.211	0	EC	LGI1
FLRT2	0	0.136118	0.702	0.198	0	EC	FLRT2
RGS4	0	0.135697	0.607	0.27	0	EC	RGS4
LOC110261669	0	0.13239	0.751	0.597	0	EC	LOC110261669
WNT16	0	0.130874	0.745	0.349	0	EC	WNT16
CADM1	0	0.130535	0.805	0.358	0	EC	CADM1
ARHGAP22	0	0.126659	0.802	0.369	0	EC	ARHGAP22
SCN7A	0	0.122318	0.743	0.169	0	EC	SCN7A
AMCF-II	0	0.122306	0.654	0.281	0	EC	AMCF-II
ADAM23	0	0.1214	0.741	0.231	0	EC	ADAM23
ANK2	0	0.120754	0.714	0.196	0	EC	ANK2
ICOSLG	0	0.118516	0.816	0.591	0	EC	ICOSLG
SLC13A1	0	0.118298	0.171	0.068	0	EC	SLC13A1
TMPRSS2	0	0.116146	0.204	0.273	0	EC	TMPRSS2
ELF3	0	0.115088	0.312	0.398	0	EC	ELF3
PCSK1N	0	0.114868	0.779	0.305	0	EC	PCSK1N
PDLIM3	0	0.114395	0.708	0.24	0	EC	PDLIM3
PHOX2B	0	0.113292	0.841	0.262	0	EC	PHOX2B
DPRX	0	0.113257	0.273	0.341	0	EC	DPRX
MYCT1	0	0.112704	0.628	0.239	0	EC	MYCT1
NTNG1	0	0.111208	0.802	0.314	0	EC	NTNG1
MUC2	0	0.109081	0.221	0.315	0	EC	MUC2
MYH14	0	0.109068	0.208	0.298	0	EC	MYH14
IGFBP3	0	0.109	0.705	0.239	0	EC	IGFBP3
LOC110257759	0	0.107973	0.234	0.186	0	EC	LOC110257759
DCLK1	0	0.107647	0.644	0.261	0	EC	DCLK1
ADGRG6	0	0.106791	0.246	0.237	0	EC	ADGRG6
AHNAK2	0	0.105456	0.615	0.345	0	EC	AHNAK2
SMIM24	0	0.104995	0.167	0.077	0	EC	SMIM24
UGT1A6	0	0.10388	0.3	0.304	0	EC	UGT1A6
LOC102158679	0	0.102883	0.268	0.306	0	EC	LOC102158679
UPK3A	0	0.102416	0.201	0.293	0	EC	UPK3A
RAB7B	0	0.10225	0.699	0.444	0	EC	RAB7B
TM4SF20	0	0.102063	0.183	0.19	0	EC	TM4SF20
SLC44A4	0	0.101958	0.234	0.297	0	EC	SLC44A4
CHD5	0	0.101552	0.853	0.309	0	EC	CHD5
HEY1	0	0.101296	0.699	0.265	0	EC	HEY1
TBX1	0	0.101263	0.773	0.184	0	EC	TBX1
LYVE1	0	0.0994881	0.607	0.219	0	EC	LYVE1
FBLN2	0	0.0993091	0.616	0.167	0	EC	FBLN2
PERP	0	0.0983912	0.21	0.401	0	EC	PERP
ATP1A2	0	0.0974321	0.731	0.265	0	EC	ATP1A2
MEST	0	0.0973306	0.758	0.457	0	EC	MEST
LOC100510975	0	0.096792	0.79	0.312	0	EC	LOC100510975
LRRC66	0	0.0966152	0.271	0.226	0	EC	LRRC66
FIBIN	0	0.0961468	0.732	0.181	0	EC	FIBIN
LOC110261142	0	0.0953365	0.783	0.496	0	EC	LOC110261142
ASS1	0	0.0943542	0.157	0.393	0	EC	ASS1
FZD5	0	0.0943521	0.33	0.465	0	EC	FZD5
RIMS1	0	0.0942157	0.629	0.317	0	EC	RIMS1
FAM107A	0	0.0940859	0.717	0.229	0	EC	FAM107A
REEP1	0	0.0888922	0.796	0.248	0	EC	REEP1
ADGRG7	0	0.0868245	0.186	0.191	0	EC	ADGRG7
EREG	0	0.0868	0.269	0.333	0	EC	EREG
SCG3	0	0.0843519	0.626	0.281	0	EC	SCG3
FLT4	0	0.0838124	0.764	0.258	0	EC	FLT4
OLFML2B	0	0.083777	0.555	0.12	0	EC	OLFML2B
NPNT	0	0.0831399	0.765	0.331	0	EC	NPNT
LOC100518053	0	0.0828363	0.212	0.052	0	EC	LOC100518053
MS4A12	0	0.0803101	0.243	0.323	0	EC	MS4A12
PHYHIPL	0	0.0786292	0.658	0.261	0	EC	PHYHIPL
C4H1orf54	0	0.0778796	0.72	0.467	0	EC	C4H1orf54
EPHA4	0	0.0760834	0.791	0.326	0	EC	EPHA4
RELN	0	0.0760524	0.729	0.195	0	EC	RELN
PCDH12	0	0.0759464	0.727	0.305	0	EC	PCDH12
SMOC1	0	0.0758461	0.604	0.107	0	EC	SMOC1
CA4	0	0.0756673	0.223	0.303	0	EC	CA4
SCRG1	0	0.0756084	0.843	0.345	0	EC	SCRG1
ALDH16A11	0	0.0748961	0.752	0.466	0	EC	ALDH16A1
ADH1C	0	0.0746448	0.583	0.104	0	EC	ADH1C
LRRC4C	0	0.0745507	0.675	0.23	0	EC	LRRC4C
DDIT4L	0	0.0734509	0.728	0.322	0	EC	DDIT4L
LOC100621607	0	0.0718048	0.681	0.323	0	EC	LOC100621607
RASA3	0	0.0702319	0.857	0.504	0	EC	RASA3
CDH17	0	0.0682273	0.208	0.38	0	EC	CDH17
MEGF9	0	0.0679557	0.618	0.241	0	EC	MEGF9
ITIH4	0	0.0673826	0.78	0.158	0	EC	ITIH4
DSC2	0	0.0623609	0.234	0.281	0	EC	DSC2
FSCN11	0	0.0603432	0.784	0.66	0	EC	FSCN1
FOXQ1	0	0.0591773	0.209	0.145	0	EC	FOXQ1
TSPAN15	0	0.0590608	0.328	0.312	0	EC	TSPAN15
S1PR11	0	0.056899	0.728	0.469	0	EC	S1PR1
STYK1	0	0.0568559	0.21	0.187	0	EC	STYK1
OSGIN1	0	0.0563255	0.323	0.478	0	EC	OSGIN1
NCAPG	0	0.0563239	0.753	0.579	0	EC	NCAPG
LOC396867	0	0.0547818	0.268	0.234	0	EC	LOC396867
IL15	0	0.0538157	0.678	0.393	0	EC	IL15
LOC110256933	0	0.0535695	0.184	0.243	0	EC	LOC110256933
PLXNA4	0	0.0534169	0.764	0.328	0	EC	PLXNA4
LOC100157285	0	0.052921	0.198	0.129	0	EC	LOC100157285
PAPPA2	0	0.0514184	0.682	0.213	0	EC	PAPPA2
GUCA2A	0	0.0514146	0.274	0.464	0	EC	GUCA2A
HOXB6	0	0.0506996	0.332	0.31	0	EC	HOXB6
S1PR51	0	0.0506956	0.756	0.297	0	EC	S1PR5
GPM6A	0	0.0506055	0.713	0.272	0	EC	GPM6A
CMYA5	0	0.0499382	0.732	0.314	0	EC	CMYA5
SLC6A20	0	0.0498771	0.285	0.364	0	EC	SLC6A20
MARCKSL1	0	0.0498154	0.397	0.552	0	EC	MARCKSL1
ARTN	0	0.0491006	0.805	0.198	0	EC	ARTN
AMIGO2	0	0.0489415	0.634	0.335	0	EC	AMIGO2
GPRC5A	0	0.0484492	0.293	0.258	0	EC	GPRC5A
L1CAM	0	0.0481636	0.648	0.298	0	EC	L1CAM
DNER	0	0.0469268	0.677	0.318	0	EC	DNER
FSIP1	0	0.0468901	0.643	0.134	0	EC	FSIP1
KIAA0408	0	0.046793	0.62	0.162	0	EC	KIAA0408
UCHL1	0	0.0458029	0.763	0.517	0	EC	UCHL1
S100B1	0	0.0440923	0.773	0.472	0	EC	S100B
APOBEC1	0	0.0437749	0.264	0.265	0	EC	APOBEC1
FGF13	0	0.0435179	0.759	0.207	0	EC	FGF13
ATP10B	0	0.0429767	0.308	0.315	0	EC	ATP10B
C3H2orf40	0	0.0425653	0.703	0.305	0	EC	C3H2orf40
SFRP2	0	0.0420111	0.735	0.246	0	EC	SFRP2
CFAP44	0	0.0419624	0.708	0.188	0	EC	CFAP44
SOWAHB	0	0.0418934	0.165	0.121	0	EC	SOWAHB
TLX2	0	0.0414262	0.778	0.281	0	EC	TLX2
GCNT3	0	0.0409089	0.201	0.171	0	EC	GCNT3
RGS161	0	0.0394234	0.774	0.52	0	EC	RGS16
SKIDA1	0	0.0389245	0.668	0.158	0	EC	SKIDA1
TRIM72	0	0.0386974	0.722	0.344	0	EC	TRIM72
TLL2	0	0.0376626	0.633	0.313	0	EC	TLL2
DIO2	0	0.0375796	0.763	0.224	0	EC	DIO2
GALR1	0	0.0374248	0.663	0.174	0	EC	GALR1
ENTPD8	0	0.0370317	0.248	0.232	0	EC	ENTPD8
RANBP3L	0	0.0366797	0.816	0.375	0	EC	RANBP3L
ESPN	0	0.0354681	0.258	0.31	0	EC	ESPN
SPOCK1	0	0.0352038	0.732	0.201	0	EC	SPOCK1
THSD1	0	0.0350539	0.643	0.185	0	EC	THSD1
ERC2	0	0.0349997	0.666	0.18	0	EC	ERC2
CCL24	0	0.0341721	0.219	0.105	0	EC	CCL24
LOC100515345	0	0.0339676	0.824	0.202	0	EC	LOC100515345
LOC102159820	0	0.0322155	0.636	0.196	0	EC	LOC102159820
CXCL9	0	0.0322135	0.77	0.346	0	EC	CXCL9
FOXD3	0	0.0305554	0.681	0.139	0	EC	FOXD3
HSPB8	0	0.0299237	0.847	0.311	0	EC	HSPB8
CLDN2	0	0.0299086	0.315	0.357	0	EC	CLDN2
PI15	0	0.0299071	0.122	0.011	0	EC	PI15
ADCYAP1	0	0.0293669	0.136	0.178	0	EC	ADCYAP1
CADM3	0	0.0291029	0.62	0.127	0	EC	CADM3
MGST2	0	0.0283628	0.266	0.315	0	EC	MGST2
BRCA2	0	0.0282722	0.778	0.576	0	EC	BRCA2
WEE1	0	0.0282046	0.775	0.557	0	EC	WEE1
SBSPON	0	0.027975	0.839	0.216	0	EC	SBSPON
CRLF1	0	0.0279549	0.073	0.043	0	EC	CRLF1
ASCL1	0	0.0277834	0.64	0.158	0	EC	ASCL1
CCDC168	0	0.0277243	0.693	0.374	0	EC	CCDC168
LOC102163231	0	0.027697	0.766	0.355	0	EC	LOC102163231
B3GALT5	0	0.0275761	0.227	0.276	0	EC	B3GALT5
FAM3B	0	0.0273047	0.232	0.319	0	EC	FAM3B
COL9A3	0	0.0262973	0.68	0.213	0	EC	COL9A3
GJD3	0	0.0254079	0.62	0.161	0	EC	GJD3
MEGF10	0	0.0250332	0.272	0.071	0	EC	MEGF10
CCL21	0	0.0249635	0.728	0.158	0	EC	CCL21
DNAJC12	0	0.0246509	0.736	0.362	0	EC	DNAJC12
CDX2	0	0.0234132	0.263	0.371	0	EC	CDX2
MRC1	0	0.023304	0.695	0.304	0	EC	MRC1
LUZP2	0	0.0220406	0.647	0.107	0	EC	LUZP2
ZFHX4	0	0.0218813	0.712	0.175	0	EC	ZFHX4
SCGB3A1	0	0.0192971	0.586	0.145	0	EC	SCGB3A1
FAM111A	0	0.0192902	0.793	0.487	0	EC	FAM111A
TMSB15A	0	0.0188169	0.255	0.3	0	EC	TMSB15A
TM4SF4	0	0.018803	0.244	0.136	0	EC	TM4SF4
MUC12	0	0.0187683	0.231	0.25	0	EC	MUC12
ADGRB1	0	0.0181074	0.25	0.186	0	EC	ADGRB1
NETO1	0	0.0180012	0.59	0.224	0	EC	NETO1
CILP	0	0.0179328	0.246	0.12	0	EC	CILP
TDRD10	0	0.0177433	0.778	0.303	0	EC	TDRD10
DGKI	0	0.0175494	0.702	0.197	0	EC	DGKI
SYT1	0	0.0174927	0.698	0.139	0	EC	SYT1
ETV4	0	0.0166214	0.757	0.371	0	EC	ETV4
SCT	0	0.0158279	0.749	0.148	0	EC	SCT
FEZ1	0	0.0158177	0.686	0.116	0	EC	FEZ1
RASGRF2	0	0.0157734	0.242	0.261	0	EC	RASGRF2
NOS3	0	0.015748	0.196	0.073	0	EC	NOS3
STMN4	0	0.0153156	0.631	0.19	0	EC	STMN4
ELAVL2	0	0.0152901	0.651	0.292	0	EC	ELAVL2
ABCD2	0	0.014107	0.735	0.145	0	EC	ABCD2
PRELID3A	0	0.0135941	0.667	0.346	0	EC	PRELID3A
ARPP21	0	0.0133605	0.757	0.171	0	EC	ARPP21
RAD51AP2	0	0.0133121	0.238	0.122	0	EC	RAD51AP2
F2RL1	0	0.0131093	0.298	0.347	0	EC	F2RL1
REP15	0	0.0127174	0.603	0.246	0	EC	REP15
DPF1	0	0.0126756	0.643	0.148	0	EC	DPF1
CADPS	0	0.0120573	0.628	0.16	0	EC	CADPS
GPR182	0	0.0118429	0.059	0	0	EC	GPR182
LIPG	0	0.0111011	0.638	0.348	0	EC	LIPG
MKI67	0	0.0109529	0.787	0.652	0	EC	MKI67
PRC1	0	0.0104423	0.792	0.471	0	EC	PRC1
NTRK2	0	0.0100652	0.234	0.063	0	EC	NTRK2
CNTN1	0	0.00987885	0.724	0.141	0	EC	CNTN1
GAST	0	0.0094517	0.066	0.048	0	EC	GAST
GAP43	0	0.00934582	0.661	0.222	0	EC	GAP43
RAB3C	0	0.00922181	0.821	0.2	0	EC	RAB3C
EPHB1	0	0.00853658	0.716	0.219	0	EC	EPHB1
CDCA5	0	0.00842694	0.718	0.426	0	EC	CDCA5
TAGLN3	0	0.00836011	0.672	0.13	0	EC	TAGLN3
MME	0	0.00754042	0.212	0.141	0	EC	MME
SHC3	0	0.00746851	0.684	0.332	0	EC	SHC3
DCUN1D3	0	0.00713969	0.799	0.596	0	EC	DCUN1D3
TAC1	0	0.00605317	0.19	0.191	0	EC	TAC1
LOC102161782	0	0.00598986	0.76	0.541	0	EC	LOC102161782
UAP1L1	0	0.00542592	0.752	0.481	0	EC	UAP1L1
HYDIN	0	0.00476734	0.083	0.044	0	EC	HYDIN
MMP13	0	0.00409679	0.61	0.127	0	EC	MMP13
FXYD2	0	0.00356852	0.165	0.034	0	EC	FXYD2
PIP1	0	0.00345296	0.837	0.307	0	EC	PIP
ADAM22	0	0.00321442	0.686	0.232	0	EC	ADAM22
ZNF750	0	0.00281941	0.66	0.237	0	EC	ZNF750
ARFGEF3	0	0.00243752	0.671	0.307	0	EC	ARFGEF3
LOC100513557	0	0.00238198	0.718	0.31	0	EC	LOC100513557
CACNA1E	0	0.00217373	0.116	0.04	0	EC	CACNA1E
PAX6	0	0.00206819	0.256	0.009	0	EC	PAX6
CBR1	0	0.00174516	0.494	0.134	0	EC	CBR1
CAPN9	0	0.00168504	0.064	0.057	0	EC	CAPN9
CDNF	0	0.00166469	0.028	0.036	0	EC	CDNF
SLC38A11	0	0.0016305	0.017	0.04	0	EC	SLC38A11
CA7	0	0.00120252	0.22	0.205	0	EC	CA7
KCNB2	0	0.000814348	0.672	0.205	0	EC	KCNB2
CA3	0	0.000794493	0.802	0.113	0	EC	CA3
EGR4	0	0.000785048	0.598	0.278	0	EC	EGR4
CPLX2	0	0.000520312	0.554	0.149	0	EC	CPLX2
PPP1R17	0	0.000339538	0.524	0.124	0	EC	PPP1R17
SIDT1	0	0.000320761	0.262	0.246	0	EC	SIDT1
SH3PXD2A	5.76e-306	0.697251	0.597	0.281	1.15e-302	EC	SH3PXD2A
ZNF804A	1.24e-305	0.0130919	0.604	0.299	2.49e-302	EC	ZNF804A
IGSF9	1.48e-295	0.0374538	0.308	0.368	2.95e-292	EC	IGSF9
ZBTB161	5.28e-294	0.170131	0.702	0.53	1.06e-290	EC	ZBTB16
COL8A1	3.8e-290	0.0148904	0.283	0.198	7.6e-287	EC	COL8A1
LIX11	1.33e-288	0.0424034	0.687	0.431	2.67e-285	EC	LIX1
LOC100520273	2.09e-287	0.026526	0.317	0.315	4.17e-284	EC	LOC100520273
HGF	2.09e-287	0.308699	0.643	0.427	4.18e-284	EC	HGF
C17H8orf4	1.44e-286	0.630711	0.617	0.389	2.88e-283	EC	C17H8orf4
ESAM	5.09e-284	0.217815	0.681	0.452	1.02e-280	EC	ESAM
C12H17orf58	2.16e-281	0.0229552	0.666	0.387	4.32e-278	EC	C12H17orf58
ALDH1A2	1.02e-280	0.05183	0.284	0.027	2.04e-277	EC	ALDH1A2
KIF20A	3.63e-280	0.0152154	0.602	0.405	7.26e-277	EC	KIF20A
FAM3C	6.84e-280	0.412229	0.697	0.492	1.37e-276	EC	FAM3C
LOC100515741	2.7e-279	0.0349634	0.227	0.144	5.39e-276	EC	LOC100515741
IYD	2.19e-278	0.0208087	0.268	0.081	4.37e-275	EC	IYD
SHAS2	7.69e-275	0.343567	0.57	0.216	1.54e-271	EC	SHAS2
SNCA	2.19e-272	0.0249044	0.509	0.128	4.38e-269	EC	SNCA
ERBB3	3.56e-272	0.0736807	0.278	0.228	7.11e-269	EC	ERBB3
SCGN	7.2e-272	0.00200447	0.549	0.206	1.44e-268	EC	SCGN
PHOX2A	4.6e-270	0.028977	0.622	0.367	9.21e-267	EC	PHOX2A
NR1I2	5.29e-269	0.153435	0.252	0.139	1.06e-265	EC	NR1I2
PLS1	2.51e-268	0.134699	0.319	0.396	5.03e-265	EC	PLS1
TSC22D1	7.42e-268	0.976277	0.637	0.489	1.48e-264	EC	TSC22D1
F2RL2	1.03e-267	0.349627	0.608	0.338	2.06e-264	EC	F2RL2
DST	2.21e-266	0.863848	0.6	0.408	4.42e-263	EC	DST
ACER3	9.19e-266	0.0203309	0.699	0.502	1.84e-262	EC	ACER3
DMBT1	6.7e-265	0.0587165	0.274	0.271	1.34e-261	EC	DMBT1
CYYR1	1.61e-264	0.154874	0.596	0.235	3.22e-261	EC	CYYR1
PCDH9	3.36e-262	0.0882836	0.587	0.25	6.71e-259	EC	PCDH9
PARD6G	3.63e-261	0.124141	0.628	0.377	7.27e-258	EC	PARD6G
DNAAF4	2.54e-260	0.0110744	0.556	0.207	5.07e-257	EC	DNAAF4
LRRC3B	3.44e-260	0.0409308	0.275	0.116	6.88e-257	EC	LRRC3B
LOC110255823	3.46e-260	0.12103	0.304	0.235	6.93e-257	EC	LOC110255823
JAG1	1.96e-255	0.402409	0.65	0.464	3.92e-252	EC	JAG1
C10H1orf115	7.82e-255	0.219126	0.313	0.321	1.56e-251	EC	C10H1orf115
GNG3	3.17e-248	0.00720687	0.449	0.135	6.34e-245	EC	GNG3
DSP	5.35e-247	0.227694	0.3	0.351	1.07e-243	EC	DSP
ALDH1A1	1.57e-246	0.325258	0.628	0.391	3.14e-243	EC	ALDH1A1
FAM133A	5.26e-246	0.0126597	0.528	0.222	1.05e-242	EC	FAM133A
BEX3	2.97e-244	0.237599	0.657	0.408	5.94e-241	EC	BEX3
GJC2	7.15e-244	0.0301887	0.261	0.03	1.43e-240	EC	GJC2
EPS8L2	1.06e-243	0.148782	0.315	0.308	2.12e-240	EC	EPS8L2
RBP5	2.09e-241	0.0976375	0.269	0.097	4.17e-238	EC	RBP5
CDH5	5.98e-241	0.134016	0.61	0.336	1.2e-237	EC	CDH5
CLCA1	2.19e-239	0.118588	0.308	0.321	4.39e-236	EC	CLCA1
CLMP	5.89e-239	0.438569	0.57	0.284	1.18e-235	EC	CLMP
C14H10orf10	9.31e-239	0.271934	0.381	0.421	1.86e-235	EC	C14H10orf10
THSD7A	1.37e-233	0.257349	0.572	0.241	2.75e-230	EC	THSD7A
RNASE10	2.09e-233	0.0251934	0.623	0.409	4.18e-230	EC	RNASE10
NRG1	7.28e-233	0.284007	0.594	0.325	1.46e-229	EC	NRG1
PCDH17	7.96e-233	0.368654	0.586	0.298	1.59e-229	EC	PCDH17
PCK1	3.24e-232	0.081542	0.306	0.271	6.48e-229	EC	PCK1
LOC110257710	1.26e-231	0.0116228	0.535	0.161	2.51e-228	EC	LOC110257710
INHBA	9.55e-231	0.0482734	0.552	0.211	1.91e-227	EC	INHBA
ENPEP	3.2e-230	0.283777	0.314	0.156	6.4e-227	EC	ENPEP
RBM47	4.3e-230	0.0474838	0.3	0.362	8.6e-227	EC	RBM47
SMC2	5.19e-230	0.00801446	0.703	0.607	1.04e-226	EC	SMC2
AOC1	1.36e-226	0.197565	0.247	0.149	2.71e-223	EC	AOC1
MMRN2	4.18e-226	0.11019	0.624	0.389	8.35e-223	EC	MMRN2
EPPK1	1.97e-224	0.0135201	0.613	0.314	3.95e-221	EC	EPPK1
BEST1	3.17e-224	0.0207025	0.639	0.434	6.33e-221	EC	BEST1
SPINK4	1.44e-223	0.0593244	0.369	0.499	2.88e-220	EC	SPINK4
MAP2	1.49e-223	0.0650602	0.609	0.324	2.98e-220	EC	MAP2
LOC110256649	3.22e-220	0.192631	0.332	0.4	6.43e-217	EC	LOC110256649
ICAM1	1.39e-219	0.0184288	0.676	0.524	2.78e-216	EC	ICAM1
LOX	3.28e-217	0.201578	0.603	0.309	6.56e-214	EC	LOX
DNAJC30	4.12e-216	0.135937	0.324	0.38	8.24e-213	EC	DNAJC30
F3	1.18e-214	0.165467	0.334	0.275	2.36e-211	EC	F3
LOC110256108	6.19e-214	0.141833	0.368	0.462	1.24e-210	EC	LOC110256108
STMN2	1.55e-212	0.138023	0.338	0.255	3.1e-209	EC	STMN2
SLC51B	2.28e-209	0.1952	0.305	0.282	4.56e-206	EC	SLC51B
MMP1	1.21e-205	0.14734	0.518	0.173	2.42e-202	EC	MMP1
CNN3	1.33e-205	0.662794	0.686	0.572	2.67e-202	EC	CNN3
SLC40A1	2.59e-205	0.220917	0.312	0.274	5.19e-202	EC	SLC40A1
SLC46A3	3.57e-204	0.0837565	0.38	0.459	7.13e-201	EC	SLC46A3
FGFBP1	1.87e-203	0.128365	0.302	0.239	3.73e-200	EC	FGFBP1
CXCL13	2.51e-203	0.00239883	0.491	0.147	5.02e-200	EC	CXCL13
IPO11	3.51e-201	0.056112	0.676	0.494	7.01e-198	EC	IPO11
ATP2C2	5.66e-200	0.0088788	0.603	0.315	1.13e-196	EC	ATP2C2
HLF1	2.05e-199	0.0357519	0.609	0.338	4.1e-196	EC	HLF
APOB	5.49e-198	0.331277	0.278	0.074	1.1e-194	EC	APOB
AGBL3	1.62e-197	0.118348	0.574	0.334	3.25e-194	EC	AGBL3
VWF	1.04e-196	0.19968	0.562	0.241	2.09e-193	EC	VWF
ROBO4	4.38e-193	0.094223	0.487	0.171	8.76e-190	EC	ROBO4
GUCA2B	4.42e-193	0.00961536	0.363	0.367	8.85e-190	EC	GUCA2B
FBXO16	5.92e-193	0.0056187	0.472	0.163	1.18e-189	EC	FBXO16
ALDH2	2.26e-192	0.208778	0.68	0.464	4.52e-189	EC	ALDH2
LOC110261387	8.45e-191	0.134435	0.383	0.416	1.69e-187	EC	LOC110261387
PRNP	2.89e-190	0.398852	0.605	0.44	5.79e-187	EC	PRNP
PDGFD	8.67e-189	0.337601	0.572	0.3	1.73e-185	EC	PDGFD
CDC42EP3	1.98e-188	0.138159	0.563	0.324	3.96e-185	EC	CDC42EP3
ENC1	2.77e-187	0.474911	0.59	0.356	5.53e-184	EC	ENC1
PEG3	4.23e-186	0.30775	0.573	0.23	8.45e-183	EC	PEG3
ENTPD5	1.07e-185	0.137693	0.343	0.4	2.13e-182	EC	ENTPD5
TUBB2B	5.63e-184	0.0756401	0.654	0.422	1.13e-180	EC	TUBB2B
ALOX12	1.56e-183	0.0690109	0.65	0.448	3.13e-180	EC	ALOX12
APOA1	5.05e-180	0.831535	0.366	0.518	1.01e-176	EC	APOA1
LOC100517188	3.46e-179	0.204321	0.597	0.361	6.92e-176	EC	LOC100517188
SLIT3	4.26e-177	0.570013	0.603	0.418	8.52e-174	EC	SLIT3
SERPINE1	1.05e-176	0.0733736	0.616	0.434	2.09e-173	EC	SERPINE1
EPHX3	2.19e-176	0.235208	0.587	0.366	4.37e-173	EC	EPHX3
VIM	1.15e-174	0.242503	0.924	0.816	2.29e-171	EC	VIM
POU3F1	2.1e-173	0.0640151	0.573	0.308	4.2e-170	EC	POU3F1
GALNT15	1.81e-172	0.0133637	0.449	0.049	3.61e-169	EC	GALNT15
ACKR3	6.66e-171	0.229529	0.643	0.48	1.33e-167	EC	ACKR3
LMO7	1.38e-168	0.17888	0.337	0.32	2.75e-165	EC	LMO7
FAT3	1.72e-167	0.0380493	0.496	0.053	3.44e-164	EC	FAT3
DPEP1	8.83e-166	0.287794	0.324	0.262	1.77e-162	EC	DPEP1
SLC39A14	2.64e-164	0.202255	0.379	0.44	5.28e-161	EC	SLC39A14
C6H19orf33	1.37e-163	0.132163	0.402	0.488	2.75e-160	EC	C6H19orf33
BEX1	6.56e-163	0.0990628	0.572	0.224	1.31e-159	EC	BEX1
PDIA4	1.12e-161	0.0220262	0.771	0.613	2.24e-158	EC	PDIA4
AQP1	6.87e-159	0.130777	0.564	0.268	1.37e-155	EC	AQP1
NPPC1	7.22e-159	0.00498633	0.678	0.496	1.44e-155	EC	NPPC
LOC100738003	3.51e-158	0.496875	0.628	0.44	7.01e-155	EC	LOC100738003
SLC16A9	9e-158	0.0435258	0.319	0.026	1.8e-154	EC	SLC16A9
FABP6	2.21e-157	0.130525	0.32	0.217	4.42e-154	EC	FABP6
TMEM158	8.16e-156	0.0147621	0.55	0.296	1.63e-152	EC	TMEM158
ABCA1	2.15e-155	0.282918	0.572	0.378	4.31e-152	EC	ABCA1
LOC110256807	2.37e-155	0.0737192	0.558	0.325	4.73e-152	EC	LOC110256807
KCNJ2	5.28e-155	0.0148135	0.489	0.218	1.06e-151	EC	KCNJ2
CFD	6.43e-155	1.23476	0.688	0.625	1.29e-151	EC	CFD
PKDCC	1.34e-154	0.398929	0.611	0.46	2.68e-151	EC	PKDCC
RPGR	1.1e-151	0.0195389	0.601	0.41	2.21e-148	EC	RPGR
FOXA1	2.67e-149	0.0768651	0.31	0.21	5.35e-146	EC	FOXA1
STAB1	1.45e-148	0.0438833	0.466	0.26	2.91e-145	EC	STAB1
ZFP36L1	4.01e-148	0.336181	0.923	0.798	8.02e-145	EC	ZFP36L1
ANGPTL6	9.54e-148	0.0664606	0.29	0.134	1.91e-144	EC	ANGPTL6
C3	1.1e-147	0.0442473	0.754	0.605	2.2e-144	EC	C3
GCG	1.38e-147	0.0343625	0.317	0.248	2.76e-144	EC	GCG
PODXL	4.71e-146	0.149849	0.549	0.335	9.43e-143	EC	PODXL
TMIGD1	1.23e-145	0.242536	0.319	0.214	2.45e-142	EC	TMIGD1
EID3	1.35e-142	0.196849	0.63	0.456	2.7e-139	EC	EID3
KCNJ13	1.18e-141	0.0337729	0.582	0.375	2.35e-138	EC	KCNJ13
WISP1	2.69e-140	0.21299	0.619	0.432	5.38e-137	EC	WISP1
ARL14	1.01e-139	0.223518	0.31	0.267	2.01e-136	EC	ARL14
CHKA	7.47e-139	0.18875	0.338	0.326	1.49e-135	EC	CHKA
IL11	4.14e-138	0.0436986	0.315	0.022	8.29e-135	EC	IL11
ACKR2	6.46e-138	0.0137008	0.209	0.029	1.29e-134	EC	ACKR2
OTUD1	5.89e-135	0.397222	0.316	0.309	1.18e-131	EC	OTUD1
PTPRB	6.4e-135	0.185437	0.568	0.313	1.28e-131	EC	PTPRB
CDHR5	3e-131	0.169236	0.367	0.349	6e-128	EC	CDHR5
PRRX2	4.13e-131	0.202435	0.574	0.305	8.26e-128	EC	PRRX2
KLHL15	8.61e-131	0.103455	0.686	0.524	1.72e-127	EC	KLHL15
EGR1	1.88e-129	0.484181	0.691	0.654	3.76e-126	EC	EGR1
SELENOP	2.13e-128	0.872359	0.574	0.426	4.26e-125	EC	SELENOP
AMER2	7.69e-128	0.0468927	0.661	0.438	1.54e-124	EC	AMER2
C5H12orf751	1.89e-127	0.038257	0.664	0.503	3.78e-124	EC	C5H12orf75
CHRM3	1.99e-127	0.0134121	0.522	0.195	3.99e-124	EC	CHRM3
LOC106510322	1.33e-124	0.176312	0.328	0.214	2.66e-121	EC	LOC106510322
BCL2L15	2.23e-124	0.156284	0.327	0.279	4.47e-121	EC	BCL2L15
CEMIP	2.46e-122	0.0228488	0.299	0.069	4.91e-119	EC	CEMIP
ANK3	4.54e-122	0.274054	0.364	0.303	9.08e-119	EC	ANK3
PDGFA	1.37e-120	0.235061	0.347	0.369	2.73e-117	EC	PDGFA
RALGPS2	1.24e-119	0.0348483	0.614	0.451	2.48e-116	EC	RALGPS2
KIF5C	1.43e-119	0.0201093	0.536	0.29	2.86e-116	EC	KIF5C
CREB3L3	4.55e-119	0.0454614	0.309	0.163	9.09e-116	EC	CREB3L3
VASH2	1.11e-117	0.135447	0.584	0.386	2.23e-114	EC	VASH2
FLT1	2.75e-117	0.0935635	0.586	0.381	5.5e-114	EC	FLT1
FAM84A	4.03e-117	0.244787	0.376	0.37	8.05e-114	EC	FAM84A
RASD1	3.51e-116	0.473136	0.575	0.427	7.01e-113	EC	RASD1
CD1091	7.1e-115	0.0134936	0.606	0.439	1.42e-111	EC	CD109
LOC1005177311	2.48e-112	0.0103332	0.578	0.39	4.96e-109	EC	LOC100517731
RHOB	8.18e-111	0.216209	0.775	0.659	1.64e-107	EC	RHOB
HEXIM1	1.25e-110	0.322557	0.689	0.589	2.5e-107	EC	HEXIM1
MAFB	1.58e-109	0.107447	0.599	0.417	3.17e-106	EC	MAFB
LHFP	4.53e-109	0.491059	0.562	0.304	9.06e-106	EC	LHFP
ZUFSP1	1.25e-108	0.0556372	0.659	0.507	2.5e-105	EC	ZUFSP
MYLIP	3.44e-108	0.0520453	0.678	0.538	6.88e-105	EC	MYLIP
LOC100520512	7.18e-106	0.24216	0.502	0.202	1.44e-102	EC	LOC100520512
LOC110261670	1.58e-105	0.00224534	0.742	0.567	3.15e-102	EC	LOC110261670
PLAT	3.59e-105	0.260847	0.536	0.201	7.18e-102	EC	PLAT
LOC100621389	7.04e-104	0.0185643	0.572	0.419	1.41e-100	EC	LOC100621389
ERLEC1	3.11e-103	0.0437777	0.749	0.555	6.21e-100	EC	ERLEC1
LOC100155738	9.34e-103	0.0885917	0.425	0.353	1.87e-99	EC	LOC100155738
NRIP1	8.06e-101	0.20422	0.692	0.558	1.61e-97	EC	NRIP1
SLC2A3	1.14e-100	0.00412286	0.763	0.688	2.29e-97	EC	SLC2A3
AREG	1.25e-100	0.0894472	0.468	0.555	2.5e-97	EC	AREG
SLC7A8	3.26e-99	0.187208	0.308	0.248	6.53e-96	EC	SLC7A8
LOC100525237	3.71e-99	0.12041	0.533	0.284	7.42e-96	EC	LOC100525237
PRSS23	3.98e-98	0.4355	0.538	0.333	7.97e-95	EC	PRSS23
MFAP2	6.94e-98	0.363769	0.528	0.253	1.39e-94	EC	MFAP2
ANKRD55	3.06e-96	0.00982621	0.453	0.111	6.13e-93	EC	ANKRD55
YBX3	2.96e-95	0.0550257	0.699	0.549	5.93e-92	EC	YBX3
KBTBD7	4.16e-94	0.220754	0.37	0.359	8.31e-91	EC	KBTBD7
FCGBP	1.14e-93	0.0344979	0.34	0.296	2.29e-90	EC	FCGBP
FMO1	1.95e-93	0.332163	0.557	0.288	3.9e-90	EC	FMO1
ADM	2.41e-93	0.319928	0.432	0.491	4.82e-90	EC	ADM
CEBPD	3.1e-92	0.482109	0.615	0.514	6.19e-89	EC	CEBPD
TCF7L2	2.45e-91	0.334636	0.573	0.36	4.9e-88	EC	TCF7L2
SELP	5.13e-90	0.0275677	0.34	0.091	1.03e-86	EC	SELP
S100A16	6.27e-90	0.178275	0.659	0.535	1.25e-86	EC	S100A16
FLRT3	8.13e-90	0.0717293	0.403	0.319	1.63e-86	EC	FLRT3
KRT20	5.23e-89	0.120158	0.398	0.423	1.05e-85	EC	KRT20
DSTN	3.15e-88	0.442521	0.588	0.433	6.3e-85	EC	DSTN
BEX4	7.75e-88	0.0636646	0.529	0.224	1.55e-84	EC	BEX4
SEMA3C	1.74e-87	0.171991	0.529	0.212	3.49e-84	EC	SEMA3C
SULT1A3	2.63e-87	0.00641394	0.405	0.359	5.26e-84	EC	SULT1A3
SCARA5	5.06e-87	0.402123	0.586	0.382	1.01e-83	EC	SCARA5
MYC1	1.64e-86	0.0309754	0.701	0.544	3.28e-83	EC	MYC
LMO2	1.86e-86	0.0276346	0.532	0.275	3.72e-83	EC	LMO2
ELAVL3	5.41e-86	0.0103687	0.565	0.264	1.08e-82	EC	ELAVL3
CELF3	9.89e-86	0.0105538	0.488	0.264	1.98e-82	EC	CELF3
MECOM	5.87e-85	0.0764928	0.412	0.449	1.17e-81	EC	MECOM
RCAN1	1.59e-84	0.0801368	0.413	0.405	3.18e-81	EC	RCAN1
LOC100510904	1.73e-84	0.352736	0.386	0.378	3.46e-81	EC	LOC100510904
ALDH1A3	2.89e-84	0.272374	0.544	0.314	5.78e-81	EC	ALDH1A3
ITPKC	2.02e-83	0.122065	0.616	0.498	4.03e-80	EC	ITPKC
RBP1	6.54e-83	0.313709	0.517	0.259	1.31e-79	EC	RBP1
C2CD4B1	8.83e-83	0.00116869	0.4	0.439	1.77e-79	EC	C2CD4B
PECAM1	1.61e-82	0.286617	0.598	0.43	3.23e-79	EC	PECAM1
MADCAM1	1.88e-82	0.099928	0.527	0.23	3.76e-79	EC	MADCAM1
ATP6V1G2	1.71e-80	0.0126749	0.509	0.339	3.43e-77	EC	ATP6V1G2
FABP5	1.92e-80	0.464106	0.638	0.561	3.84e-77	EC	FABP5
PIR	5.03e-80	0.20065	0.648	0.484	1.01e-76	EC	PIR
TCEAL9	5.32e-80	0.146948	0.492	0.124	1.06e-76	EC	TCEAL9
EDIL3	5.62e-80	0.231715	0.391	0.271	1.12e-76	EC	EDIL3
PRR16	1.07e-79	0.115186	0.532	0.17	2.14e-76	EC	PRR16
GFRA1	3.09e-78	0.0700304	0.501	0.154	6.19e-75	EC	GFRA1
LIMA1	3.24e-75	0.695913	0.547	0.371	6.47e-72	EC	LIMA1
PGF	8.21e-75	0.256608	0.537	0.327	1.64e-71	EC	PGF
ARC	1.62e-73	0.0619856	0.56	0.395	3.25e-70	EC	ARC
PMP22	2.08e-73	0.782832	0.508	0.262	4.16e-70	EC	PMP22
IRS2	1.06e-71	0.0964253	0.429	0.436	2.13e-68	EC	IRS2
ANXA2	2.4e-71	0.0607194	0.461	0.522	4.8e-68	EC	ANXA2
LAMA5	6.17e-71	0.365767	0.369	0.207	1.23e-67	EC	LAMA5
TFF3	8.16e-71	0.147034	0.631	0.713	1.63e-67	EC	TFF3
PRAP1	8.26e-71	0.283544	0.361	0.282	1.65e-67	EC	PRAP1
RNF122	2.3e-70	0.128754	0.625	0.482	4.61e-67	EC	RNF122
TNFAIP6	7.41e-70	0.0990805	0.494	0.189	1.48e-66	EC	TNFAIP6
LOC1102561011	9.04e-69	0.0116394	0.637	0.476	1.81e-65	EC	LOC110256101
IKZF4	2.03e-67	0.0651319	0.536	0.37	4.06e-64	EC	IKZF4
LGMN	6.01e-67	0.150873	0.429	0.442	1.2e-63	EC	LGMN
BMP2	5.37e-64	0.396776	0.413	0.342	1.07e-60	EC	BMP2
LRRC10B	6.72e-64	0.190186	0.346	0.217	1.34e-60	EC	LRRC10B
LOC100151870	6.96e-64	0.00480486	0.602	0.407	1.39e-60	EC	LOC100151870
ID1	7.87e-64	0.889493	0.566	0.495	1.57e-60	EC	ID1
LOC110255603	2.03e-63	0.0568043	0.515	0.268	4.05e-60	EC	LOC110255603
PLPP1	2.85e-63	0.537384	0.638	0.567	5.69e-60	EC	PLPP1
ITGA7	3.66e-63	0.322587	0.525	0.319	7.32e-60	EC	ITGA7
PLOD2	3.66e-62	0.414339	0.401	0.375	7.32e-59	EC	PLOD2
NELL2	3.7e-61	0.00615439	0.436	0.056	7.4e-58	EC	NELL2
FBN2	2.02e-59	0.229552	0.548	0.331	4.04e-56	EC	FBN2
ID4	2.48e-59	0.669754	0.531	0.363	4.95e-56	EC	ID4
DNAJB9	9.8e-59	0.0831565	0.458	0.484	1.96e-55	EC	DNAJB9
ARL4D1	3.24e-57	0.00563491	0.532	0.543	6.48e-54	EC	ARL4D
FGF2	8.97e-57	0.180514	0.51	0.264	1.79e-53	EC	FGF2
TXNIP	1.17e-56	0.196517	0.663	0.571	2.33e-53	EC	TXNIP
TSPAN11	2.76e-56	0.0810823	0.495	0.151	5.53e-53	EC	TSPAN11
S100A11	2.92e-54	0.0150989	0.889	0.751	5.84e-51	EC	S100A11
LUZP1	2.58e-53	0.626008	0.534	0.334	5.16e-50	EC	LUZP1
ARF2	1.49e-52	0.0988906	0.659	0.537	2.97e-49	EC	ARF2
VGF	7.95e-52	0.000535727	0.546	0.368	1.59e-48	EC	VGF
CIART	1.29e-50	0.0263728	0.488	0.308	2.57e-47	EC	CIART
CALCB	2.19e-50	0.10048	0.306	0.118	4.37e-47	EC	CALCB
LOC100516455	2.38e-50	0.0151922	0.491	0.319	4.77e-47	EC	LOC100516455
CCL14	4.6e-49	0.0161607	0.36	0.229	9.19e-46	EC	CCL14
CITED21	7.92e-49	0.111417	0.458	0.497	1.58e-45	EC	CITED2
GADD45A	4.32e-48	0.106369	0.523	0.642	8.65e-45	EC	GADD45A
LMAN1	5.34e-48	0.0594663	0.698	0.584	1.07e-44	EC	LMAN1
LOC110261487	7.27e-47	0.0309963	0.629	0.538	1.45e-43	EC	LOC110261487
ATP8B1	2.08e-45	0.480652	0.551	0.441	4.16e-42	EC	ATP8B1
PLCE1	2.1e-44	0.245578	0.419	0.379	4.19e-41	EC	PLCE1
PAPPA	1.01e-43	0.21121	0.502	0.167	2.02e-40	EC	PAPPA
LOC102162202	4.35e-43	0.147342	0.586	0.465	8.7e-40	EC	LOC102162202
APLNR	7.47e-43	0.110937	0.524	0.301	1.49e-39	EC	APLNR
ARHGAP42	7.9e-42	0.520221	0.513	0.338	1.58e-38	EC	ARHGAP42
HHLA2	1.16e-41	0.290103	0.374	0.17	2.32e-38	EC	HHLA2
FZD2	5.58e-41	0.181851	0.471	0.118	1.12e-37	EC	FZD2
LOC100737113	1.02e-40	0.00862043	0.415	0.084	2.04e-37	EC	LOC100737113
IER3	1.11e-40	0.152174	0.454	0.468	2.22e-37	EC	IER3
BST1	2.13e-40	0.0218002	0.447	0.209	4.26e-37	EC	BST1
EMP1	2.92e-40	0.343713	0.442	0.457	5.83e-37	EC	EMP1
HSP90B1	2.14e-39	0.0503844	0.925	0.827	4.28e-36	EC	HSP90B1
F13A1	2.96e-39	0.0150957	0.561	0.435	5.92e-36	EC	F13A1
PLK2	3.08e-39	0.505314	0.43	0.486	6.16e-36	EC	PLK2
SLC12A2	3.65e-39	0.219442	0.642	0.575	7.3e-36	EC	SLC12A2
CPSF4L	1.43e-38	0.022569	0.503	0.336	2.87e-35	EC	CPSF4L
HYAL2	1.49e-38	0.193398	0.493	0.287	2.97e-35	EC	HYAL2
UNC5B	1.14e-37	0.430002	0.512	0.356	2.28e-34	EC	UNC5B
MAFF	3.46e-37	0.26079	0.49	0.524	6.93e-34	EC	MAFF
COL25A1	5.44e-37	0.0226525	0.358	0.104	1.09e-33	EC	COL25A1
NPR3	2.73e-36	0.0517338	0.389	0.186	5.45e-33	EC	NPR3
PRDM1	2.86e-36	0.161499	0.597	0.516	5.72e-33	EC	PRDM1
RAMP2	3.01e-36	0.138004	0.354	0.26	6.02e-33	EC	RAMP2
CCDC96	4.55e-36	0.041167	0.573	0.454	9.09e-33	EC	CCDC96
LGALSL	2.1e-35	0.427488	0.556	0.424	4.2e-32	EC	LGALSL
FBP1	8.98e-35	0.0176863	0.419	0.356	1.8e-31	EC	FBP1
ADM5	1.15e-34	0.00350708	0.533	0.374	2.3e-31	EC	ADM5
SNAI1	2.41e-34	0.108867	0.596	0.501	4.82e-31	EC	SNAI1
CD320	9.94e-34	0.0529877	0.596	0.435	1.99e-30	EC	CD320
DENND2A	1.43e-33	0.279318	0.436	0.371	2.86e-30	EC	DENND2A
LOC110261483	2.9e-33	0.110741	0.875	0.839	5.8e-30	EC	LOC110261483
IL33	3.92e-33	0.0996903	0.584	0.462	7.85e-30	EC	IL33
TRIB1	7.72e-33	0.0937105	0.498	0.521	1.54e-29	EC	TRIB1
FAM213A	3.73e-32	0.406633	0.585	0.505	7.46e-29	EC	FAM213A
JMJD6	4.97e-32	0.168594	0.578	0.491	9.94e-29	EC	JMJD6
NOS1	5.11e-32	0.0593256	0.463	0.074	1.02e-28	EC	NOS1
LOC110261735	2.13e-31	0.000373955	0.489	0.495	4.25e-28	EC	LOC110261735
LMNA	1.13e-30	0.589101	0.596	0.609	2.26e-27	EC	LMNA
GLUL	4.7e-30	0.261116	0.622	0.561	9.39e-27	EC	GLUL
TMEM176B	1.01e-29	0.300286	0.384	0.317	2.02e-26	EC	TMEM176B
RND3	1.07e-29	0.383195	0.577	0.509	2.14e-26	EC	RND3
CLEC3B	3.03e-29	0.174892	0.488	0.322	6.05e-26	EC	CLEC3B
C8H4orf481	3.55e-29	0.0822208	0.753	0.63	7.1e-26	EC	C8H4orf48
FAT1	7.16e-29	0.672294	0.496	0.351	1.43e-25	EC	FAT1
ARRDC4	1.08e-28	0.0884064	0.528	0.405	2.16e-25	EC	ARRDC4
PKIG	1.52e-28	0.45396	0.444	0.41	3.04e-25	EC	PKIG
GPR143	3.12e-28	0.171026	0.529	0.301	6.24e-25	EC	GPR143
LOC100621538	4e-28	0.147577	0.693	0.59	8e-25	EC	LOC100621538
KLF4	3.99e-27	0.429601	0.563	0.559	7.98e-24	EC	KLF4
RND1	1.19e-26	0.0533849	0.646	0.521	2.39e-23	EC	RND1
KALRN	2.04e-26	0.0660597	0.509	0.319	4.07e-23	EC	KALRN
FER1L6	1.69e-25	0.0177242	0.359	0.086	3.37e-22	EC	FER1L6
ZDBF21	6.07e-25	0.00167772	0.344	0.208	1.21e-21	EC	ZDBF2
PCLO	7.97e-24	0.000205298	0.357	0.077	1.59e-20	EC	PCLO
SYT16	5.91e-23	0.00696263	0.474	0.188	1.18e-19	EC	SYT16
ITM2A	9.75e-23	0.0924139	0.593	0.453	1.95e-19	EC	ITM2A
FAM167B	2.16e-22	0.0757313	0.412	0.117	4.31e-19	EC	FAM167B
LOC100155734	2.43e-22	0.249975	0.528	0.418	4.87e-19	EC	LOC100155734
SOCS3	3.98e-22	0.249258	0.571	0.479	7.96e-19	EC	SOCS3
STOX2	6.06e-22	0.0654606	0.474	0.152	1.21e-18	EC	STOX2
PITX2	6.23e-22	0.0452471	0.547	0.322	1.25e-18	EC	PITX2
RAMP1	1.44e-21	0.0310218	0.477	0.299	2.88e-18	EC	RAMP1
LOC110257750	2.92e-21	0.00511289	0.465	0.226	5.84e-18	EC	LOC110257750
HSPA2	8.72e-21	0.0931511	0.581	0.497	1.74e-17	EC	HSPA2
DIRAS3	2.64e-17	0.00643754	0.43	0.139	5.27e-14	EC	DIRAS3
GPX3	5.57e-17	0.167657	0.485	0.242	1.11e-13	EC	GPX3
FAM13A	9.54e-17	0.340061	0.403	0.271	1.91e-13	EC	FAM13A
PXDC1	2.78e-16	0.146408	0.473	0.384	5.56e-13	EC	PXDC1
IGF2	3.36e-16	0.5205	0.473	0.262	6.72e-13	EC	IGF2
RRAD	8.49e-16	0.224244	0.608	0.561	1.7e-12	EC	RRAD
C9H11orf87	1.33e-15	0.0282564	0.43	0.103	2.67e-12	EC	C9H11orf87
SYNPO2L	8.9e-15	0.00166329	0.344	0.096	1.78e-11	EC	SYNPO2L
INMT	3.39e-14	0.0136023	0.464	0.115	6.78e-11	EC	INMT
FERMT1	1.63e-13	0.0540309	0.534	0.349	3.26e-10	EC	FERMT1
MSX2	6.77e-13	0.0153203	0.438	0.077	1.35e-09	EC	MSX2
NQO1	8.77e-13	0.0538929	0.475	0.29	1.75e-09	EC	NQO1
LOC100525346	1.17e-12	0.0673698	0.529	0.404	2.35e-09	EC	LOC100525346
FAM110D1	1.73e-12	0.033976	0.381	0.181	3.46e-09	EC	FAM110D
CD36	9.77e-12	0.0497042	0.457	0.261	1.95e-08	EC	CD36
CYP3A46	9.84e-12	0.00378453	0.387	0.182	1.97e-08	EC	CYP3A46
ARL4A	1.67e-11	0.281467	0.476	0.468	3.35e-08	EC	ARL4A
C15H2orf88	1.81e-11	0.0517216	0.44	0.321	3.61e-08	EC	C15H2orf88
PHLDA2	3.76e-11	0.369189	0.589	0.611	7.51e-08	EC	PHLDA2
DLL4	6.07e-11	0.100165	0.494	0.324	1.21e-07	EC	DLL4
TIFA	6.5e-11	0.00575072	0.656	0.548	1.3e-07	EC	TIFA
XPNPEP2	8.91e-11	0.195333	0.448	0.37	1.78e-07	EC	XPNPEP2
SDC4	9.1e-11	0.142732	0.579	0.491	1.82e-07	EC	SDC4
LPAR6	1.41e-10	0.126371	0.475	0.439	2.82e-07	EC	LPAR6
IER5L	5.72e-10	0.30303	0.591	0.59	1.14e-06	EC	IER5L
ECSCR	7.77e-10	0.143402	0.43	0.294	1.55e-06	EC	ECSCR
RETNLB	1.33e-09	0.00703857	0.484	0.369	2.66e-06	EC	RETNLB
LOC100154105	1.96e-09	0.0899185	0.529	0.422	3.92e-06	EC	LOC100154105
MYO15B	1.62e-08	0.161065	0.433	0.335	3.24e-05	EC	MYO15B
TMEM176A	1.67e-08	0.178954	0.411	0.3	3.34e-05	EC	TMEM176A
THBD	1.87e-08	0.0168765	0.472	0.336	3.75e-05	EC	THBD
ETS2	3.45e-07	0.461569	0.507	0.42	0.000689018	EC	ETS2
TUBB4B	4.78e-07	0.0244756	0.826	0.796	0.000955345	EC	TUBB4B
LOC100621915	4.93e-07	0.0833425	0.575	0.531	0.000985832	EC	LOC100621915
PROS1	5.61e-07	0.447447	0.482	0.342	0.00112158	EC	PROS1
ATF3	5.68e-07	0.0216035	0.773	0.753	0.00113635	EC	ATF3
CPM	6.07e-07	0.283574	0.504	0.341	0.00121314	EC	CPM
PLA2G7	1.99e-06	0.0417835	0.433	0.29	0.00397691	EC	PLA2G7
HSPA5	2.35e-06	0.0870749	0.853	0.809	0.00469177	EC	HSPA5
DUSP6	6.74e-06	0.0834573	0.468	0.433	0.0134799	EC	DUSP6
LENG9	1.08e-05	0.0969317	0.509	0.469	0.021618	EC	LENG9
LOC110258215	1.16e-05	0.239726	0.59	0.581	0.02317	EC	LOC110258215
CASP10	5.17e-05	0.0330266	0.614	0.542	0.103473	EC	CASP10
PKIB	9.15e-05	0.0346794	0.439	0.396	0.182982	EC	PKIB
PLAC9	0.00013064	0.199885	0.488	0.285	0.26128	EC	PLAC9
BMP7	0.00027119	0.07321	0.482	0.284	0.54238	EC	BMP7
ACKR4	0.000301733	0.0168824	0.39	0.178	0.603467	EC	ACKR4
CD93	0.000325752	0.0658365	0.491	0.377	0.651504	EC	CD93
LOC110261486	0.000462168	0.050315	0.537	0.48	0.924335	EC	LOC110261486
NEFL	0.000512139	0.126677	0.454	0.208	1	EC	NEFL
GADD45G1	0.000759514	0.081687	0.686	0.701	1	EC	GADD45G
MAL	0.000772819	0.00320307	0.413	0.11	1	EC	MAL
EEF1A2	0.000991739	0.00852924	0.407	0.155	1	EC	EEF1A2
PDK4	0.0012318	0.408701	0.508	0.401	1	EC	PDK4
LOC110261482	0.00135561	0.125434	0.63	0.592	1	EC	LOC110261482
ANO1	0.00166679	0.232803	0.45	0.286	1	EC	ANO1
LPL	0.00178271	0.0516808	0.401	0.154	1	EC	LPL
SEMA3G	0.00259891	0.077572	0.417	0.106	1	EC	SEMA3G
GDF15	0.0037142	0.0356132	0.476	0.351	1	EC	GDF15
CDH19	0.00554537	0.0470624	0.463	0.189	1	EC	CDH19
LOC100512780	0.0056793	0.0150105	0.512	0.413	1	EC	LOC100512780
SPTY2D1	0.00574715	0.00584986	0.712	0.678	1	EC	SPTY2D1
BCR	0.00778848	0.312054	0.471	0.313	1	EC	BCR
BEST4	0.00896651	0.0326583	0.457	0.334	1	EC	BEST4
LOC100624109	0.00968405	0.0447394	0.338	0.03	1	EC	LOC100624109
KRT19	0	2.48796	0.967	0.507	0	Goblet	KRT19
KRT8	0	2.25226	0.945	0.5	0	Goblet	KRT8
OLFM4	0	2.20774	0.962	0.741	0	Goblet	OLFM4
TSPAN1	0	2.12171	0.899	0.409	0	Goblet	TSPAN1
S100G	0	2.08095	0.827	0.503	0	Goblet	S100G
LOC100153915	0	2.02605	0.909	0.614	0	Goblet	LOC100153915
FCN2	0	2.01029	0.956	0.79	0	Goblet	FCN2
DISP2	0	1.87619	0.934	0.648	0	Goblet	DISP2
EPCAM	0	1.81251	0.892	0.425	0	Goblet	EPCAM
PI3	0	1.74964	0.942	0.611	0	Goblet	PI3
CLDN7	0	1.74856	0.854	0.356	0	Goblet	CLDN7
LGALS4	0	1.73213	0.878	0.47	0	Goblet	LGALS4
LGALS3	0	1.69296	0.858	0.475	0	Goblet	LGALS3
C1H15orf48	0	1.53086	0.918	0.652	0	Goblet	C1H15orf48
TST	0	1.52151	0.92	0.439	0	Goblet	TST
S100A6	0	1.47982	0.94	0.581	0	Goblet	S100A6
SPINT2	0	1.4779	0.899	0.488	0	Goblet	SPINT2
ISG12(A)1	0	1.42449	0.985	0.806	0	Goblet	ISG12(A)
SPINK1	0	1.41543	0.936	0.699	0	Goblet	SPINK1
ATP5G1	0	1.37907	0.958	0.67	0	Goblet	ATP5G1
MGST3	0	1.33323	0.955	0.662	0	Goblet	MGST3
TMEM54	0	1.3074	0.905	0.379	0	Goblet	TMEM54
PRR13	0	1.27233	0.871	0.658	0	Goblet	PRR13
PRDX6	0	1.197	0.868	0.598	0	Goblet	PRDX6
CKMT1A	0	1.19306	0.695	0.368	0	Goblet	CKMT1A
C14H10orf99	0	1.18194	0.742	0.334	0	Goblet	C14H10orf99
CALML4	0	1.13126	0.688	0.323	0	Goblet	CALML4
FAM162A	0	1.12038	0.863	0.459	0	Goblet	FAM162A
TSTD1	0	1.07825	0.846	0.487	0	Goblet	TSTD1
MGST1	0	1.07775	0.89	0.548	0	Goblet	MGST1
SMIM22	0	1.0758	0.699	0.283	0	Goblet	SMIM22
LOC100622246	0	1.07344	0.835	0.39	0	Goblet	LOC100622246
CLDN3	0	1.05538	0.801	0.316	0	Goblet	CLDN3
PPP1R14D	0	1.05355	0.77	0.334	0	Goblet	PPP1R14D
S100A101	0	1.03411	0.972	0.835	0	Goblet	S100A10
TXN	0	1.02135	0.921	0.79	0	Goblet	TXN
S100A14	0	1.00411	0.874	0.516	0	Goblet	S100A14
LOC100517427	0	1.00343	0.706	0.344	0	Goblet	LOC100517427
PRR15L	0	0.976862	0.864	0.364	0	Goblet	PRR15L
BPI	0	0.961955	0.881	0.62	0	Goblet	BPI
CISD1	0	0.950578	0.833	0.553	0	Goblet	CISD1
PPP1R1B	0	0.949863	0.911	0.548	0	Goblet	PPP1R1B
CDC42EP5	0	0.942184	0.846	0.526	0	Goblet	CDC42EP5
DHRS11	0	0.911657	0.722	0.389	0	Goblet	DHRS11
GMDS	0	0.905697	0.905	0.463	0	Goblet	GMDS
GPX2	0	0.8778	0.906	0.382	0	Goblet	GPX2
KRT18	0	0.85904	0.859	0.475	0	Goblet	KRT18
S100A161	0	0.854172	0.919	0.54	0	Goblet	S100A16
CKB	0	0.850143	0.752	0.502	0	Goblet	CKB
FTL	0	0.826159	0.946	0.81	0	Goblet	FTL
MT1D	0	0.807411	0.832	0.516	0	Goblet	MT1D
SH3BGRL2	0	0.803212	0.868	0.55	0	Goblet	SH3BGRL2
CD91	0	0.760544	0.819	0.559	0	Goblet	CD9
LOC100624541	0	0.748015	0.678	0.326	0	Goblet	LOC100624541
AK1	0	0.732751	0.751	0.322	0	Goblet	AK1
ADM1	0	0.728031	0.811	0.435	0	Goblet	ADM
RAB25	0	0.719363	0.765	0.298	0	Goblet	RAB25
FBP2	0	0.700599	0.913	0.515	0	Goblet	FBP2
PIGR	0	0.693327	0.916	0.654	0	Goblet	PIGR
MDK1	0	0.65104	0.911	0.605	0	Goblet	MDK
SPAI-2	0	0.650345	0.892	0.578	0	Goblet	SPAI-2
TSPAN151	0	0.647796	0.705	0.276	0	Goblet	TSPAN15
C31	0	0.634233	0.894	0.63	0	Goblet	C3
MT-2B	0	0.62257	0.894	0.699	0	Goblet	MT-2B
CEBPD1	0	0.616716	0.851	0.516	0	Goblet	CEBPD
EHF	0	0.6166	0.71	0.541	0	Goblet	EHF
DSTN1	0	0.588294	0.744	0.458	0	Goblet	DSTN
SAA3	0	0.561744	0.913	0.678	0	Goblet	SAA3
SELENBP11	0	0.517647	0.876	0.463	0	Goblet	SELENBP1
C9	0	0.477274	0.863	0.504	0	Goblet	C9
S100A2	0	0.475454	0.837	0.41	0	Goblet	S100A2
CFB	0	0.460559	0.828	0.559	0	Goblet	CFB
LOC100154873	0	0.457108	0.822	0.467	0	Goblet	LOC100154873
YBX31	0	0.453779	0.911	0.566	0	Goblet	YBX3
MT1A	0	0.445972	0.869	0.619	0	Goblet	MT1A
CFI	0	0.437063	0.866	0.61	0	Goblet	CFI
REG4	0	0.426859	0.19	0.42	0	Goblet	REG4
FERMT11	0	0.422699	0.767	0.374	0	Goblet	FERMT1
C6	0	0.414628	0.887	0.521	0	Goblet	C6
CYSTM1	0	0.405915	0.794	0.538	0	Goblet	CYSTM1
FAM3D	0	0.405091	0.751	0.347	0	Goblet	FAM3D
C14H10orf101	0	0.400356	0.766	0.369	0	Goblet	C14H10orf10
CKS1B	0	0.390509	0.895	0.605	0	Goblet	CKS1B
BLVRB	0	0.376473	0.824	0.553	0	Goblet	BLVRB
RCAN11	0	0.36601	0.674	0.379	0	Goblet	RCAN1
LOC102160380	0	0.351858	0.822	0.393	0	Goblet	LOC102160380
SPTSSB	0	0.33817	0.707	0.303	0	Goblet	SPTSSB
C5	0	0.332631	0.887	0.448	0	Goblet	C5
SFN	0	0.315195	0.641	0.267	0	Goblet	SFN
LOC110259864	0	0.287189	0.731	0.379	0	Goblet	LOC110259864
WFDC2	0	0.267183	0.84	0.53	0	Goblet	WFDC2
CFD1	0	0.255067	0.891	0.62	0	Goblet	CFD
CFP	0	0.22783	0.858	0.519	0	Goblet	CFP
LOC102166944	0	0.223952	0.86	0.556	0	Goblet	LOC102166944
GLRX	0	0.218564	0.824	0.592	0	Goblet	GLRX
UBE2C	0	0.21724	0.875	0.705	0	Goblet	UBE2C
HMGN5	0	0.195638	0.811	0.516	0	Goblet	HMGN5
ATP2C21	0	0.187722	0.796	0.372	0	Goblet	ATP2C2
MT3	0	0.181594	0.863	0.473	0	Goblet	MT3
TSPAN33	0	0.170365	0.787	0.507	0	Goblet	TSPAN33
BIRC5	0	0.156207	0.882	0.636	0	Goblet	BIRC5
RHOV	0	0.151346	0.739	0.501	0	Goblet	RHOV
A4GNT	0	0.137871	0.842	0.459	0	Goblet	A4GNT
FLRT31	0	0.137257	0.74	0.306	0	Goblet	FLRT3
CST61	0	0.136776	0.731	0.422	0	Goblet	CST6
NOX1	0	0.13616	0.73	0.344	0	Goblet	NOX1
LOC100526118	0	0.133892	0.645	0.175	0	Goblet	LOC100526118
UCN3	0	0.10803	0.137	0.252	0	Goblet	UCN3
DNAJC121	0	0.103368	0.758	0.461	0	Goblet	DNAJC12
ARFGEF31	0	0.100617	0.679	0.404	0	Goblet	ARFGEF3
HSPB81	0	0.0965582	0.843	0.456	0	Goblet	HSPB8
ST6GALNAC1	0	0.0892077	0.674	0.308	0	Goblet	ST6GALNAC1
AKR1CL1	0	0.0857241	0.673	0.262	0	Goblet	AKR1CL1
PLCXD3	0	0.0684432	0.858	0.361	0	Goblet	PLCXD3
LOC100512793	0	0.0679045	0.708	0.221	0	Goblet	LOC100512793
ELAVL21	0	0.0656981	0.726	0.381	0	Goblet	ELAVL2
LOC110261668	0	0.0556213	0.855	0.67	0	Goblet	LOC110261668
PNLIPRP2	0	0.0501124	0.191	0.23	0	Goblet	PNLIPRP2
ISL1	0	0.0477083	0.737	0.215	0	Goblet	ISL1
PIR1	0	0.0387012	0.768	0.515	0	Goblet	PIR
IL17RB	0	0.0378734	0.638	0.23	0	Goblet	IL17RB
FXYD21	0	0.0348438	0.08	0.078	0	Goblet	FXYD2
FAM177B	0	0.034683	0.643	0.082	0	Goblet	FAM177B
LOC1001557381	0	0.0298518	0.739	0.339	0	Goblet	LOC100155738
C4BPA	0	0.0284186	0.776	0.214	0	Goblet	C4BPA
CBR11	0	0.0268677	0.697	0.209	0	Goblet	CBR1
PAX4	0	0.0265712	0.064	0.001	0	Goblet	PAX4
RND11	0	0.0256644	0.798	0.539	0	Goblet	RND1
KCNB21	0	0.0253202	0.74	0.323	0	Goblet	KCNB2
DERL3	0	0.0226813	0.81	0.595	0	Goblet	DERL3
LOC100158121	0	0.0199417	0.814	0.62	0	Goblet	LOC100158121
GDF151	0	0.0160933	0.735	0.357	0	Goblet	GDF15
GTF2IRD1	0	0.010983	0.712	0.255	0	Goblet	GTF2IRD1
SLC7A11	0	0.010362	0.803	0.438	0	Goblet	SLC7A11
STMN41	0	0.010153	0.778	0.293	0	Goblet	STMN4
CXCL11	0	0.00985339	0.726	0.288	0	Goblet	CXCL11
RANBP3L1	0	0.00902713	0.836	0.492	0	Goblet	RANBP3L
SEMA3G1	0	0.0087324	0.159	0.217	0	Goblet	SEMA3G
GJB2	0	0.0064156	0.796	0.295	0	Goblet	GJB2
CLGN	0	0.00444884	0.791	0.148	0	Goblet	CLGN
CAPN91	0	0.00406631	0.149	0.049	0	Goblet	CAPN9
ZFHX41	0	0.00330383	0.772	0.313	0	Goblet	ZFHX4
ENPP3	0	0.0028613	0.164	0.158	0	Goblet	ENPP3
BMP71	0	0.00270511	0.731	0.311	0	Goblet	BMP7
CILP1	0	0.00209425	0.727	0.102	0	Goblet	CILP
FAM107A1	0	0.000741769	0.735	0.358	0	Goblet	FAM107A
FTH1	3.95e-304	0.314493	0.993	0.972	7.89e-301	Goblet	FTH1
LOC110256379	8.86e-302	0.0896131	0.648	0.316	1.77e-298	Goblet	LOC110256379
LOC100522011	1.52e-301	0.0789219	0.776	0.51	3.04e-298	Goblet	LOC100522011
REP151	4.11e-301	0.0394166	0.246	0.38	8.21e-298	Goblet	REP15
ETHE1	1.11e-296	0.865318	0.724	0.407	2.21e-293	Goblet	ETHE1
LOC100524999	2.21e-296	0.60462	0.723	0.512	4.42e-293	Goblet	LOC100524999
LOC106504180	2.17e-293	0.0186933	0.628	0.287	4.35e-290	Goblet	LOC106504180
C15H2orf881	2.25e-291	0.0714453	0.662	0.33	4.5e-288	Goblet	C15H2orf88
CFH1	2.42e-288	0.127247	0.735	0.477	4.84e-285	Goblet	CFH
DHRS9	1.33e-286	0.0224981	0.205	0.311	2.65e-283	Goblet	DHRS9
TAC11	3.01e-285	0.145465	0.094	0.201	6.03e-282	Goblet	TAC1
CISD31	1.38e-281	0.669166	0.869	0.69	2.75e-278	Goblet	CISD3
ANXA21	6.82e-280	0.732478	0.779	0.471	1.36e-276	Goblet	ANXA2
LOC100622387	5.43e-271	0.0296923	0.837	0.697	1.09e-267	Goblet	LOC100622387
GNG13	2.69e-269	0.157821	0.677	0.441	5.37e-266	Goblet	GNG13
LBP	1.5e-266	0.0525613	0.225	0.296	2.99e-263	Goblet	LBP
UAP1L11	9.87e-266	0.0374905	0.813	0.547	1.97e-262	Goblet	UAP1L1
CADPS1	1.43e-261	0.0312006	0.71	0.277	2.85e-258	Goblet	CADPS
ALDH1A11	1.16e-255	0.191472	0.711	0.446	2.33e-252	Goblet	ALDH1A1
PITX21	2.35e-255	0.128429	0.656	0.371	4.7e-252	Goblet	PITX2
SCT1	1.28e-248	0.0315197	0.673	0.318	2.57e-245	Goblet	SCT
LOC100512873	1.04e-245	0.463807	0.669	0.346	2.08e-242	Goblet	LOC100512873
ILDR1	1.13e-242	0.16791	0.206	0.191	2.25e-239	Goblet	ILDR1
MGST21	1.47e-242	0.903223	0.617	0.264	2.95e-239	Goblet	MGST2
LOC1102558231	7.22e-240	0.213497	0.215	0.263	1.44e-236	Goblet	LOC110255823
KIAA04081	4.16e-239	0.0197377	0.678	0.279	8.33e-236	Goblet	KIAA0408
RPRML	1.11e-237	0.0435823	0.557	0.093	2.21e-234	Goblet	RPRML
EPGN1	1.4e-236	0.00739272	0.639	0.317	2.8e-233	Goblet	EPGN
LOC1005127801	8.67e-236	0.277002	0.66	0.424	1.73e-232	Goblet	LOC100512780
LOC100157763	1.95e-235	0.119156	0.878	0.781	3.9e-232	Goblet	LOC100157763
PRDX2	1.17e-232	0.676285	0.873	0.654	2.35e-229	Goblet	PRDX2
ENC11	1.75e-228	0.00535988	0.7	0.407	3.5e-225	Goblet	ENC1
LOC1001518701	1.37e-227	0.085258	0.688	0.45	2.75e-224	Goblet	LOC100151870
DUT	8.01e-227	0.264029	0.924	0.719	1.6e-223	Goblet	DUT
LOC110260191	3.1e-223	0.474945	0.596	0.245	6.21e-220	Goblet	LOC110260191
GSTA1	4.16e-220	0.243055	0.654	0.433	8.32e-217	Goblet	GSTA1
LOC100154508	8.23e-219	0.0162225	0.832	0.607	1.65e-215	Goblet	LOC100154508
LOC1005157411	7.31e-217	0.159391	0.19	0.17	1.46e-213	Goblet	LOC100515741
FABP1	2.15e-216	1.08245	0.632	0.391	4.31e-213	Goblet	FABP1
STYK11	1.42e-214	0.289128	0.228	0.191	2.84e-211	Goblet	STYK1
APP1	8.18e-214	0.0960193	0.781	0.559	1.64e-210	Goblet	APP
LMNA1	1.78e-213	0.570397	0.764	0.587	3.56e-210	Goblet	LMNA
RGS13	6.82e-212	0.0245878	0.589	0.216	1.36e-208	Goblet	RGS13
CLDN41	7.67e-212	0.852146	0.653	0.448	1.53e-208	Goblet	CLDN4
CDC42EP31	3.38e-206	0.0109702	0.246	0.422	6.77e-203	Goblet	CDC42EP3
AHNAK21	5.93e-204	0.0389146	0.298	0.452	1.19e-200	Goblet	AHNAK2
SCGN1	5.74e-203	0.0139533	0.659	0.286	1.15e-199	Goblet	SCGN
C6H19orf331	3.03e-200	0.822743	0.665	0.437	6.06e-197	Goblet	C6H19orf33
CD3201	2.58e-199	0.104988	0.673	0.47	5.17e-196	Goblet	CD320
LENG91	1.94e-198	0.245936	0.671	0.463	3.88e-195	Goblet	LENG9
CLDN21	2.91e-197	0.305524	0.593	0.316	5.82e-194	Goblet	CLDN2
LOC110255228	6.28e-193	0.0657037	0.244	0.277	1.26e-189	Goblet	LOC110255228
KCNJ6	2.68e-190	0.0074193	0.018	0.007	5.36e-187	Goblet	KCNJ6
LGALS2	2.96e-190	1.29486	0.62	0.352	5.92e-187	Goblet	LGALS2
ACKR41	5.87e-190	0.0586528	0.574	0.216	1.17e-186	Goblet	ACKR4
RND31	3.62e-188	0.274382	0.679	0.516	7.25e-185	Goblet	RND3
HPGD	8.79e-188	0.39087	0.668	0.456	1.76e-184	Goblet	HPGD
GALNT151	2.55e-186	0.00314119	0.159	0.188	5.09e-183	Goblet	GALNT15
PSMB91	4.81e-186	0.0302228	0.898	0.734	9.62e-183	Goblet	PSMB9
PCSK1	3.85e-185	0.0818637	0.272	0.156	7.71e-182	Goblet	PCSK1
RAB27B	3.47e-182	0.0725126	0.583	0.215	6.95e-179	Goblet	RAB27B
LOC100737472	1.72e-180	0.0468612	0.583	0.251	3.44e-177	Goblet	LOC100737472
RFLNA	3.97e-180	0.0963997	0.517	0.089	7.94e-177	Goblet	RFLNA
LPL1	1.4e-179	0.0160284	0.263	0.235	2.8e-176	Goblet	LPL
PPA1	1.68e-177	0.132356	0.882	0.681	3.36e-174	Goblet	PPA1
PKDCC1	3.14e-175	0.0945358	0.704	0.49	6.29e-172	Goblet	PKDCC
NKAIN2	6.74e-173	0.106125	0.254	0.199	1.35e-169	Goblet	NKAIN2
SLC44A41	1.54e-170	0.785503	0.587	0.242	3.07e-167	Goblet	SLC44A4
SULT1E1	5.27e-169	0.934749	0.573	0.263	1.05e-165	Goblet	SULT1E1
HOXB61	5.39e-166	0.35442	0.582	0.289	1.08e-162	Goblet	HOXB6
CDHR51	1.21e-165	0.69714	0.605	0.328	2.42e-162	Goblet	CDHR5
CDKN1A	1.33e-165	0.0169748	0.374	0.601	2.66e-162	Goblet	CDKN1A
PPARGC1A1	2.72e-165	0.183796	0.255	0.231	5.44e-162	Goblet	PPARGC1A
MS4A121	7.32e-165	0.84535	0.575	0.266	1.46e-161	Goblet	MS4A12
RFX6	2.87e-164	0.0435047	0.256	0.165	5.74e-161	Goblet	RFX6
NPNT1	1.04e-161	0.0369198	0.713	0.454	2.07e-158	Goblet	NPNT
UPK3A1	6.37e-161	0.335855	0.25	0.263	1.27e-157	Goblet	UPK3A
PDK41	3.89e-160	0.190676	0.642	0.416	7.77e-157	Goblet	PDK4
CHRM31	2.95e-158	0.0436718	0.287	0.308	5.9e-155	Goblet	CHRM3
FXYD3	9.8e-158	0.15267	0.258	0.242	1.96e-154	Goblet	FXYD3
HEPACAM2	2.46e-157	0.112369	0.315	0.385	4.92e-154	Goblet	HEPACAM2
XBP1	2.15e-156	0.159784	0.8	0.647	4.29e-153	Goblet	XBP1
TUBB2B1	2.47e-156	0.000897766	0.354	0.517	4.94e-153	Goblet	TUBB2B
HOXA51	1.23e-155	0.192213	0.682	0.446	2.46e-152	Goblet	HOXA5
FBXO161	8.23e-154	0.0112242	0.283	0.267	1.65e-150	Goblet	FBXO16
SMPDL3A	9.28e-154	0.177996	0.275	0.42	1.86e-150	Goblet	SMPDL3A
LYPD8	1.04e-153	1.15328	0.572	0.312	2.08e-150	Goblet	LYPD8
ELF31	2.42e-153	0.869414	0.594	0.345	4.83e-150	Goblet	ELF3
KRT201	3.88e-152	0.996753	0.605	0.394	7.76e-149	Goblet	KRT20
FKBP111	6.87e-152	0.316588	0.89	0.708	1.37e-148	Goblet	FKBP11
PCK11	6.35e-151	0.253359	0.271	0.284	1.27e-147	Goblet	PCK1
GCNT31	5.97e-149	0.166509	0.211	0.178	1.19e-145	Goblet	GCNT3
AGR2	6.05e-149	0.8265	0.679	0.526	1.21e-145	Goblet	AGR2
NQO11	2.77e-146	0.139838	0.591	0.327	5.53e-143	Goblet	NQO1
LOC100521082	5.46e-145	0.0993627	0.797	0.599	1.09e-141	Goblet	LOC100521082
DMBT11	1.63e-144	0.887029	0.551	0.242	3.27e-141	Goblet	DMBT1
MSX21	2.84e-144	0.00436051	0.278	0.192	5.67e-141	Goblet	MSX2
PDXK	5.39e-144	0.180722	0.678	0.485	1.08e-140	Goblet	PDXK
LOC110261661	6.86e-144	0.0362146	0.838	0.716	1.37e-140	Goblet	LOC110261661
SLC9A3	1.08e-142	0.928096	0.547	0.275	2.17e-139	Goblet	SLC9A3
IL9R1	2.49e-141	0.00307918	0.231	0.256	4.98e-138	Goblet	IL9R
SLC13A11	6.43e-141	0.313181	0.242	0.088	1.29e-137	Goblet	SLC13A1
FAM213A1	8.59e-139	0.131225	0.68	0.517	1.72e-135	Goblet	FAM213A
LOC1102577501	9.04e-139	0.0199023	0.254	0.312	1.81e-135	Goblet	LOC110257750
PTPRN2	2.77e-138	0.0444748	0.306	0.253	5.54e-135	Goblet	PTPRN2
NTRK21	1.64e-135	0.0725931	0.183	0.114	3.28e-132	Goblet	NTRK2
CDX21	1.67e-134	0.699973	0.572	0.309	3.34e-131	Goblet	CDX2
LOC1005180531	3.06e-134	0.207449	0.239	0.092	6.12e-131	Goblet	LOC100518053
SOD2	2.16e-133	0.318926	0.686	0.516	4.32e-130	Goblet	SOD2
SYTL5	2.17e-132	0.0565805	0.475	0.198	4.35e-129	Goblet	SYTL5
KBTBD11	1.06e-130	0.00184087	0.676	0.457	2.12e-127	Goblet	KBTBD11
S100A12	1.82e-130	0.0316265	0.279	0.359	3.65e-127	Goblet	S100A1
HBEGF	3.01e-130	0.0175065	0.805	0.661	6.02e-127	Goblet	HBEGF
SLC12A21	3.58e-130	0.240111	0.744	0.582	7.15e-127	Goblet	SLC12A2
IYD1	5.24e-130	0.0506552	0.483	0.108	1.05e-126	Goblet	IYD
TM4SF41	2.58e-126	0.128757	0.239	0.165	5.16e-123	Goblet	TM4SF4
CCNB1	3.12e-125	0.0524034	0.431	0.6	6.24e-122	Goblet	CCNB1
SPIB	6.91e-125	0.0463344	0.617	0.392	1.38e-121	Goblet	SPIB
SSR41	5.75e-124	0.770078	0.972	0.864	1.15e-120	Goblet	SSR4
SEC11C	4.09e-123	0.0869791	0.789	0.628	8.18e-120	Goblet	SEC11C
PLIN2	1.43e-121	0.172539	0.766	0.616	2.86e-118	Goblet	PLIN2
RBP21	6.63e-121	0.295836	0.22	0.162	1.33e-117	Goblet	RBP2
MANF	4.25e-120	0.269346	0.822	0.625	8.51e-117	Goblet	MANF
SLC38A111	8.12e-117	0.0275987	0.256	0.008	1.62e-113	Goblet	SLC38A11
BEX11	1.18e-116	0.0382033	0.33	0.344	2.36e-113	Goblet	BEX1
LOC100154071	1.71e-116	0.0274465	0.858	0.692	3.42e-113	Goblet	LOC100154071
ARHGEF191	3.04e-115	0.152352	0.258	0.267	6.08e-112	Goblet	ARHGEF19
SLC6A201	4.15e-115	0.462462	0.551	0.314	8.29e-112	Goblet	SLC6A20
UGT1A61	4.43e-115	0.825126	0.556	0.275	8.87e-112	Goblet	UGT1A6
KCNK51	1.57e-114	0.0344255	0.233	0.372	3.15e-111	Goblet	KCNK5
FAT11	2.23e-114	0.062245	0.324	0.408	4.46e-111	Goblet	FAT1
ENPEP1	7.25e-114	0.159212	0.236	0.207	1.45e-110	Goblet	ENPEP
INSIG1	1.23e-113	0.137001	0.736	0.591	2.46e-110	Goblet	INSIG1
TMIGD11	4.01e-112	0.452339	0.557	0.217	8.02e-109	Goblet	TMIGD1
AREG1	2.47e-111	0.467101	0.637	0.514	4.95e-108	Goblet	AREG
PTPRH1	2.89e-111	0.243251	0.266	0.21	5.79e-108	Goblet	PTPRH
DPRX1	1.35e-110	0.258105	0.292	0.321	2.71e-107	Goblet	DPRX
C4BPB	2.41e-108	0.1996	0.669	0.576	4.83e-105	Goblet	C4BPB
SPINK41	5.61e-107	0.61707	0.305	0.471	1.12e-103	Goblet	SPINK4
SEC61B1	2.13e-103	0.502288	0.953	0.782	4.27e-100	Goblet	SEC61B
HSPE11	1.29e-102	0.424546	0.984	0.88	2.57e-99	Goblet	HSPE1
PYY	1.43e-102	1.09151	0.221	0.211	2.86e-99	Goblet	PYY
BCR1	1.71e-102	0.118758	0.327	0.371	3.41e-99	Goblet	BCR
C10H1orf1151	1.89e-102	0.272647	0.276	0.323	3.77e-99	Goblet	C10H1orf115
IGSF91	1.89e-102	0.195004	0.296	0.353	3.78e-99	Goblet	IGSF9
SLC39A141	1.48e-101	0.294976	0.306	0.432	2.95e-98	Goblet	SLC39A14
IFITM11	1.07e-100	0.339388	0.985	0.959	2.14e-97	Goblet	IFITM1
ATP8B11	2.69e-100	0.473407	0.622	0.463	5.38e-97	Goblet	ATP8B1
PRSS231	5.38e-100	0.154644	0.343	0.409	1.08e-96	Goblet	PRSS23
LAMA31	8.32e-99	0.247406	0.268	0.214	1.66e-95	Goblet	LAMA3
LUZP21	8.7e-99	0.0165783	0.589	0.259	1.74e-95	Goblet	LUZP2
NTS1	6.3e-98	0.179533	0.368	0.422	1.26e-94	Goblet	NTS
SPC24	1.21e-95	0.0668344	0.821	0.647	2.43e-92	Goblet	SPC24
STXBP5L	2.79e-95	0.0517439	0.249	0.183	5.59e-92	Goblet	STXBP5L
ETV41	3.43e-95	0.00884237	0.729	0.478	6.86e-92	Goblet	ETV4
CDCA51	5.91e-95	0.00532349	0.708	0.506	1.18e-91	Goblet	CDCA5
SYT161	8.84e-94	0.0231699	0.328	0.28	1.77e-90	Goblet	SYT16
CLCA11	9.79e-94	0.14472	0.261	0.323	1.96e-90	Goblet	CLCA1
GLUL1	4.17e-92	0.145531	0.728	0.566	8.34e-89	Goblet	GLUL
CAMK2N1	3.33e-91	0.146574	0.329	0.427	6.66e-88	Goblet	CAMK2N1
LOC110261478	1.93e-90	0.00753811	0.808	0.681	3.86e-87	Goblet	LOC110261478
PRDX5	2.04e-90	0.553196	0.639	0.463	4.09e-87	Goblet	PRDX5
F31	2.32e-88	0.168055	0.551	0.267	4.65e-85	Goblet	F3
ATOX1	1.35e-86	0.566974	0.701	0.566	2.7e-83	Goblet	ATOX1
CLCA41	7.1e-86	0.957625	0.538	0.373	1.42e-82	Goblet	CLCA4
LOC1021632311	8.75e-84	0.0212659	0.622	0.481	1.75e-80	Goblet	LOC102163231
ENTPD81	2.87e-83	0.328113	0.503	0.209	5.75e-80	Goblet	ENTPD8
APOBEC11	4.67e-83	0.345246	0.513	0.238	9.34e-80	Goblet	APOBEC1
F2RL11	7.79e-83	0.312506	0.302	0.333	1.56e-79	Goblet	F2RL1
ENTPD51	2.08e-82	0.399316	0.306	0.389	4.17e-79	Goblet	ENTPD5
LRRC661	2.11e-82	0.194064	0.292	0.235	4.23e-79	Goblet	LRRC66
PGF1	4.99e-82	0.182813	0.589	0.378	9.98e-79	Goblet	PGF
MSMO1	1.61e-81	0.44785	0.628	0.513	3.22e-78	Goblet	MSMO1
RBP51	8.65e-81	0.0569219	0.237	0.147	1.73e-77	Goblet	RBP5
NRIP11	1.11e-79	0.0129265	0.426	0.623	2.21e-76	Goblet	NRIP1
LRRC4C1	7.31e-79	0.000772557	0.652	0.352	1.46e-75	Goblet	LRRC4C
LOC100521659	2.01e-77	0.0312776	0.289	0.201	4.01e-74	Goblet	LOC100521659
BMX	4.13e-77	0.0511628	0.598	0.335	8.26e-74	Goblet	BMX
GCG1	1.06e-75	0.0212332	0.304	0.268	2.13e-72	Goblet	GCG
PRAP11	1.23e-75	0.349712	0.552	0.283	2.46e-72	Goblet	PRAP1
CYTB1	3.37e-75	0.538099	0.96	0.981	6.73e-72	Goblet	CYTB
LOC1065058041	1.08e-73	0.217373	0.275	0.188	2.17e-70	Goblet	LOC106505804
EPPK11	2.04e-73	0.134929	0.574	0.399	4.07e-70	Goblet	EPPK1
SERPINB2	5.68e-73	0.00733332	0.624	0.412	1.14e-69	Goblet	SERPINB2
BST11	7.5e-73	0.0416815	0.54	0.263	1.5e-69	Goblet	BST1
RBP4	2.24e-71	0.070216	0.373	0.174	4.48e-68	Goblet	RBP4
ST18	1.03e-68	0.0184868	0.678	0.363	2.07e-65	Goblet	ST18
LOC110255376	4.99e-68	0.0191514	0.507	0.349	9.98e-65	Goblet	LOC110255376
EREG1	1.08e-67	0.446584	0.515	0.289	2.16e-64	Goblet	EREG
ND41	1.29e-67	0.577047	0.928	0.988	2.57e-64	Goblet	ND4
SMAD11	3.14e-67	0.0893693	0.584	0.377	6.28e-64	Goblet	SMAD1
PMP221	9.9e-67	0.0396588	0.328	0.347	1.98e-63	Goblet	PMP22
TCF7L21	1.09e-66	0.141815	0.377	0.438	2.18e-63	Goblet	TCF7L2
LOC1102566491	1.46e-66	0.274717	0.321	0.383	2.92e-63	Goblet	LOC110256649
GUCA2A1	1.54e-65	0.936876	0.544	0.384	3.08e-62	Goblet	GUCA2A
FZD51	2.85e-65	0.600048	0.539	0.406	5.7e-62	Goblet	FZD5
VGF1	4.37e-64	0.0235993	0.408	0.431	8.75e-61	Goblet	VGF
LOC1001572851	1.02e-63	0.192631	0.279	0.139	2.05e-60	Goblet	LOC100157285
CD63	1.29e-63	0.497485	0.861	0.794	2.59e-60	Goblet	CD63
KSR2	1.47e-62	0.00308692	0.223	0.204	2.95e-59	Goblet	KSR2
INSM1	5.48e-62	0.0859162	0.327	0.254	1.1e-58	Goblet	INSM1
GUCA2B1	5.78e-62	0.738653	0.519	0.349	1.16e-58	Goblet	GUCA2B
LOC100739218	7.87e-62	0.375604	0.678	0.61	1.57e-58	Goblet	LOC100739218
ASCL11	1.09e-61	0.0478459	0.569	0.295	2.18e-58	Goblet	ASCL1
MYO15B1	4.64e-61	0.836002	0.529	0.351	9.27e-58	Goblet	MYO15B
TSPO	9.71e-61	0.299194	0.705	0.575	1.94e-57	Goblet	TSPO
COX31	2.47e-58	0.51665	0.994	1	4.93e-55	Goblet	COX3
COX11	3.59e-58	0.629246	0.99	1	7.18e-55	Goblet	COX1
LGALSL1	1.98e-57	0.185437	0.589	0.456	3.95e-54	Goblet	LGALSL
IFITM3	2.15e-57	0.0839908	0.976	0.871	4.3e-54	Goblet	IFITM3
SDC41	6.25e-57	0.31034	0.613	0.511	1.25e-53	Goblet	SDC4
SERPINB1	6.32e-57	0.362879	0.638	0.519	1.26e-53	Goblet	SERPINB1
CLEC3B1	1.35e-56	0.031849	0.555	0.36	2.69e-53	Goblet	CLEC3B
SOWAHB1	2.35e-56	0.141379	0.266	0.122	4.71e-53	Goblet	SOWAHB
ADGRG61	6.25e-56	0.191913	0.32	0.231	1.25e-52	Goblet	ADGRG6
CHKA1	1.73e-55	0.181806	0.288	0.334	3.45e-52	Goblet	CHKA
KALRN1	2.05e-55	0.0414224	0.548	0.366	4.1e-52	Goblet	KALRN
TMEM171	2.64e-55	0.655975	0.505	0.342	5.27e-52	Goblet	TMEM171
BMP21	1.39e-54	0.225776	0.541	0.347	2.77e-51	Goblet	BMP2
FER1L61	1.28e-53	0.0316234	0.32	0.164	2.56e-50	Goblet	FER1L6
ADGRB11	6.89e-53	0.0562336	0.27	0.201	1.38e-49	Goblet	ADGRB1
MECOM1	1.03e-52	0.293642	0.549	0.424	2.05e-49	Goblet	MECOM
LOC100517891	3.52e-52	0.529409	0.613	0.557	7.05e-49	Goblet	LOC100517891
EMP11	1.79e-51	0.578107	0.564	0.44	3.59e-48	Goblet	EMP1
CXCL16	5.05e-51	0.191658	0.588	0.444	1.01e-47	Goblet	CXCL16
ERLEC11	1.13e-50	0.00842986	0.709	0.612	2.25e-47	Goblet	ERLEC1
PTPRB1	1.9e-50	0.0161329	0.576	0.381	3.79e-47	Goblet	PTPRB
CDC20	7.05e-50	0.0897288	0.653	0.583	1.41e-46	Goblet	CDC20
LOC1021586791	1.46e-49	0.928034	0.509	0.27	2.92e-46	Goblet	LOC102158679
DUOX2	3.33e-49	0.376471	0.519	0.388	6.65e-46	Goblet	DUOX2
BEX41	4.05e-48	0.0722851	0.359	0.324	8.1e-45	Goblet	BEX4
RAB26	5.77e-47	0.0786658	0.278	0.234	1.15e-43	Goblet	RAB26
CD177	8.25e-47	0.00157228	0.125	0	1.65e-43	Goblet	CD177
PDGFA1	1.01e-46	0.241287	0.326	0.366	2.02e-43	Goblet	PDGFA
PTGES	1.32e-45	0.073225	0.299	0.273	2.64e-42	Goblet	PTGES
TMEM176A1	2.09e-45	0.224135	0.336	0.338	4.18e-42	Goblet	TMEM176A
TMEM176B1	6.46e-45	0.296478	0.331	0.341	1.29e-41	Goblet	TMEM176B
TLR2	2.74e-44	0.00493612	0.381	0.411	5.47e-41	Goblet	TLR2
ASCL2	5.72e-44	0.0901608	0.408	0.393	1.14e-40	Goblet	ASCL2
OTOP2	8.28e-44	0.0806821	0.526	0.292	1.66e-40	Goblet	OTOP2
ABRACL1	1.53e-43	0.0521586	0.816	0.693	3.07e-40	Goblet	ABRACL
TK1	1.54e-43	0.00553586	0.544	0.63	3.07e-40	Goblet	TK1
NFIB1	5.65e-43	0.00513077	0.61	0.457	1.13e-39	Goblet	NFIB
PLA2G16	3.27e-42	0.201658	0.652	0.532	6.54e-39	Goblet	PLA2G16
LIMA11	2.64e-40	0.401287	0.562	0.417	5.28e-37	Goblet	LIMA1
HERPUD1	3.18e-40	0.177958	0.833	0.723	6.37e-37	Goblet	HERPUD1
TGM3	3.36e-40	0.214815	0.487	0.269	6.72e-37	Goblet	TGM3
HYAL21	7.58e-40	0.179761	0.343	0.358	1.52e-36	Goblet	HYAL2
NAALADL11	1.16e-39	0.271513	0.292	0.227	2.32e-36	Goblet	NAALADL1
ID11	2e-39	0.153074	0.63	0.508	4e-36	Goblet	ID1
CES1	2.64e-39	0.282212	0.331	0.125	5.27e-36	Goblet	CES1
MME1	2.83e-39	0.014581	0.239	0.158	5.66e-36	Goblet	MME
LOC1102577591	5.11e-39	0.275644	0.311	0.19	1.02e-35	Goblet	LOC110257759
SIDT11	7.21e-39	0.0322134	0.323	0.244	1.44e-35	Goblet	SIDT1
ESPN1	9.72e-39	0.330903	0.304	0.291	1.94e-35	Goblet	ESPN
S100Z	3.13e-38	0.0284164	0.473	0.284	6.27e-35	Goblet	S100Z
LSMEM1	4.08e-37	0.0117666	0.642	0.48	8.16e-34	Goblet	LSMEM1
LOC1006267151	1.7e-36	0.0102159	0.655	0.432	3.4e-33	Goblet	LOC100626715
ACE21	2.05e-36	0.233774	0.272	0.105	4.09e-33	Goblet	ACE2
LOC1065103221	2.62e-36	0.304022	0.332	0.245	5.24e-33	Goblet	LOC106510322
TCN1	2.91e-36	0.00291499	0.026	0.004	5.81e-33	Goblet	TCN1
PHLDA21	3.42e-36	0.411401	0.633	0.601	6.85e-33	Goblet	PHLDA2
ATP61	3.78e-36	0.422791	0.979	1	7.56e-33	Goblet	ATP6
CRELD2	5.47e-36	0.0176885	0.708	0.586	1.09e-32	Goblet	CRELD2
MARCKSL11	1.72e-35	0.239143	0.59	0.489	3.45e-32	Goblet	MARCKSL1
SLC7A81	2.57e-35	0.144828	0.321	0.263	5.14e-32	Goblet	SLC7A8
MEGF91	1.17e-34	0.00243079	0.365	0.37	2.34e-31	Goblet	MEGF9
PLS11	1.56e-34	0.778976	0.5	0.356	3.12e-31	Goblet	PLS1
TM4SF201	3.75e-34	0.286976	0.318	0.174	7.49e-31	Goblet	TM4SF20
SELENOP1	3.91e-34	0.171197	0.597	0.464	7.82e-31	Goblet	SELENOP
SLC40A11	4.98e-34	0.337947	0.337	0.282	9.96e-31	Goblet	SLC40A1
PCLAF	1.17e-33	0.0846133	0.869	0.752	2.35e-30	Goblet	PCLAF
SLC46A31	1.2e-33	0.272066	0.368	0.439	2.39e-30	Goblet	SLC46A3
MUC131	2.28e-33	0.64683	0.503	0.401	4.55e-30	Goblet	MUC13
C7H6orf2221	4.54e-33	0.461679	0.461	0.255	9.08e-30	Goblet	C7H6orf222
ARHGAP421	7.98e-32	0.0813977	0.392	0.398	1.6e-28	Goblet	ARHGAP42
DPEP11	5.14e-31	0.395974	0.486	0.261	1.03e-27	Goblet	DPEP1
CHGB	5.35e-31	0.267906	0.302	0.237	1.07e-27	Goblet	CHGB
MYO5C	3.66e-30	0.0776023	0.52	0.333	7.32e-27	Goblet	MYO5C
DUOXA2	1.01e-29	0.102609	0.385	0.353	2.03e-26	Goblet	DUOXA2
GPX31	3.01e-29	0.0251586	0.507	0.305	6.02e-26	Goblet	GPX3
SMIM241	3.28e-29	0.36548	0.322	0.085	6.55e-26	Goblet	SMIM24
GPRC5A1	5.83e-29	0.407392	0.336	0.263	1.17e-25	Goblet	GPRC5A
FABP61	6.66e-29	0.70436	0.307	0.247	1.33e-25	Goblet	FABP6
PLOD21	1.46e-28	0.61132	0.513	0.37	2.93e-25	Goblet	PLOD2
DSP1	1.76e-28	0.624215	0.498	0.316	3.53e-25	Goblet	DSP
LOC1102569331	7.1e-28	0.134483	0.308	0.214	1.42e-24	Goblet	LOC110256933
PLCE11	1.12e-27	0.153861	0.394	0.393	2.24e-24	Goblet	PLCE1
AOC11	1.14e-27	0.400164	0.456	0.153	2.28e-24	Goblet	AOC1
GAST1	1.64e-27	0.00631604	0.119	0.047	3.28e-24	Goblet	GAST
ND31	2.13e-27	0.313563	0.87	0.939	4.27e-24	Goblet	ND3
FAM3B1	6.06e-27	0.710521	0.476	0.269	1.21e-23	Goblet	FAM3B
MUC21	1.92e-26	0.177229	0.307	0.28	3.85e-23	Goblet	MUC2
PNP	5.7e-26	0.259033	0.588	0.499	1.14e-22	Goblet	PNP
NR1I21	8.55e-26	0.355723	0.32	0.162	1.71e-22	Goblet	NR1I2
HHLA21	4.75e-25	0.436962	0.478	0.214	9.5e-22	Goblet	HHLA2
CEMIP1	5.67e-25	0.00625387	0.238	0.137	1.13e-21	Goblet	CEMIP
LOC110260994	9.76e-25	0.0156334	0.431	0.146	1.95e-21	Goblet	LOC110260994
KLF41	1.42e-24	0.314959	0.583	0.558	2.83e-21	Goblet	KLF4
COX21	2.06e-24	0.345861	0.997	1	4.11e-21	Goblet	COX2
PAPPA21	3.25e-24	0.0483074	0.439	0.365	6.49e-21	Goblet	PAPPA2
MISP1	2.75e-23	0.719541	0.456	0.252	5.51e-20	Goblet	MISP
FOXA11	1.67e-22	0.2654	0.466	0.22	3.34e-19	Goblet	FOXA1
BEST41	2.56e-22	0.165866	0.498	0.363	5.12e-19	Goblet	BEST4
SEMA3C1	3.6e-22	0.00893403	0.493	0.302	7.2e-19	Goblet	SEMA3C
XPNPEP21	9.47e-22	0.149381	0.526	0.383	1.89e-18	Goblet	XPNPEP2
ND51	1.89e-21	0.249376	0.858	0.933	3.79e-18	Goblet	ND5
PROS11	4.48e-21	0.0194249	0.51	0.376	8.96e-18	Goblet	PROS1
HNMT	9.32e-21	0.119251	0.396	0.404	1.86e-17	Goblet	HNMT
FSIP11	1.84e-20	0.00681427	0.42	0.295	3.68e-17	Goblet	FSIP1
SYNE21	4.17e-20	0.387657	0.588	0.566	8.33e-17	Goblet	SYNE2
OSGIN11	7.89e-20	0.14898	0.504	0.417	1.58e-16	Goblet	OSGIN1
FAM84A1	1.32e-19	0.3147	0.486	0.36	2.65e-16	Goblet	FAM84A
C9H11orf871	8.31e-19	0.0410382	0.459	0.188	1.66e-15	Goblet	C9H11orf87
ALDOB1	1.1e-18	0.484029	0.475	0.287	2.2e-15	Goblet	ALDOB
LOC1005202731	1.54e-18	0.75861	0.463	0.3	3.07e-15	Goblet	LOC100520273
SLC51B1	4.96e-18	0.495194	0.475	0.27	9.92e-15	Goblet	SLC51B
SCG2	5.15e-18	0.131766	0.362	0.146	1.03e-14	Goblet	SCG2
B3GALT51	5.52e-18	0.617235	0.438	0.24	1.1e-14	Goblet	B3GALT5
COL9A2	1.55e-17	0.032259	0.337	0.099	3.09e-14	Goblet	COL9A2
MSMB	1.65e-17	0.317546	0.439	0.323	3.31e-14	Goblet	MSMB
ATP10B1	3.79e-17	0.314453	0.465	0.297	7.58e-14	Goblet	ATP10B
LOC100736733	4.13e-17	0.231353	0.449	0.487	8.25e-14	Goblet	LOC100736733
CCL20	6.84e-17	0.398216	0.417	0.488	1.37e-13	Goblet	CCL20
RARRES2	1.12e-16	0.127552	0.411	0.425	2.24e-13	Goblet	RARRES2
BCAS1	2.51e-16	0.195662	0.462	0.31	5.02e-13	Goblet	BCAS1
HOXA61	6.6e-16	0.110143	0.583	0.403	1.32e-12	Goblet	HOXA6
NKX2-2	1.21e-15	0.0374961	0.072	0.015	2.41e-12	Goblet	NKX2-2
RNASE101	3e-15	0.00483601	0.567	0.472	5.99e-12	Goblet	RNASE10
LOC110259710	3.94e-15	0.0558329	0.369	0.236	7.87e-12	Goblet	LOC110259710
APOB1	1.19e-14	0.253191	0.309	0.125	2.38e-11	Goblet	APOB
TMPRSS21	2.15e-14	0.433743	0.347	0.239	4.3e-11	Goblet	TMPRSS2
CD200	8.12e-14	0.0866347	0.548	0.463	1.62e-10	Goblet	CD200
GADD45A1	1.25e-13	0.230151	0.631	0.599	2.51e-10	Goblet	GADD45A
MAFF1	1.37e-13	0.171828	0.561	0.507	2.75e-10	Goblet	MAFF
CA41	7.99e-13	0.881211	0.434	0.259	1.6e-09	Goblet	CA4
FAM46A	9.82e-13	0.183014	0.641	0.568	1.96e-09	Goblet	FAM46A
ARL141	3.09e-12	0.439563	0.375	0.271	6.17e-09	Goblet	ARL14
PERP1	9.82e-12	0.564487	0.466	0.322	1.96e-08	Goblet	PERP
OAS1	9.34e-11	0.00901044	0.539	0.378	1.87e-07	Goblet	OAS1
CA31	1.12e-10	0.00969314	0.457	0.335	2.23e-07	Goblet	CA3
LOC1005253461	1.56e-10	0.144672	0.529	0.438	3.11e-07	Goblet	LOC100525346
DNAJC301	2.71e-10	0.0417122	0.356	0.362	5.42e-07	Goblet	DNAJC30
SDF2L11	2.86e-10	0.0189496	0.699	0.591	5.73e-07	Goblet	SDF2L1
ARHGAP51	8.66e-10	0.20125	0.485	0.542	1.73e-06	Goblet	ARHGAP5
FOS1	8.97e-10	0.00873846	0.862	0.785	1.79e-06	Goblet	FOS
GGH1	1.06e-09	0.393166	0.462	0.322	2.11e-06	Goblet	GGH
RAB3C1	1.16e-09	0.0145768	0.608	0.39	2.33e-06	Goblet	RAB3C
PCLO1	1.17e-09	0.103039	0.418	0.146	2.34e-06	Goblet	PCLO
CTSZ	2.12e-09	0.0309585	0.51	0.533	4.25e-06	Goblet	CTSZ
LOC110256043	2.56e-09	0.0575733	0.515	0.372	5.12e-06	Goblet	LOC110256043
PLCB4	3.49e-09	0.0457713	0.366	0.202	6.99e-06	Goblet	PLCB4
HOXA91	5.34e-09	0.199728	0.468	0.479	1.07e-05	Goblet	HOXA9
DST1	6.22e-09	0.00586333	0.46	0.475	1.24e-05	Goblet	DST
CDCA3	1.23e-08	0.0198259	0.726	0.635	2.45e-05	Goblet	CDCA3
CREB3L31	1.35e-08	0.0681368	0.342	0.199	2.71e-05	Goblet	CREB3L3
LOC100510930	2.89e-08	0.0079089	0.51	0.415	5.78e-05	Goblet	LOC100510930
SST1	4.03e-08	1.04451	0.344	0.249	8.06e-05	Goblet	SST
SLC26A31	4.17e-08	0.395862	0.364	0.16	8.34e-05	Goblet	SLC26A3
HSP90B11	4.93e-08	0.108509	0.899	0.856	9.86e-05	Goblet	HSP90B1
CELF31	5.09e-08	0.0124524	0.406	0.333	0.000101712	Goblet	CELF3
DIRAS31	5.15e-08	0.0386341	0.367	0.224	0.000102998	Goblet	DIRAS3
TFF31	9.57e-08	0.468369	0.689	0.685	0.000191353	Goblet	TFF3
EID31	1.31e-07	0.363678	0.548	0.512	0.000261143	Goblet	EID3
MXD1	2.22e-07	0.225706	0.624	0.607	0.000443295	Goblet	MXD1
ND21	2.3e-07	0.188627	0.886	0.96	0.00045935	Goblet	ND2
EPS8L21	3.68e-07	0.585965	0.436	0.297	0.000735218	Goblet	EPS8L2
MMP131	5.3e-07	0.11026	0.457	0.273	0.00105988	Goblet	MMP13
RETNLB1	8.25e-07	0.204807	0.409	0.407	0.00164964	Goblet	RETNLB
JAK2	8.54e-07	0.0081777	0.617	0.643	0.00170702	Goblet	JAK2
ND11	2.66e-06	0.153309	0.885	0.958	0.00531102	Goblet	ND1
RBM471	3.36e-06	0.587861	0.454	0.329	0.00672146	Goblet	RBM47
CHGA	4.34e-06	0.550336	0.42	0.322	0.0086729	Goblet	CHGA
CPLX21	4.69e-06	0.0139712	0.432	0.271	0.0093729	Goblet	CPLX2
TUBB4B1	5.97e-06	0.06612	0.87	0.8	0.0119334	Goblet	TUBB4B
ATF31	8.23e-06	0.0157489	0.778	0.758	0.0164685	Goblet	ATF3
PLK21	1.23e-05	0.0175606	0.507	0.463	0.0245452	Goblet	PLK2
SLC18A1	1.29e-05	0.0843556	0.412	0.338	0.025899	Goblet	SLC18A1
LOC1102577101	2.36e-05	0.0262261	0.444	0.271	0.0471151	Goblet	LOC110257710
UNC5B1	5.82e-05	0.200337	0.438	0.406	0.116341	Goblet	UNC5B
ID41	5.91e-05	0.183722	0.436	0.418	0.118228	Goblet	ID4
LMO71	6.05e-05	0.618761	0.39	0.319	0.120963	Goblet	LMO7
ANK31	0.000112001	0.251529	0.406	0.315	0.224003	Goblet	ANK3
DNAJB91	0.000116496	0.0492689	0.471	0.476	0.232992	Goblet	DNAJB9
PDIA41	0.000132746	0.0220379	0.743	0.658	0.265492	Goblet	PDIA4
NUSAP1	0.000401012	0.0159482	0.765	0.7	0.802024	Goblet	NUSAP1
IRF61	0.000415528	0.542519	0.387	0.232	0.831056	Goblet	IRF6
GRN	0.000486665	0.190706	0.545	0.498	0.97333	Goblet	GRN
LOC1007371131	0.000487047	0.0513576	0.327	0.183	0.974093	Goblet	LOC100737113
SMPDL3B	0.00130085	0.145474	0.406	0.292	1	Goblet	SMPDL3B
SLC30A101	0.00135421	0.438634	0.42	0.187	1	Goblet	SLC30A10
CA71	0.00178242	0.18509	0.377	0.192	1	Goblet	CA7
UPP1	0.00203714	0.0199135	0.536	0.452	1	Goblet	UPP1
FAM13A1	0.00248108	0.310885	0.403	0.306	1	Goblet	FAM13A
SLPI	0.00258283	0.233776	0.406	0.273	1	Goblet	SLPI
NEUROD1	0.00288864	0.0992342	0.345	0.107	1	Goblet	NEUROD1
FBP11	0.00333051	0.252333	0.443	0.371	1	Goblet	FBP1
EDN11	0.00441249	0.225537	0.408	0.284	1	Goblet	EDN1
ADGRG71	0.00721165	0.503713	0.404	0.166	1	Goblet	ADGRG7
SNAP25	0.00741553	0.0406567	0.33	0.138	1	Goblet	SNAP25
DAB2	0.00853961	0.196944	0.429	0.358	1	Goblet	DAB2
FOLR1	0	2.42025	0.811	0.488	0	PCL	FOLR1
TYROBP	0	2.11186	0.865	0.632	0	PCL	TYROBP
AIF1	0	1.935	0.781	0.629	0	PCL	AIF1
SLA-DRA	0	1.86362	0.933	0.767	0	PCL	SLA-DRA
CD74	0	1.8503	0.978	0.904	0	PCL	CD74
CSF1R	0	1.75004	0.778	0.488	0	PCL	CSF1R
ANXA1	0	1.73641	0.725	0.587	0	PCL	ANXA1
CST3	0	1.72058	0.857	0.71	0	PCL	CST3
SLA-DQB1	0	1.69688	0.9	0.745	0	PCL	SLA-DQB1
CTSS	0	1.67181	0.897	0.536	0	PCL	CTSS
NFKBIA	0	1.67012	0.811	0.65	0	PCL	NFKBIA
SLA-DQA1	0	1.6542	0.932	0.747	0	PCL	SLA-DQA1
PSAP	0	1.60715	0.921	0.623	0	PCL	PSAP
CD300C	0	1.57562	0.768	0.642	0	PCL	CD300C
GNG10	0	1.53214	0.833	0.706	0	PCL	GNG10
SPI1	0	1.52716	0.762	0.499	0	PCL	SPI1
HMOX1	0	1.49538	0.749	0.565	0	PCL	HMOX1
CXCL10	0	1.47772	0.818	0.625	0	PCL	CXCL10
FCGR3A1	0	1.4554	0.888	0.827	0	PCL	FCGR3A
MAFB1	0	1.44901	0.712	0.449	0	PCL	MAFB
SLA-DRB1	0	1.4113	0.853	0.632	0	PCL	SLA-DRB1
FCER1G1	0	1.34733	0.867	0.788	0	PCL	FCER1G
CTSZ1	0	1.31674	0.848	0.491	0	PCL	CTSZ
ADGRE5	0	1.30583	0.806	0.675	0	PCL	ADGRE5
LYN	0	1.26805	0.798	0.504	0	PCL	LYN
FTH11	0	1.22724	0.986	0.972	0	PCL	FTH1
GPX1	0	1.20873	0.895	0.767	0	PCL	GPX1
SIRPA	0	1.19651	0.709	0.509	0	PCL	SIRPA
TSPO1	0	1.18372	0.793	0.561	0	PCL	TSPO
TIMP21	0	1.17701	0.733	0.52	0	PCL	TIMP2
KYNU	0	1.16247	0.855	0.627	0	PCL	KYNU
[truncated: 1,842 more rows]
