# Supplementary material for: Multi-Omics Uncover Neonatal Cecal Cell Development Potentials
Source: Front Cell Dev Biol. 2022 Jul 15;10:840298. doi: 10.3389/fcell.2022.840298 (PMC9334561; doi:10.3389/fcell.2022.840298)
Supplement: Supplementary file 4 [file DataSheet1.zip › Supplementary Table 4 All proteins.xlsx]

## Sheet: all.proteins
	proteins	day0_1	day0_2	day0_3	day0_4	day0_5	day1_1	day1_2	day1_3	day1_4	day1_5	day3_1	day3_2	day3_3	day3_4	day3_5	day7_1	day7_2	day7_3	day7_4	day7_5	day14_1	day14_2	day14_3	day14_4	day14_5	day21_1	day21_2	day21_3	day21_4	day21_5
1	NP_001001260	14.484	14.566	14.6739	14.5857	15.6759	14.6565	14.8611	14.4344	14.6242	14.9927	14.7496	14.8813	14.7075	14.5669	14.5323	13.1696	13.1454	14.5905	13.4903	13.1801	13.2525	12.9212	12.8219	13.0955	12.8559	12.5651	12.6074	12.7764	13.0304	13.0687
2	NP_001001262	14.7819	15.1567	14.832	14.8162	14.72	14.4768	14.5764	14.7919	14.6484	14.5819	14.5362	14.6783	14.6629	14.5422	14.4491	NA	NA	NA	NA	NA	NA	NA	NA	NA	NA	NA	NA	NA	NA	NA
3	NP_001001265	14.6461	14.3811	14.7477	14.424	15.081	14.6671	14.8433	14.8295	14.8725	14.8189	15.4115	16.0197	15.4751	15.6686	15.489	16.3277	14.7047	15.7449	15.2381	15.5776	14.9943	15.6294	15.3905	15.6073	15.2397	15.827	15.1078	15.9508	15.3947	15.5707
4	NP_001001535	15.6056	15.4125	15.6557	15.6494	16.1503	15.9264	15.4471	16.3279	15.8212	15.8714	16.9011	16.4753	15.8173	15.9303	16.0666	16.4194	16.0281	16.1113	15.8545	15.8602	16.0607	16.3006	16.0109	16.6862	16.635	15.4541	15.7162	15.9214	15.5865	16.1178
5	NP_001001539	16.1248	16.1736	16.1546	16.5264	16.1628	16.1693	16.1451	16.3303	16.1913	16.2264	16.1095	15.8735	16.2295	15.9435	16.103	16.01	15.8111	15.8444	15.7928	15.9051	15.7935	15.9714	15.9513	15.8141	16.0319	15.6048	15.8158	15.5256	15.797	15.8339
6	NP_001001542	15.1488	15.0587	15.1768	15.0939	15.0611	15.1037	15.0893	15.0887	15.1019	15.0704	14.8219	14.6764	14.9689	14.7332	14.854	14.9867	15.137	14.8298	15.1989	14.8989	14.9231	14.6931	14.7551	15.0182	14.8967	15.2736	15.098	15.0431	14.7577	15.0239
7	NP_001001587	16.0501	15.8361	16.1627	16.046	16.0977	16.1746	15.9932	15.9896	16.1109	16.076	16.3449	16.2295	16.0228	16.2601	16.2044	15.9362	16.3589	15.9801	16.3729	15.914	16.3048	16.0993	16.1445	16.101	16.1775	16.1778	16.0732	16.1142	16.1971	15.9101
8	NP_001001630	14.238	14.1522	14.2195	14.1606	13.9195	14.299	14.2155	14.1946	14.31	14.2739	14.4309	14.0294	14.0123	14.0913	14.2625	14.2274	14.1809	14.3526	14.0267	14.0554	14.1742	13.9223	13.9967	14.0355	13.8919	13.8945	14.0363	14.0088	14.0723	13.9019
9	NP_001001632	NA	NA	NA	NA	NA	NA	NA	NA	NA	NA	NA	NA	NA	NA	NA	15.9658	15.1176	16.3898	14.8423	15.3713	15.2181	15.0732	15.1362	15.124	15.006	15.0158	15.203	15.1387	15.0212	14.956
10	NP_001001634	15.7197	15.7361	15.8009	15.8066	15.7869	15.7543	15.7807	15.7183	15.7767	15.7444	15.9538	15.9337	15.8342	15.9126	15.9281	15.9697	15.9631	16.0777	15.8883	15.9887	16.1239	15.9993	15.988	16.029	16.0357	15.847	15.8558	16.0053	16.0534	15.9397
11	NP_001001635	14.6176	14.9144	14.8901	14.6956	15.0159	14.8503	15.0066	14.781	14.9265	14.8751	15.2583	15.0642	15.13	15.0967	14.8827	14.8615	14.9613	14.9242	14.9471	14.9445	14.9316	15.115	15.045	14.9123	14.9313	14.9422	14.8346	15.0623	14.9965	15.1068
12	NP_001001636	16.6799	16.6277	16.5383	16.6593	16.8564	16.2917	16.707	16.5054	16.7539	16.5497	16.7145	16.7707	16.8148	16.9012	16.6854	16.4717	16.6603	16.805	16.6803	16.9642	16.9718	16.64	16.8212	17.0762	17.0323	16.6696	16.4914	16.984	16.9018	16.7403
13	NP_001001638	16.2967	16.1947	16.236	16.4134	16.3636	16.2799	16.3948	16.3159	16.3195	16.3462	16.6329	16.4252	16.3738	16.5305	16.4022	16.4699	16.3827	16.3417	16.4931	16.4145	16.5921	16.5305	16.3913	16.4509	16.4828	16.3507	16.4445	16.4887	16.4829	16.354
14	NP_001001640	15.2838	15.302	15.2134	15.3552	15.1831	15.2657	15.1013	15.3834	15.2447	15.6127	14.6448	14.5099	14.6972	14.557	14.7766	14.9291	14.7744	14.7975	14.9793	14.8206	14.8285	14.988	14.9547	14.9108	14.6328	15.6531	14.9935	15.0728	14.7682	14.8766
15	NP_001001641	15.693	15.9295	15.6806	15.8198	15.9406	15.7112	15.8139	15.6883	15.7134	15.9391	15.8837	15.7711	15.8243	15.6045	15.9409	15.6738	15.1205	15.2291	14.9387	15.5369	15.1611	15.1855	15.141	15.5706	15.5632	15.7393	15.6527	14.9348	15.201	15.2076
16	NP_001001642	15.6265	15.6385	15.4665	15.5888	15.3635	15.5501	15.6014	15.5903	15.5458	15.5907	15.3067	15.4147	15.475	15.2356	15.3853	15.5981	15.4158	15.4801	15.2819	15.489	15.4335	15.4056	15.4666	15.3935	15.4825	15.47	15.3814	15.4808	15.5817	15.4882
17	NP_001001643	16.2388	15.9043	15.9483	16.1302	15.9243	16.0318	15.8689	16.0686	16.122	16.0089	15.8608	15.5847	15.8448	15.8156	15.9696	15.8305	15.9011	15.906	15.9897	15.9446	15.9224	16.0396	16.0418	16.0415	16.0646	15.9543	16.0532	15.9049	16.0113	15.9182
18	NP_001001646	15.3968	14.5607	14.8816	14.8653	15.4488	15.0769	14.6827	14.8208	14.8813	15.2215	15.106	15.5507	15.3524	14.9632	14.7966	15.194	14.84	15.0815	15.0475	15.264	14.9007	15.2477	14.9241	15.1334	14.8873	15.0914	15.1893	15.2444	15.0478	15.2164
19	NP_001001649	15.3044	15.4344	15.6262	15.3708	15.4244	15.5223	15.3297	15.3605	15.387	15.3065	15.6321	15.833	15.4906	15.5474	15.4804	15.2989	15.248	15.4624	15.4102	15.443	15.4095	15.4311	15.359	15.2737	15.2775	15.3278	15.2634	15.2931	15.2865	15.2812
20	NP_001001770	15.6955	15.6212	15.6202	15.9593	15.515	15.8017	15.65	15.8058	15.641	15.8048	15.2634	15.2424	15.3022	15.0635	15.1594	15.1875	14.9696	15.2407	15.3217	15.0263	14.9884	14.7998	14.9221	14.868	15.002	15.1017	15.0538	14.9238	14.7772	14.985
21	NP_001001771	14.4739	14.4783	14.5251	14.5542	14.8994	14.66	14.4855	14.5134	14.5574	14.5281	14.6453	15.281	15.0455	14.5376	14.5967	14.8027	14.8313	14.9951	14.9183	14.8911	14.6176	15.0938	15.0615	15.0154	14.8392	14.9983	14.6171	14.9061	15.1713	15.1473
22	NP_001001860	15.2219	14.8558	14.8587	14.8962	14.9861	14.8738	14.6756	14.7789	14.887	14.8147	14.8282	14.9365	14.8615	14.7311	14.6669	15.3273	15.4239	15.3843	15.1653	15.2819	15.2536	15.2652	15.4509	15.3929	15.3505	15.1379	15.321	15.1983	15.2754	15.1861
23	NP_001001864	16.1469	15.8753	15.8597	15.9177	15.6531	15.9441	15.7972	15.8328	15.9107	15.9243	15.0778	15.0951	15.1723	15.0267	15.0204	15.1063	15.0097	14.9487	15.321	14.8422	14.7607	14.7511	14.7859	14.7132	14.7092	14.8231	14.9754	14.6662	14.6809	14.7243
24	NP_001001866	15.3369	15.6765	15.695	15.3595	15.4389	15.569	15.5211	15.3921	15.3105	15.5345	15.5161	15.241	15.2709	15.4915	15.1481	15.2663	15.1712	15.3655	15.148	15.312	15.2846	15.4125	15.3294	15.3096	15.3068	15.1918	15.2067	15.2349	15.2041	15.2648
25	NP_001001867	16.1325	15.8776	16.0533	16.031	15.968	16.068	16.0106	16.033	16.0612	16.0651	15.8475	16.2273	16.0586	15.7789	15.8497	16.4561	16.5818	16.4498	15.9845	16.6196	16.4026	16.491	16.3777	16.2608	16.3259	16.2081	16.2502	16.1097	16.595	16.6487
26	NP_001001869	14.6548	14.7777	14.7742	14.6752	14.5849	14.6185	14.8139	14.7056	14.7504	14.7903	14.7809	14.7172	14.7282	14.7767	14.6715	14.9109	14.8674	14.8808	14.7792	14.8402	14.7472	15.005	14.773	14.7968	14.7937	14.9562	14.8579	14.9284	14.9333	15.0733
27	NP_001002801	14.9334	14.7875	14.8617	14.903	15.0574	14.9069	15.3374	15.2005	15.256	15.2096	15.1465	15.6726	15.3426	15.1458	15.0738	15.36	15.0184	15.1276	15.401	14.7032	15.1637	15.1675	14.8982	15.5055	15.1244	14.9747	15.0622	15.5455	14.8484	14.9497
28	NP_001002817	13.6704	13.7341	14.1173	13.8196	13.8765	14.2617	13.7451	14.0379	14.055	13.8368	14.643	15.1493	13.88	14.3612	14.2732	15.2061	14.9317	15.8466	15.4026	15.634	14.9809	17.172	15.433	15.9954	15.5486	14.8148	15.196	15.5611	14.8842	14.9675
29	NP_001003924	12.8294	12.869	13.1608	12.3452	13.2953	12.9752	12.6019	12.4423	12.8051	13.2005	13.2209	13.335	13.3842	13.3265	13.3995	13.6228	14.0288	13.6361	14.2826	13.7466	13.8535	13.8496	13.6571	13.7362	13.537	14.2609	13.7725	13.4526	13.7085	13.7983
30	NP_001004027	14.1647	13.6886	13.8946	13.9138	13.8416	14.1015	14.1154	14.3743	14.1844	14.323	13.7679	13.7092	14.1861	13.9693	14.0603	13.8414	14.0151	13.5773	13.3799	13.2439	13.5323	13.2583	13.1015	13.7281	14.2925	13.7146	13.4527	14.0337	13.4878	13.6277
31	NP_001004028	NA	NA	NA	NA	NA	NA	NA	NA	NA	NA	NA	NA	NA	NA	NA	15.4284	14.8878	14.9996	14.9267	15.1751	14.8642	15.0753	15.2207	14.7892	14.8725	15.3063	14.9264	14.9851	15.183	15.0337
32	NP_001004030	NA	NA	NA	NA	NA	NA	NA	NA	NA	NA	NA	NA	NA	NA	NA	15.0778	15.2559	14.377	19.3989	14.4882	15.6044	14.568	15.2934	14.6297	14.4234	14.4686	14.4251	14.288	14.2448	14.1178
33	NP_001004031	15.9494	15.8278	15.6282	15.9279	15.8784	15.9194	15.6896	15.855	15.8909	15.6796	15.7175	15.4482	15.697	15.5979	15.589	15.5452	15.6337	15.2973	15.3677	15.5745	15.5752	15.2873	15.5936	15.6657	15.7044	15.3357	15.4343	15.4055	15.3898	15.3856
34	NP_001004032	15.6364	15.946	16.1282	15.4026	15.9423	16.2186	16.1592	15.9313	15.9095	15.9336	16.938	16.4843	14.9962	17.0748	16.177	15.3384	15.7025	15.7835	15.599	15.6259	15.3752	16.4264	15.7414	16.3185	15.8085	15.112	15.9378	16.3178	16.6669	15.7301
35	NP_001004039	16.6739	16.3759	16.4834	16.5209	16.4193	16.3933	16.3027	16.5917	16.2775	16.4346	16.3216	16.3487	16.2661	16.2582	16.4231	NA	NA	NA	NA	NA	NA	NA	NA	NA	NA	NA	NA	NA	NA	NA
36	NP_001004041	NA	NA	NA	NA	NA	NA	NA	NA	NA	NA	NA	NA	NA	NA	NA	14.1945	14.218	14.0644	14.0829	14.8768	14.4547	14.3066	14.5004	14.3493	14.2346	14.0739	14.3302	14.4728	14.6155	14.1902
37	NP_001004042	15.6743	15.3606	15.4354	15.427	15.3494	15.4513	15.4146	15.4391	15.4357	15.4738	15.1981	15.267	15.2779	15.2758	15.2889	15.2705	15.2608	15.1692	15.2572	15.3515	15.2302	15.2508	15.3306	15.2832	15.2993	15.3183	15.2491	15.1692	15.3075	15.3133
38	NP_001004043	16.0658	16.0398	16.149	16.1173	16.0676	16.1022	16.1364	16.1077	16.0805	16.0613	15.9481	15.8071	15.8154	16.0061	15.9342	15.6914	15.8636	15.7097	15.9327	15.7624	15.7511	15.9578	15.8807	15.8649	15.8864	15.9033	15.7669	15.7412	15.9174	15.809
39	NP_001004045	16.9732	17.1852	16.9391	17.048	17.2012	16.9999	16.9226	17.1768	17.0638	16.955	17.1008	17.449	16.9555	17.0919	17.0728	17.2069	17.1885	17.5233	16.9268	17.8726	17.4303	17.8004	17.7699	17.3622	17.8607	17.2151	16.9317	16.8091	17.5877	17.485
40	NP_001004046	15.3209	15.3575	15.7898	15.1533	15.1352	15.3268	15.7733	15.5327	15.6715	16.151	15.7881	15.6354	15.5641	15.8893	15.632	15.4457	15.8665	16.5058	16.0023	15.4285	15.9463	15.1567	15.5702	16.1364	16.0209	15.804	16.2609	15.4237	15.495	15.5329
41	NP_001004047	15.0437	14.7655	15.4723	15.2764	14.8331	15.41	15.2252	14.8049	14.9131	14.7147	14.4711	14.6133	14.4923	14.4848	14.5357	NA	NA	NA	NA	NA	NA	NA	NA	NA	NA	NA	NA	NA	NA	NA
42	NP_001004048	17.9584	16.4834	16.1148	17.3473	15.8619	16.6603	16.5521	17.1003	16.9871	16.4779	15.287	15.5029	15.0608	15.3591	15.3803	15.5924	15.2041	15.292	16.0761	15.3619	15.0646	15.1838	15.3536	15.2569	15.3541	15.2532	15.1465	15.181	15.3243	15.3045
43	NP_001004050	15.7207	15.6936	15.5907	15.6553	15.6624	15.5403	15.7549	15.6409	15.5923	15.6489	15.5558	15.4545	15.4666	15.5499	15.4874	15.508	15.4213	15.4166	15.5222	15.4756	15.4141	15.5069	15.5024	15.4956	15.514	15.5147	15.4415	15.3692	15.4781	15.4415
44	NP_001005150	NA	NA	NA	NA	NA	NA	NA	NA	NA	NA	NA	NA	NA	NA	NA	15.4121	15.489	15.4737	15.4813	15.4799	15.3746	15.5002	15.5146	15.452	15.4108	15.7322	15.4805	15.4693	15.4799	15.601
45	NP_001005152	15.0696	15.1417	15.1605	15.0699	15.0107	15.1023	15.3533	15.2677	15.1167	15.1561	15.0846	15.4561	15.2526	15.1704	15.1372	15.5327	15.3467	15.5087	15.0424	15.3308	15.5124	15.5467	15.526	15.4219	15.4521	15.016	15.6378	15.2919	15.2044	15.2543
46	NP_001005153	NA	NA	NA	NA	NA	NA	NA	NA	NA	NA	NA	NA	NA	NA	NA	14.8481	14.8577	14.842	15.0158	15.0157	14.9279	15.0538	15.32	14.9017	15.2007	15.125	15.0919	15.3792	15.1045	15.3177
47	NP_001005157	16.5856	16.4447	16.4516	16.6596	16.4849	16.5585	16.4239	16.55	16.4015	16.4051	16.1786	16.2612	16.4384	16.2739	16.3097	16.2667	16.0654	16.1312	15.9093	16.1658	16.2178	16.1748	16.1927	16.172	16.2189	16.0466	16.2294	16.174	16.0976	16.2383
48	NP_001005208	14.3011	14.2553	14.0802	14.2245	15.5905	14.2757	14.4854	14.2692	14.8958	14.5453	15.5572	16.2821	15.1679	15.82	15.1807	15.9579	15.7652	15.9817	16.3296	16.1776	15.3639	16.2703	16.007	16.1634	16.0691	16.5788	15.9119	16.1434	16.3953	16.1638
49	NP_001005349	14.6108	14.4621	14.5948	14.7273	14.8901	14.8529	14.6518	14.822	14.7336	14.6577	14.7863	15.1511	14.8506	15.0154	14.7692	14.8891	15.0293	15.0389	15.021	15.1153	15.0502	15.1032	15.0733	15.0377	15.0884	15.0682	14.963	14.9742	15.0244	15.0977
50	NP_001005726	16.0859	15.8285	15.8651	15.8145	15.856	16.0769	15.9463	15.9083	15.8884	15.9693	15.4565	15.6569	15.5578	15.6812	15.463	15.8783	15.8005	15.8842	15.7834	15.9868	15.9495	15.6474	15.725	15.8176	15.9769	15.8226	16.0654	15.8116	15.7903	15.7768
51	NP_001005730	15.8349	15.118	15.3105	15.4414	15.0786	15.6434	15.4403	15.5873	15.5037	15.36	14.6531	15.0485	14.9896	14.9819	14.9078	15.1774	15.0308	14.9347	14.9838	15.2163	15.1181	15.1205	15.1719	15.0295	15.0736	15.1253	15.4304	15.128	15.367	15.4531
52	NP_001007104	13.5182	13.7343	13.3269	13.396	13.4126	13.6965	13.5208	13.7042	13.6889	13.6452	13.558	13.4974	13.8258	13.4659	13.7533	NA	NA	NA	NA	NA	NA	NA	NA	NA	NA	NA	NA	NA	NA	NA
53	NP_001007196	14.4866	14.7323	14.9512	14.908	14.7926	14.5393	14.6719	14.9257	14.8506	14.5797	15.1899	14.9608	14.6534	14.7304	14.9544	15.0778	15.0732	15.0521	14.7237	15.0765	14.949	15.4006	15.1103	15.0859	15.0372	14.7559	14.9055	14.7593	14.9822	15.0563
54	NP_001007518	15.8407	15.8799	15.7871	15.8527	15.4687	15.7717	15.7618	15.7047	15.6887	15.6526	15.4831	15.4034	15.7275	15.4972	15.5471	15.3938	15.537	15.3497	15.4334	15.5188	15.5053	15.4307	15.3804	15.4605	15.3773	15.5486	15.4712	15.2265	15.2939	15.4676
55	NP_001007519	15.4452	15.527	15.5043	15.3965	15.0786	15.4405	15.4763	15.4108	15.4075	15.5274	15.6224	15.8016	15.7035	15.6725	15.5779	15.6741	15.8767	15.5786	15.7254	16.1384	15.8386	16.1204	16.046	15.7532	16.0424	15.9174	16.0954	16.0083	16.2377	16.4353
56	NP_001008481	15.8541	15.9362	15.922	15.9617	15.9905	15.9786	15.9421	15.8216	15.745	15.6256	15.8759	15.838	15.9607	15.7375	15.6222	NA	NA	NA	NA	NA	NA	NA	NA	NA	NA	NA	NA	NA	NA	NA
57	NP_001008687	15.8849	15.7479	16.0291	15.8739	16.0694	16.1296	15.9744	15.7968	15.909	16.068	16.0103	16.2317	16.0656	16.0696	16.0942	16.0064	16.0844	15.8498	15.9623	16.0126	16.0211	15.7613	16.0645	15.903	15.9577	16.2046	16.209	15.8786	15.9031	16.1083
58	NP_001008688	NA	NA	NA	NA	NA	NA	NA	NA	NA	NA	NA	NA	NA	NA	NA	13.9323	13.7759	13.9625	14.0545	13.8186	14.0382	14.4006	13.8113	13.976	13.8405	13.8526	13.7046	13.9289	13.8995	13.9182
59	NP_001008689	15.3327	14.9385	15.0773	15.1757	14.9326	15.0493	15.0601	15.2083	15.1971	15.2403	15.0661	15.0022	15.1503	15.1105	15.1251	15.187	15.1646	15.3186	15.133	15.1447	15.0944	15.0565	15.2069	15.2468	15.0645	15.0856	15.2288	15.146	15.1475	15.1316
60	NP_001008692	15.0768	15.1542	15.0746	15.1988	15.1231	15.0615	15.0374	15.1271	15.0786	15.0035	15.2168	14.9854	15.1022	15.0334	15.1389	15.021	15.1169	15.0178	14.7994	14.8542	14.9272	14.9617	15.0626	14.9637	15.0436	14.9292	14.9052	14.8321	14.8549	14.8366
61	NP_001009576	15.8663	15.6076	15.9461	15.6934	15.7356	15.8304	15.8918	15.909	15.8648	15.821	15.8234	15.8785	15.9524	15.5849	15.7512	15.869	15.8079	15.8175	15.634	15.9125	15.762	15.9605	15.9629	15.756	15.6557	15.7146	15.7625	15.7065	15.8281	15.8304
62	NP_001009581	14.7666	14.8228	14.94	14.9443	14.901	14.7882	14.9033	14.8406	14.9533	14.9923	15.0539	14.8759	15.0211	14.9408	14.8876	15.122	15.2154	15.1525	14.9679	15.1479	15.0411	15.1194	15.0753	15.1512	15.0078	15.1082	15.2124	15.1085	15.1913	15.1608
63	NP_001009582	14.8427	15.6556	15.1328	15.1422	15.3162	15.1914	15.2815	15.1545	15.0838	15.0323	15.6305	15.9577	15.5119	15.4165	15.3661	15.5403	15.7894	16.1177	15.3275	15.6708	15.402	15.8559	15.95	15.5189	15.547	15.8973	15.3252	15.7464	15.7062	15.6447
64	NP_001011507	16.6013	15.4612	15.8677	15.9093	15.6067	16.0159	15.8295	16.0107	15.8204	15.7414	15.325	15.3004	15.096	15.4088	15.2538	15.479	15.4904	15.4313	15.5509	15.6498	15.5445	15.2903	15.492	15.4139	15.5017	15.3758	15.4756	15.4861	15.458	15.406
65	NP_001011508	NA	NA	NA	NA	NA	NA	NA	NA	NA	NA	NA	NA	NA	NA	NA	14.2837	14.274	14.1272	14.3471	14.334	14.4458	14.3371	14.3416	14.4063	14.3373	14.2717	14.2506	14.274	14.5794	14.2736
66	NP_001011509	16.1824	15.6795	15.7742	15.736	15.4114	15.6546	15.7668	15.8024	15.6001	15.5941	15.17	15.3201	15.2248	15.0664	15.0291	14.8169	14.8082	14.9046	15.1422	14.8011	14.7784	15.1638	14.8691	14.7513	15.0797	14.6148	14.5832	14.8915	14.6901	15.0462
67	NP_001011727	15.9921	15.9222	15.947	15.9695	15.8859	15.9118	15.9623	15.8853	16.0089	16.011	15.8806	15.8494	15.8494	15.8713	15.9295	15.7722	15.7535	15.6823	15.7778	15.7481	15.8427	15.8098	15.7617	15.8756	15.7922	15.7783	15.6825	15.6956	15.7399	15.6493
68	NP_001012299	13.7335	14.1773	13.7369	13.7215	14.276	14.5581	13.9717	14.3272	13.9551	13.9775	14.2562	14.2406	14.5586	13.8128	14.6793	NA	NA	NA	NA	NA	NA	NA	NA	NA	NA	NA	NA	NA	NA	NA
69	NP_001012974	15.0494	15.183	14.9296	15.1308	15.1586	15.0489	14.9786	15.1587	15.2136	14.9768	15.3705	15.3662	15.3481	15.2755	15.3208	NA	NA	NA	NA	NA	NA	NA	NA	NA	NA	NA	NA	NA	NA	NA
70	NP_001014971	15.3761	15.2197	15.3475	15.3738	15.4807	15.2011	15.1579	15.363	15.3866	15.1385	15.5184	15.5012	15.4094	15.3261	15.3199	15.1933	15.4641	15.2632	15.1983	15.2719	15.3527	15.269	15.2006	15.1535	15.1844	14.9768	15.0848	14.9364	15.1468	15.1743
71	NP_001018042	14.2749	14.598	14.6015	14.6642	14.3536	14.8539	14.5593	14.4287	14.5425	14.3625	14.945	14.8652	14.7939	14.6725	14.5907	14.0775	14.1356	14.2147	14.0334	14.301	14.0891	14.4383	14.4451	14.2842	14.0944	14.1765	14.2272	14.2586	14.4377	14.2298
72	NP_001018043	15.4726	15.4768	15.421	15.5338	15.4254	15.5138	15.4043	15.4392	15.4798	15.3915	15.4287	15.5516	15.3453	15.3108	15.3287	15.5122	15.6596	15.5474	15.5466	15.7709	15.4948	15.7624	15.5907	15.6693	15.6098	15.5003	15.5588	15.6274	15.7514	15.701
73	NP_001020386	15.3837	15.2834	15.459	15.4221	15.3036	15.6548	15.4093	15.5547	15.3962	15.3303	15.5504	15.3999	15.1938	15.408	15.1173	15.4477	15.3439	15.3897	15.3359	15.5012	15.466	15.6593	15.5278	15.7042	15.7607	15.41	15.4668	15.5817	15.6565	15.5621
74	NP_001020387	17.6644	17.5846	17.424	17.7388	17.3688	17.338	17.5354	17.4344	17.3631	17.2165	17.3666	17.1665	17.1935	16.9245	17.1466	17.0275	17.9634	17.533	17.3896	17.7218	17.289	17.6333	17.4515	17.4171	17.3892	17.7162	17.2133	17.6449	17.3293	17.3595
75	NP_001020400	16.2354	14.9966	14.9866	15.75	14.2384	15.6556	15.2837	15.041	15.1761	14.7463	13.8743	13.8838	14.0581	13.736	13.8748	NA	NA	NA	NA	NA	NA	NA	NA	NA	NA	NA	NA	NA	NA	NA
76	NP_001025704	16.0754	16.1703	16.116	16.1718	16.0128	16.245	16.1296	16.2328	16.1574	16.2191	16.3444	16.0789	16.3201	16.2909	16.3026	16.3886	16.3217	16.5803	16.3919	16.224	16.2796	16.2884	16.2701	16.5494	16.1949	17.38	16.8684	16.4213	16.4061	16.5189
77	NP_001026949	15.7391	15.7411	15.6494	15.7886	15.7323	15.6289	15.7448	15.7041	15.5951	15.6853	15.6137	15.5809	15.575	15.6458	15.5201	15.6467	15.5534	15.6621	15.781	15.9512	15.9711	15.8012	15.7863	15.9366	15.6343	15.9369	15.7213	15.6999	15.836	15.8068
78	NP_001026950	15.2358	13.6353	13.9232	14.0885	13.6408	14.186	13.8341	13.8711	14.133	13.8596	13.5519	13.8933	13.4508	13.5695	13.4931	15.981	15.2245	15.3819	16.6021	15.2478	15.541	15.3552	14.9748	15.4065	15.2794	15.1095	16.2017	15.0418	15.1919	15.2496
79	NP_001026952	13.5659	14.3061	14.3875	14.005	14.0951	14.0557	13.9155	14.0495	13.8918	14.1908	14.5605	14.3398	14.6798	14.6566	14.6848	14.6499	14.513	14.1769	14.3528	13.9533	14.0552	13.9203	13.9302	14.0509	14.0437	14.199	15.0024	14.5736	14.1952	14.1511
80	NP_001026953	15.6386	15.5348	15.5965	15.5469	15.6367	15.5119	15.617	15.5503	15.5307	15.6452	15.236	15.4382	15.6286	15.4635	15.5034	15.5185	15.3213	15.3565	15.1881	15.3818	15.3291	15.3565	15.3199	15.4523	15.4271	15.3477	15.3819	15.2811	15.3317	15.3669
81	NP_001026954	15.0615	14.8824	14.7068	14.9761	14.9198	14.8121	14.7765	14.9641	14.9396	14.9704	14.9757	14.8653	15.0084	15.1095	15.0016	14.897	15.017	15.0251	14.9716	15.1011	15.0727	15.0182	14.9701	15.1411	14.873	14.9995	14.8761	15.015	15.0711	14.9898
82	NP_001026955	15.2509	15.2551	15.2489	15.1604	15.1372	15.2475	15.4314	15.2968	15.2215	15.5007	15.3936	15.2798	15.414	15.2661	15.2923	15.2143	15.5276	15.3827	15.4785	15.4733	15.3545	15.4259	15.3446	15.3853	15.3885	15.3772	15.5724	15.2032	15.3568	15.2405
83	NP_001026956	14.7589	14.7076	14.7956	14.7497	14.5157	14.9745	14.6786	14.7214	14.7012	14.6166	14.6293	14.4576	14.4462	14.6163	14.685	14.694	14.7996	14.6226	14.6485	14.9064	14.6575	14.8024	14.7315	14.8412	14.6921	14.9823	14.8581	14.7562	14.8852	14.8167
84	NP_001026957	16.3389	16.1403	16.1903	16.1507	15.9616	16.2196	16.1695	16.0921	16.1807	16.004	15.9986	16.0862	16.0668	16.2318	16.248	16.2335	16.2217	16.1404	16.253	16.1182	16.1053	16.1565	16.0506	16.18	16.1232	16.1381	16.3536	16.1365	16.1214	16.2586
85	NP_001026958	NA	NA	NA	NA	NA	NA	NA	NA	NA	NA	NA	NA	NA	NA	NA	13.6598	13.447	13.6146	13.8655	13.7018	13.9548	13.4253	13.7874	13.8624	13.7049	13.6014	13.8678	13.7814	13.898	13.752
86	NP_001026959	NA	NA	NA	NA	NA	NA	NA	NA	NA	NA	NA	NA	NA	NA	NA	15.7423	15.5828	15.7127	15.7066	15.8088	15.4597	15.675	15.7613	15.6116	15.3736	15.417	15.1703	14.7608	15.6699	15.1855
87	NP_001026960	NA	NA	NA	NA	NA	NA	NA	NA	NA	NA	NA	NA	NA	NA	NA	15.4413	15.6295	15.8606	15.8811	15.9415	15.6014	16.5391	15.5338	15.7236	15.887	15.8743	15.9101	17.1186	16.6247	16.4014
88	NP_001026962	17.5105	17.8319	17.0113	17.299	17.6255	16.7864	17.8748	17.1388	17.7173	17.6676	17.2557	18.1416	17.4918	17.1866	17.4763	17.0817	17.8319	17.5178	17.676	17.6237	17.6152	17.579	17.7216	17.4392	17.5821	17.7369	17.034	17.4929	17.389	17.3086
89	NP_001026963	15.4501	15.0562	14.9711	15.1208	14.9446	15.085	15.1384	15.1331	15.2158	15.1261	14.9502	14.8769	15.161	15.1247	15.0324	14.7519	14.8229	14.8747	14.9777	15.029	15.2241	15.1687	15.0054	14.9184	14.9434	14.9253	15.0375	15.101	15.0309	15.1531
90	NP_001026964	15.4341	15.53	15.638	15.6201	15.742	15.588	15.5975	15.5416	15.623	15.5851	15.8233	15.8039	15.5974	15.5623	15.5675	15.9015	16.0924	15.9348	15.911	16.1216	16.1397	15.9328	15.9161	15.8997	15.9659	15.977	15.6219	15.7479	15.9515	15.9574
91	NP_001026966	14.7802	14.6719	14.6852	14.5818	14.7453	14.6287	14.5512	14.5407	14.5478	14.6811	14.674	14.7701	15.7478	15.1509	15.1895	15.2026	15.3786	15.7476	15.7248	15.7903	15.4785	16.2528	15.2335	15.3142	15.5386	15.8328	15.4095	16.2726	15.7184	16.3432
92	NP_001026967	15.9154	15.8961	15.9125	15.977	15.7479	15.8022	15.7566	15.8807	15.7716	15.7711	15.7229	15.4858	15.5343	15.7523	15.5942	15.3452	15.6266	15.6137	15.5242	15.5002	15.3234	15.5124	15.5332	15.518	15.5501	15.7083	15.5372	15.4904	15.454	15.4371
93	NP_001027528	15.7522	15.7643	15.6071	15.7263	15.7451	15.7846	15.6708	15.8403	15.8829	15.8475	15.2083	15.2799	15.5368	15.4141	15.6309	15.3969	15.3414	15.2153	15.3955	15.3105	15.3595	15.252	15.2407	15.2609	15.2618	15.7232	15.4102	15.6263	15.4456	15.5694
94	NP_001027529	14.2346	14.5423	14.0259	14.5643	14.1424	14.3486	14.9562	14.1018	14.3985	14.4216	14.185	14.7947	14.7068	14.6354	14.4758	15.1851	14.5441	15.0617	14.5879	14.4612	14.5859	14.4154	14.7785	14.5091	14.3364	14.4961	14.5673	14.3783	14.3895	14.6214
95	NP_001027548	16.1522	15.8667	15.8309	16.113	15.7623	15.9753	16.0546	16.0037	15.8739	15.9683	15.8046	15.551	15.782	15.7526	15.715	15.8635	15.695	15.8427	16.0179	15.7046	15.7571	15.8298	15.7916	15.8594	15.7957	15.8367	15.8359	15.7582	15.8923	15.8135
96	NP_001027551	15.2427	15.2888	15.0168	15.2138	15.1205	15.2157	15.0857	15.1338	15.0294	15.1474	15.3451	15.0971	15.3311	15.1808	15.108	15.3983	15.2835	15.4524	15.2014	15.4189	15.3318	15.351	15.3182	15.3135	15.281	15.3154	15.3241	15.213	15.3536	15.386
97	NP_001027560	15.5803	15.7287	15.7806	15.5946	15.5688	15.6324	15.5684	15.7753	15.6666	15.671	15.8051	15.632	15.5565	15.6119	15.6459	15.5844	15.5611	15.6225	15.6454	15.7182	15.3079	15.5652	15.5532	15.5897	15.3081	15.5784	15.6273	15.0573	15.4043	15.1247
98	NP_001028180	16.916	17.0397	16.9757	17.0559	16.8791	17.1463	17.0025	16.9665	16.9723	17.1198	17.0353	16.9303	17.1756	17.1066	17.0818	16.9192	16.9445	16.6833	16.8153	16.8128	16.8048	17.3749	16.8466	16.74	16.8329	16.6108	16.8634	16.4234	16.7847	16.8505
99	NP_001032223	15.0436	15.1799	14.9647	15.1564	15.0141	14.9327	15.0834	14.8657	15.1283	15.0825	15.2626	15.2592	15.1374	15.2673	15.1912	15.0582	15.1598	15.1842	15.116	15.2416	15.2816	15.3334	15.2373	15.2252	15.2193	15.0261	15.0095	15.2385	15.2566	15.1536
100	NP_001032224	15.4003	15.3676	15.6232	15.5835	15.7183	15.6266	15.2519	15.3466	15.4011	15.3896	15.7359	15.6925	15.3918	15.3826	15.4361	15.6337	15.6898	15.6795	15.3053	15.8835	15.5866	15.6568	15.6851	15.6079	15.7087	15.3848	15.5871	15.5978	15.5617	15.616
101	NP_001032228	15.9126	15.8133	15.8718	15.8245	15.7652	15.8705	15.84	15.7803	15.8132	15.9301	15.5087	15.6169	15.5855	15.5689	15.5959	15.3751	15.527	15.5652	15.447	15.6508	15.3771	15.5308	15.5045	15.5672	15.5222	15.6651	15.5809	15.4379	15.7315	15.4712
102	NP_001032810	15.4804	14.8865	14.934	15.1808	14.9796	15.0529	15.0282	15.0833	15.1882	14.9903	14.6028	14.6764	14.7927	14.8757	15.0424	14.979	15.2387	14.974	14.809	15.0281	14.9864	14.8941	14.9615	14.9978	15.0675	14.9048	15.1632	14.9118	14.9215	14.977
103	NP_001033050	15.2677	14.9578	15.3931	14.9837	14.719	15.5483	15.0352	14.8806	15.0536	15.1331	15.1936	15.3087	15.0279	15.5866	14.9837	15.7546	15.5306	15.6002	15.7211	16.0303	15.4825	15.9865	15.7097	15.7832	15.776	16.1702	15.9441	16.2446	15.7735	16.371
104	NP_001033055	NA	NA	NA	NA	NA	NA	NA	NA	NA	NA	NA	NA	NA	NA	NA	15.6873	15.784	15.4474	15.7511	15.924	15.7683	15.786	15.8735	15.9857	15.8815	15.7756	15.7838	15.7789	15.919	15.9111
105	NP_001033087	NA	NA	NA	NA	NA	NA	NA	NA	NA	NA	NA	NA	NA	NA	NA	16.4233	16.2171	16.4036	16.3547	16.5346	16.3921	16.5413	16.5686	16.4591	16.6855	16.3686	16.4351	16.3124	16.3603	16.3942
106	NP_001033089	15.2034	15.1819	14.9372	15.2388	15.0272	14.9909	15.1109	15.1242	15.0653	14.8989	15.1058	15.0983	14.8861	15.0735	14.9502	15.041	15.0706	15.4586	14.8351	15.1398	14.9039	15.1568	15.0972	15.0083	14.9795	14.9166	14.9757	14.9405	14.9517	14.9648
107	NP_001033093	15.8437	15.7613	15.9997	15.9205	15.8364	15.9647	15.7159	15.7428	15.7802	15.6807	15.8242	15.4697	15.6837	15.5541	15.7964	14.7488	15.2963	15.4278	15.0694	15.1463	16.292	15.24	17.3982	15.5718	15.3972	15.5293	16.0569	15.5076	15.3234	15.7282
108	NP_001033096	15.6031	15.6136	15.7159	15.5857	15.5823	15.6405	15.6351	15.6277	15.5395	15.5627	15.5116	15.547	15.5334	15.5128	15.5524	15.4682	15.7838	15.5998	15.661	15.6296	15.5811	15.5875	15.5799	15.4784	15.6063	15.6085	15.6097	15.5488	15.5914	15.576
109	NP_001033097	14.6365	14.4396	14.3291	14.7282	14.9356	14.2647	14.351	14.4677	14.4734	14.4501	14.2579	14.752	14.5693	14.4453	14.231	NA	NA	NA	NA	NA	NA	NA	NA	NA	NA	NA	NA	NA	NA	NA
110	NP_001033712	15.6517	15.8016	15.6435	15.7292	15.4066	15.6517	15.6217	15.8308	15.5933	15.5899	15.2717	15.3715	15.5961	15.3064	15.5516	15.6781	15.6667	15.4877	15.4029	15.5999	15.4253	15.4596	15.4791	15.5973	15.568	15.7051	15.7184	15.37	15.5267	15.4981
111	NP_001033715	15.3241	15.1554	15.0286	15.229	15.0102	15.1946	15.2287	14.8185	15.2745	14.9647	15.4081	15.7324	15.4002	15.5975	15.6719	15.9121	15.7058	15.6668	15.5059	15.8688	16.0506	15.9334	15.8957	16.5664	16.3673	15.7747	15.6719	15.9016	15.8137	15.3904
112	NP_001033720	NA	NA	NA	NA	NA	NA	NA	NA	NA	NA	NA	NA	NA	NA	NA	15.7192	15.231	15.734	15.3027	16.0353	15.6947	16.2133	15.6542	15.6874	15.8723	15.233	15.3401	15.8069	15.6704	16.1634
113	NP_001033721	17.1172	17.1414	16.959	17.1647	16.9704	16.7919	16.8089	16.8547	16.9582	16.9389	17.2297	17.1045	17.0412	16.9865	17.2371	NA	NA	NA	NA	NA	NA	NA	NA	NA	NA	NA	NA	NA	NA	NA
114	NP_001033725	15.9394	16.1981	16.2057	16.1397	16.0543	16.3667	16.2467	16.1737	16.1851	16.1344	16.2985	16.3041	16.6333	16.2562	16.2477	16.1434	16.0004	16.1743	15.9396	16.1987	16.1175	16.1244	15.9483	16.07	16.0506	16.0393	15.9961	16.1085	16.1785	15.998
115	NP_001033735	NA	NA	NA	NA	NA	NA	NA	NA	NA	NA	NA	NA	NA	NA	NA	15.4503	15.97	15.4906	15.9618	15.6604	15.3432	15.6033	15.5811	15.3882	15.5925	15.2855	15.4815	15.5101	15.4578	15.5028
116	NP_001033783	14.2701	14.2519	14.3169	14.1063	14.6758	14.2439	14.2878	14.4184	14.4099	14.3582	14.2968	14.6637	14.3836	14.3226	14.5335	14.6271	14.4886	14.6153	14.3716	14.5983	14.7163	14.7768	14.7459	14.7181	14.7079	14.2258	14.5661	14.5196	14.5968	14.5956
117	NP_001034835	15.2318	15.3111	15.3431	15.5871	15.458	15.3679	15.451	15.4442	15.5656	15.3237	15.4591	15.4891	15.5979	15.5178	15.4003	15.6759	15.6454	15.4574	15.518	15.6516	15.471	15.7857	15.598	15.6165	15.5985	15.5963	15.5243	15.4836	15.6525	15.4437
118	NP_001034839	15.4412	15.4447	15.4016	15.3775	15.4904	15.3319	15.4204	15.4619	15.384	15.4885	15.39	15.371	15.4177	15.4568	15.5203	15.3929	15.4608	15.3765	15.3574	15.3859	15.4556	15.2869	15.4637	15.3949	15.4079	15.3242	15.4957	15.4838	15.3619	15.4164
119	NP_001035730	15.3561	15.6374	15.4895	14.9814	15.4165	15.7455	15.5993	15.113	15.46	15.2794	15.8138	16.2439	15.6417	16.2363	15.6074	NA	NA	NA	NA	NA	NA	NA	NA	NA	NA	NA	NA	NA	NA	NA
120	NP_001035834	NA	NA	NA	NA	NA	NA	NA	NA	NA	NA	NA	NA	NA	NA	NA	14.1515	14.2228	14.1624	14.4809	14.0015	14.0928	14.0726	14.1125	14.1185	14.3966	14.254	14.3053	14.2481	14.1777	14.1413
121	NP_001037992	15.4643	15.4754	15.2873	15.5259	16.1611	15.5717	15.4394	15.4284	15.6274	15.938	15.8628	15.7176	15.4984	15.5788	15.7494	15.8868	15.6645	16.0943	15.8613	15.9468	15.8624	16.0424	15.935	16.0266	16.0437	15.8836	15.9892	15.8124	15.9239	16.0452
122	NP_001037997	16.1932	16.1209	15.8725	16.0043	15.9212	16.0058	16.07	15.9749	16.06	16.1344	15.94	16.3513	16.2769	16.385	16.298	16.2035	16.1522	16.286	16.381	16.3916	16.1968	16.3204	16.2316	16.0863	16.2885	16.3302	16.1158	16.4463	16.321	16.4867
123	NP_001038002	17.8976	17.9479	17.8611	17.8761	17.6496	17.9086	17.9159	17.8049	17.6057	17.826	17.2025	16.9192	17.3914	17.038	17.2917	17.2853	17.1385	16.9942	17.2177	17.0122	16.8623	16.9762	16.8477	16.9243	16.9182	17.3644	17.2646	16.8358	16.8868	17.038
124	NP_001038003	16.2623	16.0171	16.2087	16.197	16.0122	16.1213	16.1762	16.2117	16.135	16.0931	15.6836	15.7542	15.7541	15.7222	15.8355	15.4689	15.5711	15.4897	15.9775	15.41	15.562	15.4199	15.4216	15.5342	15.5085	15.7218	15.5737	15.5192	15.5511	15.8069
125	NP_001038006	14.5652	14.5218	14.4931	14.6414	14.3831	14.6471	14.6833	14.6732	14.6882	14.6965	14.38	14.4322	14.4989	14.5011	14.4562	14.414	14.5015	14.6926	14.6768	14.4929	14.3492	14.4552	14.3541	14.5387	14.3916	14.5177	14.7279	14.487	14.6696	14.4895
126	NP_001038007	16.5156	16.6013	16.5826	16.6758	16.5726	16.4684	16.5309	16.5346	16.5365	16.3258	16.7983	16.6918	16.6283	16.7179	16.8127	16.5631	16.6301	16.559	16.5631	16.6296	16.8368	16.5976	16.5908	16.6078	16.7451	16.4656	16.5422	16.6871	16.5789	16.4431
127	NP_001038008	15.3645	15.5485	15.3844	15.5474	15.5279	15.3658	15.5207	15.5058	15.3919	15.3475	15.5826	15.5865	15.4751	15.6533	15.6264	15.4937	15.609	15.6664	15.6981	15.7034	15.8546	15.6554	15.7259	15.6393	15.7914	15.6199	15.5673	15.8436	15.7958	15.7571
128	NP_001038009	NA	NA	NA	NA	NA	NA	NA	NA	NA	NA	NA	NA	NA	NA	NA	14.3108	14.3379	14.5848	14.3687	14.382	14.4478	14.321	14.4044	14.1618	14.3667	14.2944	14.1312	14.4737	14.3147	14.1753
129	NP_001038015	15.3316	15.0687	15.1099	15.2705	15.0029	15.1857	15.0915	15.2175	15.1045	15.0879	14.9792	14.8587	15.023	14.7203	14.8432	15.1093	15.1508	15.0601	15.0881	15.0317	15.0039	15.0746	15.0273	14.9978	14.9872	15.2131	15.1042	14.9518	15.0175	15.0944
130	NP_001038018	15.2429	15.3508	14.9937	15.0808	15.144	15.1194	15.1297	14.8917	14.9599	15.0616	15.205	15.3735	15.1006	15.3015	15.3077	15.4381	15.4925	15.3725	15.4866	15.5453	15.6752	15.6334	15.3893	15.401	15.4837	15.3342	15.5964	15.5684	15.4923	15.7282
131	NP_001038019	16.7552	16.7795	16.8786	16.8836	16.743	16.8739	16.8775	16.9005	16.876	16.9062	16.7009	16.8337	16.7784	16.6786	16.7201	16.9372	16.9163	16.8765	16.861	17.0002	16.8206	16.8769	16.8211	16.9095	16.8505	16.7432	16.7812	16.8398	16.7886	16.942
132	NP_001038021	13.7947	13.6923	13.5176	13.5591	13.5286	13.7356	14.2123	13.4956	13.6637	14.1387	13.3876	14.2859	13.8416	13.9565	14.0849	14.6642	13.4294	13.9949	13.0812	13.3315	13.3721	13.0645	13.0287	13.7286	13.5375	13.6086	13.5776	13.3639	13.2112	13.4965
133	NP_001038024	17.3772	17.4451	17.5883	17.4984	17.3831	17.5085	17.3212	17.5956	17.6616	17.5035	17.3507	17.009	17.3056	17.3724	17.4399	NA	NA	NA	NA	NA	NA	NA	NA	NA	NA	NA	NA	NA	NA	NA
134	NP_001038025	15.2933	15.0175	15.4187	15.2259	15.3576	15.2607	15.0789	15.0985	15.1955	15.1615	15.4156	15.1076	15.3218	15.2361	15.5484	14.6796	15.1465	15.0974	15.2281	15.156	15.1347	15.2268	15.3815	15.0609	15.117	14.8368	14.9143	15.0579	15.0894	15.0668
135	NP_001038029	14.8825	14.9936	14.936	14.8271	15.5118	14.8729	15.1035	14.8779	15.1205	15.0224	16.1197	16.2501	15.2869	16.2182	15.4654	15.4418	16.1622	16.4898	16.3797	16.4068	16.7601	16.1703	16.5832	16.789	16.9055	16.5229	16.1233	16.2495	16.49	15.897
136	NP_001038030	16.0047	15.1569	15.2673	15.5638	14.9296	15.4122	15.3704	15.5597	15.5753	15.2594	14.6413	14.9185	14.6948	14.9438	14.7382	15.9562	15.8483	15.8676	15.9942	15.8277	15.6833	16.0248	15.9391	15.7014	15.8485	16.3889	16.0386	16.0569	15.9026	15.9718
137	NP_001038033	17.6761	16.8736	16.9593	17.1038	16.6643	16.9645	17.0658	17.1007	17.1365	16.9195	16.0031	15.8459	15.8176	15.8689	16.0429	16.4456	16.7387	15.62	16.2609	16.5993	16.119	16.1165	17.5212	15.9641	16.4034	16.5279	16.4631	16.7627	16.8294	16.8691
138	NP_001038034	14.1733	14.3217	14.1283	14.2541	14.33	14.1442	14.2687	14.0135	14.2702	14.2092	15.1751	16.1581	14.5246	16.3249	14.8773	NA	NA	NA	NA	NA	NA	NA	NA	NA	NA	NA	NA	NA	NA	NA
139	NP_001038036	15.1983	15.2147	15.2993	15.2841	15.1856	15.152	14.9268	15.1262	14.9541	15.1234	15.0492	14.9379	15.1423	14.9755	15.2499	15.1794	15.0677	15.0442	15.0298	15.1745	15.1347	14.9023	15.0277	14.9963	15.1454	14.8875	15.2099	15.2592	15.2558	15.1957
140	NP_001038037	15.8238	15.8021	15.952	15.8469	15.8064	15.8878	15.9415	15.9218	15.95	15.935	15.8599	15.9603	15.8739	16.0791	15.9393	16.0558	16.2279	16.1295	16.1002	16.0835	16.1648	16.0227	15.9692	16.0045	16.201	16.2098	16.0358	15.912	15.8029	16.0697
141	NP_001038038	NA	NA	NA	NA	NA	NA	NA	NA	NA	NA	NA	NA	NA	NA	NA	17.3428	17.0107	17.1081	16.9134	17.0481	16.9903	17.1242	16.9784	17.0137	17.1337	17.031	17.1456	17.2374	17.3418	17.2745
142	NP_001038039	14.5406	14.5971	14.5235	14.7384	14.5626	14.6372	14.5381	14.661	14.663	14.5917	14.383	14.369	14.3907	14.1799	14.4367	NA	NA	NA	NA	NA	NA	NA	NA	NA	NA	NA	NA	NA	NA	NA
143	NP_001038040	14.9064	14.841	14.8802	14.8697	14.7562	14.8036	14.8854	14.9116	14.8403	14.8976	14.7496	14.7188	14.9092	14.7589	14.7783	14.8218	14.6501	14.6692	14.5497	14.6474	14.6214	14.5321	14.6027	14.6487	14.649	14.7167	14.7763	14.6667	14.529	14.6305
144	NP_001038041	14.8957	14.9523	14.9258	15.0434	14.9174	14.8597	14.7605	14.878	14.8909	14.9026	15.0857	14.9299	15.0445	15.0977	14.7556	14.8942	14.9319	14.8528	14.9911	15.0474	15.0331	15.0778	15.0563	14.9547	15.0175	14.8782	14.8935	14.8508	15.0176	15.0184
145	NP_001038043	15.5001	15.1921	15.3494	15.2964	15.4559	15.4053	15.3551	15.3588	15.4178	15.3674	15.5774	15.5494	15.3533	15.5445	15.5504	15.546	15.5027	15.3385	15.6906	15.521	15.6224	15.4029	15.4066	15.4876	15.509	15.6141	15.6008	15.4763	15.5855	15.6082
146	NP_001038045	15.5524	15.4934	15.5442	15.6436	15.62	15.5489	15.6899	15.6618	15.7009	15.668	15.8753	15.9736	15.8541	16.0593	15.8438	15.7584	15.6533	15.8244	15.6689	15.9621	16.0344	15.9564	15.9464	15.9686	15.9332	15.7294	15.7752	15.7764	15.9927	15.8359
147	NP_001038046	15.802	15.6866	15.6854	15.7396	15.6209	15.6505	15.8645	15.7836	15.8341	15.7318	15.7589	16.174	15.8551	16.2858	15.9091	NA	NA	NA	NA	NA	NA	NA	NA	NA	NA	NA	NA	NA	NA	NA
148	NP_001038047	14.8199	15.6744	15.7199	15.019	15.37	15.7179	15.6143	15.5578	15.4206	15.338	16.0007	15.8378	15.9659	16.0655	15.8263	15.6649	15.6449	15.8483	15.7455	15.565	15.7564	15.6913	15.8736	15.6688	15.7668	15.9621	15.7681	15.7454	15.6266	15.629
149	NP_001038049	16.9899	16.66	16.6048	16.8576	16.6572	16.8068	16.6498	16.695	16.7567	16.8511	16.4536	16.2681	16.5931	16.2101	16.6316	16.0766	16.3217	15.9892	16.3685	16.0957	15.8903	16.0041	16.1682	15.9992	16.1501	15.9386	16.2941	15.9827	16.1023	16.0977
150	NP_001038050	16.3908	16.1507	16.1145	16.1863	15.8767	15.9972	16.2051	16.1412	16.2838	16.257	15.6969	15.5944	15.9108	15.7695	15.699	15.6554	15.3235	15.6274	16.0112	15.504	15.4368	15.602	15.5758	15.8848	15.6889	15.8983	15.7876	15.7527	15.6878	15.6981
151	NP_001038052	15.8119	15.9674	16.1445	15.9147	15.7719	15.8883	16.0565	15.9119	15.9133	15.8881	15.8691	15.8139	15.9341	15.9576	15.875	15.7818	15.8605	15.9423	15.5627	15.8818	15.8645	15.9078	15.6721	15.7762	15.8774	15.5504	15.4187	15.9744	15.8784	15.9794
152	NP_001038055	15.0421	15.049	15.0437	14.7941	15.3509	15.4245	14.9725	14.9282	15.0221	14.9519	15.7232	16.095	15.3888	15.7613	15.4827	15.6847	15.6569	15.7047	15.8727	15.6038	15.5944	15.748	15.3874	15.4781	15.3804	15.486	15.6146	15.7638	15.5487	15.562
153	NP_001038057	15.7185	15.2993	15.4417	15.3422	16.5158	15.5832	16.1361	16.0066	15.7665	16.409	16.3859	16.2466	15.8148	16.3749	16.0552	NA	NA	NA	NA	NA	NA	NA	NA	NA	NA	NA	NA	NA	NA	NA
154	NP_001038062	NA	NA	NA	NA	NA	NA	NA	NA	NA	NA	NA	NA	NA	NA	NA	14.5093	14.3114	14.5175	14.1962	14.3248	14.1768	14.6493	14.3467	14.3109	14.2188	13.968	14.2526	14.3843	14.548	14.4679
155	NP_001038066	15.9514	15.8307	15.827	15.9332	16.0576	15.8613	15.9426	15.9404	15.9979	15.9372	16.1143	16.1288	16.1285	16.2193	16.0786	16.0637	15.9463	16.0451	15.8674	16.0358	16.2284	16.1577	16.0341	16.1408	16.1565	15.8105	15.9706	16.1564	16.1568	16.0222
156	NP_001038067	15.7694	15.9275	15.8627	15.7885	16.1502	15.9841	15.8773	15.7256	15.6837	15.8704	15.8965	16.0174	15.805	15.9031	15.8829	16.0306	15.9571	15.9849	15.9479	15.8071	15.8886	15.9687	15.9332	16.017	15.7024	15.727	15.7934	15.649	15.888	15.745
157	NP_001038071	15.401	15.4317	15.3572	15.2097	15.5052	15.4161	15.4406	15.3058	15.4508	15.4944	15.1869	15.3579	15.3557	15.4818	15.2913	15.6764	15.5587	15.5022	15.6719	15.5877	15.6256	15.6331	15.5085	15.719	15.6055	15.6991	15.8241	15.7239	15.6313	15.6826
158	NP_001038073	NA	NA	NA	NA	NA	NA	NA	NA	NA	NA	NA	NA	NA	NA	NA	14.0995	14.0562	14.2401	14.0108	14.599	14.17	14.4503	14.5017	14.2445	14.3678	14.0952	14.253	14.2425	14.1999	14.488
159	NP_001038075	17.067	17.1019	17.2219	17.2634	16.9362	17.045	17.1043	17.1584	16.9847	17.0121	17.0167	16.9221	16.5333	17.0124	16.9064	16.6993	16.6644	16.4941	16.6698	16.7258	16.4939	16.8864	16.8336	16.701	16.6718	16.782	16.881	16.6646	16.828	16.7074
160	NP_001038076	16.4795	15.7293	15.9009	15.9021	15.7695	16.1104	16.0462	15.9624	16.0675	16.2291	15.561	15.7209	15.797	15.6381	15.7697	15.9851	15.6782	15.6076	16.023	16.217	15.676	15.9125	16.3115	16.1551	15.9435	16.3064	16.1594	16.0231	16.445	16.3373
161	NP_001038077	15.7128	15.9691	15.8921	16.0373	15.7545	15.9805	15.6981	15.8058	15.8825	16.1239	15.8477	15.8349	15.7076	16.048	15.8644	15.9812	15.8574	15.813	15.8814	15.9414	15.7721	16.0355	15.8515	15.8922	15.9665	15.8582	15.8865	15.9455	15.9056	15.8866
162	NP_001038078	15.6057	15.7383	15.8155	15.6493	16.3855	15.7438	15.8457	15.7377	15.7606	15.9227	16.1878	16.0335	16.0107	16.1919	15.9085	15.7182	15.7104	15.774	15.571	15.6223	15.6429	15.7032	15.568	15.5522	15.4983	15.4938	15.5781	15.4997	15.5426	15.3698
163	NP_001038079	15.383	15.272	15.3691	15.3186	15.4753	15.4314	15.4093	15.3625	15.3828	15.3886	15.564	15.3926	15.613	15.5904	15.8161	15.5173	15.5341	15.6622	15.5022	15.4583	15.8762	15.4639	15.7509	15.7055	15.7251	15.7218	15.658	15.5734	15.6655	15.5286
164	NP_001038086	13.8846	13.7481	14.0322	13.6618	13.7562	13.8216	13.9879	13.9365	13.8344	13.9821	13.5735	13.8152	13.8378	13.7826	13.9024	13.837	13.8894	13.2515	13.5482	13.8441	13.5306	13.437	13.6948	13.4947	13.5895	13.4596	13.6351	13.6924	13.3982	13.4072
165	NP_001038087	15.4163	15.4319	15.5857	15.4712	15.6393	15.6183	15.5526	15.3464	15.6108	15.6309	15.5199	15.479	15.6856	15.457	15.707	15.8872	15.3368	15.0862	14.931	15.4874	15.5889	15.4586	15.4128	15.2831	15.3204	15.0671	15.6142	15.2231	15.5243	14.9594
166	NP_001041534	NA	NA	NA	NA	NA	NA	NA	NA	NA	NA	NA	NA	NA	NA	NA	14.8015	14.9302	14.7164	14.8617	14.5595	14.931	14.4026	14.7152	14.8176	14.9309	15.4473	15.1085	14.6007	14.7314	14.6687
167	NP_001041535	14.6438	14.856	14.8021	14.4921	14.5544	14.6874	14.5609	14.6081	14.6	14.6125	16.1774	15.3704	16.1118	15.5896	15.8699	15.2751	15.2439	15.4103	15.0661	15.0573	15.1344	15.3454	15.2632	15.2789	15.2822	15.3346	15.0462	15.2013	15.2929	15.3635
168	NP_001041536	15.5752	15.7294	15.4712	15.7262	15.6358	15.438	15.5146	15.6387	15.6825	15.6842	15.5161	15.8335	15.7293	15.8058	15.5116	15.6218	15.5137	15.6425	15.5122	15.7134	15.6871	15.6886	15.6743	15.5606	15.5967	15.5511	15.5934	15.6671	15.7208	15.7543
169	NP_001041537	15.3855	15.3571	15.4806	15.236	15.4146	15.504	15.442	15.523	15.3689	15.4303	15.5138	15.6941	15.475	15.6442	15.3564	15.4154	15.5307	15.5459	15.5837	15.8553	15.6948	15.7725	15.5986	15.7497	15.7463	15.5696	15.4439	15.7429	15.7165	15.836
170	NP_001041538	15.5561	15.7405	15.6636	15.5968	15.6171	15.6518	15.657	15.549	15.5502	15.7594	15.6926	15.4008	15.7355	15.504	15.8045	15.3961	15.3135	15.51	15.6443	15.5023	15.591	15.7361	15.5951	15.5841	15.779	15.5686	15.5833	15.5355	15.5246	15.6148
171	NP_001041653	15.579	15.4217	15.5782	15.5582	16.1786	15.6362	15.8329	15.7456	16.0933	15.9106	16.6906	16.2771	16.0041	16.7119	16.3838	16.0771	16.2423	16.0103	16.3731	16.0917	16.53	15.6931	15.9332	16.59	16.2096	16.1078	16.1352	15.804	16.134	15.678
172	NP_001041697	14.769	14.8822	14.8931	14.7957	14.761	14.8017	14.9036	14.8493	14.8545	14.8401	14.8072	14.9175	14.9355	14.9364	14.8595	15.0438	14.8746	15.0087	14.9491	15.078	14.9549	15.1022	15.0851	15.0257	15.0014	15.0922	15.0711	15.1071	15.0208	15.2086
173	NP_001070681	15.6217	15.4536	15.3769	15.4601	15.2502	15.4441	15.4583	15.3966	15.2924	15.3231	15.0505	15.1296	15.1536	15.1217	14.982	15.3055	15.2354	15.3949	15.1387	15.3273	15.1066	15.275	14.9164	15.3935	14.926	14.9094	15.2163	15.1402	15.2825	14.9097
174	NP_001070682	14.6425	14.6081	14.6813	14.6612	14.8103	14.7446	14.7341	14.8133	14.6519	14.699	14.6418	14.7852	14.7794	14.5867	14.7634	14.7511	14.795	14.6911	14.6795	14.6807	14.6399	14.5971	14.639	14.6425	14.5993	14.7081	14.7349	14.615	14.6607	14.6848
175	NP_001070683	15.8268	15.6769	15.7846	15.9459	15.5611	15.8566	15.7805	15.8638	15.8649	15.8081	15.9229	15.8138	15.9208	16.2056	16.1036	15.9964	15.8609	15.8737	15.9182	15.7605	16.0376	15.9129	15.7852	15.9314	15.9465	15.8656	15.7957	15.8658	15.804	15.8297
176	NP_001070684	15.2022	15.6512	15.5942	15.3743	15.4008	15.6719	15.5323	15.6776	15.3847	15.3363	15.6423	15.6472	15.6207	15.5793	15.6172	15.4591	15.6455	15.5713	15.5375	15.449	15.298	15.574	15.4818	15.337	15.3483	15.4872	15.4867	15.3844	15.3024	15.3305
177	NP_001070685	16.1453	16.2159	16.3883	16.2216	16.2557	16.2241	16.3922	16.255	16.2302	16.259	16.312	16.1784	16.2527	16.2048	16.1974	16.2303	16.4928	16.3088	16.4248	16.3296	16.344	16.3764	16.3456	16.2413	16.3219	16.3742	16.3412	16.3768	16.4176	16.3399
178	NP_001070687	15.7413	15.2453	15.4355	15.4291	15.2736	15.3842	15.2289	15.3384	15.496	15.2703	15.3236	15.1706	15.3115	15.3533	15.4792	15.8729	15.9904	15.8584	16.0163	15.6929	15.7714	15.7897	15.8207	15.7801	15.8061	15.8225	15.7061	16.0993	15.8603	15.7015
179	NP_001070688	15.213	14.6123	14.5946	14.7479	14.1612	15.2664	14.8052	14.7819	14.634	14.6386	14.0962	13.8301	14.3568	14.1416	13.9015	NA	NA	NA	NA	NA	NA	NA	NA	NA	NA	NA	NA	NA	NA	NA
180	NP_001070689	15.8019	15.7387	15.9752	15.8148	15.8468	15.8001	15.7782	15.7413	15.7472	15.8578	15.7898	15.6284	15.7166	15.7007	15.8165	15.5802	15.7431	15.6658	15.8309	15.6574	15.6197	15.6603	15.4767	15.584	15.5679	15.5475	15.7307	15.7199	15.5151	15.5379
181	NP_001070690	16.6164	16.941	17.2104	16.8579	16.3792	16.6069	16.7301	17.0567	16.6111	16.7884	17.1347	16.5624	17.1208	16.8688	17.1783	16.907	16.9143	16.6958	16.9995	16.907	17.0468	16.9966	17.0419	16.9469	16.9921	17.0056	16.7641	17.0354	16.9415	16.964
182	NP_001070691	15.6805	15.5768	15.6192	15.6485	15.6294	15.6638	15.5472	15.6358	15.5558	15.756	15.7474	15.7917	15.86	15.9638	15.9049	15.6866	15.9108	15.7147	15.8453	15.9525	15.8649	15.8735	15.9135	15.989	15.8643	15.849	15.871	15.7951	16.018	16.0809
183	NP_001070692	16.0447	16.1564	16.0676	16.1386	16.2669	15.987	15.9837	16.3631	16.0944	16.1837	16.0864	16.0286	15.9752	16.0226	15.9804	15.7659	15.9418	15.8074	15.8532	15.7897	16.2366	15.8765	15.9677	15.7881	15.7825	15.3652	15.5776	15.7853	15.7924	15.9133
184	NP_001070694	14.2407	14.3919	14.2896	14.1499	14.4394	14.0992	14.3241	14.3711	14.3078	14.3577	14.3055	14.3028	14.5818	14.112	14.4114	14.2305	14.4823	14.4006	14.2709	14.3742	14.3216	14.0986	14.1631	14.1529	14.4858	14.0715	13.5891	14.0736	14.2668	14.3589
185	NP_001070696	15.1346	15.0082	15.1548	14.9114	14.9671	14.9648	15.0788	15.1513	15.1269	15.106	15.0719	15.0773	15.0985	15.067	15.1508	15.1028	15.3378	15.1585	15.1908	15.3275	15.206	15.3261	15.538	15.1996	15.385	15.3184	15.3142	15.1872	15.2917	15.3712
186	NP_001070697	14.8049	14.8785	14.6925	14.6642	15.0353	14.6354	14.7175	15.029	14.8458	14.7627	14.7439	14.784	15.0356	14.7101	14.7495	14.6508	14.915	14.702	14.9484	14.8649	14.9199	14.8125	14.8621	14.7465	14.9023	14.7944	14.686	14.8202	14.8742	14.8232
187	NP_001070698	16.67	16.6873	16.8992	17.1366	16.7868	16.7828	16.846	16.961	17.0065	16.8329	17.1148	17.052	17.3807	16.9846	17.0547	NA	NA	NA	NA	NA	NA	NA	NA	NA	NA	NA	NA	NA	NA	NA
188	NP_001072130	14.8456	15.0792	14.9371	14.9128	14.9311	15.281	14.9525	14.97	15.1094	14.9368	15.1941	15.3668	15.0541	15.1331	15.1165	14.8779	14.931	15.1474	15.0523	15.1976	14.905	15.2334	15.065	15.131	14.977	14.9409	14.5423	15.0496	14.9346	14.8125
189	NP_001072131	15.4357	15.458	15.3207	15.3736	15.1633	15.3689	15.3497	15.3735	15.3778	15.2726	15.1987	15.2	15.1552	15.0694	15.0825	15.1055	15.0238	15.0626	15.1086	15.0016	14.8729	15.1324	15.1679	15.0456	15.0207	15.0774	15.0239	14.9796	15.0317	15.0627
190	NP_001072132	14.581	14.7131	14.6653	14.691	14.6259	14.6439	14.6107	14.654	14.6264	14.6161	14.4906	14.3479	14.4552	14.5615	14.6621	14.2974	14.1737	14.3699	14.5256	14.2214	13.7741	14.3451	14.2942	14.0841	14.3257	14.2972	14.407	14.0944	13.9285	14.2453
191	NP_001072135	15.4033	15.3197	15.3586	15.5635	15.4806	15.4438	15.4418	15.5226	15.4677	15.4227	15.3172	15.3369	15.4845	15.3803	15.5184	15.5006	15.3431	15.3433	15.2842	15.5124	15.4094	15.2073	15.263	15.4792	15.4293	15.517	15.4131	15.3839	15.3546	15.3326
192	NP_001072136	15.3039	15.2637	15.4455	15.4114	15.1862	15.2708	15.1717	15.3535	15.4152	15.4344	15.2885	15.3355	15.29	15.1873	15.3684	15.2621	15.1656	15.3442	15.2995	15.3613	15.3246	15.3581	15.2279	15.2161	15.2629	15.2153	15.2735	15.381	15.4027	15.3371
193	NP_001072137	14.0574	13.7096	13.9275	14.1303	13.9244	14.1472	13.9695	14.1211	14.0611	13.9492	14.0859	13.902	13.9487	14.089	14.112	14.1777	13.943	14.4013	14.2412	13.9093	13.7628	13.9126	13.9659	13.9633	13.755	14.0409	14.0063	13.8023	14.0087	14.0722
194	NP_001072139	15.8901	15.9018	15.8863	15.8948	15.7839	15.8101	15.8299	15.9194	15.9384	16.0135	15.9879	15.888	15.9594	16.0838	15.9728	16.0841	16.0554	16.1978	16.1156	16.2051	16.2774	16.223	16.2291	16.1757	16.1296	16.0548	16.0804	16.0404	16.0248	16.02
195	NP_001072140	14.9261	15.1222	15.1828	15.1243	15.3545	14.8416	14.9725	15.2662	15.2705	15.0277	15.3136	15.3327	15.3607	15.2555	15.2513	NA	NA	NA	NA	NA	NA	NA	NA	NA	NA	NA	NA	NA	NA	NA
196	NP_001072141	16.1496	16.1089	16.0988	16.0955	16.1071	16.0232	16.2389	16.0828	16.206	16.2504	16.2014	16.3329	16.2065	16.3907	16.1431	16.4373	16.3125	16.4111	16.448	16.39	16.3647	16.425	16.2987	16.3063	16.4869	16.4182	16.464	16.5002	16.2632	16.3486
197	NP_001072145	14.8396	15.0781	14.8019	14.7988	15.048	14.8016	14.894	14.9396	14.9681	14.9471	14.7282	14.9178	14.812	14.8964	14.8939	14.5814	14.5536	14.763	14.5966	14.7899	14.5928	14.6603	14.6807	14.7051	14.6807	14.7094	14.6678	14.623	14.979	14.6697
198	NP_001072147	14.7257	14.4222	14.827	15.0056	14.5833	15.0172	14.5199	14.5918	14.6709	14.5361	14.4403	14.51	14.5642	14.1782	14.5375	14.7926	14.6914	14.3841	14.551	14.7774	14.6021	14.9815	14.2236	14.5191	14.7071	14.6104	15.4427	15.5924	15.0482	14.902
199	NP_001072151	16.2051	16.359	16.325	16.4124	16.0134	16.2151	16.2564	16.4426	16.1099	16.3298	15.9009	15.9184	15.9364	16.0014	15.9856	15.8472	16.0331	15.7692	15.7208	15.4873	15.6387	15.509	15.5186	15.5017	15.7552	15.5266	15.7233	15.2461	15.3969	15.315
200	NP_001072152	NA	NA	NA	NA	NA	NA	NA	NA	NA	NA	NA	NA	NA	NA	NA	15.8609	16.3336	16.3909	16.3832	16.9601	17.7577	16.2767	16.6219	16.8472	16.4864	15.6176	16.4762	15.7174	15.7451	15.8845
201	NP_001077401	15.0845	15.0089	15.2001	15.0472	15.0122	15.1843	15.0995	15.1434	15.1576	15.0147	15.0267	14.9155	15.0973	14.9666	15.1455	15.1665	15.4194	15.1009	15.0534	15.4036	15.1345	15.2166	15.3038	15.2452	15.4823	15.3218	15.279	15.2183	15.378	15.3177
202	NP_001077410	15.9581	15.2283	15.4707	15.5277	15.493	15.6072	15.3599	15.7578	15.3679	15.1744	15.8678	14.9338	15.1186	15.1659	14.9538	15.0342	14.5383	14.604	14.9972	14.4959	14.6052	14.5902	14.7049	15.0183	14.7016	14.6559	14.4096	14.8847	14.993	14.5731
203	NP_001078912	17.44	17.492	17.3334	17.332	17.1667	17.3064	17.5194	17.4282	17.2755	17.3339	16.9285	17.1766	17.1361	17.0294	17.1687	16.9898	17.1955	17.0232	17.0037	17.1946	17.1984	16.9652	16.8676	17.0013	16.9033	17.122	17.1474	16.9287	17.1791	17.2008
204	NP_001087204	16.2317	15.77	15.7289	15.9401	15.7647	15.6912	15.861	16.0119	15.8234	15.8277	15.8044	15.6787	15.6914	15.8678	15.6845	15.5093	15.679	15.3637	15.5241	15.8177	15.7381	15.7467	16.0756	15.461	15.3916	15.6055	15.4483	15.7694	15.491	15.3747
205	NP_001090881	15.9866	15.926	15.8769	15.9066	15.8164	15.7906	15.8617	15.9486	15.8747	15.9107	16.1679	15.935	15.7886	16.0277	15.8703	15.9753	15.5569	15.6958	15.7796	15.6807	15.7872	15.7975	15.5874	15.6633	15.7965	15.7559	15.7436	15.7816	15.6615	15.7566
206	NP_001090883	15.1757	15.3735	15.4586	15.3586	15.2059	15.4429	15.233	15.2728	15.3876	15.4003	15.1447	15.0981	15.2742	15.1217	15.1079	15.1053	15.1671	15.027	14.8605	15.202	15.0746	15.0438	14.9084	14.9381	15.0049	14.8661	15.0944	14.9829	14.9339	15.0554
207	NP_001090885	14.7387	14.6959	14.6397	14.4	14.6578	14.447	14.6292	14.4873	14.5246	14.8712	14.7838	15.7042	15.767	15.9334	15.4598	16.0285	16.1026	16.5313	16.2979	16.3799	15.9983	16.8375	16.0606	15.8139	16.0742	16.2218	16.1072	17.2774	16.6439	16.7082
208	NP_001090887	15.3981	15.4099	15.3846	15.3409	15.5483	15.2371	15.5042	15.4028	15.5021	15.4803	15.8654	15.8165	15.46	15.7311	15.6699	15.7493	15.5122	15.7249	15.5642	15.606	15.6898	15.759	15.5903	15.7385	15.7025	15.6014	15.6024	15.6854	15.6338	15.5782
209	NP_001090892	15.6949	15.6341	15.6592	15.6305	15.779	15.5756	15.5582	15.7043	15.7189	15.7705	15.9444	16.0115	15.7765	15.8917	15.8104	15.5522	15.8929	15.8089	16.0983	15.6752	16.0332	15.8889	15.8641	15.5721	15.9368	15.4687	15.5552	15.7602	15.7041	15.813
210	NP_001090896	NA	NA	NA	NA	NA	NA	NA	NA	NA	NA	NA	NA	NA	NA	NA	14.3521	14.9221	14.913	14.9878	14.5791	14.223	15.2399	14.1114	14.2819	14.4781	14.2272	14.1213	15.1916	14.2924	15.2461
211	NP_001090897	NA	NA	NA	NA	NA	NA	NA	NA	NA	NA	NA	NA	NA	NA	NA	14.3892	14.3206	14.4214	14.9664	14.6764	14.4103	14.8789	14.4615	14.4739	14.6219	14.3637	14.4457	14.8493	14.6585	14.6293
212	NP_001090904	14.0418	13.9405	13.9788	14.2155	13.9628	13.8267	13.9227	14.1111	13.9797	13.9404	14.4309	14.0695	14.1049	14.0536	13.9072	NA	NA	NA	NA	NA	NA	NA	NA	NA	NA	NA	NA	NA	NA	NA
213	NP_001090905	14.611	14.6605	14.8587	14.6794	14.7274	14.8445	14.6258	14.6337	14.7943	14.8896	14.7127	14.6573	15.0305	14.7446	15.1011	14.6499	15.0525	15.0523	15.0882	14.9847	14.8768	14.9696	14.9609	14.8607	14.9932	14.9232	14.9772	15.0264	14.9809	14.9903
214	NP_001090908	15.6724	15.8945	15.6943	15.7383	15.714	15.7588	15.6218	15.7373	15.6048	15.6778	15.6518	15.5834	15.6646	15.5329	15.7229	15.5096	15.4391	15.2955	15.442	15.4526	15.2975	15.3835	15.4394	15.4017	15.2277	15.6444	15.5635	15.5746	15.4934	15.3945
215	NP_001090909	17.7554	18.3439	17.8066	17.743	17.9514	17.966	18.0988	17.6754	18.0782	18.0464	18.951	18.2372	17.3268	19.1729	17.9812	NA	NA	NA	NA	NA	NA	NA	NA	NA	NA	NA	NA	NA	NA	NA
216	NP_001090912	15.7772	15.7786	15.7131	15.7364	15.6956	15.6487	15.7308	15.7373	15.6528	15.7161	15.6032	15.566	15.5344	15.4617	15.5811	15.6143	15.6387	15.6215	15.7533	15.7156	15.626	15.637	15.9059	15.8151	15.8351	15.6548	15.6819	15.5916	15.7643	15.6908
217	NP_001090914	NA	NA	NA	NA	NA	NA	NA	NA	NA	NA	NA	NA	NA	NA	NA	16.4457	16.6223	16.5534	16.6888	16.7322	16.8875	16.8186	16.6908	16.5746	16.6942	16.4574	16.4557	16.5699	16.5449	16.461
218	NP_001090915	15.1597	15.3242	15.692	15.29	15.3411	16.0642	15.3709	15.7928	15.7125	15.9706	15.5046	15.3123	15.5698	15.1702	15.8263	15.5653	15.4232	15.4716	15.244	15.5384	15.3425	15.6719	15.5992	15.4526	15.3676	15.2227	15.3746	15.3807	15.3675	15.6279
219	NP_001090916	15.4411	15.5365	15.658	15.4675	15.4791	15.5746	15.4113	15.5262	15.2479	15.4472	15.6468	15.5404	15.6169	15.7923	15.6839	NA	NA	NA	NA	NA	NA	NA	NA	NA	NA	NA	NA	NA	NA	NA
220	NP_001090917	14.7549	14.9542	14.5118	14.9064	15.217	14.8569	14.9744	14.872	15.0097	15.0613	15.7204	15.8068	14.8769	15.7198	15.0504	15.2713	15.5631	15.6684	15.6481	15.942	15.1601	15.882	15.3917	15.6727	16.0081	15.793	15.8456	15.9506	15.8683	15.3424
221	NP_001090918	15.0815	15.1816	15.2613	15.2012	15.2536	15.0884	15.3279	15.1358	15.2555	15.1929	15.6881	15.5478	15.1497	15.8031	15.5134	15.6324	15.5374	15.6895	15.628	15.6018	15.4071	15.7588	15.6342	15.6738	15.7796	16.0069	15.8966	16.0326	16.1966	15.8087
222	NP_001090919	NA	NA	NA	NA	NA	NA	NA	NA	NA	NA	NA	NA	NA	NA	NA	12.9411	13.2759	13.2658	13.2586	13.482	13.3082	13.0936	13.2544	13.1995	13.1374	13.4164	13.266	13.3752	13.42	13.3094
223	NP_001090921	13.7163	13.7567	13.8048	13.8726	14.5879	13.7991	14.0421	14.1354	14.235	14.337	14.9722	14.7773	14.623	14.9307	14.9905	NA	NA	NA	NA	NA	NA	NA	NA	NA	NA	NA	NA	NA	NA	NA
224	NP_001090923	14.868	14.726	14.7114	14.836	14.6987	14.7743	14.797	14.7509	14.7301	14.8118	14.7145	14.767	14.6636	14.798	14.7196	14.7366	14.7506	14.8184	14.7823	14.8574	14.7147	14.8927	14.8732	14.7958	14.8452	14.829	14.8077	14.7392	14.7692	14.9182
225	NP_001090924	15.1536	14.9798	14.9842	15.2025	14.9985	15.0621	15.2304	15.1525	15.214	15.1756	14.821	14.8626	14.8599	14.8916	14.7909	14.9876	14.7345	14.7378	14.7065	14.952	14.9427	14.9497	14.963	14.9852	14.9532	14.9044	14.9846	14.8821	15.0435	14.9766
226	NP_001090926	13.885	14.1223	14.1778	14.098	14.0054	14.1751	14.0754	14.0437	14.1037	14.1143	14.0832	13.9141	13.8118	14.3541	14.0943	NA	NA	NA	NA	NA	NA	NA	NA	NA	NA	NA	NA	NA	NA	NA
227	NP_001090927	15.9478	14.5844	14.7654	15.0457	14.7213	15.0888	15.0987	15.0917	15.1492	15.0547	14.3279	14.5138	14.3351	14.2364	14.2693	15.1157	14.9598	14.8713	14.796	14.9557	14.7313	15.1006	14.8816	14.9434	15.0467	15.1929	15.2497	15.1499	15.1522	15.4765
228	NP_001090931	NA	NA	NA	NA	NA	NA	NA	NA	NA	NA	NA	NA	NA	NA	NA	14.1555	14.2632	14.0526	14.44	14.2848	14.392	14.1939	15.3657	14.3434	14.4583	15.2171	14.6534	14.7386	14.6104	14.7727
229	NP_001090932	16.59	16.389	16.3921	16.6353	16.466	16.4331	16.3911	16.5549	16.4261	16.6327	16.1711	16.2898	16.464	16.3988	16.3675	16.2505	15.9371	16.2463	16.1986	16.3658	16.5838	16.4822	16.4807	16.5745	16.5651	16.293	16.3244	16.4129	16.4674	16.4947
230	NP_001090933	16.5452	16.5047	16.6292	16.52	16.6485	16.5815	16.6166	16.797	16.6112	16.6108	16.114	16.5184	16.5231	16.5112	16.4526	16.4061	16.3009	16.4596	16.3537	16.4079	16.4295	16.3135	16.2577	16.5948	16.4373	16.381	16.3749	16.519	16.4635	16.4866
231	NP_001090934	14.2425	14.0888	14.1034	14.2283	14.1602	13.9721	14.3785	14.1553	14.2	14.3153	14.1167	14.3658	14.1231	14.1655	14.3392	14.4719	14.2248	14.5327	14.7254	14.6196	14.7601	14.9675	14.9326	14.6346	14.5158	14.5579	14.3367	14.6924	14.7225	14.5446
232	NP_001090936	NA	NA	NA	NA	NA	NA	NA	NA	NA	NA	NA	NA	NA	NA	NA	14.3705	14.1186	14.2452	14.1746	14.236	13.9672	14.081	14.0967	14.2374	14.229	14.3758	14.4635	14.0798	14.0583	14.3138
233	NP_001090937	15.4719	15.0043	15.2997	15.4588	15.1306	15.2498	15.2585	15.2516	15.2572	15.3507	14.9985	15.2119	15.0787	15.0405	14.8825	14.8409	14.8396	15.3028	15.0056	15.1517	15.1703	15.5632	15.2775	15.1569	15.1756	14.9369	15.0439	15.1226	15.0573	15.0153
234	NP_001090940	16.4077	16.1316	16.2892	16.0983	16.0502	16.2361	16.1659	16.188	16.1177	16.2851	15.5762	15.5527	15.876	15.3901	15.7747	14.9621	15.8112	15.3064	15.5814	15.4922	15.5144	15.2785	15.209	15.4595	15.4737	15.6904	15.9146	15.6378	15.5817	15.5474
235	NP_001090941	15.3437	15.2856	15.4776	15.3081	15.2892	15.4032	15.2713	15.4276	15.3334	15.3242	15.3636	15.4413	15.3239	15.5652	15.4342	15.3083	15.4308	15.1917	15.2293	15.2643	15.3285	15.4197	15.3765	15.4152	15.406	15.3063	15.403	15.5284	15.3633	15.4104
236	NP_001090942	16.7197	16.7132	16.8516	16.7763	16.8735	16.7939	16.7721	16.7459	16.7181	16.8461	16.5681	16.5359	16.6614	16.6266	16.8128	16.3558	16.7009	16.4537	16.6386	16.5774	16.5916	16.4598	16.6502	16.5839	16.6257	16.7669	16.7263	16.677	16.6433	16.6814
237	NP_001090943	16.0569	16.2069	16.3892	16.2526	16.503	16.5879	16.1419	16.206	16.0164	16.1585	16.2521	15.7231	16.2703	15.8034	16.4869	15.8738	16.4878	15.798	16.1863	15.9697	15.6552	16.3257	15.9302	15.9051	15.9561	16.7059	16.4242	16.132	16.2461	16.0729
238	NP_001090944	15.5734	15.4998	15.6987	15.521	15.437	15.6212	15.6827	15.6314	15.6137	15.644	15.3713	15.3349	15.5845	15.4205	15.6124	15.7494	15.6567	15.6178	15.7459	15.7212	15.5849	15.6655	15.6465	15.7672	15.6669	15.5669	15.754	15.4628	15.4691	15.7177
239	NP_001090945	15.3184	15.3162	15.2334	15.4748	15.3127	15.1477	15.302	15.336	15.3252	15.2316	15.1962	15.0839	15.3968	15.2652	15.2093	15.2218	15.0196	14.9613	14.9407	15.0965	15.184	15.2043	15.1793	15.3362	15.2405	14.9435	15.222	15.0334	15.2078	14.8336
240	NP_001090946	16.5285	16.5466	16.6683	16.6442	16.6658	16.6391	16.5526	16.5736	16.5125	16.5191	16.9368	16.7828	16.7546	16.9093	16.7816	16.6128	16.6738	16.7177	16.6785	16.6863	16.9044	16.8242	16.7597	16.7456	16.8131	16.6006	16.6656	16.8087	16.8113	16.7502
241	NP_001090947	15.6202	15.7406	15.715	15.6245	15.663	15.5308	15.6196	15.5932	15.6742	15.5582	15.8996	15.7214	15.5388	15.7611	15.7679	15.6339	15.5599	15.7574	15.4399	15.8694	15.9084	15.8159	15.9664	15.8153	16.1617	15.7624	15.6152	15.9946	15.9241	15.8464
242	NP_001090948	15.7773	15.7578	15.7145	15.7961	15.8972	15.7275	15.8274	15.7275	15.764	15.8758	15.7805	15.8554	15.7501	15.9053	15.766	16.0448	16.1233	16.2024	15.9063	16.0747	16.1743	15.9706	15.995	16.0678	16.155	15.8642	15.9466	16.0807	15.9987	15.9413
243	NP_001090949	16.9888	17.0521	17.3165	17.1202	17.3333	17.1423	16.908	17.1039	17.1845	17.0465	17.5866	17.3819	17.224	17.5236	17.4367	17.0446	17.078	17.3051	17.0228	17.206	17.1258	17.0403	17.0974	17.0607	17.1456	17.0339	17.1401	17.1745	17.1102	17.0129
244	NP_001090950	16.8498	16.751	16.6777	16.9789	17.0096	16.517	16.8903	16.8701	16.8355	16.9194	17.0083	17.1587	17.0673	17.1358	16.8454	16.9596	16.807	17.0354	16.8349	17.0768	17.2762	17.1577	17.105	17.1867	17.238	16.8529	16.9528	17.292	17.1726	17.1158
245	NP_001090951	NA	NA	NA	NA	NA	NA	NA	NA	NA	NA	NA	NA	NA	NA	NA	15.579	15.2078	16.3193	14.7746	15.7335	15.1639	15.1966	15.3929	15.3724	15.2822	15.7642	15.1663	15.3741	15.0126	14.8649
246	NP_001090953	15.9084	16.0776	16.0747	16.3658	16.0199	16.4098	16.2349	16.4513	16.2987	16.2774	15.7919	16.1097	16.3871	16.0867	16.1108	16.0678	16.1692	15.9674	16.1988	15.9708	15.8006	16.1966	16.0816	16.277	16.2113	16.314	16.1678	16.2276	16.2764	16.0828
247	NP_001090954	16.7314	16.4618	16.7304	16.701	16.78	16.7132	16.5146	16.6158	16.4676	16.5315	16.3809	16.3922	16.5461	16.3337	16.5178	NA	NA	NA	NA	NA	NA	NA	NA	NA	NA	NA	NA	NA	NA	NA
248	NP_001090955	17.3528	17.2746	17.3542	17.2021	16.9533	17.1248	17.118	17.0347	17.1584	17.2004	17.2293	16.732	16.9624	16.9385	16.9041	16.7765	17.3693	17.1236	16.9801	17.0962	17.0036	16.7466	16.8119	16.9342	17.0444	17.5028	16.9619	16.7378	16.8336	17.1753
249	NP_001090958	15.1642	15.0894	15.2881	14.9859	15.0907	15.0969	15.2447	15.2005	15.1748	15.2665	15.3156	15.3895	15.5214	15.3674	15.38	15.6196	15.5372	15.5742	15.6117	15.5487	15.5809	15.4903	15.5471	15.4783	15.4896	15.5681	15.9329	15.7473	16.1267	15.8552
250	NP_001090963	14.4911	14.3929	14.3096	14.4803	14.75	14.3693	14.8354	14.9958	14.7025	14.7429	14.4241	14.5932	14.3554	14.7202	14.5203	14.2802	14.3941	14.338	14.5609	14.5364	14.5449	14.5659	14.5785	14.3894	14.5068	14.3063	14.4236	14.5368	14.6715	14.6856
251	NP_001090964	15.8231	15.7468	15.7999	15.776	15.7495	15.7114	15.5876	15.6674	15.6793	15.9379	15.7916	15.8693	15.6792	16.0306	15.8009	15.554	15.4168	15.6395	15.3178	15.5431	15.5439	15.8825	15.9421	15.6527	15.6627	15.6567	15.5279	15.8155	15.9055	15.7078
252	NP_001090965	16.0303	15.5178	15.3724	15.6148	15.3352	15.6338	15.7232	15.6976	15.6765	15.5351	15.1652	15.07	15.0696	14.9044	14.9849	14.9211	14.5952	15.1804	14.9147	14.8501	14.6801	14.7848	14.9032	15.0016	15.0254	15.4345	14.8637	14.7729	14.8401	14.6847
253	NP_001090970	16.4237	16.5419	16.3714	16.3694	16.3242	16.3921	16.4975	16.3752	16.4122	16.4778	16.1585	15.9841	16.151	16.401	16.2144	16.1506	16.3824	16.1919	16.3545	16.212	16.2989	15.8384	15.9654	16.3487	16.2155	16.41	16.3408	15.8778	16.1732	15.8442
254	NP_001090973	14.6725	14.5561	14.6486	14.5386	14.8575	14.5146	14.5792	14.5918	14.784	14.7698	15.1687	15.3187	15.176	15.3202	15.0475	15.0431	15.2423	15.3464	15.1713	15.2676	15.3171	15.3455	15.4194	15.3109	15.3807	15.1964	15.4285	15.3896	15.4383	15.4655
255	NP_001090975	NA	NA	NA	NA	NA	NA	NA	NA	NA	NA	NA	NA	NA	NA	NA	16.5338	16.9072	16.4678	16.8121	16.3661	16.6309	16.6496	16.4781	16.4784	16.682	16.6799	16.8108	16.562	16.3591	16.6151
256	NP_001090977	14.845	14.7475	14.8432	14.799	14.9997	14.7939	14.8702	14.9476	14.8785	14.8935	14.8698	14.9139	14.7827	15.0484	14.8042	14.5713	14.5879	14.8299	14.6619	14.6289	14.6921	14.8533	14.6903	14.7378	14.8745	14.6705	14.7332	14.5888	14.8298	14.4766
257	NP_001090981	15.326	15.5079	15.3441	15.5298	15.2584	15.2011	15.5589	15.4923	15.4916	15.4933	15.0682	15.1451	15.3518	15.1491	15.2401	15.1362	15.0879	15.087	15.1608	15.1604	15.182	15.0596	15.0581	15.1839	15.1714	15.3046	15.2166	15.2005	15.1394	15.2625
258	NP_001090984	NA	NA	NA	NA	NA	NA	NA	NA	NA	NA	NA	NA	NA	NA	NA	15.5113	15.2749	15.5826	15.8095	15.9848	15.482	16.1682	15.748	15.9471	15.7681	16.1078	15.4548	16.3075	15.9727	16.1865
259	NP_001090987	15.1622	15.3554	15.0271	15.1188	15.2141	14.9623	14.8774	15.1717	15.0315	15.0033	14.8561	15.3691	15.0315	15.1269	14.982	15.2583	15.2952	15.2025	15.1915	15.3612	15.4411	15.1278	15.3367	15.4353	15.4127	15.325	15.3666	15.121	15.3925	15.1958
260	NP_001090990	15.435	15.3061	15.3716	15.2534	15.2812	15.4872	15.4703	15.3696	15.3819	15.2931	15.0246	15.0893	15.1842	14.8272	15.0795	15.1535	15.2611	15.089	15.2376	15.213	15.0743	15.2138	15.1339	15.1296	15.1271	15.1745	15.1252	15.1027	15.1974	15.0632
261	NP_001090991	16.6397	16.6581	16.0235	16.2624	16.0194	16.0628	15.925	16.3746	16.0695	15.7021	15.0813	14.7546	15.2479	14.9107	15.2179	15.4303	15.9387	15.067	15.7933	15.1454	14.9005	15.1478	15.0884	15.3923	15.3257	15.7927	15.5164	15.2436	15.2023	15.7005
262	NP_001092055	15.6133	15.5349	15.4887	15.5316	15.4559	15.456	15.4614	15.4985	15.5035	15.5235	15.5031	15.5144	15.4915	15.5118	15.4741	15.531	15.3955	15.6266	15.508	15.6521	15.5458	15.6228	15.5731	15.7227	15.7608	15.61	15.6213	15.561	15.6696	15.6326
263	NP_001092056	15.1649	15.0001	15.0428	15.2419	15.5245	14.9667	15.1784	15.0858	15.2772	15.0554	15.2037	15.584	15.1951	15.2705	15.1535	15.338	15.1441	15.384	15.2556	15.2226	15.1233	15.3016	15.2576	15.3222	15.1908	15.2828	15.2341	15.2221	15.1264	15.3699
264	NP_001092061	15.478	15.2764	15.3751	15.2025	14.8174	15.4612	15.2568	15.1687	15.3446	15.1986	14.9588	15.3143	15.1884	15.1146	15.062	15.2079	15.4156	15.2544	15.1824	15.3512	15.0987	15.2576	15.2204	14.9907	15.0477	15.0336	15.0063	15.0816	15.3773	15.1639
265	NP_001092063	15.333	15.3333	15.248	15.2116	15.1086	15.0963	15.2254	15.2619	15.1834	15.233	15.4198	15.459	15.3953	15.4299	15.3033	15.2597	15.1588	15.1509	15.3751	15.2456	15.1823	15.2788	15.2027	15.3024	15.393	15.1936	15.2885	15.2424	15.2829	15.2832
266	NP_001092066	15.8816	15.5894	15.485	15.5749	15.4814	15.7004	15.8104	15.673	15.5835	15.8613	15.5961	15.7873	15.533	15.8266	15.3543	16.0931	15.9881	16.0029	16.0567	15.9898	15.9847	16.0164	16.096	16.0884	16.172	15.9326	16.2026	16.0269	16.1425	15.9246
267	NP_001092068	14.5891	14.7637	14.6437	14.7952	14.8392	14.6479	14.552	14.6808	14.7051	14.5569	14.6681	14.7818	14.79	14.9228	14.7188	14.7561	14.4939	14.75	14.4914	14.8738	14.8635	14.7465	14.736	14.7814	14.8193	14.503	14.6948	14.7438	14.7803	14.6893
268	NP_001092070	16.3016	16.2234	16.3054	16.3486	16.332	16.3014	16.3642	16.3876	16.4386	16.3438	16.7864	16.6806	16.5697	16.7278	16.6537	16.3767	16.7054	16.4903	16.81	16.6261	16.9022	16.7988	16.9585	16.843	16.8265	16.7053	16.6989	16.795	16.7452	16.7528
269	NP_001092072	16.0547	15.8528	15.8543	15.948	15.623	16.0391	15.9241	15.8851	15.904	15.9492	15.5424	15.467	15.4627	15.6558	15.531	15.4221	15.5461	15.377	15.7279	15.3251	15.3857	15.5017	15.3338	15.2816	15.4934	15.4408	15.5385	15.4327	15.3386	15.4278
270	NP_001092074	15.6177	15.7004	15.5814	15.5647	15.4825	15.4653	15.5709	15.5804	15.3496	15.5003	15.1539	15.4257	15.3956	15.0718	15.0106	15.5097	15.2537	15.3663	15.4158	15.3403	15.3099	15.4545	15.4465	15.4494	15.346	15.3721	15.4284	15.2841	15.3211	15.4092
271	NP_001092075	NA	NA	NA	NA	NA	NA	NA	NA	NA	NA	NA	NA	NA	NA	NA	14.5521	14.7952	14.46	14.7713	14.5362	14.4913	14.5102	14.4837	14.6963	14.5815	14.7718	14.808	14.526	14.7749	14.4214
272	NP_001093393	15.9584	16.0018	15.9759	16.015	15.7173	15.8332	15.646	15.9256	15.873	15.9134	15.776	15.9595	15.7127	15.853	15.7993	16.1242	16.077	16.048	16.0456	16.1231	16.2567	16.106	16.2275	16.1625	16.1338	16.0168	16.0438	16.0165	16.1544	16.0471
273	NP_001093396	16.384	16.319	16.3108	16.4499	16.4086	16.6458	16.4386	16.4967	16.4472	16.456	16.1591	16.2435	16.3631	16.1603	16.1277	16.2497	16.2707	16.222	16.471	16.3635	16.4804	16.2454	16.2893	16.2113	16.3713	16.0156	16.1388	16.2145	16.1375	16.1304
274	NP_001093400	14.6108	14.7121	14.7624	14.7141	15.084	14.6392	14.768	14.6354	14.8383	14.8576	15.3276	15.2589	15.1308	15.2485	15.2252	15.1784	15.1112	15.2139	15.1942	15.2678	15.1244	15.2919	15.2746	15.3307	15.2973	15.2777	15.1357	15.3689	15.4068	15.3099
275	NP_001093401	16.6921	16.6207	16.5866	16.6268	16.8546	17.024	16.6634	16.8819	16.7093	16.6733	16.9966	16.9341	16.9156	17.0044	16.912	16.5274	16.8983	17.153	17.1673	17.1978	17.0391	17.0923	17.1684	17.1679	17.5376	17.5877	17.0482	17.1237	17.1536	16.9971
276	NP_001093402	16.5298	16.2458	16.3187	16.3699	16.2376	16.2598	16.3405	16.312	16.3207	16.3059	16.1982	16.0669	16.0338	16.2288	16.052	16.0826	15.9986	16.0677	16.0473	16.2253	16.07	16.1987	16.1404	16.1928	16.1148	16.1543	16.066	16.0359	16.1915	16.126
277	NP_001093405	14.9776	14.9706	15.1761	14.8484	15.2393	14.8082	15.054	15.2175	15.1853	15.0153	15.0896	15.0882	15.118	15.2681	15.2034	15.2851	15.5067	15.383	15.1607	15.2153	15.2512	15.3213	15.0768	15.4266	15.395	15.4431	15.3917	15.2537	15.3074	15.3056
278	NP_001093410	NA	NA	NA	NA	NA	NA	NA	NA	NA	NA	NA	NA	NA	NA	NA	14.9828	14.4943	14.7764	15.0765	14.7353	14.8701	14.6144	14.9177	15.1421	14.9314	14.8156	14.7858	14.9152	14.9131	14.7809
279	NP_001093658	15.296	15.5858	15.416	15.514	15.5529	15.478	15.4243	15.5267	15.4266	15.4222	15.4249	15.3684	15.4477	15.6114	15.4451	15.4304	15.3459	15.4968	15.3725	15.4308	15.4615	15.3182	15.4224	15.5063	15.578	15.4494	15.5016	15.3718	15.4752	15.4004
280	NP_001093659	NA	NA	NA	NA	NA	NA	NA	NA	NA	NA	NA	NA	NA	NA	NA	14.5065	14.9567	14.9953	14.954	14.6115	14.8295	14.6077	14.5194	14.8335	14.6438	14.8486	14.9606	14.4325	14.6101	14.2498
281	NP_001093661	15.436	15.3959	15.5075	15.3921	15.5717	15.3609	15.4921	15.3896	15.51	15.4718	15.7877	15.6299	15.657	15.7383	15.6413	15.5642	15.6272	15.9733	15.65	15.5782	15.5683	15.6737	15.3973	15.5721	15.6818	15.4521	15.3963	15.7279	15.6425	15.4966
282	NP_001093662	15.0633	15.2616	14.9737	15.1079	15.3187	15.1584	14.6782	15.0507	14.8876	15.1057	15.1929	15.0778	15.2022	15.2036	15.1104	14.6925	14.8153	14.7107	14.6534	14.7009	14.6654	14.7326	14.6595	14.742	14.8484	14.8236	14.6784	14.6934	14.6333	14.6416
283	NP_001093663	15.9048	15.9581	15.8574	16.0355	15.9458	15.9371	15.829	15.9771	15.8817	16.0283	15.7768	15.8053	15.9541	15.8814	15.8321	15.8432	15.6494	15.7133	15.66	15.8468	15.9104	15.8959	15.8572	15.8521	15.8133	15.6311	15.7212	15.7709	15.7936	15.8627
284	NP_001093664	14.6221	15.0909	14.8168	14.6002	14.9722	14.6326	15.0816	14.7673	15.0355	14.7748	15.2879	15.4171	15.7505	15.592	15.6501	15.2994	15.3507	15.6443	15.8229	15.5731	15.5239	15.8455	15.6145	15.3589	15.4348	15.5297	15.4121	15.7623	15.8464	15.7404
285	NP_001093665	15.489	15.4409	15.4026	15.502	15.3207	15.4981	15.3448	15.4053	15.3505	15.3818	15.2994	15.3103	15.5402	15.2964	15.3691	15.2649	15.2522	15.3029	15.2163	15.3512	15.1856	15.1757	15.1554	15.123	15.1932	15.2799	15.3595	15.1441	15.3353	15.2928
286	NP_001093666	16.4072	16.199	16.2953	16.4258	16.5314	16.3117	16.4184	16.3982	16.4643	16.3478	16.6876	16.8308	16.5575	16.7558	16.5113	16.628	16.2828	16.5139	16.4841	16.611	16.6346	16.8299	16.5592	16.687	16.6962	16.3834	16.4377	16.6527	16.7326	16.6166
287	NP_001094496	15.2626	15.1161	15.1527	15.2598	15.1817	15.2813	14.9233	15.1596	15.2338	15.191	15.7297	15.9386	15.2043	15.5051	15.2171	15.3455	15.3527	15.6501	15.5827	15.3268	15.3948	15.5691	15.348	15.1635	15.4468	15.5003	15.3349	15.579	15.5051	15.0293
288	NP_001094499	15.6213	15.3132	15.5054	15.6863	15.7431	15.45	15.2836	15.4602	15.5492	15.5692	15.5072	15.349	15.5411	15.3696	15.3932	15.2741	15.5658	15.4596	15.4505	15.3892	15.5351	15.4559	15.5156	15.5884	15.5191	15.4097	15.4986	15.6182	15.4937	15.5025
289	NP_001095285	NA	NA	NA	NA	NA	NA	NA	NA	NA	NA	NA	NA	NA	NA	NA	14.5551	14.546	14.6429	14.5277	14.8817	14.152	14.9046	15.002	14.657	14.5197	15.3021	14.8842	15.1648	15.2345	15.02
290	NP_001095287	15.5478	15.5684	15.5219	15.4396	15.4218	15.4983	15.7574	15.5632	15.5591	15.5731	15.66	15.7108	15.6749	15.7186	15.5743	15.5518	15.4829	15.7707	15.4651	15.4759	15.4302	15.5151	15.4242	15.4019	15.4157	15.2163	15.4874	15.4114	15.4347	15.3451
291	NP_001095288	16.8154	16.4908	16.4451	16.4862	16.4305	16.1949	16.483	16.677	16.3625	16.5241	16.0599	15.9394	15.9128	16.2039	16.1934	16.0666	16.4191	16.0941	16.9398	16.5643	16.7697	16.163	16.376	16.4215	16.3251	16.8036	16.0104	16.2253	16.6996	16.1001
292	NP_001095289	15.1256	14.9194	15.0868	15.103	14.838	15.054	15.113	15.1636	15.0256	14.9368	14.8865	14.8397	14.7856	14.8068	14.7334	15.5607	15.3701	15.4785	15.33	15.6227	15.4431	15.467	15.7573	15.5568	15.8542	15.5698	15.4083	15.704	15.6739	15.143
293	NP_001095290	15.8678	15.7686	15.7891	15.9542	15.9239	15.8983	15.8883	15.8943	15.9565	15.9354	15.9024	16.0785	16.0737	16.0975	16.1174	15.9881	16.0093	15.869	15.9107	15.9796	15.9749	16.0433	15.8609	16.0368	15.9136	15.9517	15.9448	16.0231	16.0843	15.9993
294	NP_001095292	17.4704	15.6132	16.125	16.5684	15.6345	16.3672	16.2554	16.5212	16.4007	16.1363	15.1111	14.9375	15.0142	15.2616	15.2973	15.613	15.8924	15.5917	16.1268	15.7983	15.6628	15.6041	15.5555	15.626	15.6152	15.4353	15.6523	15.5403	15.623	15.6308
295	NP_001095293	15.8961	16.0723	16.1844	16.1132	16.1674	16.0902	16.0309	16.1326	16.0442	16.0646	16.2183	15.9826	16.2682	16.1611	16.279	16.1468	15.8207	16.1137	15.9299	15.8771	15.8269	15.8503	15.9884	15.9083	15.7378	15.9838	15.9515	15.9994	15.8665	15.9754
296	NP_001095294	15.03	14.8934	14.5803	14.9533	14.8826	14.5318	14.8614	14.8071	14.6029	14.4535	15.3567	15.2012	14.4925	15.1058	14.8826	NA	NA	NA	NA	NA	NA	NA	NA	NA	NA	NA	NA	NA	NA	NA
297	NP_001095295	15.6692	15.7304	15.8603	15.6733	15.5232	15.8259	15.5657	15.6039	15.4405	15.5347	15.8339	15.5978	15.9798	15.6882	15.8817	16.2386	16.3226	16.2392	16.3365	16.2296	16.3627	16.4358	16.3784	16.293	16.2946	16.2247	16.2366	16.3868	16.2889	16.3946
298	NP_001095297	14.9603	15.0843	15.1845	15.0478	15.1679	14.9943	15.0909	15.0144	15.0211	14.9726	15.141	15.2138	14.8444	15.0407	14.9009	15.1331	15.1103	15.1074	15.3254	15.0379	15.0678	15.3921	15.0705	15.0439	15.1372	14.9042	15.2357	15.4392	15.1235	15.2452
299	NP_001096680	17.0603	17.4404	16.8813	17.0235	16.675	16.9332	17.0693	16.9986	16.8137	16.9374	16.2958	16.3993	16.7185	16.2099	16.2694	15.6916	16.1029	15.4625	16.7779	15.3644	15.3126	15.1664	14.9982	15.2531	15.1918	16.1244	15.5037	15.3635	15.3195	15.5658
300	NP_001096681	NA	NA	NA	NA	NA	NA	NA	NA	NA	NA	NA	NA	NA	NA	NA	15.1073	15.2171	15.1323	15.1725	14.9968	15.1619	15.4088	15.6887	15.4725	15.1721	15.2988	15.045	15.4917	15.2785	15.2257
301	NP_001096683	15.3175	15.2129	15.2567	15.0736	14.9574	14.988	15.1719	15.1738	15.2008	15.0134	15.1367	15.2743	14.9497	14.9879	14.8714	15.2323	15.1509	15.111	15.1087	15.1787	15.2403	15.2408	15.2299	15.1615	15.1192	15.1402	15.0542	15.1902	15.1448	14.9833
302	NP_001098422	14.2773	14.2246	14.1383	14.453	14.2687	14.1457	14.3419	14.3207	14.2667	14.2937	14.1476	14.689	14.3152	14.4692	14.2344	14.4827	14.1891	14.6083	14.3836	15.0709	14.6759	15.2809	15.2996	14.7603	14.7837	14.287	14.6621	14.5375	14.7156	14.7458
303	NP_001098423	16.9091	16.6231	16.6861	16.7213	16.511	16.8377	16.714	16.8012	16.6651	16.7913	16.2523	16.1535	16.3983	16.192	16.3832	16.2562	16.4247	15.9589	16.1927	15.9703	15.9382	15.8588	15.8873	16.0138	15.8968	15.664	16.4346	15.8008	15.4305	16.1722
304	NP_001098756	15.3189	15.0356	15.0818	15.1443	15.1863	15.0619	15.1734	15.1872	15.1924	15.1676	15.1418	15.1855	15.1843	15.2052	15.1364	14.9289	14.4864	14.6675	14.6629	14.6703	14.8292	14.7471	14.6809	14.7513	14.6397	14.8916	14.7303	14.7936	14.7519	14.7401
305	NP_001098758	15.8526	15.7806	15.7359	15.6076	15.868	15.8119	15.723	15.8303	15.7098	15.8804	15.5765	15.5111	15.7456	15.788	15.6212	NA	NA	NA	NA	NA	NA	NA	NA	NA	NA	NA	NA	NA	NA	NA
306	NP_001098759	14.9625	14.9742	15.0897	15.0926	14.5724	14.782	14.916	15.1469	15.1239	14.9712	15.1925	15.1135	15.0822	15.0136	15.0129	15.2124	15.2654	15.4091	14.9323	15.2314	15.042	15.2084	15.0345	14.9115	15.0994	14.8135	14.8846	14.9524	15.1358	15.1038
307	NP_001098761	15.1505	15.2378	15.1928	15.2201	15.1802	15.0439	15.2936	15.1906	15.2208	15.2275	15.1147	15.1873	15.2343	15.1343	15.2618	15.3709	15.1735	15.1809	15.1397	15.2722	15.2295	15.394	15.3088	15.2147	15.1447	15.1468	15.2014	15.1649	15.2026	15.3526
308	NP_001098762	15.4743	15.3678	15.3672	15.4817	15.43	15.4437	15.2883	15.4318	15.5081	15.3683	15.5424	15.3501	15.5111	15.4544	15.4564	15.3073	15.3517	15.3504	15.2991	15.4992	15.5336	15.4553	15.4777	15.4845	15.4562	15.32	15.4412	15.3821	15.4598	15.3529
309	NP_001098763	15.914	15.2565	15.3181	15.2779	15.1214	15.563	15.3927	15.4357	15.5141	15.4681	14.8727	15.057	14.6214	14.9053	14.8153	15.3678	15.1193	14.9711	15.18	15.2268	15.2785	14.9315	14.9504	15.12	14.9794	15.4913	15.3117	15.166	15.0996	15.137
310	NP_001098766	15.1683	15.0085	15.0547	15.1251	14.9048	15.1025	15.0833	15.0904	14.943	15.0777	14.9216	14.8743	14.8353	15.007	14.959	15.0797	14.9961	14.985	15.0138	15.1149	15.0416	15.0387	15.0112	14.9949	15.0444	15.0101	15.1079	14.9634	15.0384	14.9893
311	NP_001098768	14.9623	15.0168	14.8339	14.8339	14.875	15.092	15.1739	15.1159	15.1022	15.1946	14.6527	14.976	15.0611	14.9613	14.8963	NA	NA	NA	NA	NA	NA	NA	NA	NA	NA	NA	NA	NA	NA	NA
312	NP_001098769	15.5827	15.6798	15.589	15.8386	15.627	15.7177	15.7804	15.66	15.6604	15.7636	15.5829	15.6152	15.5624	15.7027	15.6106	15.3571	15.3314	15.4426	15.2219	15.3076	15.3056	15.2945	15.2496	15.3762	15.3311	15.3231	15.1941	15.3724	15.268	15.344
313	NP_001098770	13.4183	13.7422	13.88	13.7768	14.1346	13.6124	13.6932	13.6745	13.7335	13.6385	14.0554	13.7527	13.7285	13.9806	14.0593	NA	NA	NA	NA	NA	NA	NA	NA	NA	NA	NA	NA	NA	NA	NA
314	NP_001098771	15.5741	15.4846	15.3756	15.6253	15.395	15.4729	15.4602	15.6705	15.5394	15.555	15.2962	15.3081	15.5029	15.4823	15.4492	NA	NA	NA	NA	NA	NA	NA	NA	NA	NA	NA	NA	NA	NA	NA
315	NP_001098775	15.4006	15.4497	15.6109	15.4388	15.607	15.4471	15.5232	15.4394	15.4025	15.5144	15.5034	15.5432	15.4423	15.4753	15.6719	15.5025	15.6933	15.4368	15.5479	15.5285	15.6376	15.5394	15.408	15.4353	15.4562	15.4514	15.485	15.6181	15.6168	15.5097
316	NP_001098778	16.1109	16.0934	16.0229	16.0603	15.8574	16.0001	15.8994	16.0238	15.9771	15.9796	15.8331	15.6643	15.763	15.8505	15.9096	15.6497	16.1344	15.8132	16.0473	16.0157	15.7917	15.8585	15.8232	15.8108	15.8346	16.0771	15.9844	15.9807	15.8635	15.7504
317	NP_001103415	NA	NA	NA	NA	NA	NA	NA	NA	NA	NA	NA	NA	NA	NA	NA	14.3496	14.5648	14.4285	14.3243	14.4833	14.3662	14.3941	14.173	14.3187	14.3543	14.438	14.3484	14.3171	14.4405	14.5733
318	NP_001103527	15.8549	15.7853	15.8202	15.881	15.7426	15.66	15.9586	16.0232	15.8536	15.8581	15.8321	15.7596	15.8603	15.7217	15.7783	NA	NA	NA	NA	NA	NA	NA	NA	NA	NA	NA	NA	NA	NA	NA
319	NP_001103645	14.7011	15.6514	15.3328	14.9059	15.3902	15.349	15.2803	15.0244	15.07	15.1274	15.3637	15.4007	15.3843	15.4423	15.624	14.7793	15.8917	16.0872	16.0748	14.9135	15.0917	14.8979	15.353	15.3376	15.1163	15.8942	15.864	15.4751	15.3219	14.8188
320	NP_001103891	15.104	14.8829	14.9486	14.9592	14.4868	14.7327	15.0859	15.0532	15.0252	14.9247	14.7627	15.0922	15.0588	14.6512	14.9726	NA	NA	NA	NA	NA	NA	NA	NA	NA	NA	NA	NA	NA	NA	NA
321	NP_001103895	15.005	15.2601	15.0551	15.2875	15.167	15.285	15.0459	15.1944	15.0876	15.1468	15.3854	14.9574	15.1146	15.1055	15.1976	15.2078	15.2602	15.157	14.9287	15.0565	15.0599	14.8674	15.1106	14.8187	14.9606	14.6777	14.9064	14.7141	14.9972	14.736
322	NP_001103896	15.5443	14.5016	14.3816	14.5605	14.2709	14.7651	14.4732	14.766	14.6967	14.1932	14.1021	13.9084	13.8316	13.8534	13.931	15.4743	15.0126	15.421	15.107	15.0359	15.1309	15.371	15.2162	15.1906	15.3655	14.9214	15.5055	15.3349	15.4588	15.218
323	NP_001103898	16.0929	15.9437	16.121	16.1381	15.9582	15.9405	16.1058	16.1015	16.0933	15.996	15.9927	16.0875	15.9771	16.0679	15.8903	16.0623	16.1	16.2995	16.0399	16.2212	15.9683	16.0961	16.2253	16.002	16.095	16.0925	16.1537	16.072	16.0734	16.1973
324	NP_001103900	15.6078	15.5409	15.6421	15.6742	15.7047	15.5951	15.6182	15.6789	15.6498	15.65	15.5704	15.5431	15.5618	15.6101	15.6269	15.8024	15.7523	15.8679	15.8682	15.8645	15.8554	15.7797	15.8238	15.8496	15.7097	15.8727	15.9398	15.9524	15.7643	15.8973
325	NP_001103902	14.369	14.4915	14.5262	14.3229	14.6114	14.1129	14.4842	14.4566	14.5955	14.3885	14.8665	14.8064	15.0191	14.8858	14.9141	14.9304	14.8835	15.0009	14.7865	14.9808	14.9635	15.2707	14.9319	14.8405	14.8187	14.7912	14.8542	14.9351	14.9051	14.7949
326	NP_001104726	15.7401	15.7761	15.677	15.7241	15.6698	15.615	15.632	15.6428	15.718	15.8343	15.6304	15.6103	15.4754	15.6383	15.5332	15.4197	15.1935	15.5801	15.1543	15.6543	15.151	16.0204	16.1203	15.599	15.5903	15.4653	15.4636	15.6468	15.6065	15.8053
327	NP_001104727	16.6001	16.5142	16.4956	16.5624	16.3326	16.5323	16.5624	16.5489	16.4236	16.5161	16.0246	16.0653	16.2226	16.0485	16.2083	16.2606	16.3144	16.1998	16.2075	16.1478	16.1909	16.0041	16.0387	16.1319	16.1638	16.2929	16.2514	16.1284	16.0925	16.1524
328	NP_001106146	15.4988	15.5242	15.5474	15.533	15.4079	15.3683	15.5294	15.4206	15.5485	15.4105	15.5203	15.6601	15.6297	15.5652	15.4695	NA	NA	NA	NA	NA	NA	NA	NA	NA	NA	NA	NA	NA	NA	NA
329	NP_001106151	14.9466	14.9753	15.0293	14.9463	14.9395	14.9213	14.9241	14.9646	14.8737	14.932	15.243	15.1385	15.0054	15.2744	15.2333	15.26	15.1924	15.2336	15.1709	15.1246	15.2186	15.2205	15.1479	15.2233	15.2889	15.1643	15.2341	15.1256	15.1649	15.2281
330	NP_001106152	14.9421	14.5239	14.4693	14.7458	14.0397	14.6011	14.5864	14.6297	14.9499	14.6876	14.2072	13.8236	14.0642	14.0417	14.017	NA	NA	NA	NA	NA	NA	NA	NA	NA	NA	NA	NA	NA	NA	NA
331	NP_001106153	16.0361	16.4471	16.2062	16.3974	16.5248	16.0758	16.254	15.8685	16.1955	16.0151	16.3642	16.0986	16.5116	16.1981	16.5479	NA	NA	NA	NA	NA	NA	NA	NA	NA	NA	NA	NA	NA	NA	NA
332	NP_001106162	14.8577	14.989	14.9404	14.9332	14.9115	15.0024	14.828	14.9343	14.8838	14.8715	14.9656	14.9336	14.8989	14.873	14.8705	14.9526	14.9244	14.9335	14.7467	14.7442	14.6778	14.8104	14.7622	14.6801	14.6792	14.87	14.9242	14.7863	14.6837	14.7734
333	NP_001106163	15.817	15.9443	15.9481	15.7796	15.1105	15.3684	15.7351	15.3662	15.2855	15.7963	15.4016	14.9501	15.8403	15.4742	15.5461	15.7769	15.7841	15.7794	15.6622	15.8253	15.7124	15.8991	15.8448	15.7825	15.6677	15.6919	15.7398	15.673	15.8415	15.7084
334	NP_001106165	15.5632	15.6112	15.7314	15.7137	15.686	15.6096	15.606	15.6697	15.6932	15.6002	15.8287	15.6735	15.8157	15.794	15.7744	15.6517	15.7883	15.6529	15.6942	15.4147	15.7542	15.6717	15.6611	15.6522	15.5966	15.6187	15.5542	15.6736	15.6579	15.5479
335	NP_001106486	15.327	15.0155	14.9435	14.986	14.895	14.9036	14.8743	14.8109	14.8598	14.7206	14.6239	14.7444	15.1148	14.6946	15.3324	15.0088	14.8835	14.861	15.0423	15.1834	14.6674	14.9917	15.044	15.6653	14.9273	14.9308	15.0439	15.0756	15.0574	14.9974
336	NP_001106518	16.2284	15.9625	16.0713	16.1628	15.9643	16.0577	15.9716	16.2215	16.0228	16.041	15.7279	15.8403	15.8592	15.8136	15.8803	15.6861	15.8002	15.5664	15.8492	15.5759	15.5761	15.5647	15.6108	15.781	15.8469	15.8577	15.6979	15.5057	15.6239	15.6342
337	NP_001106524	14.7492	14.6818	14.6775	14.778	14.7448	14.7103	14.7296	14.6843	14.7083	14.763	14.814	14.9158	14.7188	14.8443	14.778	14.7161	14.8446	14.795	14.7571	14.7524	14.8447	14.8393	14.7795	14.749	14.7776	14.8079	14.6746	14.6914	14.6191	14.6664
338	NP_001106688	15.6178	15.5469	15.5708	15.5203	15.5626	15.4962	15.4593	15.4879	15.5825	15.5366	15.8103	15.7488	15.6053	15.6629	15.7167	15.6932	15.5034	15.8519	15.581	15.7672	16.0355	15.6009	15.7567	15.8175	15.8518	15.4706	15.5897	15.8078	15.7149	15.7079
339	NP_001106691	15.7956	15.7108	15.704	15.8034	15.7544	15.6357	15.7621	15.7369	15.7667	15.7269	15.8666	16.4661	15.8163	16.0471	15.8373	15.7297	16.0068	15.9844	15.9258	16.1106	16.2247	16.3122	16.1547	15.9691	16.0316	15.8473	15.6805	15.8469	16.037	16.0345
340	NP_001106757	15.3656	14.5499	14.7109	14.5977	14.9761	15.1279	14.5334	14.7299	14.4222	14.608	14.635	14.664	14.4771	14.5229	14.7731	NA	NA	NA	NA	NA	NA	NA	NA	NA	NA	NA	NA	NA	NA	NA
341	NP_001106758	15.4059	15.4816	15.4486	15.5483	15.6495	15.401	15.6329	15.5435	15.544	15.5702	15.8735	15.7697	15.6972	15.9224	15.8196	15.6521	15.5764	15.695	15.6838	15.6986	15.5975	15.821	15.7786	15.7761	15.9494	15.796	15.6423	15.7363	15.7564	15.7132
342	NP_001106906	14.8008	14.8781	14.8893	14.8604	14.9401	14.8327	14.8677	14.8816	14.9319	14.936	14.9653	15.1765	14.9749	15.1098	15.0447	15.0541	15.0779	15.2303	14.9991	15.2454	15.3121	15.435	15.2534	15.2413	15.2842	14.8688	15.1949	15.1807	15.2589	15.2724
343	NP_001106907	15.82	15.6279	15.672	15.6509	15.4646	15.6179	15.6067	15.6336	15.6006	15.48	15.4408	15.4264	15.4392	15.5165	15.3449	15.4928	15.6728	15.4749	15.5993	15.6829	15.6546	15.518	15.546	15.4754	15.6341	15.5178	15.3844	15.535	15.6318	15.5607
344	NP_001106910	13.9163	14.8979	14.8558	14.0807	14.4175	14.4614	14.7095	14.4779	14.2943	14.4012	14.8933	14.945	14.7982	14.8027	14.9069	15.0435	14.9158	14.901	14.9126	14.8909	14.9851	14.9888	14.8296	14.9231	15.013	15.0336	14.9625	15.1358	14.8763	14.9679
345	NP_001106912	14.6905	14.4963	14.6022	14.6038	14.6237	14.2284	14.706	14.443	14.7298	14.534	14.9052	14.774	14.6308	14.9487	16.9464	15.2831	14.8375	15.1831	14.5963	14.9724	14.5919	15.0442	15.023	14.7152	14.8963	14.4317	14.385	14.7631	14.9397	15.1486
346	NP_001106914	15.9431	15.9374	16.0205	15.9213	15.7847	15.9549	15.8561	15.8909	15.872	15.8843	16.1927	15.9285	16.0134	15.9551	16.1608	16.3291	16.182	16.1129	15.9147	15.9402	16.1799	16.0204	16.0185	16.0552	16.1524	15.9901	16.0391	16.0291	16.0781	16.1796
347	NP_001106915	15.7472	15.596	15.6885	15.6958	15.5646	15.6594	15.6893	15.6885	15.652	15.7242	15.6343	15.6496	15.6047	15.6954	15.7151	15.5524	15.563	15.5992	15.5697	15.6225	15.4768	15.7034	15.6157	15.6195	15.5457	15.548	15.5643	15.5276	15.5276	15.5837
348	NP_001106917	14.487	14.5313	14.77	14.6554	14.5056	14.5924	14.6041	14.6103	14.6793	14.7257	15.0106	15.1435	14.9752	15.2884	15.1926	15.0425	15.2236	15.1824	15.2806	15.171	15.3679	15.3932	15.4125	15.3051	15.352	15.1309	15.3225	15.2662	15.4169	15.3303
349	NP_001106919	16.7862	16.6495	16.5685	16.7328	16.6921	16.7146	16.9017	16.7639	16.775	17.0075	16.5482	16.6222	16.7856	16.6224	16.6012	16.5754	16.8737	16.6486	16.6572	16.772	16.8537	16.5214	16.7165	16.8291	16.8247	16.9852	16.7733	16.782	16.813	16.8202
350	NP_001106922	15.1005	15.2737	15.2703	15.1139	15.1733	15.048	15.2049	15.2707	15.1785	15.2216	15.2391	14.9879	15.1355	15.1651	15.2329	15.0104	15.0062	14.9539	14.8894	14.9942	14.9679	14.8823	14.9358	15.0751	14.9749	15.0934	14.9911	14.9096	15.0263	14.9072
351	NP_001107166	14.2316	14.7544	14.6399	14.915	15.0095	14.3366	14.7804	14.871	14.6494	14.901	15.0176	15.233	15.3138	15.166	15.2295	15.5945	15.5247	15.6285	15.1998	15.6945	15.3836	15.7618	15.8872	15.3955	15.1205	14.9579	15.3815	15.3817	15.4931	15.785
352	NP_001107167	16.8967	16.3424	16.7206	16.5546	16.169	16.6492	17.0843	16.9479	16.8011	16.7818	16.0464	16.3082	16.9108	17.3564	16.7052	17.272	17.2966	17.0583	16.8736	15.365	16.9122	18.0813	16.063	17.1979	16.9166	16.592	18.7234	17.0581	15.9142	17.7542
353	NP_001107168	15.997	15.5261	15.65	15.7393	15.5421	15.5031	15.9453	15.9568	15.7695	15.6877	16.6738	16.7626	15.7891	16.5674	16.2352	16.3488	16.6829	16.0944	16.1519	15.9039	16.138	15.9882	16.2664	16.1919	16.0065	17.2759	16.1709	16.1133	15.9293	16.2039
354	NP_001107170	14.5509	14.6296	14.6136	14.5844	14.5838	14.6585	14.5158	14.6197	14.3675	14.5731	14.4717	14.3555	14.4213	14.505	14.3964	14.3766	14.2311	14.1573	14.2764	14.1553	14.2076	14.2465	14.1837	13.9903	14.0842	14.22	14.2287	14.2731	14.068	14.228
355	NP_001107173	16.1784	15.3043	15.83	15.8833	15.6703	15.8409	15.7116	15.9405	15.9818	15.6636	15.6019	15.0171	15.0887	15.3858	15.5324	15.6092	15.5409	15.6548	15.6331	15.4619	15.2781	15.3171	15.5642	15.4006	15.3351	15.6924	15.4798	15.4326	15.4594	15.5159
356	NP_001107175	NA	NA	NA	NA	NA	NA	NA	NA	NA	NA	NA	NA	NA	NA	NA	14.9749	14.7587	14.932	14.5817	15.1622	14.6966	15.1069	14.878	14.9187	14.792	15.1528	14.9537	15.2141	14.9835	15.3692
357	NP_001107176	NA	NA	NA	NA	NA	NA	NA	NA	NA	NA	NA	NA	NA	NA	NA	16.1574	15.723	15.8062	15.9629	15.952	15.8304	15.6293	15.7176	15.8681	15.899	16.3081	16.2014	15.9675	15.9629	15.9826
358	NP_001107178	NA	NA	NA	NA	NA	NA	NA	NA	NA	NA	NA	NA	NA	NA	NA	15.8621	15.2745	15.4719	14.9064	16.2447	15.1516	16.0433	16.0974	15.9862	15.7003	15.2391	15.9583	15.5596	15.7992	15.9553
359	NP_001107179	NA	NA	NA	NA	NA	NA	NA	NA	NA	NA	NA	NA	NA	NA	NA	15.2464	15.2996	15.348	15.1119	15.1771	15.0329	15.2629	15.2763	15.0577	15.0144	15.2052	15.3376	15.0601	15.2805	15.2697
360	NP_001107528	14.7863	14.4878	14.7294	14.7091	15.0971	14.3069	14.5442	14.971	14.4333	14.8644	15.1272	14.8681	15.0383	15.4228	14.9249	14.7713	15.2865	14.8817	15.3928	14.9286	14.8321	15.3554	14.8965	14.385	14.4484	15.2044	14.4296	14.8728	15.4283	16.1236
361	NP_001107741	15.9413	15.9739	15.6762	16.2058	15.7968	15.9984	15.718	16.1396	16.1033	15.8784	15.8712	15.62	15.8763	15.6412	15.7673	15.8419	15.7469	15.8803	15.875	15.7269	15.7326	15.648	15.4992	15.7613	15.9091	15.7321	15.8491	15.6444	15.8356	15.7212
362	NP_001107743	14.9224	14.7155	14.7021	14.7165	14.396	14.8269	14.7077	14.7929	14.6956	14.7104	14.4333	14.3803	14.4442	14.3858	14.4946	14.8121	14.7222	14.6925	14.8631	14.6578	14.6023	14.6754	14.6932	14.6522	14.5496	14.707	14.6993	14.6006	14.7008	14.6534
363	NP_001107747	NA	NA	NA	NA	NA	NA	NA	NA	NA	NA	NA	NA	NA	NA	NA	14.5056	14.7387	14.9107	14.8129	14.6007	14.6386	14.6369	14.7243	14.4352	14.6251	14.6368	14.541	14.6326	14.584	14.4496
364	NP_001107748	15.5052	15.7911	15.5765	15.8541	15.5075	15.6408	15.492	15.6231	15.6043	15.5116	15.6305	15.5667	15.5297	15.6454	15.9235	15.5189	15.4204	15.5183	15.5036	15.4827	15.5476	15.3196	15.4108	15.4279	15.3082	15.422	15.3652	15.3343	15.3068	15.4592
365	NP_001107751	14.5965	14.9146	14.7479	14.8589	15.0059	14.8098	14.8214	14.8533	14.7963	14.9392	14.9997	14.9249	14.9491	14.9715	14.9875	NA	NA	NA	NA	NA	NA	NA	NA	NA	NA	NA	NA	NA	NA	NA
366	NP_001107752	16.3993	16.5122	16.473	16.0631	16.3926	16.3813	16.3111	16.4126	16.2291	16.4428	16.3741	16.1332	16.2999	16.1463	16.5217	15.7753	15.9183	15.7769	15.8896	15.7852	15.7218	15.8308	15.6889	15.7506	15.6525	15.6739	15.8034	15.5707	15.7077	15.5347
367	NP_001107753	15.8344	15.8823	15.727	15.6868	16.0494	15.8286	15.8078	15.7	15.8488	15.9184	15.9818	16.3395	16.1445	16.083	16.0572	15.9905	15.976	15.9508	15.8554	16.0127	16.0059	16.0734	16.0619	16.0662	15.9073	15.9714	15.8711	15.9091	16.0268	15.9157
368	NP_001107755	15.4521	15.552	15.6514	15.5508	15.5764	15.4814	15.587	15.5469	15.5903	15.6178	15.744	15.6855	15.6011	15.7556	15.6999	15.6327	15.518	15.5263	15.5576	15.535	15.5209	15.6305	15.5496	15.5182	15.5785	15.5461	15.5099	15.5765	15.487	15.5587
369	NP_001107756	15.5719	15.5257	15.7037	15.6759	15.6624	15.719	15.5716	15.6381	15.6048	15.627	15.846	15.7931	15.7261	15.8062	15.7986	15.802	15.7969	15.8051	15.832	15.8403	15.9661	15.8288	15.7501	15.8025	15.8545	15.6843	15.7452	15.893	15.81	15.7968
370	NP_001107758	15.2739	15.4376	15.2866	15.273	15.4899	15.2596	15.3347	15.4387	15.3785	15.3885	15.0771	14.9662	15.2915	15.1055	14.9792	NA	NA	NA	NA	NA	NA	NA	NA	NA	NA	NA	NA	NA	NA	NA
371	NP_001107759	14.098	14.3194	14.2827	14.1839	14.4255	14.2094	14.1532	14.4548	14.323	14.2929	14.2361	14.4853	14.3574	14.2027	14.3407	14.5895	14.2836	14.6912	14.1903	14.7875	14.4828	14.3083	14.6828	14.2516	14.5533	14.6789	14.2229	14.6641	14.7433	15.4736
372	NP_001107760	14.9051	14.847	14.8602	14.8939	14.7918	14.85	14.746	14.8171	14.9041	14.8489	14.8169	14.8	14.8167	14.7531	14.9806	15.5069	14.7504	15.3903	14.7009	15.1343	14.8221	15.1337	14.8591	14.8666	14.8651	14.8031	14.8076	15.1414	15.0738	15.0625
373	NP_001108142	14.556	14.4925	14.0041	14.5655	14.5731	14.4093	14.45	14.5368	14.4233	14.7358	14.4046	14.449	14.3254	14.653	14.3263	14.2195	14.2284	14.2001	14.1242	14.2747	14.2948	14.2103	14.2166	14.291	14.1663	14.2457	14.2177	14.2062	14.3105	14.2985
374	NP_001108144	15.5505	15.5135	15.3574	15.7281	15.4126	15.5149	15.6145	15.5031	15.4139	15.5562	15.3472	15.2664	15.5258	15.3528	15.4541	15.3637	15.1864	15.3645	15.1596	15.2746	15.2219	15.2413	15.3195	15.4072	15.6045	15.409	15.2284	15.1366	15.3474	15.2005
375	NP_001108147	14.7194	14.962	14.9011	14.7584	14.6598	15.056	15.0101	14.6895	14.8772	14.6905	15.1908	15.3003	15.4645	15.2709	15.0776	14.9634	14.9911	15.0822	14.9368	14.7408	15.0423	14.8978	14.9472	14.92	14.8811	14.8768	15.0149	14.9412	14.8819	14.8442
376	NP_001108148	15.6454	15.9632	15.8574	16.148	15.1208	15.7451	15.6442	15.8764	15.711	15.6846	16.0658	15.7166	16.0635	15.7982	15.8574	15.4434	15.6647	15.7298	15.8233	15.6265	16.0142	15.7633	15.8326	15.8131	15.9103	16.2262	15.5728	16.0874	16.0325	15.8296
377	NP_001108608	15.0418	15.2948	15.287	15.2649	15.0942	15.1037	15.2812	15.3101	15.1388	15.4057	15.4635	15.2769	15.3467	15.4965	15.371	15.1117	15.6279	15.0635	15.2135	15.2967	15.3507	14.7659	14.9487	15.3335	15.1376	15.3209	15.3542	14.6001	15.1265	15.2033
378	NP_001108627	15.9155	14.526	14.9371	15.4116	14.63	14.7892	14.6749	15.4242	15.0229	14.8613	14.5813	14.6612	14.3683	14.7044	14.4212	14.5721	14.3875	14.4339	14.9336	14.3584	14.5753	14.4335	14.4509	14.4379	14.7295	14.6661	14.8554	14.9822	14.5911	14.3814
379	NP_001116456	15.4714	15.3456	15.6359	15.2539	18.8417	15.1859	16.3799	15.6621	15.9517	16.6573	16.5344	16.7963	16.0882	16.4545	16.6418	15.0652	15.4378	15.4765	16.1769	15.0662	15.7698	15.1439	16.1077	16.4325	16.1034	14.632	15.1084	14.7553	14.9206	14.8899
380	NP_001116457	14.8503	14.7935	14.9671	14.7086	15.044	15.3615	14.7156	14.6757	14.8122	14.7632	15.1095	15.5165	14.9074	15.1408	14.9556	15.1023	15.0648	15.2218	15.2926	15.1124	15.1475	15.0621	14.923	15.0434	14.9184	14.7681	15.0315	15.0744	14.8675	14.9385
381	NP_001116458	15.2395	15.2571	15.2728	15.3318	15.2586	15.3009	15.1821	15.292	15.2372	15.2254	15.2552	15.1553	15.2966	15.2565	15.3116	15.2297	15.1565	15.1606	15.0897	15.1905	15.1128	15.2326	15.1357	15.1247	15.1711	15.1049	15.2889	15.1926	15.2244	15.1674
382	NP_001116459	15.2796	15.167	15.3918	15.3964	15.5762	15.3025	15.4032	15.3471	15.4982	15.3537	15.9397	16.1934	15.7578	16.0262	15.8447	15.7266	15.5804	15.8026	15.9519	15.9907	16.3278	16.0977	15.9728	16.0421	15.9602	15.5936	15.7725	16.0255	16.1274	15.6213
383	NP_001116460	14.9645	15.2737	15.1843	15.1704	16.1713	15.1273	14.9858	15.045	15.1695	15.2917	15.8387	15.7536	15.8462	15.9684	15.9932	15.4767	15.6656	15.9959	16.1109	15.8509	15.7511	16.1965	16.196	15.7364	16.0171	15.6984	15.8363	16.4276	16.0262	15.904
384	NP_001116514	15.744	15.3343	15.2797	15.5034	15.1668	15.4882	15.431	15.4321	15.3739	15.5488	15.259	15.2597	15.3524	15.2325	15.1954	NA	NA	NA	NA	NA	NA	NA	NA	NA	NA	NA	NA	NA	NA	NA
385	NP_001116542	16.1619	16.1172	16.083	16.1766	15.8903	16.0658	15.9368	16.0517	16.2701	16.0519	15.3537	15.4964	15.4259	15.3565	15.468	14.5431	14.7184	14.7111	15.4445	15.0589	15.2208	15.1136	15.007	15.177	15.4342	15.1324	15.1867	15.2484	15.3638	15.1675
386	NP_001116543	14.7843	15.3194	15.4225	15.1382	15.1837	15.329	15.0103	15.1684	15.1166	15.254	15.5797	15.0624	15.3393	15.2729	15.3151	14.915	14.9663	15.0183	14.8235	15.0556	14.9732	15.12	14.9983	15.0472	15.0303	14.75	14.9275	14.9172	15.0035	14.8681
387	NP_001116549	14.8987	14.903	14.9236	14.9337	14.8468	15.2865	14.9664	14.6599	14.844	14.681	14.9255	14.7501	14.7285	14.7303	14.7197	14.7763	14.6206	14.6082	14.5523	14.5825	14.4169	14.5469	14.5942	14.4966	14.4327	14.8612	14.5814	14.5636	14.6691	14.6566
388	NP_001116552	16.5508	16.4741	16.5964	16.5828	16.5269	16.5019	16.4417	16.5515	16.529	16.6234	16.5925	16.4521	16.4952	16.2243	16.4611	15.6127	15.2613	15.2047	15.6477	15.4444	15.2731	15.2243	15.2517	15.6497	15.6564	15.7061	15.4188	15.6143	15.3554	15.3996
389	NP_001116553	NA	NA	NA	NA	NA	NA	NA	NA	NA	NA	NA	NA	NA	NA	NA	14.5221	14.5214	14.6183	14.5206	14.6213	14.5302	14.6832	14.6446	14.6225	14.6341	14.616	14.4583	14.585	14.82	14.7225
390	NP_001116555	16.8674	16.8285	16.967	17.0238	16.9059	16.845	16.9409	16.9578	16.9729	17.0163	16.8674	16.7548	16.987	16.7437	16.8631	17.1817	16.9215	17.0451	16.8182	17.086	17.1423	17.1352	17.0688	17.0687	17.1094	16.9666	17.1208	17.0173	17.0623	17.1394
391	NP_001116557	15.6981	15.8046	15.5769	15.7636	15.8364	15.7815	15.6139	15.7967	15.5887	15.6795	15.7693	15.8119	15.6644	15.6335	15.7612	15.6936	15.926	15.9585	15.737	15.808	15.7488	15.8456	15.8882	15.7489	15.87	15.7266	15.7718	15.7765	15.7916	15.7396
392	NP_001116558	15.873	16.014	16.1316	16.086	16.2639	16.2915	16.092	16.0595	16.0506	16.1014	16.2221	16.0989	16.2888	16.1048	16.4107	15.9994	16.3444	16.1195	16.1909	15.9485	16.2355	16.0305	16.0959	16.3649	16.1966	16.6887	16.4038	15.9062	16.1472	16.1351
393	NP_001116561	14.4919	14.5186	14.3824	14.2468	14.6723	14.5497	14.2658	14.3243	14.3482	14.389	14.8881	15.3294	14.5566	15.0192	14.5961	15.1326	15.0858	15.4606	15.1378	15.5414	14.9874	15.5988	15.2359	15.3693	15.1407	15.1807	15.3318	15.6799	15.316	15.6073
394	NP_001116563	NA	NA	NA	NA	NA	NA	NA	NA	NA	NA	NA	NA	NA	NA	NA	15.6433	15.6991	15.7233	15.5049	15.7958	15.9279	15.8891	16.0419	16.0086	16.0573	15.8193	16.0295	15.9963	15.9259	15.9004
395	NP_001116569	NA	NA	NA	NA	NA	NA	NA	NA	NA	NA	NA	NA	NA	NA	NA	14.5041	14.5752	14.3957	14.3255	14.4274	14.4479	14.5224	14.5414	14.3505	14.5455	14.3033	14.6428	14.5558	14.632	14.5275
396	NP_001116571	14.1101	14.4762	14.4392	14.3711	14.2581	14	14.3136	14.4174	14.1834	14.2676	14.3372	14.1413	14.1896	14.0925	14.2902	NA	NA	NA	NA	NA	NA	NA	NA	NA	NA	NA	NA	NA	NA	NA
397	NP_001116573	15.5136	15.3335	15.3946	15.4768	15.4667	15.6307	15.4407	15.4896	15.5525	15.6068	15.5596	15.5203	15.727	15.7113	15.8181	15.6341	15.5918	15.586	15.5794	15.6856	15.699	15.499	15.545	15.7342	15.805	15.5766	15.7821	15.7419	15.71	15.7421
398	NP_001116576	15.9136	15.2628	15.4873	15.5459	15.3891	15.4536	15.4497	15.5562	15.5624	15.4947	15.256	15.2649	15.2898	15.3603	15.1947	15.5497	15.1755	14.7897	15.3774	15.2957	15.008	15.3619	15.4701	15.0561	15.2933	15.4181	15.8403	15.5884	15.6174	15.7986
399	NP_001116577	16.4112	16.067	16.0991	16.1121	15.996	16.0971	16.0574	16.1151	16.0432	15.9948	15.8932	15.8379	15.9923	15.817	15.8856	15.7598	15.9101	15.5467	15.8081	15.914	15.8145	15.8695	16.0085	15.8883	15.903	16.1193	15.9525	15.8445	15.9888	15.8433
400	NP_001116578	15.0476	15.1157	15.053	15.1613	15.1083	15.1119	15.2444	14.9986	15.0138	15.1083	15.1834	15.1784	15.2813	15.0221	15.1937	15.4824	15.4225	15.5621	15.3212	15.3095	15.3683	15.3893	15.2985	15.3394	15.2381	15.2315	15.4331	15.3759	15.406	15.3672
401	NP_001116582	14.7368	14.7041	14.7282	15.1349	14.9367	15.0354	14.8217	14.9007	15.0016	14.5746	15.0907	14.6534	15.1153	14.9197	15.1046	NA	NA	NA	NA	NA	NA	NA	NA	NA	NA	NA	NA	NA	NA	NA
402	NP_001116588	14.869	14.7171	14.8233	14.851	14.7678	14.8904	14.7335	14.8826	14.8414	14.7818	14.7799	14.8982	14.7708	14.8553	14.8082	15.0318	14.9917	14.9327	14.8393	15.0259	14.9035	15.1978	15.1554	14.994	14.948	14.8223	14.9656	14.862	14.9157	15.051
403	NP_001116589	14.4756	14.566	14.0389	14.605	14.4222	14.3537	14.502	14.6019	14.5562	14.4334	14.1364	14.1594	14.261	14.2825	14.1207	14.1358	14.2763	14.188	14.3593	14.4238	14.4713	14.453	14.4291	14.435	14.515	14.4	14.4477	14.3556	14.3655	14.3721
404	NP_001116592	15.109	14.7497	15.0349	15.1804	15.0537	15.0758	14.9133	15.1719	15.1051	15.2289	14.7735	15.0542	14.9967	15.0775	14.9211	14.4785	14.1557	14.4382	14.5114	14.5739	14.2325	14.4256	14.6951	14.4029	14.3907	14.3516	14.4317	14.3187	14.3219	14.2825
405	NP_001116593	16.9157	15.7862	16.2363	16.5471	15.7861	16.2729	16.1582	16.4474	16.4201	16.0198	15.4749	15.4047	15.5157	15.6265	15.2412	15.389	14.954	14.8935	15.3032	15.3026	14.9958	14.9168	15.2837	15.202	15.3471	15.3677	15.2754	15.1722	15.4371	15.2647
406	NP_001116594	NA	NA	NA	NA	NA	NA	NA	NA	NA	NA	NA	NA	NA	NA	NA	15.8501	15.847	15.993	15.725	15.6324	15.5783	15.796	15.4618	15.6059	15.5842	15.7132	15.6663	15.5797	15.5122	15.6116
407	NP_001116597	NA	NA	NA	NA	NA	NA	NA	NA	NA	NA	NA	NA	NA	NA	NA	15.1299	15.0855	15.0822	14.4657	14.9756	14.4491	15.1648	15.1459	14.7574	14.7876	14.5961	14.7928	15.0924	14.8451	14.9449
408	NP_001116598	15.6577	15.6352	15.5483	15.6339	15.4624	15.6471	15.5932	15.9527	15.593	15.4302	15.3348	15.2467	15.1852	14.9412	15.1881	14.8793	15.4959	14.9094	15.3363	15.1979	15.0118	15.0915	15.0984	15.0387	15.1991	15.1756	15.082	15.2437	15.0997	14.9947
409	NP_001116600	15.6149	15.591	15.9293	15.7916	15.7488	15.8412	15.7211	15.507	15.792	15.6623	15.4735	15.6511	15.5643	15.9447	15.5366	15.6676	15.5367	15.6193	15.4851	15.5989	15.574	15.6468	15.588	15.6126	15.5652	15.5683	15.7922	15.6102	15.7202	15.6561
410	NP_001116601	NA	NA	NA	NA	NA	NA	NA	NA	NA	NA	NA	NA	NA	NA	NA	15.7	15.7534	15.3558	15.5062	15.7052	15.4277	15.5687	15.619	15.4796	15.5197	15.6178	15.6776	15.7459	15.6905	15.7693
411	NP_001116603	15.4528	15.5414	15.6457	15.423	15.4598	15.8279	15.4598	15.6926	15.6536	15.5639	15.5931	15.2731	15.7766	15.6752	15.8099	15.0496	15.199	15.317	15.2963	15.1475	15.2137	14.882	15.593	15.098	15.2299	15.1294	15.11	14.8958	15.0325	14.8158
412	NP_001116606	17.5676	17.543	17.6208	17.6511	17.5508	17.6307	17.3212	17.5641	17.5916	17.5837	17.9713	17.7907	17.5584	18.0295	18.0265	17.6871	17.4605	17.4955	17.6941	17.7415	17.648	17.7841	17.6228	17.6072	17.5357	17.542	18.0202	17.8593	17.7729	17.6716
413	NP_001116608	15.4635	15.3202	15.3981	15.4487	15.468	15.4111	15.7464	15.4013	15.438	15.6693	15.3171	15.5415	15.4481	15.5338	15.3581	15.5073	15.2821	15.614	15.2073	15.3419	15.1866	15.4311	15.3816	15.2931	15.2892	15.2206	15.4125	15.356	15.3163	15.2169
414	NP_001116610	14.5212	14.5381	14.5186	14.6413	14.5936	14.4807	14.4562	14.3316	14.4949	14.5834	14.6055	14.3985	14.494	14.6098	14.5969	NA	NA	NA	NA	NA	NA	NA	NA	NA	NA	NA	NA	NA	NA	NA
415	NP_001116612	14.1601	14.4026	14.4277	14.1679	14.5633	14.4643	14.1581	14.3224	14.3619	14.3112	14.7542	14.4844	14.6056	14.5972	14.6802	14.364	14.7535	14.3961	14.4604	14.5109	14.4101	14.4209	14.4359	14.5689	14.4829	14.4719	14.391	14.4854	14.419	14.5576
416	NP_001116614	14.7136	14.3726	14.2471	14.2688	14.8745	14.3682	14.4126	14.3574	14.5616	14.5521	16.9764	16.1457	15.4034	17.2807	15.1505	NA	NA	NA	NA	NA	NA	NA	NA	NA	NA	NA	NA	NA	NA	NA
417	NP_001116620	16.0306	15.9625	16.1259	16.1159	15.9026	16.0146	15.9745	16.0695	15.9682	16.0157	15.8184	15.5548	15.8538	15.6867	15.8256	15.7066	15.5538	15.5286	15.4508	15.5863	15.4002	15.5728	15.5746	15.4952	15.5193	15.7323	15.6125	15.493	15.4955	15.5505
418	NP_001116623	NA	NA	NA	NA	NA	NA	NA	NA	NA	NA	NA	NA	NA	NA	NA	15.3555	15.2483	15.2555	15.0731	15.3007	15.2412	15.1798	15.4144	15.2116	15.2485	14.8888	15.1619	15.1312	15.0676	15.149
419	NP_001116628	15.4661	15.8012	15.4986	15.4553	15.5634	15.3138	15.5509	15.5	15.6523	15.763	16.2448	15.6544	15.8172	16.0446	16.0434	15.9484	15.8398	15.9663	15.7873	15.9472	15.8907	15.8282	15.9022	15.7945	15.9613	15.7256	15.6778	15.986	15.9203	15.7096
420	NP_001116629	12.5617	13.382	13.1041	12.3345	14.0548	12.65	13.3539	12.6238	13.3266	13.125	13.1441	13.9013	13.1119	13.405	13.1555	NA	NA	NA	NA	NA	NA	NA	NA	NA	NA	NA	NA	NA	NA	NA
421	NP_001116630	15.9349	16.5426	15.7622	15.8759	15.7789	15.7973	16.018	15.9372	15.48	15.7697	15.3788	15.4011	15.2993	15.6069	15.4204	16.1482	15.6678	15.4163	15.4625	15.1741	15.1505	15.3505	15.2956	15.3692	15.4402	15.9487	15.7982	15.3792	15.359	15.4689
422	NP_001116632	15.5374	15.5573	15.3699	15.707	15.4347	15.4376	15.5101	15.3764	15.4068	15.271	15.5487	15.2723	15.2284	15.3494	15.133	15.1003	15.2984	15.1129	15.2668	15.3231	15.4766	15.2623	15.4283	15.3629	15.2911	15.3605	15.3982	15.2928	15.1776	15.374
423	NP_001116634	14.8089	14.9794	14.9796	14.8882	15.1896	15.1518	14.964	15.0111	15.0793	15.0599	15.4565	15.6548	15.1177	15.4783	15.5012	15.4116	15.6872	15.9752	15.6939	15.713	15.5365	15.7193	15.6866	15.4721	15.8307	15.2844	15.507	15.7092	15.4536	15.7232
424	NP_001116637	15.2016	15.1237	15.2286	15.3382	15.354	15.2475	15.1922	15.2459	15.353	15.2977	15.3111	15.3496	15.3298	15.3848	15.4175	15.1046	15.2864	15.3046	15.2673	15.4589	15.5939	15.3596	15.4632	15.4219	15.4305	15.2753	15.3697	15.4513	15.5022	15.5298
425	NP_001116638	14.6598	14.679	14.6534	14.6604	15.0767	14.543	14.8777	14.8833	14.6848	14.5549	14.6392	14.8637	14.442	14.8086	14.5377	14.8575	14.9039	14.7223	14.9094	14.8994	14.635	14.9105	15.0642	14.9859	15.0188	14.8487	15.0353	15.0971	14.6688	14.7879
426	NP_001116644	15.5411	15.5195	15.3361	15.4589	15.4789	15.4063	15.5386	15.5154	15.4382	15.5243	15.3161	15.488	15.3712	15.356	15.3832	15.4556	15.1528	15.3605	15.1268	15.2991	15.3499	15.3667	15.3753	15.2632	15.4961	15.2807	15.3181	15.3517	15.3281	15.3423
427	NP_001116645	15.8754	15.7736	15.8577	15.9526	15.804	15.8764	15.8503	15.8601	15.8548	15.9133	15.8757	15.7113	15.9273	15.9144	15.8178	15.7309	15.7998	15.5474	15.8312	15.6339	15.5931	15.705	15.6138	15.6655	15.6013	15.6413	15.6741	15.7139	15.7369	15.628
428	NP_001116646	15.5947	15.1891	15.2355	15.3372	15.4685	15.277	15.4141	15.4264	15.3218	15.2218	15.3907	15.1065	15.2992	15.3183	15.2032	15.1944	14.9971	15.2368	15.1882	15.3315	15.3438	15.1628	15.2981	15.3245	15.4568	15.2857	15.2031	15.1674	15.235	15.2795
429	NP_001116648	15.5967	15.7304	15.5087	15.8222	15.608	15.502	15.4779	15.5844	15.467	15.5678	15.5752	15.5671	15.5268	15.6943	15.5104	15.5144	15.4513	15.5614	15.5418	15.6578	15.5414	15.4216	15.38	15.5695	15.4736	15.5218	15.5959	15.3099	15.3985	15.4841
430	NP_001116650	NA	NA	NA	NA	NA	NA	NA	NA	NA	NA	NA	NA	NA	NA	NA	13.9682	13.8598	13.7136	14.179	14.2978	13.9551	13.9919	14.2124	13.684	13.9912	14.0428	13.9396	14.1395	13.8151	13.8709
431	NP_001116651	NA	NA	NA	NA	NA	NA	NA	NA	NA	NA	NA	NA	NA	NA	NA	15.9645	16.0437	16.0712	15.8394	15.5459	15.9447	15.5383	15.711	15.8126	15.5739	15.8899	15.8351	15.4475	15.4451	15.1939
432	NP_001116652	14.6214	15.3973	15.313	14.7967	15.3807	15.3167	15.3255	14.9473	14.9551	15.2351	15.8016	15.4913	15.9043	15.6139	15.6934	15.2711	15.2888	15.276	15.183	15.3851	15.2092	15.2892	15.1888	15.1912	15.277	15.1694	15.3201	15.2913	15.3003	15.2211
433	NP_001116657	15.063	15.1286	15.1088	15.293	15.0602	15.1108	15.1312	14.99	15.0575	15.1684	15.073	15.4002	15.2497	15.28	15.0245	NA	NA	NA	NA	NA	NA	NA	NA	NA	NA	NA	NA	NA	NA	NA
434	NP_001116658	14.4827	14.0463	14.1292	14.6554	14.2979	13.6567	14.146	14.1396	14.3513	14.2281	14.3068	14.3364	14.3903	14.2625	14.5384	14.1595	14.5722	13.9721	13.9544	14.0295	13.8198	13.9837	14.2071	13.9235	14.2992	13.9823	13.9185	13.6666	13.9359	13.9299
435	NP_001116660	12.2335	12.7312	12.8011	12.7646	12.5883	12.9877	12.7581	12.6576	12.6986	12.7392	13.2131	13.14	13.0906	13.0338	13.3285	13.1563	13.3122	13.4911	13.4912	13.0939	13.517	13.4223	13.4339	13.5345	13.3191	13.3754	13.9137	13.3174	13.258	13.4016
436	NP_001116661	14.4988	14.5249	14.4181	14.6461	14.7545	14.6434	14.6048	14.7098	14.5615	14.5516	14.5332	14.8955	14.611	14.8251	14.6492	NA	NA	NA	NA	NA	NA	NA	NA	NA	NA	NA	NA	NA	NA	NA
437	NP_001116662	15.5889	15.2551	14.9178	15.4189	14.9608	15.1539	15.3181	15.2495	15.2298	15.2648	14.7448	14.5699	14.9492	14.8685	14.7257	NA	NA	NA	NA	NA	NA	NA	NA	NA	NA	NA	NA	NA	NA	NA
438	NP_001116663	14.6429	14.5784	14.6229	14.632	14.5818	14.8669	14.9642	14.6322	14.6907	14.888	14.7258	14.8224	14.4311	14.7476	14.3829	14.808	14.786	14.9287	14.8764	14.8101	14.8175	15.0777	14.8934	14.8031	14.8461	14.8192	14.8124	14.7647	14.8851	14.8597
439	NP_001116664	16.1916	16.1019	16.2823	16.1632	16.237	16.2408	16.1679	16.1879	16.0863	16.2419	16.2853	16.0732	16.1801	16.2417	16.2815	16.2355	15.9729	16.3789	16.0131	16.1463	16.3368	16.33	16.2372	16.1187	16.2314	15.9524	16.2109	16.3716	16.1212	16.2107
440	NP_001116666	14.6237	14.5096	14.629	14.6861	14.8127	15.0924	14.8976	14.7817	14.8903	14.9372	15.1863	15.3273	14.9479	15.0784	14.9987	15.7363	15.0841	14.9429	14.9548	15.2953	15.1692	15.2659	15.0374	15.1181	15.0658	15.3705	15.8671	15.868	15.7523	16.3569
441	NP_001116667	15.2748	15.5026	15.7291	15.5745	15.6757	15.2689	15.6448	15.574	15.8109	15.587	15.583	15.7702	15.8149	15.671	15.7513	15.74	15.6037	15.6228	15.3506	15.6555	15.6074	15.5106	15.5803	15.5385	15.6851	15.4771	15.7189	15.652	15.6808	15.721
442	NP_001116671	14.1055	14.2541	14.118	14.2089	14.0204	14.1569	14.2114	14.028	14.1618	14.1741	14.0631	14.1068	14.4654	14.2124	14.2028	NA	NA	NA	NA	NA	NA	NA	NA	NA	NA	NA	NA	NA	NA	NA
443	NP_001116672	15.7409	15.7396	15.6953	15.7756	15.5645	15.7281	15.7061	15.792	15.6243	15.7109	15.7471	15.434	15.5093	15.6271	15.5851	15.3131	15.3977	15.4991	15.618	15.4138	15.4898	15.4667	15.473	15.4952	15.5458	15.497	15.4656	15.4323	15.578	15.5785
444	NP_001116678	NA	NA	NA	NA	NA	NA	NA	NA	NA	NA	NA	NA	NA	NA	NA	15.4287	15.8662	15.0992	15.3114	15.2253	14.9732	15.3161	15.5067	15.1531	15.1698	15.6181	15.4733	15.4147	15.6045	15.2559
445	NP_001116680	14.6685	14.5361	14.6929	14.6102	14.6038	14.6326	14.7292	14.5319	14.6569	14.4925	14.3816	14.5234	14.1688	14.3832	14.4371	14.4247	14.6556	14.5429	14.659	14.5103	14.6445	14.4281	14.4008	14.6349	14.5416	14.6615	14.8218	14.2505	14.33	14.4291
446	NP_001116681	15.0997	15.1495	15.0796	15.2113	15.0198	14.9915	15.1295	15.1203	15.1341	15.0514	15.0701	15.1466	15.17	15.0117	15.0579	15.1371	15.2846	15.2943	15.1229	15.1592	15.1089	15.4354	15.0687	15.3173	15.1948	15.0301	15.2519	15.3339	15.1172	15.2058
447	NP_001116682	15.0349	15.2271	15.0985	15.1336	15.165	15.1016	15.2273	15.1711	15.0573	15.1331	15.2724	15.0775	15.2177	15.316	15.1696	15.2616	15.3109	15.2976	15.2687	15.3364	15.5918	15.3477	15.231	15.4424	15.463	15.2024	15.2906	15.3357	15.3957	15.3136
448	NP_001116685	15.7131	16.0812	15.9833	15.8256	15.7863	15.9011	15.8969	15.9479	15.7899	15.9436	15.8878	15.8816	16.0177	15.9428	16.0568	15.8763	15.9925	15.8286	15.9124	15.8429	15.8299	15.8908	15.827	15.8894	15.8202	15.9073	15.9964	15.9668	15.8968	15.9017
449	NP_001116686	14.6933	14.7985	14.7491	14.5954	14.7465	14.5665	14.6257	14.8251	14.5345	14.7382	14.9196	14.8455	14.6992	14.885	14.8572	NA	NA	NA	NA	NA	NA	NA	NA	NA	NA	NA	NA	NA	NA	NA
450	NP_001116688	14.4103	14.3759	14.2099	14.1782	14.2744	14.2127	14.2199	14.0418	14.428	14.3015	14.2615	14.3066	14.4457	14.4556	14.271	14.9672	15.2711	15.2572	15.3182	15.1026	14.8818	15.2868	14.9279	15.0227	14.9355	15.2577	14.7364	15.0738	15.4163	15.4611
451	NP_001116691	15.4376	15.5136	15.6687	15.4823	15.0753	15.6005	15.3106	15.4549	15.3951	15.5711	15.2639	15.205	15.245	15.114	15.4559	15.3399	15.6501	15.1653	15.2729	15.2267	15.3263	15.3004	15.295	15.1686	15.3202	15.4833	15.6257	15.7596	15.168	15.5872
452	NP_001116693	15.8612	15.4976	15.6048	15.8624	15.3623	15.6542	15.4897	15.7265	15.6392	15.6188	15.2939	15.3507	15.4327	15.2071	15.2111	15.2435	14.8121	14.6954	15.117	14.963	14.8177	14.8664	14.9905	14.9855	15.0883	14.9084	15.2903	15.1137	15.047	15.1901
453	NP_001116694	17.3195	16.0997	16.3102	16.662	16.199	16.5829	16.6293	16.602	16.4802	16.6383	15.6896	16.0529	15.8653	15.8541	15.8991	15.9614	15.5735	15.3354	15.6522	15.4981	15.174	15.4884	15.4995	15.6055	15.4609	15.6661	15.6808	15.3865	15.52	15.3433
454	NP_001116695	14.1207	13.7056	13.8841	13.8651	13.5714	14.0347	13.6604	13.6904	13.6549	13.6656	13.1537	13.8055	13.89	13.6949	13.4749	NA	NA	NA	NA	NA	NA	NA	NA	NA	NA	NA	NA	NA	NA	NA
455	NP_001121907	15.0914	14.8624	15.1097	15.052	15.2646	15.0022	14.9709	15.1767	15.3879	15.2924	15.528	15.5771	15.5035	15.8846	15.8504	15.0949	15.7852	15.5506	15.6778	15.8514	15.7526	15.697	15.324	16.2122	15.8958	15.1126	15.5938	15.4786	15.5945	15.4823
456	NP_001121912	NA	NA	NA	NA	NA	NA	NA	NA	NA	NA	NA	NA	NA	NA	NA	14.3238	15.4816	14.3819	14.6328	15.2294	14.885	14.1664	14.5147	14.4715	14.8284	13.8988	14.0735	13.7335	14.2312	14.4432
457	NP_001121914	15.5466	15.453	15.761	15.6244	15.4225	15.6887	15.4519	15.5321	15.6104	15.6248	14.7084	14.7913	15.0066	14.8282	14.6678	14.4184	13.8393	14.181	14.5985	13.7721	14.0846	13.9084	13.942	13.8144	13.4223	13.751	13.7465	13.4688	13.6509	13.6631
458	NP_001121916	15.3954	15.4311	15.4363	15.5258	15.4922	15.6614	15.5304	15.6935	15.5852	15.6193	15.392	15.4109	15.5963	15.476	15.4657	15.1422	15.2069	15.0107	15.1185	15.202	15.3587	15.0087	15.072	15.1741	15.2102	15.3252	15.3274	15.2352	15.2517	15.3146
459	NP_001121917	14.9781	15.2155	15.4308	15.0872	15.154	15.1698	15.3462	15.3208	15.1233	15.3855	15.2092	15.1455	15.8569	15.2403	15.91	15.515	15.9028	15.3414	15.4511	15.2676	15.3226	14.9516	15.2289	15.7111	15.3203	16.1839	16.2989	15.1631	15.4295	15.4041
460	NP_001121924	15.3664	15.645	15.5226	15.3852	14.9995	15.1154	14.921	15.3633	15.0314	14.8415	15.1549	14.7699	14.7927	14.705	15.0871	14.8577	15.0549	15.1508	14.7609	14.7341	14.9667	14.8747	14.7834	14.732	14.8554	14.5932	14.6895	14.8495	15.0064	14.5899
461	NP_001121929	15.5044	15.5146	15.5593	15.64	15.4969	15.5491	15.4574	15.6457	15.5629	15.5954	15.5444	15.4159	15.4627	15.5248	15.5024	15.4474	15.2277	15.3024	15.3293	15.4648	15.4755	15.461	15.4412	15.4031	15.507	15.274	15.4625	15.5045	15.4641	15.3574
462	NP_001121930	NA	NA	NA	NA	NA	NA	NA	NA	NA	NA	NA	NA	NA	NA	NA	15.0665	15.0317	15.1221	14.8974	15.0736	15.0222	15.1335	15.2533	14.9813	15.1788	15.042	14.9961	14.9426	15.0744	14.9331
463	NP_001121931	NA	NA	NA	NA	NA	NA	NA	NA	NA	NA	NA	NA	NA	NA	NA	14.195	14.5434	14.7201	14.5422	14.5568	14.6776	14.5454	14.7464	14.6364	14.5863	14.6362	14.3383	14.2901	14.4517	14.6946
464	NP_001121934	15.4191	15.296	15.325	15.3682	15.2662	15.2362	15.35	15.4054	15.4005	15.3905	15.3137	15.2675	15.1608	15.1289	15.1787	15.1937	15.1235	15.2896	15.3274	15.2886	15.2076	15.3121	15.2961	15.2435	15.2201	15.1733	15.1876	15.1602	15.244	15.1385
465	NP_001121935	15.0205	15.0738	15.0159	14.9216	15.0444	15.0255	14.8431	14.8456	14.8501	14.9268	15.3678	15.3051	15.3131	15.4751	15.3114	15.3034	15.2954	15.3324	15.2409	15.3956	15.3518	15.5372	15.4982	15.375	15.3714	15.1819	15.3222	15.312	15.3966	15.3522
466	NP_001121936	15.613	15.5063	15.6868	15.551	15.5544	15.668	15.6568	15.6411	15.7015	15.6293	15.8932	15.8999	15.8268	15.9656	15.8702	15.5686	15.688	15.6057	15.7717	15.8745	15.7504	15.7395	15.7307	15.8512	15.7727	15.7001	15.6492	15.5996	15.7763	15.6625
467	NP_001121940	14.7389	14.7335	14.5882	14.7177	14.5658	14.9782	14.6713	14.7217	14.7221	14.6593	14.7374	14.8811	14.5881	14.7117	14.8953	NA	NA	NA	NA	NA	NA	NA	NA	NA	NA	NA	NA	NA	NA	NA
468	NP_001121941	15.4172	14.9626	14.3523	14.6556	15.0355	14.4137	15.2861	14.4281	14.8656	14.9525	14.8527	16.4359	16.7921	16.3816	15.55	16.7248	16.7529	17.9128	17.8662	17.1294	16.8156	18.7904	16.7655	16.6584	16.9543	17.0211	16.6444	18.9242	18.1899	17.7606
469	NP_001121946	14.8595	14.7236	14.74	14.7225	14.9276	14.7697	14.835	14.6144	14.9109	14.7837	15.3143	15.6992	15.0092	16.5192	15.1465	15.5039	15.418	15.531	15.7038	15.8508	15.3902	15.7706	15.5321	15.5438	15.6726	15.9177	15.5969	16.3746	15.5679	16.6679
470	NP_001121950	15.8019	15.8992	15.8896	15.7656	15.783	15.766	15.6553	15.8286	15.7697	15.8776	15.6961	15.7724	15.7631	15.7639	15.7106	15.7942	15.7013	15.7398	15.7687	15.8493	15.7492	15.8367	15.8105	15.7053	15.7306	15.5508	15.5983	15.7228	15.7161	15.7113
471	NP_001121952	16.2781	16.539	16.484	16.1526	16.1895	16.2219	16.4568	16.2854	16.2309	16.2034	16.5081	16.6441	16.4559	16.429	16.5735	16.6576	16.6905	16.8913	16.5849	16.716	16.8093	16.8305	16.922	16.8059	16.7462	16.6855	16.6623	16.5377	16.7308	16.6387
472	NP_001121954	14.171	14.1281	14.2079	14.3194	14.2593	14.1307	14.2558	14.3341	14.3513	14.2764	14.5016	14.3229	14.2862	14.4084	14.2354	14.4923	14.8604	14.5581	14.8545	14.6048	14.6929	14.8325	14.3689	14.5413	14.5438	14.7819	15.5232	14.4577	14.7525	14.3118
473	NP_001121955	15.3403	15.2684	15.4525	15.3166	15.363	15.4931	15.3816	15.3621	15.3528	15.3771	15.3129	15.4426	15.4588	15.2718	15.4438	15.4238	15.3475	15.2803	15.1919	15.3139	15.2546	15.4029	15.3694	15.3682	15.2983	15.3257	15.4388	15.2304	15.3651	15.4177
474	NP_001121957	NA	NA	NA	NA	NA	NA	NA	NA	NA	NA	NA	NA	NA	NA	NA	15.2589	15.5721	15.4363	15.1351	15.2235	15.135	15.3052	15.165	15.2816	15.1741	15.1323	15.1729	15.3007	15.2864	15.1917
475	NP_001123277	14.9287	14.8931	14.8072	14.6915	15.3585	14.755	15.1278	15.1253	15.219	15.2047	15.2849	15.4808	15.4868	15.4768	15.6173	15.4351	15.5983	15.3979	15.501	15.373	15.6463	15.3379	15.2811	15.377	15.5596	15.3328	15.6448	15.2316	15.4171	15.3133
476	NP_001123419	14.9427	14.9968	14.9224	15.3222	15.206	15.381	14.7732	15.3243	15.0979	14.5322	15.7069	15.0259	14.7141	14.5581	14.9725	NA	NA	NA	NA	NA	NA	NA	NA	NA	NA	NA	NA	NA	NA	NA
477	NP_001123421	15.332	15.5065	15.4459	15.4849	15.9805	16.0726	15.2543	16.1474	15.2764	15.6278	16.7182	15.4291	15.4548	15.2141	15.5314	14.7735	15.1125	15.1412	15.7507	15.5359	15.3025	15.2109	15.0545	15.725	14.7579	15.1185	15.2823	15.1851	15.2584	14.843
478	NP_001123422	15.8319	16.372	16.1395	16.0525	16.354	17.111	15.6857	16.2459	16.3809	15.9291	16.339	16.2282	16.7931	16.4006	16.3492	16.0398	16.6956	16.1494	16.4938	16.9933	16.5211	16.9748	17.019	16.6013	16.7156	16.5144	16.4195	16.5354	16.6877	17.0953
479	NP_001123424	15.8083	15.7359	15.7194	15.7853	15.8478	15.7471	15.6994	15.7392	15.7029	15.7214	15.4627	15.6271	15.7909	15.5996	15.5932	15.7486	15.7965	15.688	15.6922	15.8163	15.5807	15.5684	15.593	15.7138	15.5612	15.3563	15.4463	15.5401	15.6746	15.6877
480	NP_001123425	16.7412	16.7309	16.7998	16.7301	16.4527	16.8335	16.6697	16.7213	16.6819	16.6429	16.6473	16.3047	16.4071	16.4031	16.7562	NA	NA	NA	NA	NA	NA	NA	NA	NA	NA	NA	NA	NA	NA	NA
481	NP_001123426	15.5025	15.4956	15.5463	15.4998	15.6072	15.4804	15.5183	15.4405	15.504	15.5213	15.6726	15.7612	15.6701	15.7697	15.6639	15.6425	15.5736	15.6515	15.4948	15.6805	15.7369	15.8078	15.6287	15.5651	15.5533	15.5422	15.6796	15.7005	15.6705	15.6266
482	NP_001123427	16.0292	16.0106	15.9787	15.8804	15.9484	15.9469	15.8355	15.8577	15.9642	15.9432	16.0042	16.0818	16.0983	16.0578	16.0001	16.1093	16.1456	16.14	16.2211	16.1668	16.1873	16.1925	16.0648	16.1284	16.1544	16.1284	16.1354	16.17	16.2191	16.1268
483	NP_001123430	15.6663	16.0079	15.9058	15.4938	15.9535	16.2143	15.8171	15.926	15.9477	15.8275	16.2229	16.3629	15.9833	16.2685	15.9586	15.8108	15.9671	16.1272	16.0645	15.9873	15.9464	16.0133	15.8046	15.9357	15.9435	15.9889	16.081	16.3071	16.0069	16.1645
484	NP_001123431	15.8053	15.8976	15.7949	15.8834	15.816	15.7989	15.9194	15.8819	15.8045	15.9395	15.8327	15.7544	15.8549	15.9045	15.859	15.8419	15.9143	15.8792	15.8199	15.8445	15.7535	15.7785	15.8145	15.7723	15.7388	15.9467	15.7675	15.6716	15.6944	15.6906
485	NP_001123434	16.9444	16.1166	16.4339	16.3203	15.9422	16.4438	16.3007	16.3002	16.3764	16.4104	15.9454	15.9521	15.6815	15.8213	16.0615	15.8923	15.7236	15.7482	16.1083	15.6271	15.7774	15.6179	15.7384	15.8481	15.6947	15.5871	15.8206	15.7579	15.8249	15.9783
486	NP_001123442	15.54	15.3324	15.6742	15.3927	15.4192	15.3182	15.3817	15.519	15.5155	15.3805	15.4378	15.4394	15.7217	15.5264	15.5814	15.4464	15.5661	15.3225	15.3284	15.1907	15.2274	15.334	15.2682	15.5177	15.484	15.3605	15.5039	15.5119	15.2538	15.5323
487	NP_001123448	16.1881	16.4913	16.6716	15.3501	15.8525	16.5449	16.75	16.3343	16.6273	16.7093	16.3008	17.1521	16.31	16.4541	16.6976	NA	NA	NA	NA	NA	NA	NA	NA	NA	NA	NA	NA	NA	NA	NA
488	NP_001123450	16.3119	16.4699	16.2338	16.3932	16.6675	16.351	16.7824	16.2701	16.5301	16.459	16.0294	16.85	16.1882	16.4045	16.3288	16.7261	16.8931	16.7736	16.8594	16.7141	16.7085	16.4235	16.714	16.7795	16.739	16.8704	16.9369	16.7816	16.6684	16.807
489	NP_001123683	16.7925	16.752	16.7407	16.7794	16.512	16.6575	16.6798	16.7057	16.674	16.6579	16.4797	16.2803	16.5281	16.4182	16.3565	16.3525	16.6319	16.3694	16.4058	16.465	16.3497	16.3194	16.4601	16.2684	16.4355	16.5528	16.3984	16.4119	16.4229	16.4905
490	NP_001123720	15.1439	15.272	15.6344	15.4021	15.3046	15.2588	15.5851	15.7212	15.4108	15.4329	15.0277	14.7497	15.0784	15.1503	15.1538	15.0606	14.6463	15.1093	15.409	14.4811	14.5648	14.1168	14.4477	15.0555	14.4303	16.0213	15.8454	14.4781	14.3756	14.7892
491	NP_001124003	15.1596	15.1437	15.1485	15.1398	15.0968	15.1766	15.2088	15.2002	15.1306	15.1868	14.7974	14.8859	14.9439	14.9125	14.8831	14.9579	14.8116	14.9358	14.8484	14.9851	14.8786	14.8182	14.802	14.8914	14.8857	15.0666	15.0643	14.8973	14.8661	14.9102
492	NP_001124004	14.3695	14.458	14.2995	14.3979	14.5091	14.2296	14.4736	14.4333	14.6147	14.2499	14.4415	14.4654	14.4237	14.4784	14.4044	NA	NA	NA	NA	NA	NA	NA	NA	NA	NA	NA	NA	NA	NA	NA
493	NP_001124006	15.6323	15.6457	15.7098	15.7317	15.4814	15.4811	15.4938	15.6823	15.6392	15.6596	15.4641	15.6313	15.6083	15.5677	15.4923	15.3678	15.4392	15.3483	15.6277	15.459	15.6027	15.2784	15.2547	15.6131	15.5423	15.5246	15.6817	15.4855	15.4213	15.3392
494	NP_001124202	17.261	17.2829	17.1334	17.2551	17.4552	17.1036	17.2155	17.3514	17.2846	17.2149	17.3219	17.5475	17.3863	17.4615	17.4481	17.6836	17.6979	17.3826	17.5429	17.3901	17.3437	17.3859	17.3286	17.3843	17.4361	17.5593	17.7755	17.3308	17.2982	17.5925
495	NP_001124203	15.3408	15.1991	15.3619	15.5452	15.4669	15.2528	15.2027	15.341	15.4298	15.3195	15.4423	15.4119	15.3133	15.288	15.3739	15.5217	15.2294	15.2128	15.2013	15.2959	15.2345	15.367	15.2113	15.2302	15.2196	15.2678	15.393	15.4831	15.2822	15.3224
496	NP_001124205	16.1785	16.0897	16.07	16.1361	16.0745	16.0076	16.0711	16.0534	16.1069	15.9876	16.0065	15.7432	16.0187	15.891	15.9463	15.7972	15.7378	15.8418	15.7602	15.7677	15.6164	15.8314	15.7033	15.7998	15.8126	15.8069	15.7906	15.7389	15.7325	15.6958
497	NP_001124208	15.6863	15.5945	15.53	15.6442	15.5791	15.698	15.6136	15.6184	15.5921	15.6032	15.6995	15.5386	15.6693	15.604	15.6187	15.5284	15.438	15.5198	15.4829	15.4923	15.5814	15.5855	15.5585	15.58	15.6374	15.441	15.538	15.5628	15.5369	15.6173
498	NP_001124446	NA	NA	NA	NA	NA	NA	NA	NA	NA	NA	NA	NA	NA	NA	NA	15.005	14.8794	14.7216	14.5277	14.9042	14.9509	14.5754	14.9762	14.8593	14.8257	14.6791	14.7278	14.9337	14.9678	14.9586
499	NP_001124517	15.6064	16.457	16.1119	15.7902	16.3022	16.2695	16.2923	16.0189	16.2188	16.1354	17.6743	17.4118	17.3511	17.7186	17.3665	16.9163	16.9183	16.9641	17.0399	16.8141	17.2548	16.9421	16.996	17.1122	16.8146	17.2663	17.3096	16.931	17.0547	16.9172
500	NP_001124518	15.3193	14.9387	14.8183	15.2044	14.7032	15.1127	14.9158	15.1905	15.0314	15.06	14.7663	14.9171	14.6306	14.936	14.8026	14.7773	15.0733	15.0601	14.9596	15.3898	14.9514	15.4916	15.3737	14.9912	15.0867	14.9724	15.1355	15.0298	15.3511	15.388
501	NP_001127815	16.187	15.9871	15.9743	16.1045	15.9761	16.0475	16.1717	16.1435	16.1151	16.157	15.959	16.0168	15.9375	16.1035	15.9182	16.1645	16.0646	16.1469	16.1805	16.2742	16.0854	16.2239	16.1642	16.2647	16.1636	16.2296	16.2177	16.1389	16.1748	16.2119
502	NP_001127826	15.7355	15.5734	15.6901	15.6412	15.5168	15.6303	15.7419	15.6968	15.6668	15.7829	15.4703	15.5978	15.5593	15.6294	15.5487	15.7054	15.6264	15.6334	15.7299	15.7962	15.7275	15.8705	15.7549	15.8057	15.7344	15.8059	15.7059	15.7244	15.7096	15.7504
503	NP_001127828	15.8532	15.6476	15.6503	15.7635	15.4596	15.7058	15.749	15.7347	15.7221	15.8409	15.4969	15.7377	15.5869	15.7915	15.7234	15.8302	15.7253	15.7931	15.6306	15.9054	15.779	15.8734	15.9442	15.9202	15.8642	15.74	15.7428	15.7844	15.806	15.8617
504	NP_001127829	15.4794	15.1991	15.2502	15.149	15.1906	15.2589	15.2835	15.2638	15.3545	15.3305	15.1574	15.1373	14.8586	15.12	14.9551	15.2876	15.1365	15.3856	15.1243	15.2893	15.1598	15.2579	15.419	15.2308	15.2697	15.1106	15.0947	15.1324	15.2406	15.1492
505	NP_001128296	16.5081	16.0714	16.1041	16.3657	16.0702	16.2597	16.3398	16.5583	16.5749	16.521	15.9143	15.8119	15.852	15.9225	15.924	NA	NA	NA	NA	NA	NA	NA	NA	NA	NA	NA	NA	NA	NA	NA
506	NP_001128438	15.5571	15.3008	15.3341	15.4139	15.3047	15.2995	15.3011	15.4011	15.3337	15.4379	15.1119	15.0513	15.2439	14.9711	15.0362	15.1861	15.1188	15.103	15.206	15.2537	15.1731	15.2201	15.2507	15.1836	15.2254	15.1736	15.1332	15.1809	15.2127	15.1672
507	NP_001129152	15.3516	15.3519	15.3489	15.43	15.4715	15.375	15.4327	15.4527	15.421	15.2577	15.4567	15.2412	15.3423	15.4304	15.146	15.0077	15.1882	14.8685	15.2968	14.7378	14.7897	14.6849	14.8902	14.8655	14.8496	15.0363	14.7579	14.7029	14.785	14.6921
508	NP_001129431	14.586	15.5733	15.0332	14.569	15.0238	15.2003	15.1242	14.9323	14.6428	14.8789	15.497	15.4951	15.6294	15.5827	15.6695	NA	NA	NA	NA	NA	NA	NA	NA	NA	NA	NA	NA	NA	NA	NA
509	NP_001129433	14.9589	15.1565	14.9316	14.9463	15.1186	14.9986	15.079	14.9914	14.9505	14.9052	14.8375	14.7571	14.9866	14.8858	14.9579	15.004	14.9677	14.6376	14.8973	14.7737	14.5389	14.6354	14.7818	14.9429	14.9145	15.1239	14.9887	14.8464	14.7864	14.9316
510	NP_001129437	14.7318	14.9675	15.0552	14.9049	14.9947	14.8588	15.0477	14.92	14.9682	14.9639	15.0997	15.3074	15.1083	15.1532	15.0716	15.2095	15.165	15.3463	15.3518	15.2239	15.2379	15.2508	15.2574	15.101	15.1936	15.0867	15.2844	15.0523	15.08	15.145
511	NP_001129438	15.8973	14.4144	14.8211	15.0244	14.6121	15.1209	14.9718	15.2266	14.9227	14.9282	14.2372	14.4238	14.4815	14.2787	14.4058	NA	NA	NA	NA	NA	NA	NA	NA	NA	NA	NA	NA	NA	NA	NA
512	NP_001129683	16.3438	16.2861	16.2071	16.415	16.5109	16.2047	16.3107	16.3622	16.5026	16.3516	16.113	16.0242	16.3529	16.1287	16.0836	NA	NA	NA	NA	NA	NA	NA	NA	NA	NA	NA	NA	NA	NA	NA
513	NP_001129982	15.6474	15.6516	15.6527	15.6529	15.7055	15.6686	15.5531	15.6268	15.6438	15.6659	15.6006	15.5797	15.6664	15.7431	15.7465	15.7274	15.6721	15.6302	15.7436	15.709	15.8945	15.791	15.5725	15.6875	15.7538	15.703	15.7187	15.6806	15.6689	15.6522
514	NP_001131091	16.9626	16.9986	17.0174	16.98	17.0585	16.932	17.1147	16.9327	16.9779	16.9962	17.1306	17.2883	17.014	17.1981	17.064	17.2003	17.2489	17.2497	17.2751	17.1906	17.3536	17.2668	17.1614	17.2741	17.3016	17.0924	17.171	17.3181	17.1943	17.1138
515	NP_001131092	16.2161	16.1979	16.1268	16.3058	16.2625	16.0938	16.1313	16.2392	16.2509	16.1874	16.2975	16.3817	16.333	16.4825	16.3474	16.2678	16.0437	16.1982	16.0639	16.2396	16.4424	16.3664	16.2816	16.2454	16.2647	16.002	16.2242	16.3331	16.2531	16.125
516	NP_001131099	15.6849	15.6017	15.5431	15.7245	15.5315	15.4405	15.4169	15.5457	15.5028	15.5588	15.3654	15.3883	15.281	15.3858	15.3618	15.5527	15.3203	15.3874	15.3466	15.6494	15.5574	15.5679	15.6328	15.5576	15.5921	15.466	15.5477	15.6362	15.8334	15.747
517	NP_001131100	15.5643	15.4454	15.526	15.5015	15.603	15.4756	15.4648	15.4392	15.5331	15.5687	15.5826	15.7119	15.5255	15.695	15.6731	15.4301	15.5809	15.5168	15.4451	15.5405	15.4065	15.6482	15.5389	15.47	15.4661	15.4774	15.4892	15.4261	15.4531	15.5111
518	NP_001131101	15.3784	15.2674	15.1515	15.3756	15.0817	15.2922	15.4023	15.3339	15.2891	15.4628	15.3415	15.3836	15.3209	15.3946	15.419	15.2122	15.3659	15.2414	15.3699	15.3987	15.3774	15.3249	15.271	15.2635	15.2888	15.3354	15.2836	15.3282	15.3457	15.1653
519	NP_001131102	15.2287	15.2596	15.2622	15.2909	15.3057	15.1915	15.1995	15.2086	15.2704	15.1403	15.2903	15.2258	15.224	15.2232	15.2458	15.2445	15.3665	15.3294	15.2616	15.3413	15.2364	15.3856	15.3702	15.3042	15.2986	15.404	15.3077	15.3077	15.301	15.2706
520	NP_001131103	15.3338	15.497	15.4213	15.4066	15.4348	15.3585	15.2765	15.4152	15.3042	15.3808	15.3059	15.2095	15.3583	15.2421	15.427	15.2121	15.3812	15.2238	15.3724	15.2806	15.4084	15.172	15.3168	15.165	15.2501	15.1931	15.3758	15.2026	15.2371	15.1022
521	NP_001131104	14.6479	14.6236	14.5877	14.7659	14.5673	14.497	14.4768	14.625	14.5319	14.4851	14.4551	14.3702	14.3269	14.26	14.3668	14.3342	14.5103	14.1618	14.0138	14.2432	14.11	14.2453	14.4389	14.0004	14.2657	14.3171	14.3526	14.1256	13.898	13.7107
522	NP_001131106	15.6	15.4128	15.4279	15.6866	15.431	15.3732	15.4077	15.4903	15.5079	15.6079	15.3111	15.4136	15.4471	15.3197	15.4189	15.6138	15.317	15.5855	15.2639	15.3815	15.4354	15.4498	15.368	15.5126	15.4777	15.3595	15.3738	15.2878	15.4298	15.3531
523	NP_001131108	14.5617	14.8177	14.8774	14.9562	14.7924	15.0165	14.6443	15.0236	14.9177	14.8036	15.1779	14.6167	15.1146	14.7798	14.7783	14.7982	14.9862	15.0523	14.6324	14.963	14.8388	14.8169	14.6822	14.94	14.8571	14.9249	14.6483	14.7062	14.7717	14.626
524	NP_001131111	15.5536	15.6209	15.6442	15.7259	15.6637	15.4041	15.6023	15.615	15.6253	15.5237	15.6568	15.4892	15.7374	15.6586	15.7041	15.75	15.9609	15.5912	15.7073	15.6704	15.7054	15.6391	15.607	15.665	15.7076	15.8122	15.8199	15.5102	15.7477	15.8057
525	NP_001132942	13.1384	13.3807	13.0085	13.3653	13.2654	13.1117	13.0317	12.9271	12.838	13.3337	13.5641	13.7867	13.4162	13.3144	13.0187	13.3945	13.7875	13.4405	13.6755	13.3701	13.6993	13.8357	13.6506	13.6335	13.506	13.4701	13.4643	13.9485	13.8236	13.5168
526	NP_001132943	NA	NA	NA	NA	NA	NA	NA	NA	NA	NA	NA	NA	NA	NA	NA	14.662	15.6979	15.4568	15.4749	14.1824	14.2809	15.5619	15.2172	14.1787	15.416	15.2362	13.9342	14.1682	15.3511	14.3437
527	NP_001132944	15.3143	15.1466	15.166	15.2204	15.1784	15.2774	15.2447	15.286	15.2052	15.2346	15.2457	15.2509	15.2767	15.3659	15.2374	15.2301	15.168	15.2328	15.3342	15.2885	15.224	15.3725	15.3317	15.2798	15.3682	15.2777	15.2433	15.3517	15.3299	15.4417
528	NP_001132945	15.6208	15.6927	15.7621	15.7826	15.6272	15.7471	15.8154	15.8481	15.7985	15.8178	15.7547	15.7339	15.8044	15.84	15.7811	15.7088	15.4824	15.4755	15.5556	15.824	15.6768	15.6356	15.498	15.7346	15.5206	15.8357	15.8985	15.6377	15.6581	15.6551
529	NP_001135458	14.6399	14.8793	15.1892	14.4278	15.0489	15.0386	15.2199	14.6863	15.0747	15.033	15.1529	14.8285	15.3896	14.9193	15.5634	NA	NA	NA	NA	NA	NA	NA	NA	NA	NA	NA	NA	NA	NA	NA
530	NP_001135462	16.1138	16.1633	16.13	16.1987	15.7098	16.125	15.9608	16.1238	15.9354	15.9159	15.937	15.8202	16.0451	15.9342	15.9441	16.2445	15.813	16.0454	15.5953	15.7752	15.5641	15.6346	15.5996	15.4459	15.4027	15.4618	15.7008	15.7271	15.3348	15.5715
531	NP_001136140	15.4865	15.4539	15.4908	15.5873	15.3916	15.432	15.56	15.5319	15.4233	15.3662	15.279	15.2062	15.2357	15.2584	15.3121	15.1924	15.0883	15.3677	15.2679	15.0865	15.2541	15.284	15.2411	15.2728	15.2293	15.1869	15.2344	15.2654	15.2669	15.2212
532	NP_001136141	NA	NA	NA	NA	NA	NA	NA	NA	NA	NA	NA	NA	NA	NA	NA	15.9818	15.8547	15.9545	15.9234	15.9518	15.8971	16.0075	15.9635	15.9494	16.0756	15.7129	15.8452	15.9862	15.9086	15.8597
533	NP_001136303	NA	NA	NA	NA	NA	NA	NA	NA	NA	NA	NA	NA	NA	NA	NA	17.1242	17.2141	17.0554	17.1218	16.9801	17.0712	16.8294	16.916	17.0676	17.1314	17.1636	17.0545	16.8839	17.0482	16.8379
534	NP_001136306	15.6378	15.7527	15.7647	15.7346	15.7018	15.7427	15.7226	15.7032	15.6938	15.6282	15.8351	15.6446	15.6487	15.708	15.6782	15.511	15.9127	15.571	15.629	15.5668	15.6018	15.5437	15.6584	15.6204	15.5638	15.5837	15.7255	15.5258	15.5923	15.634
535	NP_001136307	14.5437	14.6955	14.8534	14.9319	14.8184	14.5804	14.6496	14.6944	14.65	14.7809	14.9147	14.9088	15.1029	14.9442	14.9714	14.4614	14.9733	14.7717	14.6998	14.6686	14.7452	15.2536	14.949	14.684	14.8995	14.8671	14.822	15.0158	14.9485	14.9288
536	NP_001136314	17.3005	16.5992	16.7214	16.8729	16.251	16.915	16.7081	17.0927	16.8462	16.7591	15.9218	15.2972	15.5974	15.4885	15.9166	15.781	16.0013	15.5101	16.3432	15.5069	15.7036	15.3967	15.3444	15.5586	15.8286	15.5121	15.7388	15.4238	15.3638	15.659
537	NP_001136317	15.8835	15.7386	15.8668	15.8191	15.8244	15.8772	15.7027	15.7957	15.8888	15.784	15.8417	15.7779	15.7844	15.7069	15.9407	15.9125	15.9095	16.0042	15.8528	15.9874	16.0967	15.9542	15.9935	16.0016	16.0517	15.7566	15.8675	15.895	15.8655	15.9479
538	NP_001136318	13.5884	13.9543	14.2059	14.1568	14.1035	14.0516	14.2048	14.04	14.144	13.7796	14.436	14.403	14.0138	14.3171	14.057	14.7424	15.1075	15.0247	15.1	14.8182	14.9157	14.9822	14.5979	14.5451	14.7182	14.7879	15.0282	14.9727	15.0042	14.6422
539	NP_001136369	NA	NA	NA	NA	NA	NA	NA	NA	NA	NA	NA	NA	NA	NA	NA	14.5867	14.913	15.0716	15.0594	14.8495	15.0713	14.8041	14.888	15.0033	14.7313	14.7262	14.8163	14.7657	14.9942	14.8721
540	NP_001137164	14.7975	14.9075	14.9613	14.9059	14.7971	14.7858	14.7189	14.8059	14.8213	14.817	14.9104	14.8885	14.5863	15.0899	14.9229	14.8343	14.7291	14.8781	14.7551	14.6699	14.8668	14.4996	14.6004	14.6617	14.8469	14.556	14.7229	14.5286	14.5652	14.5553
541	NP_001137165	NA	NA	NA	NA	NA	NA	NA	NA	NA	NA	NA	NA	NA	NA	NA	15.7894	15.1413	15.2138	14.986	15.4427	14.727	15.1728	15.2542	15.2233	15.1004	15.7726	15.145	16.195	15.3184	15.5251
542	NP_001137167	NA	NA	NA	NA	NA	NA	NA	NA	NA	NA	NA	NA	NA	NA	NA	16.291	15.2764	15.3331	15.4798	15.9708	15.7436	15.4284	15.3814	16.1348	15.4682	16.4932	16.2478	15.5322	15.5599	16.1395
543	NP_001137168	15.5844	15.7101	15.6651	16.06	15.6176	15.5228	15.4271	15.8031	15.6665	15.6742	15.8212	15.7071	15.6978	15.597	15.776	15.6133	15.7145	15.8099	15.654	15.6561	15.8125	15.838	15.7671	15.6818	15.7863	15.4564	15.6752	15.872	15.6601	15.7116
544	NP_001137171	15.0519	15.0912	15.0826	15.0156	14.874	15.1188	14.9046	15.1181	14.9623	15.0232	15.0115	15.0233	15.018	15.0496	15.0934	14.9649	14.7969	14.8213	14.9166	14.8667	14.9721	14.7683	14.8195	14.8682	14.8092	14.9762	15.0154	14.9124	14.9902	14.957
545	NP_001137172	14.5903	14.7751	14.9152	14.8351	14.6331	15.3511	14.6579	14.9509	14.7389	14.6479	14.811	14.5095	14.8374	14.7758	14.7715	14.4182	14.4717	14.6575	14.5575	14.7129	14.4843	14.7646	14.6551	14.3819	14.6595	14.3007	14.698	14.1675	14.5196	14.7387
546	NP_001137173	14.9372	14.9458	14.9738	14.9703	14.8968	15.1123	14.9142	15.0421	14.824	14.9997	14.7422	14.9365	14.9499	14.8661	15.092	14.8183	14.9079	14.7305	14.6314	14.5655	14.5218	14.5388	14.5403	14.6057	14.5412	14.7121	14.8918	14.484	14.5125	14.7513
547	NP_001137175	15.3677	15.3931	15.7477	15.534	15.6159	15.5467	15.6696	15.5164	15.4502	15.4327	15.288	15.3065	15.3357	15.444	15.4065	15.344	15.2848	15.5222	15.3624	15.3231	15.2869	15.4192	15.3521	15.3229	15.3042	15.4453	15.33	15.3164	15.3926	15.3373
548	NP_001137177	14.0397	13.9741	14.1325	14.2676	14.0517	14.2431	13.8306	14.078	14.1676	13.967	14.7224	14.4903	14.7823	14.7723	14.7511	14.4017	14.2765	14.5775	14.4313	14.2355	14.2228	14.3539	14.6094	14.5149	14.277	14.3163	14.5087	14.2593	14.2826	14.2934
549	NP_001137178	16.0476	16.0229	15.9434	15.9808	15.7997	16.01	15.9292	15.9063	15.7881	15.8801	15.2972	15.301	15.5935	15.2509	15.4633	15.6109	15.4501	15.303	15.3511	15.4025	15.3224	15.0802	15.1219	15.3057	15.2497	15.5943	15.6761	15.3437	15.2215	15.5157
550	NP_001137180	16.9213	15.8387	15.6595	16.2091	15.2213	15.6769	16.1722	16.1267	15.9245	15.8499	14.7594	14.6531	14.2709	14.6527	14.4236	14.7819	14.8535	14.7423	15.2669	14.7545	14.8131	14.7068	14.7762	14.8691	14.832	14.9604	14.7359	14.53	14.7318	14.6465
551	NP_001137182	NA	NA	NA	NA	NA	NA	NA	NA	NA	NA	NA	NA	NA	NA	NA	14.2319	13.4354	13.2634	13.6816	14.2249	13.7434	14.3223	13.9561	13.8748	13.616	15.2818	13.6904	13.8267	14.6484	15.5711
552	NP_001137188	14.4321	14.5749	14.5296	14.6979	14.3143	14.6127	14.5804	14.5017	14.6128	14.5727	14.8736	14.6279	14.5975	14.8167	14.6173	14.6759	14.6266	14.6712	14.7427	14.8337	14.7124	14.6493	14.6145	14.6952	14.724	14.9123	14.7011	14.4369	14.6603	14.6811
553	NP_001137189	15.9379	15.7807	15.6889	15.8787	15.6597	15.8108	15.7722	15.8148	15.8737	15.8421	15.7787	15.6488	15.6997	15.8342	15.7831	16.0354	15.9063	15.9934	15.9863	16.0236	16.1058	16.0293	15.9694	16.0649	16.0603	16.0907	16.0542	16.0543	16.1196	16.0507
554	NP_001137190	14.7901	15.0399	14.9494	14.9622	15.7729	14.8291	14.9743	14.9951	15.2186	15.5362	15.736	16.0739	15.7044	15.9117	15.5443	15.9238	15.9615	15.8616	15.8461	15.8109	15.8746	15.8218	15.968	15.9422	16.0663	15.9753	15.9982	15.7915	15.9595	15.8847
555	NP_001137191	NA	NA	NA	NA	NA	NA	NA	NA	NA	NA	NA	NA	NA	NA	NA	14.0033	14.3461	13.946	14.2311	14.3574	14.1485	14.203	14.3545	14.3921	14.2543	14.0868	14.2475	14.2505	14.4113	14.2608
556	NP_001137196	16.5233	16.2286	16.219	16.1137	15.7467	16.0171	16.1854	16.2014	16.2658	16.0518	15.5085	15.2267	15.1245	15.4788	15.4278	14.8209	15.1441	14.9861	15.6398	14.8732	14.8541	14.8153	14.9144	14.8678	14.7436	15.5419	14.72	14.807	14.6879	14.6621
557	NP_001137199	15.3298	15.855	16.1775	15.359	15.6451	15.9871	15.5513	15.6167	15.5518	15.5991	16.5827	15.9239	16.2274	16.1371	16.3765	15.7662	15.996	15.9612	15.8664	15.9757	15.8437	16.2692	16.1416	15.978	15.7726	16.0341	15.9233	15.8028	16.0747	15.8726
558	NP_001137402	14.7701	14.7652	14.5218	14.9927	14.6314	14.6905	14.8034	14.7822	15.0844	14.765	14.7673	14.8943	14.8289	14.8821	15.073	14.724	14.7276	14.6559	14.8191	14.8297	14.7033	14.8954	14.9626	14.9074	14.9789	14.8013	14.6628	14.6548	14.8299	14.8066
559	NP_001137585	15.412	15.5037	15.483	15.4762	15.404	15.4398	15.4419	15.5185	15.4266	15.5511	15.5588	15.4545	15.3716	15.4745	15.5666	15.5254	15.6739	15.521	15.501	15.4065	15.6118	15.49	15.4501	15.4691	15.458	15.3688	15.4214	15.4608	15.5467	15.3887
560	NP_001137587	16.185	16.1066	16.0999	16.0441	15.9079	16.0605	16.2324	16.0431	16.1687	16.1689	16.0832	16.1532	16.109	16.0654	16.1603	15.9753	16.0831	16.0954	16.0219	16.0763	15.9503	16.1538	16.1474	16.1188	16.0751	15.8231	16.0331	16.0913	16.0111	16.1197
561	NP_001137592	14.1846	14.293	13.9899	14.4903	14.4431	14.0988	14.2309	14.3602	14.2688	14.1419	14.1674	14.2281	14.1029	14.2012	14.2456	NA	NA	NA	NA	NA	NA	NA	NA	NA	NA	NA	NA	NA	NA	NA
562	NP_001137595	14.0016	14.0567	14.0096	14.045	13.8774	14.001	14.0834	14.0815	14.0428	14.092	13.9853	13.9642	14.1914	13.8825	14.1884	14.3568	13.9512	14.1236	13.6906	14.0016	14.0251	14.049	13.9914	14.182	14.1342	13.8671	14.1331	14.2983	14.2519	14.3635
563	NP_001137596	13.6863	13.8534	13.7781	13.8093	13.4668	13.7577	13.7014	13.4153	13.6835	13.7529	13.686	14.1138	14.1625	13.8532	14.0012	NA	NA	NA	NA	NA	NA	NA	NA	NA	NA	NA	NA	NA	NA	NA
564	NP_001138313	16.5866	16.6954	17.7601	16.8352	16.3328	17.6716	16.3335	16.3945	16.2282	16.0933	16.1827	16.1599	16.3905	15.9522	16.0796	16.1037	15.5528	15.921	15.8071	15.5329	16.0716	16.005	16.229	16.1382	16.2415	15.7494	15.9393	16.5307	15.8231	16.5432
565	NP_001138314	14.7997	15.0427	15.0734	15.3543	14.7955	15.4577	15.0762	15.4447	15.2959	15.0679	15.2777	15.0312	15.0478	14.7453	14.9078	14.9444	14.993	15.2203	14.6606	14.94	14.8759	14.914	14.9185	14.8963	14.8566	14.7159	14.648	14.7831	14.5785	14.7557
566	NP_001138318	15.9439	15.7733	15.7089	15.9048	15.4784	15.729	15.782	15.6805	15.6821	15.8452	15.5801	15.2856	15.5335	15.3616	15.4209	15.467	15.5092	15.049	15.4991	15.4262	15.513	15.456	15.4065	15.3124	15.5933	15.322	15.4714	15.4419	15.4266	15.3537
567	NP_001138373	15.1071	15.1228	15.0565	15.2242	14.9631	15.1759	15.1644	15.1893	15.0327	15.0733	15.0792	14.9861	15.0803	15.2518	15.0174	15.1911	15.2522	15.1586	15.2623	15.193	15.1696	15.1368	15.1731	15.1536	15.1933	15.2089	14.9754	15.2809	15.2302	15.2978
568	NP_001138374	15.7263	15.3255	15.5059	15.5859	15.4027	15.5484	15.5263	15.5711	15.5222	15.6814	15.4598	15.2479	15.465	15.5785	15.4328	15.1648	14.8458	15.102	15.1072	15.1978	15.1055	15.2539	15.1356	15.298	15.2906	15.1234	15.0917	15.2084	15.2688	15.4209
569	NP_001138398	16.099	16.0949	16.1632	16.0866	16.0875	16.1806	16.1141	16.2055	16.2621	16.179	16.144	16.1119	15.9815	16.1169	16.0788	15.9531	15.905	15.8932	15.9118	15.5574	16.024	15.8218	15.8206	16.0156	16.0737	15.3202	15.738	15.3135	15.7221	14.639
570	NP_001138402	16.3824	16.2269	16.5424	16.4143	16.4238	16.5092	16.1537	16.3833	16.4466	16.3128	16.5974	16.3886	16.5469	16.3324	16.6004	16.245	16.515	16.3473	16.9208	16.7503	17.0255	16.6278	16.8158	16.751	16.8978	16.8361	16.6662	16.7764	17.0492	16.9399
571	NP_001138690	NA	NA	NA	NA	NA	NA	NA	NA	NA	NA	NA	NA	NA	NA	NA	14.0746	13.9432	13.9887	13.8803	14.5007	13.998	14.3982	14.2602	13.9559	14.098	14.1811	14.0719	14.1736	14.2543	14.1656
572	NP_001138693	14.668	14.605	14.5488	14.6338	14.6865	14.7036	14.4109	14.6415	14.6608	14.5901	14.5684	14.6494	14.6625	14.5928	14.5925	14.6618	14.65	14.7171	14.7254	14.5717	14.5602	14.7676	14.579	14.4186	14.4483	14.5731	14.6075	14.6416	14.5115	14.4377
573	NP_001138695	14.5195	14.2186	14.3144	14.8697	14.295	14.7512	14.3722	14.7015	14.3947	14.6294	14.1977	14.1631	14.1119	14.3189	14.2458	NA	NA	NA	NA	NA	NA	NA	NA	NA	NA	NA	NA	NA	NA	NA
574	NP_001138849	15.9684	16.0301	15.9049	16.0256	15.9618	16.018	15.9056	15.9959	15.9456	15.9129	15.7445	15.7756	15.8652	15.8186	15.8176	15.7927	15.7656	15.653	15.6286	15.7769	15.7721	15.7961	15.6677	15.773	15.735	15.698	15.6396	15.5967	15.6906	15.674
575	NP_001138854	15.0731	14.993	15.0643	15.2217	15.0866	14.9978	15.1298	15.0437	15.1521	15.2448	15.333	15.5011	15.3371	15.3863	15.2376	15.3622	15.5209	15.3283	15.4089	15.3202	15.2631	15.3209	15.3132	15.2993	15.387	15.2816	15.2743	15.2262	15.342	15.3016
576	NP_001138857	16.4115	16.1001	16.287	16.2518	16.0444	16.256	16.2929	15.9768	16.2584	16.3438	15.8546	15.8988	16.0391	15.9103	15.8563	16.2181	15.8841	16.3359	15.855	15.7564	15.9717	15.8612	15.743	15.8894	15.7144	15.7001	15.6318	15.7129	15.9427	15.8092
577	NP_001138859	17.0286	16.9847	17.2299	17.0353	17.0437	17.3292	17.0223	17.2439	17.1394	17.0811	17.1052	16.8225	16.9104	16.9604	17.0136	16.5356	16.8752	16.5785	16.9006	16.7697	16.8628	16.6129	16.6033	16.7479	16.8367	17.0003	16.8297	16.5762	16.617	16.8061
578	NP_001139457	15.0888	14.8095	15.0879	14.8496	15.1568	15.0616	14.7697	14.9527	15.0225	14.8767	15.1147	15.1155	15.0491	14.8382	15.0625	15.6265	15.2534	15.8163	15.2787	15.6154	15.2165	15.4848	15.4566	15.2061	15.1996	15.229	15.4632	15.3675	15.3468	14.9631
579	NP_001139459	NA	NA	NA	NA	NA	NA	NA	NA	NA	NA	NA	NA	NA	NA	NA	15.0023	14.994	15.0616	14.4916	14.8605	14.8532	14.8724	14.8957	14.8249	14.7701	14.8908	14.9098	14.8763	14.8785	14.8874
580	NP_001139599	15.5588	15.4294	15.363	15.4267	15.4384	15.4309	15.4862	15.4706	15.4766	15.5129	15.4097	15.4765	15.4905	15.5496	15.4723	15.4695	15.2869	15.41	15.3711	15.5186	15.4176	15.4584	15.3418	15.4676	15.419	15.3667	15.4862	15.4118	15.4957	15.4477
581	NP_001139601	14.891	14.7754	15.0998	15.0196	15.1056	15.1177	14.9063	15.1894	15.0745	15.0196	15.0856	15.2803	14.9321	15.0942	15.1093	15.9707	15.4014	15.755	15.507	15.2968	14.8031	15.0553	15.0678	15.4537	15.4401	16.1745	16.1051	15.669	15.5159	15.6573
582	NP_001139602	NA	NA	NA	NA	NA	NA	NA	NA	NA	NA	NA	NA	NA	NA	NA	15.3517	15.3842	15.2343	15.3777	14.8719	15.2605	15.3311	15.3729	15.6223	15.0562	16.3564	16.0822	15.4808	15.3225	15.5979
583	NP_001139772	15.5281	15.6573	15.5769	15.7771	15.5324	15.5684	15.5466	15.6444	15.6034	15.4991	15.5905	15.6763	15.7021	15.5198	15.5787	15.3047	15.2848	15.5453	15.0644	15.439	15.2348	15.5243	15.344	15.4135	15.321	15.041	15.199	15.1044	15.3861	15.2832
584	NP_001152776	14.3505	14.4845	14.491	14.7018	14.673	14.3939	14.5182	14.6711	14.5323	14.3951	15.2012	14.6915	14.8617	14.9914	15.0785	14.7048	14.5502	14.8501	14.6506	14.8065	15.1212	14.8822	14.8207	14.9129	14.8639	14.4188	14.6665	14.9565	15.0207	14.7642
585	NP_001152779	15.5403	15.8229	15.8556	16.6853	15.4936	16.032	15.7365	16.3333	16.2369	16.6358	16.0642	16.1382	15.5568	16.1191	16.3144	NA	NA	NA	NA	NA	NA	NA	NA	NA	NA	NA	NA	NA	NA	NA
586	NP_001153064	15.5825	15.301	15.4634	15.5572	15.3883	15.5246	15.4965	15.5849	15.5233	15.4639	15.3872	15.2998	15.3718	15.3454	15.2711	15.2373	15.3335	15.4944	15.4194	15.5597	15.5675	15.3364	15.3708	15.5179	15.4949	15.5615	15.3996	15.3823	15.5495	15.4768
587	NP_001153080	14.0479	14.1623	14.2259	14.243	14.0368	14.2122	14.1131	13.4549	14.2053	14.2527	14.1293	14.0766	14.022	13.9353	13.8335	14.2356	14.015	14.2804	13.9371	14.0226	13.9906	14.256	14.0576	13.9715	13.9281	13.8429	14.0947	13.936	13.8227	14.025
588	NP_001153085	14.9112	14.8115	14.8353	14.8419	14.967	14.8291	14.7658	14.8525	14.9562	14.8892	16.2556	15.8488	15.2741	16.5372	15.8867	15.655	15.8887	16.175	15.9563	16.7717	17.6941	16.1463	16.3854	16.8214	16.2341	15.3285	16.272	15.308	15.3904	15.6728
589	NP_001153087	16.2773	16.2032	16.1413	16.373	15.8668	16.258	16.3429	16.3409	16.2399	16.4788	15.7532	15.7445	15.8377	15.946	15.8512	15.9791	15.9836	15.8532	15.9616	15.8635	16.1452	15.4765	15.8125	16.0466	16.0802	16.3158	16.1847	15.8814	15.8826	15.9843
590	NP_001153547	NA	NA	NA	NA	NA	NA	NA	NA	NA	NA	NA	NA	NA	NA	NA	15.6679	15.7678	15.2036	15.6615	15.2351	15.8164	14.6503	15.278	15.2071	15.2794	16.1416	15.4905	14.7118	14.9942	14.587
591	NP_001153548	15.811	15.5136	16.4422	15.6521	15.9719	15.8687	15.766	15.8152	15.2935	16.2691	15.3813	15.2829	15.5032	15.4761	15.6816	15.5931	15.8905	15.1777	15.5832	15.2147	15.534	15.0043	15.2019	15.3012	15.3966	16.0108	16.1848	15.5427	15.4993	15.5151
592	NP_001153558	15.2064	16.1931	16.0505	15.8473	15.4852	15.6716	15.9953	15.6979	15.6932	15.6366	16.0198	16.0362	15.891	15.6298	15.3055	15.8604	16.5518	16.115	16.0406	15.6085	15.6704	15.3798	15.9152	15.5369	15.4107	15.7903	15.8296	15.6254	15.431	15.6914
593	NP_001153562	15.0041	14.9618	15.2132	15.1089	15.0987	15.0074	15.0135	14.9533	14.9479	14.9507	14.9868	15.076	14.9254	14.9883	14.9239	15.1158	14.9755	15.0262	14.7775	14.9898	14.8387	15.0535	14.9405	14.8247	14.6874	14.8919	14.8874	15.0497	14.9096	14.9648
594	NP_001153563	14.4924	14.4944	14.4658	14.3362	14.2683	14.406	14.3849	14.5429	14.7999	14.4144	14.3366	14.3485	14.1381	14.5203	14.2032	14.0436	14.6414	14.4342	14.5223	14.1983	14.2987	14.5468	14.2757	14.0286	14.126	14.1067	14.3975	14.4036	14.277	14.1109
595	NP_001153564	13.9524	13.4372	13.7113	13.7338	13.95	13.8893	13.5132	14.369	13.8838	13.9302	13.5427	13.7495	13.9995	13.8985	13.9402	NA	NA	NA	NA	NA	NA	NA	NA	NA	NA	NA	NA	NA	NA	NA
596	NP_001153565	15.8949	15.7641	15.8314	15.8317	15.8317	15.8678	15.8528	15.7704	15.7965	15.8578	15.7777	15.9007	15.8604	15.8229	15.6854	15.9151	15.7207	15.8119	15.8788	15.8432	15.8765	16.0073	15.8341	15.8677	15.94	15.8726	15.7881	15.9392	15.9224	15.9653
597	NP_001153743	14.6581	14.2505	14.4027	14.4429	14.804	14.2229	14.5627	14.7099	14.9668	14.8223	14.7597	16.7949	14.5196	15.4127	14.7058	15.043	14.7125	14.7185	14.784	15.0188	15.9223	14.9518	15.2031	14.8233	15.1806	14.4192	14.7744	14.8326	14.9429	15.1305
598	NP_001153744	15.2801	14.6015	14.7385	14.9088	15.7924	14.8627	15.2081	15.1777	16.0199	15.4577	15.5098	18.1783	15.1221	16.0177	15.5362	15.1097	15.1811	15.139	15.1344	15.7327	16.2398	15.7564	16.0565	15.2979	16.0695	15.0558	15.2115	15.4572	15.5661	15.5691
599	NP_001155110	14.3104	14.92	14.5008	14.6075	14.5854	14.3491	14.6057	14.4351	14.7245	14.5768	15.2253	14.8194	15.3384	15.1822	15.0836	14.9213	14.997	15.2231	14.8384	14.93	14.4812	14.8504	14.8461	14.5594	14.6664	14.4341	14.9392	14.6097	14.5648	14.7544
600	NP_001155111	16.3596	15.8178	15.8289	15.9681	15.8765	16.1864	16.09	16.0373	16.1662	16.166	15.8327	15.8229	15.915	16.1872	16.044	16.1184	16.0181	15.986	16.2083	16.0481	16.2221	15.8886	16.0203	16.3098	16.2675	16.1345	16.1299	16.1085	16.0681	16.1715
601	NP_001155112	14.6651	14.6938	14.6591	14.9234	14.6076	14.5716	14.8617	14.7618	14.7698	14.7505	14.998	14.7253	14.7464	15.2762	14.4288	14.871	14.8337	14.9514	14.8914	15.1315	15.0487	15.123	14.954	15.1071	14.93	14.8388	15.1116	15.1138	15.1029	15.0211
602	NP_001155121	14.7351	14.5111	14.6635	14.8145	15.0175	14.7379	14.8365	14.8241	14.9573	14.6918	15.0441	14.975	14.8982	14.8707	14.9729	14.6766	14.1888	14.9074	13.9935	14.1777	14.0955	14.1658	14.5541	14.0879	14.1563	14.062	14.1531	14.2305	14.1362	14.1418
603	NP_001155225	16.196	16.0231	16.0213	16.0276	15.6976	15.9838	15.9706	16.0113	15.9438	16.0252	15.1401	15.2523	15.294	15.3284	15.1553	15.1161	15.0392	14.9065	15.2037	14.7565	14.7998	14.795	14.7494	14.7647	14.7378	14.6753	14.7624	14.9076	14.8078	14.8989
604	NP_001155227	14.3252	14.2109	14.5684	14.358	14.6854	14.2441	14.4492	14.2593	14.4849	14.4601	14.9778	15.705	15.5546	15.978	15.7256	16.0322	15.6846	16.2379	15.7868	16.0073	15.5992	16.3424	15.7331	15.6681	15.6841	15.8024	15.6151	16.4427	16.2022	16.6041
605	NP_001155875	15.0369	14.9266	14.8091	14.979	14.8815	14.7154	14.9663	14.9441	14.8207	14.8691	14.7357	14.6885	14.7815	14.9098	14.6687	14.8817	14.6755	14.6256	14.6687	14.85	14.6568	14.7453	14.7974	14.7387	14.7945	14.7075	14.659	14.5386	14.6766	14.675
606	NP_001156363	16.822	16.9094	16.8943	17.0993	16.9177	17.0841	16.714	16.9905	16.7802	16.7336	16.9306	16.6585	16.8827	16.8026	16.8542	16.5841	16.6312	16.5988	16.7062	16.6329	16.6926	16.5729	16.4116	16.3885	16.4376	16.6378	16.6197	16.3929	16.6579	16.4959
607	NP_001156532	15.516	15.6522	15.5625	15.5959	15.793	15.5853	15.7359	15.5916	15.6222	15.7123	15.6383	15.4466	15.6576	15.6631	15.6739	15.5145	15.6351	15.5363	15.6497	15.6495	15.7154	15.3924	15.4174	15.5375	15.6142	15.7521	15.6093	15.4181	15.5534	15.4655
608	NP_001156876	14.2522	14.0657	14.3306	14.0331	14.2786	14.0533	14.3805	14.2009	14.139	14.3872	14.3252	14.5662	14.276	14.2714	14.2044	14.5488	14.4753	14.6834	14.6056	14.783	14.9452	14.9975	14.8217	14.6642	14.6151	14.4069	14.5964	14.9415	14.8805	14.7413
609	NP_001156877	16.0648	15.7094	15.7264	15.8896	15.7672	15.8115	15.8383	15.8896	15.8796	15.8221	15.7048	15.7455	15.682	15.6651	15.7229	15.6244	15.7264	15.6965	15.8232	15.73	15.823	15.8437	15.7736	15.779	15.7104	15.6799	15.7256	15.7837	15.8542	15.7687
610	NP_001156880	NA	NA	NA	NA	NA	NA	NA	NA	NA	NA	NA	NA	NA	NA	NA	14.8772	15.1083	14.9276	14.9126	15.3947	15.2858	14.9882	14.9376	15.0188	15.0431	14.7422	14.8559	14.6144	15.0178	14.9877
611	NP_001157119	15.153	15.1273	15.166	15.1598	15.0213	15.0621	15.3971	15.224	15.0987	15.3081	14.7049	14.7602	15.094	14.8347	14.9967	14.3429	14.8711	14.4285	14.7175	14.5801	14.6183	14.2632	14.3267	14.5252	14.3952	14.7707	14.4142	14.4144	14.3635	14.2047
612	NP_001157121	16.262	16.2558	16.0772	16.3356	16.2651	16.0167	16.2498	16.0595	16.0946	16.088	16.237	16.053	16.4447	16.1522	15.9587	16.1784	16.1191	16.222	16.3815	16.228	16.0988	16.3851	16.3219	16.2207	16.2168	16.2579	16.1237	16.2634	16.4022	16.4272
613	NP_001157273	15.1838	15.417	15.663	15.4757	15.6932	15.5415	15.434	15.5819	15.5867	15.5319	15.9059	15.932	15.6366	15.8438	15.702	15.9108	16.0949	15.9171	15.703	15.9473	15.9957	15.9957	15.9158	15.8488	15.9316	15.5702	15.454	15.7126	15.8957	15.8416
614	NP_001157470	15.4929	15.6329	15.6057	15.7212	15.9023	15.7454	15.7281	15.6573	15.8108	15.7081	15.7045	16.898	15.7977	16.118	15.7926	16.2686	15.995	15.9679	15.8237	16.3578	16.5057	16.409	16.2632	16.1289	16.2355	15.6845	16.0589	16.0208	16.3298	16.3322
615	NP_001157473	NA	NA	NA	NA	NA	NA	NA	NA	NA	NA	NA	NA	NA	NA	NA	16.2885	16.5568	16.3844	16.6595	16.5999	17.063	16.777	16.8807	16.8274	16.9006	16.6133	16.7058	16.5614	16.78	16.8695
616	NP_001157474	17.4045	16.2382	16.6074	16.6595	15.9285	16.6928	16.5139	16.4695	16.59	16.4728	15.6208	15.8412	15.4033	15.7735	15.6159	14.8079	14.8301	14.3313	16.2489	14.2828	14.5708	14.2659	14.3778	14.3844	14.1017	14.1185	14.3879	14.3226	14.2987	14.0642
617	NP_001157475	14.3201	14.0944	14.1185	13.8886	14.168	14.1025	14.3688	14.1844	14.3293	14.1431	14.7257	14.6512	14.4532	14.8973	14.4689	14.8184	14.8928	14.73	14.9172	14.7797	14.7415	14.7965	14.686	14.611	14.8499	14.8311	14.6628	14.9413	14.6539	14.6267
618	NP_001157477	15.3884	15.2901	15.7446	15.7452	15.5603	16.0925	15.5605	15.4153	15.5972	15.5908	15.3594	15.1029	15.2595	15.1179	15.2976	15.0567	15.5165	15.0699	15.0954	14.0016	13.7662	14.7073	13.8453	13.7729	13.9549	15.2336	15.516	14.6683	14.0711	14.1486
619	NP_001157478	14.5612	14.6301	14.6042	14.3146	14.8235	15.024	14.4746	14.3256	14.8911	14.635	15.7191	15.795	15.341	15.5099	15.1167	15.1433	15.1145	15.26	15.2676	15.1308	15.0325	15.2697	15.022	15.1099	15.0423	15.029	14.8477	15.3094	15.0806	15.2264
620	NP_001157479	15.5383	15.4895	15.4475	15.5843	15.4129	15.507	15.5206	15.5682	15.4597	15.5919	15.2552	15.3586	15.2705	15.4093	15.4581	15.5237	15.306	15.3158	15.3099	15.4107	15.3822	15.3211	15.3267	15.3566	15.3778	15.458	15.5219	15.4421	15.4788	15.4618
621	NP_001157492	14.6425	14.9832	14.703	14.7669	14.8311	14.7171	14.7855	14.8997	14.8298	14.7262	14.9361	14.8288	14.7837	14.8087	14.841	14.8468	14.88	14.8063	14.5748	14.9667	14.9368	14.9053	14.7319	15.2049	14.9896	15.0232	15.1393	14.9124	15.026	14.8035
622	NP_001157493	17.7023	16.5716	16.5644	16.7738	16.2907	16.9585	16.9181	17.058	16.9261	16.657	16.0338	16.0726	15.9021	15.734	15.6316	14.5331	14.0315	13.5317	15.0716	13.7174	14.0342	13.5638	13.8128	13.7404	13.7251	13.8523	13.9071	13.7928	13.8365	13.7839
623	NP_001157585	15.3642	15.5534	15.4485	15.4938	15.7423	15.3565	15.5506	15.4923	15.4795	15.4779	15.8879	15.92	15.7334	16.0262	15.7909	15.5686	15.623	15.7405	15.8041	15.81	15.8822	15.8758	15.8462	15.9215	15.8727	15.829	15.8807	15.7492	15.8927	15.8359
624	NP_001157981	15.3257	15.3134	15.1986	15.7624	15.4998	15.3027	15.277	15.5153	15.3835	15.3059	15.4905	15.5284	15.2592	15.2187	15.1567	NA	NA	NA	NA	NA	NA	NA	NA	NA	NA	NA	NA	NA	NA	NA
625	NP_001157984	15.5729	15.4732	15.5872	15.5046	15.5784	15.5821	15.599	15.5889	15.7094	15.8538	15.5999	15.6986	15.7096	15.7067	15.6585	15.772	15.759	15.841	15.6093	15.8819	16.0111	15.7664	15.7275	15.9643	15.8761	15.9543	15.9176	15.9139	15.8706	15.8144
626	NP_001158122	14.2075	14.1732	14.1508	14.2521	14.4909	14.3217	14.3385	14.4611	14.2135	14.2194	14.8367	14.5391	14.3913	14.2369	14.2625	NA	NA	NA	NA	NA	NA	NA	NA	NA	NA	NA	NA	NA	NA	NA
627	NP_001159516	15.4516	15.1883	15.3054	15.2894	15.5028	15.1202	15.1869	15.2512	15.3982	15.3191	15.0144	15.4159	15.3542	15.3331	15.3929	NA	NA	NA	NA	NA	NA	NA	NA	NA	NA	NA	NA	NA	NA	NA
628	NP_001159701	NA	NA	NA	NA	NA	NA	NA	NA	NA	NA	NA	NA	NA	NA	NA	15.9343	15.9331	16.1768	15.9249	16.2368	15.9689	15.9629	16.121	16.0148	16.0241	16.0083	15.5684	15.7355	15.7351	15.5943
629	NP_001159781	13.8212	13.8474	13.8992	13.9382	13.5774	13.7015	13.7866	13.9644	13.8028	13.8826	14.2022	14.2286	14.182	14.1949	14.0651	14.0461	14.3628	14.0847	14.4909	14.0055	13.9581	14.3261	14.2798	13.972	14.1967	14.2897	14.4518	14.202	14.1274	14.0704
630	NP_001159785	15.422	15.2223	15.2319	15.1977	15.1988	15.2665	15.1584	15.2562	15.2891	15.2727	15.2249	15.224	15.2586	15.2444	15.3129	NA	NA	NA	NA	NA	NA	NA	NA	NA	NA	NA	NA	NA	NA	NA
631	NP_001159788	NA	NA	NA	NA	NA	NA	NA	NA	NA	NA	NA	NA	NA	NA	NA	14.7336	14.7797	14.6658	14.8238	14.6193	14.6122	14.6576	14.8448	14.4187	14.5721	14.3647	14.5886	14.6332	14.3966	14.5566
632	NP_001159789	15.0126	14.9761	15.1098	15.0409	15.0082	14.9703	14.9398	15.0593	15.1018	14.9602	14.9749	14.9007	15.0075	14.9723	14.9199	NA	NA	NA	NA	NA	NA	NA	NA	NA	NA	NA	NA	NA	NA	NA
633	NP_001160145	13.3829	13.9316	14.284	13.8741	12.9724	13.8561	13.3174	13.9651	13.4366	13.1237	14.1781	13.9327	14.1777	14.1505	14.3912	14.3067	14.1411	13.9993	14.2543	13.703	13.832	14.1718	14.0978	14.2058	14.2108	14.1978	13.6495	14.2173	14.4141	14.226
634	NP_001161057	16.4765	16.432	16.4459	16.4242	16.3618	16.3611	16.5563	16.4374	16.4923	16.4263	16.4747	16.5768	16.5834	16.5388	16.4267	16.4583	16.0122	16.4265	16.0982	16.2554	16.3547	16.2389	16.2469	16.3389	16.2749	16.1073	16.1975	16.3876	16.3388	16.1872
635	NP_001161101	15.3725	15.3649	15.2141	15.3157	15.2318	15.2718	15.2104	15.2196	15.3695	15.3167	15.2308	15.5516	15.2744	15.2437	15.2528	15.5151	15.1335	15.4368	15.3196	15.3765	15.3624	15.7285	15.2787	15.4801	15.2481	15.2754	15.3962	15.3234	15.351	15.3314
636	NP_001161104	15.2703	15.0196	15.7158	15.467	15.058	15.2768	15.2268	15.746	15.7938	15.6106	15.9826	15.3642	15.7424	15.8085	16.1081	15.8695	15.8805	15.9042	15.8247	15.7169	15.6577	15.602	15.4115	15.8881	15.8863	16.5913	16.1486	15.8718	15.2801	16.1879
637	NP_001161105	15.1756	14.9918	15.0764	15.1624	15.1324	15.0759	15.12	15.1127	15.196	15.0818	14.8977	14.9137	14.8643	14.968	14.8735	15.0285	14.9036	15.1427	14.9497	14.9716	14.9735	15.0492	14.9304	14.9162	14.9088	14.8942	14.8559	14.989	14.9957	14.9142
638	NP_001161107	16.8889	16.9522	16.7286	16.926	16.5631	16.7708	16.7041	16.8441	16.5757	16.8197	16.1529	16.0955	16.4026	16.0841	16.3124	16.5432	16.0985	15.6947	15.838	15.9499	15.8086	15.8379	15.8794	16.0516	15.9452	16.2795	16.1644	15.7477	15.5945	16.1173
639	NP_001161108	15.7024	15.6058	15.596	15.798	15.5783	15.8167	15.5621	15.6455	15.5762	15.6558	15.5081	15.4298	15.6619	15.5487	15.6763	15.6238	15.5851	15.72	15.6367	15.7437	15.6438	15.6493	15.6109	15.712	15.654	15.6141	15.5264	15.6589	15.6516	15.5129
640	NP_001161109	NA	NA	NA	NA	NA	NA	NA	NA	NA	NA	NA	NA	NA	NA	NA	15.6122	15.6465	15.9041	15.6538	15.8482	15.9312	15.7769	15.8492	15.9526	15.9333	15.8677	15.8106	15.7758	15.9484	15.8914
641	NP_001161110	15.4573	15.5538	15.5653	15.538	15.4998	15.5357	15.5219	15.5899	15.4835	15.618	15.2997	15.3438	15.5958	15.3222	15.5288	15.6174	15.5052	15.4739	15.3436	15.4021	15.3197	15.3648	15.2956	15.365	15.4405	15.801	15.7304	15.5072	15.3542	15.507
642	NP_001161111	16.4615	16.1585	16.1334	16.193	15.8735	16.294	16.1868	16.2047	16.1651	16.1253	15.6143	15.3386	15.549	15.485	15.4468	15.5405	15.3937	15.341	15.6863	15.3364	15.3539	15.2433	15.071	15.3794	15.2809	15.7013	15.6201	15.4236	15.3571	15.4414
643	NP_001161112	15.0639	15.0356	15.1657	15.1562	15.6101	15.0575	15.268	15.0252	15.5931	15.3566	16.1133	16.1567	15.4829	16.276	15.7964	15.7986	15.6546	16.0944	15.8182	15.8251	16.1193	16.1064	15.8748	16.0084	16.1724	15.5769	15.7658	15.92	16.0821	15.6188
644	NP_001161113	14.6579	14.3778	14.0172	14.5052	14.1452	14.142	14.1783	14.2643	14.2398	14.2232	14.271	13.8101	13.6907	14.1491	13.9125	13.9174	14.0746	13.9749	14.236	13.9302	13.6918	13.9629	13.9362	13.9352	13.8939	14.3569	13.8418	13.913	13.9138	13.8481
645	NP_001161114	16.918	16.8028	16.7913	17.0693	16.6386	16.9354	16.8012	16.9837	16.8804	17.0513	16.6172	16.6487	16.7503	16.8101	16.8682	16.3872	16.5963	16.4744	16.6333	16.7001	16.6537	16.553	16.534	16.6644	16.5564	16.6219	16.4915	16.422	16.5702	16.5925
646	NP_001161116	15.5148	15.1893	15.2256	15.2709	15.2863	15.244	15.287	15.3253	15.2739	15.1915	14.991	15.4478	14.9904	15.2382	15.2481	14.8409	14.8723	14.8593	14.905	15.0253	14.9659	15.0132	15.0486	14.8786	14.9826	14.8869	14.8939	14.9756	14.987	15.0157
647	NP_001161120	14.7391	14.9279	14.6963	14.8251	15.9192	14.3704	15.0546	14.4779	14.7898	14.7773	14.9667	15.4012	15.1085	15.3798	14.7411	15.3791	15.4577	15.7024	15.4646	15.3777	15.275	15.5315	15.5938	15.3742	15.3079	15.4236	15.3578	15.5467	15.3986	15.3835
648	NP_001161121	16.2842	16.5764	16.4889	16.3221	16.3525	16.4142	16.4835	16.2759	16.1587	16.5903	15.6475	15.771	16.5581	15.6369	16.1485	NA	NA	NA	NA	NA	NA	NA	NA	NA	NA	NA	NA	NA	NA	NA
649	NP_001161122	15.8322	15.7026	16.1933	15.8653	15.8745	15.7584	15.8799	15.8772	15.8574	15.895	16.0415	15.9986	15.8103	15.9326	15.8696	15.8941	15.8575	15.8716	15.8957	15.9363	15.9359	15.9703	15.912	15.9487	15.9013	15.7522	15.9361	16.0188	15.9685	16.0304
650	NP_001161125	15.2653	15.2503	15.367	15.4273	15.8203	15.1652	15.4251	15.5617	15.3586	15.3627	15.4024	15.4153	15.2809	15.4727	15.5396	15.3859	15.4127	15.384	15.433	15.3721	15.5001	15.4569	15.4433	15.378	15.4622	15.2456	15.459	15.2254	15.4173	15.4121
651	NP_001161253	15.0287	15.144	15.279	15.1748	15.4206	15.0506	15.1596	15.1381	15.3138	15.1796	15.6283	15.4287	15.5001	15.4057	15.1897	15.2707	15.3509	15.5074	15.4449	15.5685	15.511	15.4667	15.4041	15.4072	15.4441	15.9366	15.2881	15.7475	16.1343	15.4837
652	NP_001161267	15.2971	15.0537	14.9698	15.1562	15.3152	15.1845	15.1599	15.3614	15.1534	15.2721	15.5421	15.427	15.5828	15.2601	15.4323	16.1848	15.1959	16.057	14.6883	15.0223	15.2202	14.4913	14.7704	15.0547	15.1108	15.2072	14.9667	14.8831	14.7314	15.0592
653	NP_001161887	15.8637	15.5904	15.4898	15.4951	15.3789	15.3674	15.4529	15.5162	15.5167	15.5122	15.0916	15.183	15.0906	15.0335	15.2963	15.5027	15.511	15.4706	15.485	15.5612	15.4421	15.5825	15.5338	15.5143	15.541	15.559	15.537	15.5589	15.5601	15.5333
654	NP_001161888	15.425	15.4783	15.5484	15.4508	15.5335	15.1952	15.4317	15.2602	15.4724	15.4077	15.3942	15.2727	15.7605	15.4608	15.4869	15.3194	15.5376	15.4841	15.7122	15.5047	15.3802	15.5672	15.5289	15.4591	15.6022	15.4096	15.358	15.5872	15.6725	15.5214
655	NP_001161889	NA	NA	NA	NA	NA	NA	NA	NA	NA	NA	NA	NA	NA	NA	NA	14.7029	14.741	14.5899	14.5794	14.8297	14.7334	14.9853	14.8228	14.9851	14.9245	14.8065	14.6863	14.7341	14.6559	14.8531
656	NP_001161893	15.8825	15.9679	16.0556	16.0022	16.0944	16.0667	16.0577	15.9626	16.0002	16.0584	16.168	16.0653	16.1525	16.0364	16.1499	16.1051	16.2254	15.9579	16.0772	16.0537	16.0048	16.1204	16.0832	16.1983	16.1076	16.1297	16.1758	16.128	16.0587	16.0212
657	NP_001162172	14.6211	14.6331	14.7621	14.9754	14.5076	14.8805	14.8184	15.1217	14.9071	14.8674	14.8527	15.008	14.9414	14.8723	14.8079	14.719	14.9817	14.8662	14.8046	14.6405	14.9385	14.9736	14.8938	14.9082	14.8322	14.6708	14.8733	14.8315	14.7092	14.8557
658	NP_001162173	15.3131	15.2966	15.3715	15.3735	15.1035	15.2952	15.3521	15.4292	15.3163	15.3066	15.1866	14.9192	15.1864	15.0875	15.224	15.1809	15.1875	15.0141	15.0247	15.0914	14.9448	14.874	14.9081	15.0648	15.1096	15.1101	15.3275	14.9761	15.0024	15.033
659	NP_001163989	NA	NA	NA	NA	NA	NA	NA	NA	NA	NA	NA	NA	NA	NA	NA	15.148	14.8939	14.8249	15.0058	15.0731	15.2185	14.9679	15.0715	15.1354	15.1007	15.2492	15.1748	15.0682	14.9329	14.9373
660	NP_001163991	15.4147	15.2846	15.3449	15.4167	15.4116	15.3846	15.3413	15.4096	15.4554	15.4574	15.5329	15.5773	15.4294	15.6132	15.4906	15.6099	15.5364	15.5804	15.6168	15.6307	15.6024	15.749	15.6259	15.6605	15.7105	15.5644	15.5969	15.6335	15.6685	15.6797
661	NP_001163992	14.1693	14.0342	14.274	13.9351	14.0123	13.8507	14.0778	13.9854	13.8452	13.9999	13.8217	13.9219	13.9943	13.7533	14.3569	13.8859	13.7886	13.971	13.7599	13.7204	13.7616	13.825	14.0839	13.6777	13.639	13.8418	13.8612	13.8201	13.7406	13.8292
662	NP_001163993	15.4358	15.354	15.4072	15.4311	15.3761	15.4078	15.3892	15.4151	15.4007	15.4248	15.5512	15.5823	15.4794	15.6984	15.5331	15.4008	15.4344	15.4668	15.3798	15.5088	15.6299	15.6334	15.5676	15.5808	15.6232	15.4272	15.5582	15.52	15.5778	15.5867
663	NP_001163994	18.1393	17.9687	18.0333	18.1177	17.9915	18.0787	18.0783	18.077	18.1768	18.3367	17.8303	17.6334	18.1792	18.0134	17.9514	17.8163	17.5586	17.6856	17.8646	17.6177	17.6133	17.4332	17.5467	17.5744	17.6272	17.5283	17.4437	17.5271	17.5552	17.5008
664	NP_001164298	15.8227	16.0798	16.1747	16.1047	16.3606	15.979	15.8653	16.1714	15.9905	15.9031	16.3273	16.2284	16.2715	15.9046	16.1116	16.2012	16.1197	16.2887	16.0347	16.3098	16.2555	16.2101	16.0918	16.1498	16.2446	15.9075	16.0842	15.9773	16.0051	15.9429
665	NP_001165012	14.9204	14.6059	14.592	14.6144	14.6146	14.6668	14.5273	14.8153	14.5885	14.5255	14.4776	13.8135	14.1217	14.146	14.2569	14.4838	14.558	14.399	14.4702	14.4524	14.4193	14.4292	14.4295	14.3656	14.441	14.3712	14.5087	14.509	14.6089	14.4948
666	NP_001165222	14.5576	14.1102	14.2555	14.4558	13.8939	13.9971	14.184	14.1041	14.2153	14.3309	14.0746	14.2781	14.0805	14.1758	14.3108	14.0854	14.1034	14.0053	13.9312	13.9626	14.0205	13.8533	14.0873	14.0084	13.9493	13.9891	13.8785	13.8394	13.7682	13.8657
667	NP_001165224	14.779	15.022	14.7911	14.9537	15.2716	14.7844	15.189	15.0186	14.8767	14.8898	14.9431	15.5269	15.0495	14.852	14.8943	15.4655	14.8992	15.3978	15.2987	15.2322	14.9617	14.776	14.9684	15.3214	15.1949	15.3679	15.3587	15.2852	15.1239	15.0678
668	NP_001165834	16.058	15.8186	15.8828	15.976	15.7852	15.8774	15.9066	15.8427	15.9261	15.9097	15.4746	15.3105	15.4382	15.3433	15.4061	15.1489	15.2466	15.2575	15.5335	15.6272	15.3433	15.3964	15.387	15.4165	15.6122	15.3652	15.4014	15.084	15.6293	15.2731
669	NP_001165835	NA	NA	NA	NA	NA	NA	NA	NA	NA	NA	NA	NA	NA	NA	NA	14.0832	13.8892	13.9988	14.2939	14.0401	13.8064	14.1568	14.0903	14.0461	14.0171	14.224	14.0873	14.1011	14.048	14.0286
670	NP_001165837	15.4412	15.419	15.3395	15.424	15.3549	15.3781	15.4541	15.4608	15.4381	15.4219	15.3528	15.4287	15.4543	15.5041	15.4025	15.4012	15.3314	15.4424	15.5435	15.5736	15.524	15.5794	15.4846	15.5118	15.5002	15.4409	15.466	15.5459	15.5127	15.4634
671	NP_001165838	NA	NA	NA	NA	NA	NA	NA	NA	NA	NA	NA	NA	NA	NA	NA	13.3654	13.203	13.1444	13.6602	13.3637	13.3364	13.3499	13.3609	13.1863	13.6406	13.4203	13.3315	13.4292	13.3723	13.3199
672	NP_001166990	15.7502	15.6993	15.7138	15.8732	15.8453	15.6489	15.7443	15.9029	15.9591	15.889	15.8319	15.7752	16.0217	15.9708	16.1008	15.8225	16.1073	15.9538	15.7672	16.0032	16.1803	15.974	16.0186	16.1762	16.1034	15.8645	16.0097	15.8198	16.0686	15.9063
673	NP_001167528	14.6765	14.8273	14.9646	14.882	15.0904	14.8883	15.0384	14.9658	15.0168	14.9995	15.1242	15.2823	15.2283	15.2241	14.9826	15.6039	15.362	15.6578	15.3487	15.2147	15.6724	15.0191	15.2176	15.1433	15.1958	15.3041	15.375	15.3359	15.2702	14.9938
674	NP_001167604	15.6248	15.5628	15.4829	15.5476	15.5487	15.4498	15.5556	15.397	15.6356	15.5264	15.7295	15.7547	15.5883	15.6884	15.5695	15.5887	15.8188	15.7007	15.8858	15.843	15.7621	15.8031	15.7747	15.7485	15.8172	15.7728	15.6704	15.7895	15.8138	15.8186
675	NP_001170799	NA	NA	NA	NA	NA	NA	NA	NA	NA	NA	NA	NA	NA	NA	NA	14.6517	14.1404	14.3637	14.4496	14.4675	14.6258	14.6176	14.3638	14.5263	14.4845	14.134	14.2829	14.4605	14.5452	14.351
676	NP_001170960	13.5409	13.4735	13.3931	13.4529	13.4753	13.2477	13.4241	13.2395	13.5089	13.5592	13.5466	13.7033	13.7486	13.6592	13.6017	13.8915	14.0212	13.9446	13.9854	13.9936	13.8151	14.0735	14.0146	13.9581	13.9814	13.844	13.9429	13.9514	14.091	13.9314
677	NP_001171377	14.8578	15.0211	15.0727	14.7672	15.4456	14.9379	15.364	15.2828	15.4617	15.3692	15.3779	17.5676	15.5031	15.7743	15.594	14.9555	15.1846	14.5378	15.2586	15.5058	16.9601	15.335	15.8581	15.1996	15.8754	14.6632	14.8791	15.3375	15.3039	15.4726
678	NP_001171378	14.81	14.7404	14.7322	14.7497	14.7082	14.7622	14.7854	14.9277	14.6983	14.9237	14.8816	14.6203	14.9427	15.0722	14.9044	NA	NA	NA	NA	NA	NA	NA	NA	NA	NA	NA	NA	NA	NA	NA
679	NP_001171384	NA	NA	NA	NA	NA	NA	NA	NA	NA	NA	NA	NA	NA	NA	NA	14.8385	14.6993	14.74	14.6533	14.917	14.9702	15.1062	15.0976	15.0244	14.8767	15.0357	14.7595	14.9175	15.0565	14.7486
680	NP_001171396	15.7582	15.4773	15.4857	15.5758	15.391	15.5221	15.4741	15.5821	15.5481	15.5428	15.4276	15.1056	15.32	15.2925	15.3994	14.8228	14.5522	14.4325	14.7922	14.5575	14.4692	14.4763	14.6172	14.4858	14.6556	14.5237	14.6896	14.6535	14.599	14.6365
681	NP_001171822	16.6422	15.7344	15.7603	16.0412	15.1682	15.9715	16.0107	15.9105	16.1049	15.9798	15.0549	15.1923	15.1406	15.4503	14.9901	15.605	14.8902	15.2665	14.961	15.1881	15.0903	14.9803	14.6784	15.1652	14.8894	15.1699	15.059	15.2349	14.9834	15.0589
682	NP_001171875	15.3672	15.4622	15.5089	15.3705	15.5088	15.308	15.4064	15.4526	15.6105	15.3025	15.1471	15.2609	15.3313	15.4732	15.372	14.9885	15.041	14.9417	15.1479	15.1643	14.9929	14.7316	14.9814	14.7284	14.8941	15.069	14.5675	14.5843	14.6634	14.5488
683	NP_001171877	16.5882	16.7539	16.6755	16.6847	16.4695	16.4172	16.639	16.7038	16.4452	16.5744	16.6446	16.4838	16.3943	16.5601	16.4543	16.3063	16.2869	16.1941	16.1784	16.1636	16.2071	16.2828	16.2076	16.21	16.2977	15.9003	16.0443	15.6758	16.0666	16.1279
684	NP_001171996	14.8859	14.7819	14.7988	14.7268	14.9036	14.7619	14.6931	14.8511	14.7866	14.8244	14.7174	14.7811	14.7825	14.8444	15.0085	14.6962	14.6686	14.7291	14.6992	14.5529	14.5908	14.6439	14.6055	14.5838	14.5456	14.68	14.4954	14.5304	14.6706	14.62
685	NP_001171997	15.2966	15.2243	15.0472	15.3382	15.0285	14.9667	15.2717	14.9907	15.146	15.0781	14.9206	15.1508	14.9002	14.8991	14.7389	14.5932	15.3074	14.8989	15.1514	15.0752	14.981	14.6103	14.9131	15.0891	15.0656	15.1833	14.8785	14.9613	15.135	15.0263
686	NP_001171998	15.94	16.0102	15.9703	16.0747	15.9564	15.9918	15.8896	16.0225	15.9777	15.9083	16.171	16.0956	16.0187	16.097	16.2078	16.1421	16.1582	16.0229	16.1047	16.1735	16.1299	16.1833	16.135	16.1197	16.2226	16.0197	16.0926	16.0534	16.2044	16.2063
687	NP_001171999	15.2808	15.1816	15.3261	15.2686	15.0033	15.03	15.1158	15.1371	15.2602	15.0863	15.3314	15.0666	14.7938	14.9826	14.7349	15.5096	15.4059	15.4941	15.5368	15.3451	15.3251	15.516	15.4024	15.4502	15.6996	15.5992	15.4209	15.5469	15.4054	15.4511
688	NP_001172032	NA	NA	NA	NA	NA	NA	NA	NA	NA	NA	NA	NA	NA	NA	NA	15.9651	16.0876	16.0295	16.134	16.0464	16.3361	16.1948	16.1153	16.0203	16.0519	15.994	16.008	16.0371	16.1723	16.2078
689	NP_001172060	14.693	14.6192	14.4531	14.6379	14.8348	14.5698	14.8355	14.6967	14.6267	14.6385	14.6203	14.8463	14.7031	14.6535	14.5169	14.6952	14.8565	15.0219	14.7522	14.3223	14.5646	14.6359	14.5863	14.5341	14.597	14.8593	14.7202	14.7832	14.6012	14.2017
690	NP_001172061	15.8801	15.7453	15.7298	15.8299	15.7102	15.7601	15.8483	15.7852	15.7535	15.8097	15.6541	15.5759	15.6157	15.6442	15.73	15.6676	15.5783	15.5246	15.6451	15.5911	15.5326	15.7268	15.6885	15.6536	15.744	15.6037	15.6985	15.6464	15.6608	15.7448
691	NP_001172062	15.8786	15.8992	16.0676	15.8581	15.7726	15.8825	15.9133	15.9545	15.9736	15.8945	16.1188	15.9183	15.8198	16.1943	15.9843	15.9998	15.9961	15.9585	15.9809	15.9962	15.9492	16.0354	15.9943	16.0503	16.0931	16.0638	16.0576	15.9911	16.0452	15.9827
692	NP_001172063	16.3282	16.266	16.1982	16.2479	16.3566	16.3565	16.5106	16.4359	16.5876	16.5805	16.3982	16.7818	16.2044	16.6723	16.1506	16.4507	16.3802	16.4168	16.4812	16.5856	16.6608	16.9146	16.7365	16.7677	16.7464	16.6268	16.5611	16.6181	16.7291	16.6847
693	NP_001172064	16.65	16.4517	16.5132	16.4316	16.4502	16.5357	16.4217	16.4298	16.465	16.5909	16.6034	16.5564	16.3112	16.5318	16.3481	16.5573	16.1148	16.3688	15.8258	16.2102	15.9651	16.3208	16.1959	16.1172	16.0779	16.0123	16.1521	15.962	16.0882	16.1699
694	NP_001172065	13.9544	13.9366	14.1526	14.1069	13.9368	14.0254	14.136	14.0701	14.1757	14.0511	13.6614	13.9733	13.9867	13.6004	13.7429	NA	NA	NA	NA	NA	NA	NA	NA	NA	NA	NA	NA	NA	NA	NA
695	NP_001172068	15.5179	15.7058	15.6796	15.6459	15.6997	15.6535	15.678	15.5155	15.5724	15.5933	15.5955	15.3306	15.6656	15.5498	15.6424	15.3071	15.3272	15.3809	15.4093	15.3127	15.1588	15.205	15.1747	15.3349	15.3455	15.3473	15.5134	15.3538	15.2005	15.2285
696	NP_001172069	15.296	15.2606	15.2404	15.3352	15.3649	15.3177	15.1878	15.2218	15.2977	15.3135	15.5055	15.401	15.0652	15.4209	15.3901	15.1878	15.0735	15.0718	15.2796	15.0737	15.4309	15.2185	15.222	15.2386	15.2626	14.8719	15.147	15.5102	15.5533	15.0976
697	NP_001172070	17.2282	15.7634	15.7939	16.1054	15.4162	15.8913	15.5926	16.0686	15.9055	15.6971	14.8728	15.0024	14.8644	15.0188	14.8796	15.0428	14.8229	14.8171	15.4446	15.049	14.644	14.9119	14.9776	14.8285	14.905	14.9805	14.9233	14.8386	15.0019	14.9452
698	NP_001172071	16.2965	16.2264	16.2904	16.2377	16.1736	16.3326	16.2851	16.3038	16.2072	16.3894	16.1408	16.0752	16.3023	16.1919	16.2559	16.1745	16.2276	16.0438	16.1775	16.1839	16.1602	16.0341	16.0435	16.1615	16.1834	16.4027	16.2829	16.1441	16.1454	16.1932
699	NP_001172080	15.7645	15.383	15.5963	15.486	15.7519	15.4355	15.5992	15.7468	15.6708	15.6483	15.4042	15.5338	15.5704	15.2795	15.4265	15.7075	15.8661	15.4639	15.5448	15.5901	15.4686	15.6698	16.2475	15.8453	15.8673	15.5856	15.5029	15.5982	15.8155	15.837
700	NP_001172083	16.2015	16.147	16.1709	16.1146	16.0335	15.9358	16.1154	16.1707	15.9818	15.9142	16.1489	15.9822	15.9198	16.2763	16.0294	15.7075	16.1324	15.999	16.0212	15.9603	16.3684	15.8432	15.9485	15.8659	15.9059	15.9306	15.7254	16.0163	15.8279	15.7103
701	NP_001172084	NA	NA	NA	NA	NA	NA	NA	NA	NA	NA	NA	NA	NA	NA	NA	14.8982	15.123	15.1984	15.0681	15.2104	15.2233	14.9942	15.1761	14.8983	15.0514	14.9321	14.8148	14.9326	14.6549	14.7999
702	NP_001172089	14.8483	14.6144	14.8668	14.7023	14.7447	14.8989	14.6721	14.4952	14.8287	14.6431	14.7465	15.2	14.7622	14.7928	14.6165	NA	NA	NA	NA	NA	NA	NA	NA	NA	NA	NA	NA	NA	NA	NA
703	NP_001172090	NA	NA	NA	NA	NA	NA	NA	NA	NA	NA	NA	NA	NA	NA	NA	15.4303	15.5164	15.4893	15.3762	15.4829	15.3156	15.1957	15.4216	15.2361	15.3812	15.7308	15.5528	15.4546	15.2857	15.3328
704	NP_001172092	15.8793	16.2342	16.1946	16.0341	15.9886	16.2012	16.2803	16.3094	16.1576	16.2389	16.0061	15.9238	16.1464	15.8357	15.9807	15.8018	15.9327	15.9163	15.949	16.0244	15.7308	16.2341	16.0019	15.8735	16.0018	16.0296	15.8388	15.7443	15.9975	15.9456
705	NP_001172096	14.6573	14.6159	14.7419	14.5824	14.5918	14.7287	14.5121	14.5746	14.5938	14.534	14.634	14.7701	14.7643	14.6499	14.6614	14.6511	14.6554	14.6356	14.6969	14.7016	14.911	14.8576	14.8354	14.6656	14.7309	14.4346	14.5295	14.8407	14.9447	14.8153
706	NP_001172097	16.414	16.5356	16.4517	16.3776	16.5357	16.341	16.5019	16.5758	16.7675	16.678	16.7229	16.471	16.7158	16.704	16.6687	16.9475	16.7775	16.9461	16.8843	16.8189	16.9907	16.9513	16.8193	16.7831	16.9214	16.935	17.027	16.701	16.8505	16.8991
707	NP_001172098	14.9602	14.9559	14.901	14.9612	15.1068	14.9814	15.2171	14.7811	14.8915	15.0419	15.1422	15.3862	15.2868	15.2495	15.2449	15.3092	15.2565	15.1913	15.0867	15.2104	15.0648	15.2334	15.1636	15.1603	15.1947	15.0751	15.1673	15.2984	15.195	15.1754
708	NP_001172101	15.5391	15.6005	15.5016	15.4998	15.521	15.6093	15.5253	15.6129	15.5277	15.5837	15.1305	15.37	15.5568	15.3836	15.4213	15.4456	15.4762	15.2472	15.2727	15.3414	15.3161	15.0545	15.2278	15.259	15.2257	15.3872	15.3509	15.1963	15.1224	15.3382
709	NP_001172104	14.2323	14.576	14.4693	14.7026	14.5974	14.3786	14.3625	14.6635	14.4551	14.5801	14.6637	14.3716	15.334	14.4451	14.9304	NA	NA	NA	NA	NA	NA	NA	NA	NA	NA	NA	NA	NA	NA	NA
710	NP_001172107	15.5473	15.9651	15.8814	15.7754	15.7741	15.7561	16.1736	15.9211	15.8018	15.9919	15.7372	15.5158	15.8463	15.8631	16.072	16.3066	16.4021	16.2682	16.2309	16.0653	15.9265	15.9809	16.1041	16.181	16.1039	16.07	16.1559	15.9733	16.0295	16.4423
711	NP_001172108	15.5022	15.4382	15.5869	15.6297	15.5553	15.4484	15.5337	15.555	15.5655	15.5064	15.5682	15.6101	15.651	15.6295	15.6094	15.2647	15.9724	15.3289	15.9544	16.2854	15.9727	16.1924	16.2656	16.1822	16.1255	15.9999	15.9007	16.2005	16.2428	16.3428
712	NP_001172115	16.0553	15.4357	15.5442	15.8241	15.3735	15.6417	15.6289	15.4602	15.3533	15.2933	15.0236	15.0419	15.0819	14.9685	14.8713	15.3889	15.1825	15.2455	15.5564	15.2107	15.0953	15.3459	15.2708	15.2072	15.2527	15.111	15.1436	15.0792	15.4202	15.3049
713	NP_001173223	14.5791	14.4437	13.9029	13.7537	14.1135	15.4794	14.525	13.7612	14.8838	14.414	15.047	16.5514	14.668	15.6702	14.7427	NA	NA	NA	NA	NA	NA	NA	NA	NA	NA	NA	NA	NA	NA	NA
714	NP_001177083	15.6308	15.7757	15.7389	15.7142	15.7203	15.7352	15.8525	15.6847	15.7538	15.803	15.7574	15.8752	15.6082	15.6817	15.6274	15.7572	15.8338	15.8085	15.7351	15.6694	15.7961	15.7392	15.8489	15.7001	15.6293	15.9071	15.7488	15.7869	15.7331	15.7287
715	NP_001177084	14.1078	14.302	14.3821	14.2283	14.3742	14.333	14.0816	14.1124	14.2588	14.2951	14.7143	14.4355	14.0646	14.7277	14.4519	14.2463	14.5009	14.236	14.2238	14.0255	14.3334	14.2457	13.9321	14.3586	14.3457	14.3023	14.0286	14.2736	14.4765	14.3733
716	NP_001177095	16.1705	16.0029	16.2697	16.0396	16.1262	15.9137	16.0296	16.1347	16.3013	15.9947	16.2251	16.2675	16.1387	16.2625	16.2283	16.1285	16.4813	16.2355	16.2026	16.219	16.4055	16.3455	16.2673	16.1831	16.3968	16.0284	16.1831	16.231	16.3196	16.0415
717	NP_001177097	14.5644	14.7102	14.6961	14.6857	14.6754	14.7638	14.8359	14.6964	14.5083	14.6822	14.7937	14.5256	14.6967	14.6545	14.6331	15.0226	14.7924	14.9795	14.7658	14.849	14.8851	14.8415	14.6074	15.0051	14.8168	15.6509	14.9925	14.8778	15.1181	14.6631
718	NP_001177098	NA	NA	NA	NA	NA	NA	NA	NA	NA	NA	NA	NA	NA	NA	NA	15.7426	15.9556	15.6754	15.8615	15.5652	15.5495	15.5242	15.7071	15.616	15.8051	15.6901	15.6873	15.6967	15.6297	15.7788
719	NP_001177099	15.2576	15.1294	14.8239	15.0459	15.0776	15.1511	15.03	15.1537	15.1158	15.1549	15.2085	15.1201	15.2794	15.0071	15.3304	15.1108	15.101	15.0807	15.1729	15.1887	15.232	15.3051	15.2368	15.1552	15.2438	15.069	15.1086	15.291	15.3097	15.2755
720	NP_001177102	15.1386	15.0361	15.1139	15.0586	14.9766	15.079	15.0254	15.1352	15.0769	15.1247	15.0709	15.1081	14.9938	15.1618	15.1653	15.1543	15.1952	15.263	15.0521	15.3405	15.1743	15.6091	15.4657	15.2714	15.2024	15.0776	15.1733	15.1484	15.2371	15.2844
721	NP_001177104	15.9298	16.0757	15.8829	15.8401	15.5753	15.6835	15.8963	15.63	16.011	16.0522	15.2912	15.2006	15.4858	15.3207	15.544	15.6171	15.1878	15.2616	15.4764	15.2015	15.3342	15.1929	15.343	15.3148	15.3235	15.4376	15.4361	15.3213	14.9896	15.2741
722	NP_001177106	15.2913	15.8416	15.7408	15.4022	15.4882	15.7594	15.6963	15.6389	15.5722	15.6147	15.8412	15.6732	16.028	15.836	15.8079	15.8501	15.7948	15.8025	15.6986	15.67	15.7262	15.7131	15.764	15.6489	15.6745	15.8555	15.8303	15.8042	15.582	15.631
723	NP_001177107	14.9206	14.7113	14.8048	14.9203	14.959	14.9192	14.9743	14.7763	14.9944	14.829	15.1956	15.0631	15.1115	15.1868	14.9411	15.1712	14.9637	15.0809	14.9329	15.2643	15.2771	15.2963	15.1369	15.343	15.3216	14.9724	15.007	15.2604	15.2702	15.1356
724	NP_001177109	15.0785	14.9062	14.739	14.8887	14.9601	14.8568	15.1193	15.1028	14.8916	14.8126	14.6105	14.8499	14.4932	14.674	14.5537	14.9761	14.981	14.9578	14.9484	14.962	15.0098	14.9415	15.0204	14.9957	14.8286	15.2164	14.7575	14.863	14.8588	14.7735
725	NP_001177113	15.8283	15.7671	15.7413	15.7493	15.877	15.727	15.6992	15.7386	15.8073	15.8174	16.1231	15.8948	15.8649	16.0526	15.8781	15.8889	15.9581	15.9312	16.1614	16.0309	16.0898	16.0454	15.9635	16.0762	15.9961	16.005	16.0751	16.1129	16.1388	15.9973
726	NP_001177114	15.1682	15.0816	15.0782	15.2425	15.1264	15.1205	15.1569	15.199	15.1543	15.1573	14.8774	14.928	15.0848	14.9987	15.081	15.0161	14.9003	14.8677	14.8148	15.001	14.9107	14.8446	14.8863	14.8519	14.8668	14.7935	14.952	14.8285	14.8152	14.7953
727	NP_001177118	16.4529	16.51	16.5018	16.3232	16.48	16.3889	16.6207	16.4999	16.4568	16.5716	16.1461	16.2184	16.1271	16.35	16.4384	16.0683	15.8534	16.0264	15.8626	15.9133	15.8117	15.8209	15.8402	15.8635	15.8702	15.8444	15.738	15.8824	15.8135	15.8739
728	NP_001177119	13.4424	13.9445	13.6432	13.1737	13.4055	13.4983	13.6505	13.4722	13.5891	13.2903	13.4995	13.3384	13.3654	13.191	13.2874	13.4446	13.5184	13.4888	13.5076	13.4455	13.677	13.5502	13.3559	13.3163	13.4247	13.5248	13.7316	13.4015	13.2429	13.5555
729	NP_001177121	15.2249	15.2695	15.2455	15.3912	15.3349	15.3801	15.379	15.3455	15.3875	15.3366	15.2444	15.4672	15.6676	15.5103	15.5461	15.5676	15.4273	15.6692	15.4529	15.6187	15.6604	15.5838	15.6786	15.6852	15.6433	15.5857	15.5425	15.8797	15.7673	15.8371
730	NP_001177123	15.9924	15.4183	15.662	15.4492	15.7988	15.6764	15.4062	15.4198	15.6752	15.2555	15.2563	14.9646	15.229	14.8941	14.9875	15.5512	14.2841	15.3771	14.4542	14.3741	13.9424	14.3667	14.066	14.4263	14.3518	14.3649	14.4049	14.3225	13.8847	13.9686
731	NP_001177124	14.7635	15.0099	15.2136	14.9521	15.0074	15.3158	14.9756	14.8274	14.9149	15.0081	15.0037	15.042	15.0185	15.0025	14.9681	15.1602	15.0926	15.1313	15.2523	14.9305	14.9401	14.9735	14.848	15.0414	14.9882	14.8257	14.8789	14.7749	14.9518	14.9695
732	NP_001177125	14.8131	14.773	14.9058	14.9154	15.0663	14.9044	14.8865	14.8853	14.9145	14.8702	15.0251	15.1993	15.1477	15.0806	15.0443	NA	NA	NA	NA	NA	NA	NA	NA	NA	NA	NA	NA	NA	NA	NA
733	NP_001177126	15.5639	15.5237	15.6054	15.6399	15.5303	15.681	15.5993	15.5595	15.5874	15.6527	15.3631	15.3377	15.6363	15.3163	15.5497	15.62	15.5591	15.5182	15.452	15.4973	15.5704	15.326	15.4785	15.5468	15.5308	15.3291	15.6144	15.4732	15.2965	15.6431
734	NP_001177127	14.8818	14.829	14.8275	15.1058	15.0317	15.004	15.0657	15.0438	14.7487	14.8818	14.7646	14.7474	14.6609	14.5346	14.4769	14.424	14.6279	14.4822	14.5452	14.4167	14.3575	14.5525	14.6171	14.5291	14.4645	14.39	14.3142	14.3383	14.4459	14.4014
735	NP_001177132	15.3986	15.3914	15.3754	15.1864	15.0442	15.216	15.095	15.3413	15.1538	15.2536	15.2786	15.1021	14.8652	15.3194	15.2111	NA	NA	NA	NA	NA	NA	NA	NA	NA	NA	NA	NA	NA	NA	NA
736	NP_001177133	16.2498	16.2526	16.2322	16.2216	16.1899	16.2736	16.1829	16.2895	16.3362	16.2382	16.3207	16.1054	16.1591	16.2107	16.2266	16.1411	16.2039	16.0577	16.1543	16.4216	16.2743	16.3994	16.553	16.3569	16.3794	16.4577	16.1985	16.5961	16.355	16.609
737	NP_001177135	16.2741	16.2449	16.5081	16.2819	16.3825	16.1395	16.2602	16.2441	16.1462	16.195	16.7344	16.3847	16.8101	16.5665	16.6963	16.1752	16.7367	16.5483	16.4508	16.2283	16.4542	16.6128	16.5115	16.5093	16.309	16.4145	16.0788	16.3836	16.2053	16.0885
738	NP_001177136	16.0412	16.4424	16.0182	16.0128	16.2264	16.0907	16.636	16.4006	15.9738	16.1736	15.9536	16.1918	16.2283	16.0643	16.052	16.262	16.0857	16.4666	16.0676	16.0753	16.0834	15.9862	15.9072	16.0704	15.9395	16.3038	16.123	16.3379	16.0897	16.0698
739	NP_001177141	15.6699	15.6751	15.7792	15.7693	15.4605	15.768	15.6158	15.6869	15.6288	15.7087	15.6599	15.5793	15.8	15.9446	15.885	15.7749	16.0034	15.8537	16.1175	15.7811	15.8921	15.8902	16.0467	15.7791	15.8483	15.8624	15.7587	15.7576	15.8472	15.8295
740	NP_001177142	16.7694	16.7229	16.9652	16.9619	16.7554	16.9122	16.7277	16.8133	16.7959	16.8276	16.9577	16.6536	16.7139	16.8133	16.779	16.4051	17.017	16.932	17.0065	16.9446	16.7317	17.0498	16.8979	16.7293	16.9035	17.1398	16.5759	16.9478	16.9221	16.8507
741	NP_001177144	14.4784	14.3752	14.5864	14.5065	14.4776	14.3857	14.6532	14.2136	14.3594	14.3023	14.2985	15.1191	14.4516	14.485	14.479	NA	NA	NA	NA	NA	NA	NA	NA	NA	NA	NA	NA	NA	NA	NA
742	NP_001177145	16.9457	17.2307	16.9448	17.601	16.8585	17.1449	17.3033	17.5096	17.3533	17.2229	17.0079	17.0492	16.9132	16.6198	16.7339	16.792	16.8039	17.0366	16.8179	16.8894	16.8172	16.8774	17.0204	16.7798	16.8618	16.8837	16.757	16.8427	16.9029	16.8497
743	NP_001177146	15.5448	15.6057	15.6423	15.7035	15.5332	15.7306	15.6939	15.5987	15.5618	15.6617	15.1436	15.5189	15.6868	15.3501	15.4701	15.3273	15.4969	15.3819	15.5272	15.3915	15.2504	15.2193	15.1499	15.318	15.2841	15.5372	15.417	15.4528	15.2191	15.4203
744	NP_001177147	15.1772	15.1088	14.9229	15.2028	14.8804	14.9571	15.1201	15.2774	15.1503	15.0592	14.8371	15.0095	15.1113	15.072	14.8688	14.7343	15.0563	14.875	15.0633	15.0251	14.9933	14.6781	14.7728	14.993	15.0638	14.8196	15.2052	14.9266	14.8834	14.7069
745	NP_001177148	15.6294	15.6936	15.5002	15.4539	15.4828	15.5555	15.8582	15.5705	15.4508	15.7251	15.5029	15.329	15.5716	15.4197	15.3737	15.5129	15.3405	15.4229	15.2366	15.4898	15.2908	15.3144	15.4192	15.3475	15.421	15.3917	15.3676	15.3656	15.3138	15.4
746	NP_001177150	NA	NA	NA	NA	NA	NA	NA	NA	NA	NA	NA	NA	NA	NA	NA	12.6803	12.2436	12.7848	12.518	12.4149	12.5137	12.4304	12.9995	12.7602	12.5964	12.8122	12.6331	12.5819	12.4355	12.492
747	NP_001177155	15.5507	15.7481	15.8091	15.6145	15.5422	15.7438	15.5453	15.5948	15.5347	15.5981	15.6022	15.6956	15.5273	15.5	15.492	15.4129	15.6339	15.5901	15.6175	15.5368	15.5893	15.7232	15.5943	15.5596	15.5671	15.528	15.6239	15.7628	15.5315	15.5494
748	NP_001177159	15.9423	15.7661	15.828	15.9933	15.8352	15.9574	15.7965	15.9849	15.8842	15.9246	15.8247	15.8039	15.8025	15.9585	15.8265	15.9728	15.6914	16.1673	15.8496	16.0579	15.9702	16.0563	16.0481	15.9327	15.9871	15.8775	15.8126	15.8852	15.9337	15.8036
749	NP_001177161	16.6169	16.1836	16.2176	16.1349	15.8494	16.3413	16.3135	16.0772	16.2727	16.2795	15.1439	15.2672	15.6165	15.303	15.5034	15.5509	15.5538	15.122	15.5643	15.3559	15.2531	15.1739	14.964	15.0462	15.0142	15.5669	15.6516	15.2236	15.0244	15.4212
750	NP_001177164	14.8528	14.9294	14.9104	14.9084	14.9735	14.9454	14.7785	14.8575	14.848	14.8356	14.689	14.6327	14.7278	14.6603	14.6498	14.4463	15.0187	14.4859	15.0056	14.8068	15.0153	15.0515	14.8029	14.8918	14.7755	14.7649	14.845	14.8702	14.9458	14.9076
751	NP_001177168	16.0942	15.9167	15.893	16.0365	15.9146	15.9263	16.0711	16.0064	16.0101	16.0453	15.8306	15.9401	15.8493	15.9882	15.8071	15.8786	15.5605	15.93	15.6328	16.0343	15.8458	16.1049	16.0749	15.9855	15.9749	15.7917	15.827	15.8126	15.9241	16.0117
752	NP_001177169	14.3163	13.8219	13.7807	13.9325	13.7944	13.9758	14.3842	13.6355	14.211	13.8858	13.2757	13.292	13.439	13.2036	13.2077	15.4904	15.2459	15.4474	15.4231	15.3618	15.4292	15.376	15.3895	15.4884	15.2892	15.2892	15.2251	15.4437	15.4172	15.3873
753	NP_001177174	NA	NA	NA	NA	NA	NA	NA	NA	NA	NA	NA	NA	NA	NA	NA	15.1459	15.1221	15.3286	15.4748	15.1015	15.2257	15.3546	15.2747	15.4208	15.3608	15.4348	15.1842	15.2178	15.3483	15.2849
754	NP_001177175	15.371	15.4881	15.3863	15.4283	15.2736	15.2804	15.2621	15.4321	15.4427	15.4308	15.309	15.1468	15.4041	15.3538	15.3639	15.3808	15.4363	15.4933	15.3462	15.5268	15.4079	15.3936	15.4684	15.3428	15.4106	15.2342	15.3001	15.4628	15.4743	15.5666
755	NP_001177177	14.9747	14.9935	15.1233	14.9557	14.8515	15.0573	15.111	14.8886	14.7505	14.8505	14.6921	14.9724	14.9149	15.176	14.7853	15.0157	15.1168	15.2008	15.2742	15.1567	15.2024	15.071	15.0294	15.0799	14.9785	15.6151	15.0595	15.0108	15.0279	15.2558
756	NP_001177180	15.6508	15.684	15.1952	15.3728	15.9964	15.9451	15.9336	15.3838	15.965	16.0995	15.154	15.2887	15.8352	15.0723	15.3957	15.399	15.5975	15.6257	15.5979	15.349	15.1808	15.2986	15.4338	15.1815	15.5927	16.0183	15.6205	15.9847	15.7694	15.2915
757	NP_001177181	15.6451	16.1008	15.8316	15.6464	15.7937	15.9615	15.8042	15.7262	15.6324	15.6172	16.2407	15.8856	16.4858	16.0662	16.1514	15.8243	15.6002	15.8401	15.4824	15.8806	15.8252	15.8517	15.8588	15.8641	15.7557	15.4344	15.7263	15.7698	15.7586	15.6877
758	NP_001177206	15.2651	15.3616	15.2581	15.1302	14.9889	15.2129	15.3054	15.1299	15.1604	15.142	15.1141	15.1081	15.0051	15.1608	15.1132	14.863	14.8456	14.7285	14.6019	14.9476	15.2109	14.8801	14.9874	14.8662	15.0753	14.7187	14.7992	14.9352	14.7962	14.8723
759	NP_001177207	NA	NA	NA	NA	NA	NA	NA	NA	NA	NA	NA	NA	NA	NA	NA	15.7126	15.733	15.9085	15.6077	15.6374	15.5593	15.6031	15.7057	15.5415	15.5445	15.4947	15.7466	15.4364	15.66	15.5376
760	NP_001177208	15.5397	15.6179	15.3639	15.6561	15.5563	15.7241	15.6794	15.498	15.8335	15.5934	15.4818	15.6322	15.5149	15.473	15.3357	15.3168	15.2407	15.3439	15.231	15.3184	15.2794	15.4596	15.3857	15.3118	15.407	15.3458	15.2836	15.2153	15.3485	15.4067
761	NP_001177212	NA	NA	NA	NA	NA	NA	NA	NA	NA	NA	NA	NA	NA	NA	NA	14.5935	14.5219	14.7289	14.6787	14.5272	14.5257	14.558	14.6524	14.6211	14.4992	14.5351	14.4555	14.3571	14.6506	14.4627
762	NP_001177214	13.6446	13.3836	13.6349	13.8472	13.7577	13.6942	13.4738	13.5424	13.8551	13.5923	13.7877	13.8276	13.9899	14.0382	13.4594	NA	NA	NA	NA	NA	NA	NA	NA	NA	NA	NA	NA	NA	NA	NA
763	NP_001177217	16.0279	16.1079	16.016	15.9683	16.1557	15.8225	16.1398	15.8786	16.0494	16.0678	16.2595	15.9815	16.2532	16.1815	16.2132	16.027	16.3263	16.0691	16.2939	16.0911	16.1847	16.3569	16.1545	16.108	16.2296	16.1872	16.3446	16.0454	16.2126	16.0934
764	NP_001177220	14.9173	14.7274	14.6812	14.7527	14.8846	14.6546	14.7096	14.718	14.9923	14.7977	14.3157	14.222	14.2033	14.1499	14.3753	14.818	14.6736	14.5697	14.8643	14.4113	14.752	14.7096	14.7865	14.6597	14.72	14.7234	14.9916	14.7475	14.7916	14.7874
765	NP_001177222	15.7288	15.4668	15.4782	15.5632	15.3271	15.5412	15.5727	15.6667	15.6775	15.6051	15.5391	15.4623	15.4687	15.7091	15.545	15.8121	15.4299	16.0423	15.2285	15.6865	15.3705	15.7833	15.709	15.7395	15.5981	15.5155	15.577	15.7476	15.6514	15.5803
766	NP_001177224	NA	NA	NA	NA	NA	NA	NA	NA	NA	NA	NA	NA	NA	NA	NA	16.5505	16.2152	16.3398	16.3378	16.5007	16.517	16.5185	16.6191	16.7466	16.6868	17.2532	16.6131	16.3862	16.6272	16.581
767	NP_001177351	16.3132	16.1889	16.2631	16.224	16.2222	16.3144	16.2805	16.333	16.1993	16.0909	16.292	15.974	16.0163	16.1338	16.0044	16.1352	16.5207	16.1845	16.744	16.3404	16.2938	16.1196	16.0502	16.0818	16.3448	16.3127	16.2413	15.9738	16.294	16.2991
768	NP_001181904	14.7839	14.6405	14.6462	14.7052	14.6589	14.6898	14.7445	14.7094	14.6368	14.6189	14.658	14.619	14.6228	14.6409	14.6194	14.737	14.7457	14.7168	14.6932	14.7622	14.767	14.8354	14.8665	14.7551	14.7698	14.6973	14.6489	14.7455	14.7792	14.7766
769	NP_001181905	15.6655	15.5873	15.6389	15.6847	15.5769	15.6543	15.6483	15.6558	15.5594	15.6318	15.492	15.4345	15.5408	15.4975	15.4612	15.1585	15.534	15.3392	15.671	15.7507	15.5302	15.7069	15.8555	15.7347	15.4449	15.5452	15.5149	15.9204	15.5674	15.762
770	NP_001182041	15.4167	15.3952	15.477	15.4608	15.4065	15.3884	15.3981	15.3921	15.432	15.3924	15.5981	15.4605	15.4809	15.6209	15.5232	15.3786	15.4835	15.4517	15.5475	15.5563	15.4875	15.6208	15.4585	15.4775	15.4811	15.4544	15.5631	15.5784	15.5681	15.6256
771	NP_001182043	14.5316	14.6969	14.7263	14.6806	14.6856	14.5501	14.8976	14.8041	14.886	14.7743	14.7392	15.0663	14.8921	15.043	14.875	14.7672	14.979	14.9721	14.8127	15.1471	15.0907	14.9825	15.005	15.0548	15.0053	15.0044	14.7986	14.943	15.1529	15.0088
772	NP_001182044	14.9547	14.8033	14.6258	15.2396	14.4938	14.5748	14.5903	14.9389	14.5345	14.4349	14.5499	14.3612	14.5958	14.4123	14.458	NA	NA	NA	NA	NA	NA	NA	NA	NA	NA	NA	NA	NA	NA	NA
773	NP_001182048	15.0446	15.0847	15.2403	15.1165	14.9638	15.0679	15.0824	15.0403	15.1157	15.182	15.3703	15.2898	15.2893	15.4096	15.2768	15.2328	15.2416	15.3762	15.2852	15.4053	15.2781	15.4157	15.3434	15.3165	15.2254	15.1636	15.3073	15.3276	15.4675	15.3223
774	NP_001182049	15.0139	14.863	14.8317	15.0586	14.8266	14.8946	15.0575	15.0423	15.1473	15.0319	14.7865	15.0241	14.9802	14.9094	14.8957	15.2268	14.8071	14.6646	15.0211	15.3542	14.5252	14.7847	14.9531	14.8775	14.8048	15.1012	15.151	15.3263	15.4742	15.0696
775	NP_001182250	15.3241	15.2273	15.1542	15.0149	15.105	15.2047	15.2437	15.2384	15.3083	15.348	14.9179	15.023	15.2193	15.1353	15.1096	15.2266	14.865	15.1606	14.9759	15.098	15.079	15.0165	14.918	14.9958	15.0159	14.9241	15.0587	15.1098	14.9385	15.1855
776	NP_001182255	16.1545	16.1524	16.1021	16.2404	16.3595	16.0173	16.3859	16.2439	16.1566	16.2635	16.3914	16.4865	16.2251	16.6203	16.4752	14.9052	14.7525	14.1076	15.0025	14.6207	14.8095	13.8308	14.5927	14.5715	13.7791	15.5582	14.593	14.7361	14.4041	14.6119
777	NP_001182259	14.7666	14.7268	14.7305	14.6476	14.6111	14.631	14.6632	14.6919	14.6611	14.6887	14.6524	14.6904	14.6122	14.6888	14.7196	14.7038	14.6862	14.6912	14.7861	14.7749	14.7211	14.98	14.7506	14.8325	14.8499	14.9742	14.7775	14.6465	14.8643	14.8511
778	NP_001182260	15.7984	15.8393	15.7994	15.8423	15.8917	15.8133	15.8451	15.8962	15.8025	15.7794	15.8494	15.8146	15.735	15.943	15.7113	15.7884	15.8948	15.8247	16.0777	15.8804	15.8447	15.6352	15.808	15.6816	15.8076	15.8813	15.8012	15.8306	15.7599	15.8057
779	NP_001182263	15.1857	15.5196	15.5076	15.3351	15.2821	15.3719	15.5203	15.4961	15.3425	15.4551	15.492	15.5497	15.4194	15.4153	15.4057	15.2913	15.3374	15.2676	15.3451	15.44	15.3849	15.4187	15.3288	15.3172	15.3984	15.2622	15.2664	15.2571	15.3098	15.3618
780	NP_001182266	14.7483	14.7401	14.782	14.8062	14.9484	14.6843	14.8308	14.6909	14.7984	14.8203	15.5426	15.3248	15.1555	15.4362	15.3075	15.1677	15.2866	15.3726	15.2772	15.3509	15.4356	15.4502	15.432	15.3804	15.4841	15.3778	15.5328	15.5335	15.4455	15.4751
781	NP_001182281	15.9757	16.5056	16.115	16.5023	16.1674	15.9508	15.9804	15.8289	15.8686	15.9132	16.176	16.1883	16.0136	16.6722	16.0448	16.2106	16.4062	16.334	16.5176	16.3147	16.0372	16.3538	16.2216	16.0049	15.9127	16.4858	16.1797	16.426	16.266	16.4657
782	NP_001182282	15.8711	15.8855	15.8421	16.0118	15.8222	15.9135	15.7232	15.8799	15.933	15.8207	15.8193	15.7583	15.8519	15.8319	15.7026	15.652	15.842	15.9736	15.8314	15.5298	15.4437	15.9276	15.5941	15.5356	15.6386	15.6308	15.7428	15.6528	15.5294	15.5495
783	NP_001182286	15.1249	15.2273	15.0731	15.1917	15.1242	15.0946	15.0755	15.0946	15.1529	15.1121	15.2217	15.252	15.2586	15.2012	15.1392	15.1607	15.096	15.221	15.0127	15.2703	15.3463	15.3354	15.3327	15.2156	15.3337	15.0345	15.0458	15.3253	15.2866	15.2381
784	NP_001182299	16.0983	15.3031	15.3575	15.5752	15.2896	15.4573	15.1354	15.5312	15.1723	15.1424	15.0236	15.1405	15.1256	15.0271	15.1134	15.4739	15.3824	15.3809	15.3846	15.4973	15.4217	15.4931	16.0625	15.4912	15.1946	15.4249	15.3075	15.3138	15.5031	15.343
785	NP_001182300	14.0648	14.2142	14.6513	14.4657	14.7869	14.2597	14.0301	14.3904	14.221	14.1179	14.5677	14.5771	14.4526	14.6986	14.7351	14.5528	14.3414	14.5556	14.5008	14.5385	14.5491	14.5146	14.5427	14.5516	14.6579	14.5544	14.4179	14.5424	14.5033	14.4718
786	NP_001182307	15.6381	15.6587	15.7045	15.6781	15.6797	15.678	15.6134	15.7573	15.6647	15.8048	15.7313	15.679	15.6809	15.7362	15.7448	15.6364	15.7009	15.6935	15.6934	15.6806	15.8508	15.6951	15.6191	15.7092	15.7463	15.6087	15.6458	15.7592	15.7559	15.7324
787	NP_001182437	15.1672	14.8916	15.0264	15.1499	15.012	15.2839	15.073	15.1504	15.162	15.0836	15.1323	15.1633	15.1414	15.2824	15.1436	14.684	14.7266	14.8207	14.6271	14.7443	14.6942	14.8132	14.8011	14.7237	14.7349	14.7985	14.8212	14.7878	14.7879	14.7193
788	NP_001182495	15.7443	15.8149	15.915	15.7486	15.7417	15.8359	15.7844	15.8937	15.7215	15.7802	15.6838	15.4785	15.7722	15.824	15.8529	15.5793	15.8632	15.732	15.9067	15.8401	15.8525	15.8081	15.8116	15.677	15.8485	15.7407	15.7038	15.7386	15.6829	15.7581
789	NP_001182709	15.3948	15.236	15.2549	15.4059	15.3439	15.3457	15.2183	15.2798	15.2117	15.2415	15.2026	15.1184	15.0829	15.1058	15.066	15.0794	15.0659	15.1046	14.9112	15.0634	14.9108	15.0194	15.1391	15.064	15.0117	15.1847	15.0737	14.9754	15.0907	15.0062
790	NP_001182710	15.0314	14.9647	15.0766	14.996	14.9185	15.1365	14.8991	14.8749	15.0189	14.8141	14.9209	15.0924	15.098	14.856	14.9319	15.0874	15.0287	15.0262	15.0656	15.2356	15.0735	15.5555	15.3644	15.0991	15.2018	15.0641	15.1465	15.1364	15.1306	15.2401
791	NP_001183950	15.1425	15.1341	15.1247	15.2503	15.1145	15.1752	15.192	15.2775	15.176	15.2047	15.1136	15.245	15.2169	15.1071	15.2095	15.378	15.5196	15.2701	15.2629	15.2546	15.1064	15.1207	15.0597	15.2066	15.3256	15.563	15.3952	15.3217	15.0914	15.2507
792	NP_001184123	14.9624	15.0563	15.0717	15.0525	14.9454	15.0135	15.0015	14.9707	15.0074	14.9752	15.3395	15.0783	15.1828	15.0758	15.2901	15.219	15.216	15.0812	15.0711	15.1357	15.0818	15.0533	15.1427	15.0631	15.0522	14.9282	15.061	14.874	15.0518	14.9764
793	NP_001184235	15.4216	15.4847	15.4618	15.4151	15.5253	15.396	15.3513	15.4301	15.4943	15.4496	15.6837	15.6405	15.7058	15.524	15.5758	15.7989	15.5446	15.4222	15.4421	15.7079	15.5607	15.6072	15.6447	15.474	15.5086	15.5321	15.5164	15.5367	15.7502	15.8447
794	NP_001185848	15.8532	15.3888	15.4599	15.6738	15.4331	15.9997	15.2764	15.8849	15.7203	15.3526	15.4707	15.5667	15.6387	15.6842	15.5039	15.7113	15.5969	15.5834	15.5207	15.6446	15.4712	15.6426	15.5854	15.3521	15.5947	15.5462	15.7702	15.6208	15.5761	15.7212
795	NP_001185851	15.7524	15.7388	15.7958	15.9206	15.6969	15.8162	15.8376	15.7981	15.7852	15.8402	15.7331	15.7411	15.7581	15.6909	15.6622	15.687	15.6185	15.6828	15.6914	15.7707	15.6767	15.9261	15.7121	15.783	15.7564	15.6356	15.7145	15.6177	15.6098	15.8192
796	NP_001185852	16.1926	15.4116	15.5654	15.2857	15.1448	15.5937	15.5232	15.2633	15.6983	15.2329	14.9985	15.1414	14.9361	15.2027	15.2027	15.0992	14.8438	14.7891	15.33	14.6243	14.7386	14.7519	14.6117	14.8748	14.6968	15.2441	14.9945	14.8256	14.817	14.9604
797	NP_001186061	12.8553	13.5728	13.3842	12.7618	14.1301	13.07	13.2975	13.2315	13.4727	13.138	13.3598	13.8811	14.2486	14.0906	13.5381	13.8139	14.1276	14.539	14.2935	14.1158	14.1215	14.667	14.0841	13.9841	14.0999	14.3347	14.1751	14.9155	14.7199	14.7672
798	NP_001186292	15.9028	16.1282	16.2181	16.2062	16.1938	16.1157	16.1669	16.07	16.2159	16.1554	15.8492	15.688	15.8703	15.8333	15.9907	15.7469	15.9294	15.6402	15.7027	15.9405	16.1257	15.6516	15.7431	15.8373	15.9939	15.8083	15.9602	15.6659	15.8589	15.7965
799	NP_001186648	16.0624	15.6796	15.5061	16.0668	15.8017	15.8582	15.9409	16.051	16.1247	15.8325	15.1636	14.9923	15.2308	15.2413	15.0359	14.8495	14.8197	14.6124	14.8737	14.7542	14.7265	14.1253	14.4906	14.8212	14.757	14.989	14.8712	14.8097	14.8329	14.801
800	NP_001186818	15.3713	15.3885	15.3442	15.2425	15.5982	15.0886	15.3621	15.3169	15.1939	15.3812	15.247	15.7401	15.1914	15.4326	15.2435	15.3653	15.3126	15.3076	15.3792	15.3059	15.5902	15.4332	15.4072	15.2789	15.4465	15.2838	15.2846	15.4141	15.3586	15.3531
801	NP_001188310	NA	NA	NA	NA	NA	NA	NA	NA	NA	NA	NA	NA	NA	NA	NA	15.4898	15.1607	15.3822	15.2375	15.369	15.2352	15.3572	15.3869	15.4342	15.4346	15.3303	15.3607	15.3273	15.3711	15.4223
802	NP_001188311	NA	NA	NA	NA	NA	NA	NA	NA	NA	NA	NA	NA	NA	NA	NA	13.5151	13.5327	13.4221	14.1006	13.3481	13.5317	13.5824	13.8153	13.6809	13.5724	13.5906	13.3598	13.8562	13.3591	13.6725
803	NP_001188313	15.5755	15.4647	15.4649	15.5318	15.5609	15.4367	15.5117	15.5051	15.5643	15.4424	15.6192	15.483	15.5013	15.517	15.4613	15.5845	15.4002	15.5249	15.3558	15.5265	15.4816	15.5802	15.541	15.6118	15.5392	15.5735	15.5635	15.5484	15.5446	15.586
804	NP_001188314	NA	NA	NA	NA	NA	NA	NA	NA	NA	NA	NA	NA	NA	NA	NA	15.1869	15.2574	15.2767	15.1627	15.4847	15.3217	15.5146	15.3569	15.4949	15.3073	15.2467	15.2505	15.216	15.3688	15.5051
805	NP_001188360	14.8912	15.1265	14.9344	14.9177	14.8678	15.0534	14.7897	15.068	14.8028	15.0337	14.704	14.5827	14.7981	14.6327	14.8028	14.648	14.6767	14.7865	14.8199	14.7221	14.7483	14.69	14.6842	14.7486	14.6723	14.6249	14.7719	14.6259	14.6596	14.7104
806	NP_001189469	15.9351	15.8564	15.6926	15.8463	15.8211	15.8813	15.8978	15.9444	15.9378	16.0264	15.7569	15.9383	16.0541	16.019	15.9035	15.7088	15.8839	15.7671	15.8286	16.0049	15.9488	15.8764	15.7914	16.0246	15.9581	15.7443	15.8942	15.9919	16.0003	16.0026
807	NP_001190196	14.5349	14.77	14.6808	14.6121	14.6501	14.6645	14.781	14.6408	14.6485	14.644	14.78	14.7938	14.9475	14.893	14.8935	14.6932	14.6809	14.7832	14.6509	14.8559	14.7848	14.7384	14.7837	14.8189	14.8958	14.6273	14.947	14.7396	14.8928	14.7097
808	NP_001191045	15.9428	15.984	16.354	16.0502	16.3355	16.2213	16.0013	16.0059	16.0746	16.1196	16.7407	16.3445	16.4421	16.5623	16.7489	16.3891	16.7013	16.4977	16.6863	16.4729	16.7778	16.5594	16.6409	16.7242	16.6089	16.4419	16.5544	16.7647	16.7056	16.702
809	NP_001191110	16.0943	16.1068	16.2295	16.1821	15.9873	16.1768	16.1253	15.9528	16.1115	16.0338	16.3773	16.2694	16.6553	16.2254	16.3417	NA	NA	NA	NA	NA	NA	NA	NA	NA	NA	NA	NA	NA	NA	NA
810	NP_001191212	16.3577	16.3242	16.3744	16.4733	16.5067	16.362	16.2944	16.3805	16.3495	16.4412	16.6682	16.3753	16.5177	16.6374	16.5332	16.3959	16.3616	16.4119	16.4519	16.5369	16.6141	16.549	16.5284	16.5124	16.5887	16.336	16.4979	16.5468	16.5677	16.5391
811	NP_001191292	15.0074	14.922	14.8901	14.922	14.8854	15.319	14.9896	15.0894	15.3536	15.1093	15.1038	15.1013	15.4919	15.1636	15.1778	15.1879	15.1078	15.3116	15.1862	15.0018	15.3786	15.2235	15.0368	15.2402	15.3284	15.2567	14.8291	15.5641	15.205	15.3988
812	NP_001191298	NA	NA	NA	NA	NA	NA	NA	NA	NA	NA	NA	NA	NA	NA	NA	15.938	15.6861	16.0762	15.67	15.9368	15.9142	15.9376	15.8152	15.8474	15.8622	15.8172	15.6697	15.9326	15.7662	16.0243
813	NP_001191299	NA	NA	NA	NA	NA	NA	NA	NA	NA	NA	NA	NA	NA	NA	NA	16.1988	16.047	15.9267	15.844	16.0534	16.1068	15.8169	15.9281	16.3076	16.3008	16.0355	16.403	15.9254	16.0099	16.0662
814	NP_001191303	NA	NA	NA	NA	NA	NA	NA	NA	NA	NA	NA	NA	NA	NA	NA	14.6518	14.9196	14.6214	14.7889	14.8713	14.8622	14.8511	14.948	15.017	14.7533	14.9418	14.7026	14.896	15.0256	14.8997
815	NP_001191312	NA	NA	NA	NA	NA	NA	NA	NA	NA	NA	NA	NA	NA	NA	NA	14.4122	14.2002	14.3172	14.1448	14.7725	14.8091	14.6899	14.6682	14.58	14.6816	14.4696	14.4846	14.6751	14.5408	14.7713
816	NP_001191322	NA	NA	NA	NA	NA	NA	NA	NA	NA	NA	NA	NA	NA	NA	NA	14.1721	14.1626	14.0821	14.1342	14.2894	14.246	14.4241	14.277	14.2813	14.1432	14.1176	14.1843	14.2768	14.1961	14.2363
817	NP_001191324	13.8537	13.6352	13.7646	13.528	13.7605	13.9931	13.6592	13.5235	13.6817	13.7508	13.8421	14.9108	14.0286	14.5422	13.6762	15.1738	15.1586	15.4393	15.5532	15.3728	15.2477	15.6066	15.24	15.0935	15.1421	15.3312	15.2794	15.5199	15.4922	15.4823
818	NP_001191364	15.3547	15.2631	15.3873	15.3136	15.2125	15.3683	15.3198	15.3146	15.2613	15.3122	15.2369	15.0091	15.2243	15.1971	15.2165	14.9401	14.8819	14.9375	14.9919	15.0271	14.9289	15.0318	15.1624	14.9247	14.9895	14.8808	14.9788	15.0714	15.0139	15.0321
819	NP_001191688	16.0194	16.0371	15.9197	16.1565	16.0334	16.0838	15.7852	15.9892	16.0351	15.886	16.1875	15.8317	16.2002	16.0995	16.0714	15.8181	16.048	15.9928	16.0623	16.205	15.7217	16.28	16.203	16.0204	15.7395	16.4494	16.2623	16.308	16.2619	16.3169
820	NP_001191698	14.9414	15.4091	15.135	15.2977	15.0204	15.271	15.1147	14.9388	15.1703	15.309	14.6099	14.9499	15.0854	14.7949	14.9695	14.5657	14.7991	15.0512	14.7444	14.38	14.6935	14.5147	14.6846	14.6816	14.526	14.5056	14.7582	14.8414	14.6408	14.8377
821	NP_001191699	NA	NA	NA	NA	NA	NA	NA	NA	NA	NA	NA	NA	NA	NA	NA	14.5032	14.724	14.5601	14.7105	14.3723	14.3303	14.1623	14.2441	14.3504	14.6119	14.342	14.607	14.4704	14.4729	14.5411
822	NP_001191701	15.0232	15.1498	15.3057	15.1543	15.0357	15.1506	15.0402	15.1167	15.0858	14.8495	15.305	15.1413	15.4175	15.2661	15.2929	NA	NA	NA	NA	NA	NA	NA	NA	NA	NA	NA	NA	NA	NA	NA
823	NP_001191702	14.8171	15.0059	15.0893	14.8259	14.8047	14.6442	15.0889	14.8933	14.7634	14.8023	15.0814	14.8602	15.0803	15.046	15.175	15.0401	15.0422	14.949	15.0946	15.0271	14.9914	14.8146	15.0571	14.8703	14.9763	15.1844	15.1313	15.1352	14.959	14.9771
824	NP_001191829	13.9497	14.5273	13.9022	14.1634	14.3396	14.297	14.0597	13.5047	14.1907	13.9981	14.0432	14.3668	14.7904	14.1735	14.226	14.7446	14.7655	14.7122	14.7021	14.8527	14.6815	14.6704	14.6816	14.7402	14.7191	14.6548	14.7006	14.8146	14.9458	14.9079
825	NP_001192022	NA	NA	NA	NA	NA	NA	NA	NA	NA	NA	NA	NA	NA	NA	NA	15.3055	15.5156	15.1147	15.4092	15.2135	15.2127	15.3363	15.1794	15.2305	15.2723	15.727	15.4427	15.2383	15.3105	15.074
826	NP_001192023	16.0678	16.0601	16.1611	16.1792	15.4882	15.6738	16.1867	15.8271	15.7471	15.5983	15.4233	15.5405	15.8344	16.1024	15.303	15.7167	15.6557	15.4923	15.5149	15.6974	15.5952	15.9097	16.2404	15.8466	15.8673	15.5311	15.8075	15.7148	15.9306	15.7447
827	NP_001192208	15.6555	15.5642	15.5409	15.6179	15.449	15.6458	15.59	15.6726	15.5194	15.649	15.1394	15.2325	15.2529	15.1404	15.3608	15.3858	15.5218	15.2468	15.4512	15.4386	15.261	15.3371	15.2959	15.377	15.446	15.5946	15.6369	15.4439	15.4544	15.3539
828	NP_001192332	16.2588	16.205	16.2814	16.2908	16.1283	16.1854	16.0858	16.3268	16.2584	16.1187	16.1759	15.9714	16.1772	16.1927	16.0905	16.1217	16.1149	16.018	15.9854	15.9833	15.9201	15.9857	16.0663	16.0678	16.1055	15.9991	16.0402	15.8076	15.9597	15.975
829	NP_001192334	15.3062	15.3128	15.3152	15.4271	15.4321	15.2175	15.3976	15.4372	15.4957	15.3336	15.6483	15.7223	15.691	15.78	15.6927	15.6048	15.8419	15.7732	15.8496	15.9452	16.1419	15.9663	16.0031	16.0257	15.8685	15.7827	15.9017	15.9716	15.9063	15.8596
830	NP_001193269	15.9125	15.9528	15.9777	16.0177	15.8383	15.9537	15.9179	15.9241	15.916	15.9315	15.8167	15.7641	15.7453	15.7784	15.8728	15.6879	15.7928	15.7891	15.8104	15.732	15.7948	15.7886	15.7912	15.6938	15.7941	15.7527	15.7151	15.8238	15.8031	15.7567
831	NP_001193276	14.047	14.2093	14.2275	14.3587	14.2456	14.1458	14.1299	14.1113	14.0547	13.9373	14.022	14.2661	15.0849	14.2122	14.3895	NA	NA	NA	NA	NA	NA	NA	NA	NA	NA	NA	NA	NA	NA	NA
832	NP_001193278	15.0386	15.1008	14.8376	15.1848	15.4288	15.4829	14.6914	14.6629	15.0363	14.9445	14.8756	15.1745	14.9333	15.0681	14.7364	14.849	14.8723	15.0133	14.8647	14.3894	14.5384	14.5155	14.4292	14.3937	14.4535	14.7713	14.9187	14.505	14.4817	14.1166
833	NP_001193281	15.8431	15.7978	15.8078	15.8934	15.9031	15.8938	15.847	15.8511	15.8341	15.9079	15.5519	15.715	15.7725	15.6606	15.7237	15.7305	15.7814	15.7732	15.8839	15.739	15.8651	15.8579	15.8742	15.7869	15.9029	15.8938	15.8586	15.7944	15.8014	15.7164
834	NP_001193283	15.0819	15.1138	15.1064	15.1224	15.4653	15.1143	15.3211	15.1768	15.2364	15.2857	15.2004	15.3065	15.3671	15.4108	15.216	15.0289	15.3391	15.2133	15.5978	15.3583	15.2494	15.3748	15.4693	15.1271	15.4532	15.3272	15.4193	15.6162	15.5965	15.305
835	NP_001193288	16.3427	16.2046	16.2834	16.3388	16.2592	16.3698	16.3674	16.2954	16.3507	16.421	16.3507	16.3341	16.2141	16.3459	16.2877	16.2731	16.164	16.3798	16.1549	16.3965	16.2951	16.4816	16.2181	16.4243	16.3191	16.3821	16.3468	16.2372	16.3458	16.3191
836	NP_001193289	16.1198	16.0225	15.9101	16.0193	15.7721	16.0754	15.9036	16.0122	15.9741	15.8425	15.7636	15.7321	15.7964	15.7562	15.8203	15.8316	15.8292	15.9066	15.852	15.8655	15.8523	15.8281	15.9382	15.8862	15.8815	15.82	15.8601	15.7898	15.8901	15.9061
837	NP_001193301	16.399	16.0814	16.1201	16.2297	16.1768	16.1703	16.1964	16.255	16.1136	16.1292	15.9666	16.0274	15.9507	15.9802	15.9388	NA	NA	NA	NA	NA	NA	NA	NA	NA	NA	NA	NA	NA	NA	NA
838	NP_001193305	15.1816	15.1498	15.362	15.3359	15.0977	15.7889	15.2127	15.2984	15.4456	15.4048	15.3817	15.4832	15.5277	15.2921	15.2914	15.4746	15.3391	15.3774	15.2695	15.5399	15.5219	15.5829	15.3703	15.4119	15.4185	15.1602	15.2242	15.426	15.2746	15.416
839	NP_001193308	15.5599	15.5178	15.6961	15.5664	15.6112	15.7432	15.3442	15.5003	15.5444	15.5769	15.6133	15.6391	15.6961	15.4728	15.7258	15.5026	15.3489	15.5767	15.3606	15.3893	15.4459	15.4958	15.4136	15.5291	15.3326	15.1882	15.3634	15.242	15.4261	15.4354
840	NP_001193331	16.0321	15.3704	15.1919	15.5187	15.2587	15.3201	15.8722	15.6074	15.4856	15.0428	14.5379	14.7404	14.4761	14.6687	14.6424	13.7647	13.7359	13.785	15.4274	12.9068	13.1962	13.0633	13.1991	13.3788	12.6619	13.3852	13.3759	13.1287	12.9838	12.7658
841	NP_001193358	15.5286	15.3914	15.4998	15.3621	15.3158	15.6647	15.3097	15.395	15.6241	15.3226	15.8445	15.7825	15.4978	15.586	15.2371	15.6074	15.8239	15.6332	15.6336	15.7972	15.7279	15.7504	15.8689	15.5145	15.8378	15.5944	15.5697	15.7683	15.6541	15.6746
842	NP_001193370	14.9464	14.7328	15.0062	14.8991	14.7638	14.7496	14.8661	14.6782	14.8797	14.8437	14.9947	15.2812	15.0543	15.6483	15.1501	15.4715	15.4793	15.5956	15.3952	15.8135	15.3225	15.73	15.4232	15.3938	15.4591	15.7073	15.4013	15.9714	15.5359	16.1705
843	NP_001193378	14.7291	14.8405	14.7541	14.7215	14.8986	14.8074	14.649	14.579	14.7836	14.6702	14.6005	14.585	14.6516	14.5163	14.7153	14.7673	14.5687	14.6545	14.3484	14.3199	14.4315	14.3714	14.268	14.4008	14.383	14.493	14.5846	14.948	14.4186	14.4134
844	NP_001193383	14.6557	14.6568	14.8552	14.8031	14.7409	14.6691	14.6812	14.7409	14.7292	14.7254	14.7702	14.6121	14.6587	14.6819	14.6946	14.5531	14.7129	14.4212	14.6707	14.5733	14.5466	14.6912	14.8023	14.6727	14.3986	14.592	14.7443	14.373	14.6446	14.3031
845	NP_001193464	16.7709	16.6302	16.5209	16.5693	16.4878	16.584	16.718	16.5399	16.696	16.7023	16.3898	16.5682	16.4132	16.657	16.3374	16.3347	16.356	16.4832	16.2705	16.5375	16.4385	16.6633	16.4663	16.5837	16.4927	16.3542	16.4539	16.3055	16.4046	16.4485
846	NP_001193465	15.93	16.0004	15.9435	15.9899	15.7971	15.9486	15.8861	16.0324	15.9227	15.9774	15.8369	15.7072	15.8424	15.8499	15.84	15.5398	15.9065	15.5688	15.7906	15.6508	15.6577	15.64	15.7019	15.6536	15.639	15.772	15.8328	15.7797	15.6822	15.7939
847	NP_001193848	14.3216	13.82	14.1113	13.8022	14.6442	14.1213	14.2071	13.9613	14.0822	14.2165	14.2113	14.1558	14.2671	14.3494	14.3973	NA	NA	NA	NA	NA	NA	NA	NA	NA	NA	NA	NA	NA	NA	NA
848	NP_001229948	NA	NA	NA	NA	NA	NA	NA	NA	NA	NA	NA	NA	NA	NA	NA	14.6982	14.7379	14.955	14.6154	14.5844	14.9444	14.9568	14.9042	14.6784	14.8513	14.8331	14.821	15.2366	15.1863	14.8863
849	NP_001229949	NA	NA	NA	NA	NA	NA	NA	NA	NA	NA	NA	NA	NA	NA	NA	15.2329	14.8944	14.9006	15.0714	14.8881	15.0704	15.0251	15.0439	15.0604	14.8826	14.8583	15.0297	15.0886	14.8798	15.1735
850	NP_001229952	14.9422	14.8844	14.8445	15.0388	14.6958	14.7659	14.9276	14.6688	14.8067	14.7319	14.7515	14.8773	14.8413	14.8703	14.773	14.6496	14.7878	14.707	14.7486	14.8	14.623	14.8618	14.9887	14.7164	14.8186	14.8408	15.0161	14.7127	14.8408	14.7777
851	NP_001229960	15.8794	15.9782	15.9035	16.014	15.8993	16.0005	16.0164	16.0002	15.988	15.9976	15.961	16.0792	15.9745	15.9351	15.9163	15.8494	16.1017	15.8927	15.8857	15.8417	15.8434	15.9118	15.9058	15.913	15.9867	15.9489	15.8632	15.8405	15.8475	15.8002
852	NP_001229989	15.1583	14.9115	15.0904	15.1133	15.1031	15.1653	15.1339	15.083	14.9057	15.3543	15.0304	15.0929	14.8162	15.0116	15.0345	15.0861	15.0863	14.9746	15.1948	15.1915	15.1606	15.058	15.0551	15.1878	15.1472	15.1713	15.133	15.089	15.2562	15.1404
853	NP_001229990	15.0519	15.0804	14.992	15.0758	15.0566	15.0646	15.0539	15.0802	15.0156	15.0466	14.9683	15.0531	15.0197	14.9036	15.0439	15.3638	15.0828	15.2002	14.9261	15.2965	15.1073	15.2576	15.2693	15.2687	15.2759	15.0459	15.1953	15.1596	15.192	15.262
854	NP_001230110	12.9539	13.4128	13.3434	13.1721	13.1262	13.5505	13.2236	13.2505	13.4096	13.0658	13.362	13.4839	13.3818	13.6336	13.2669	13.374	13.869	13.901	13.7765	13.7837	14.1291	13.9444	13.9559	14.1136	13.8615	13.7172	13.7316	13.8989	13.436	13.7321
855	NP_001230112	14.9527	14.9096	14.8655	15.0216	14.8958	14.7219	15.0207	14.9887	14.913	15.0302	14.7692	15.0997	15.0004	14.9515	14.9401	15.0038	14.9085	14.9176	14.9505	14.8811	14.9465	14.9984	14.9301	14.9647	14.925	14.9473	14.892	14.8536	14.8925	14.8341
856	NP_001230113	15.5709	15.6756	15.6575	15.6012	15.6479	15.6773	15.7022	15.6525	15.6292	15.732	15.8693	15.9653	15.9876	16.0406	15.9205	16.0561	16.0095	16.0566	15.916	16.1378	16.0943	15.9771	15.9567	16.0838	16.03	16.1459	16.1689	15.9827	16.1426	16.0727
857	NP_001230114	15.0483	15.2285	15.2161	15.2694	15.099	15.3468	15.1237	15.2702	15.184	15.1217	15.0902	15.1765	15.202	15.2257	15.0504	15.1458	15.1456	15.0791	14.9224	15.0958	15.106	15.0361	15.1929	15.1628	15.1458	14.9616	15.0557	15.0117	15.1751	15.1514
858	NP_001230116	14.4144	14.5428	14.72	14.9236	14.6634	14.6156	14.186	14.3512	14.5811	14.1129	14.2688	14.4487	14.3864	14.045	14.3263	NA	NA	NA	NA	NA	NA	NA	NA	NA	NA	NA	NA	NA	NA	NA
859	NP_001230117	15.0159	15.0967	14.9707	14.8277	15.0859	14.9525	15.1469	15.0295	14.9177	15.0014	15.2608	15.6099	15.2554	15.1799	15.0759	15.5677	15.0837	15.5139	15.0548	15.1947	15.0914	15.1228	15.412	15.2773	15.2267	14.9182	14.8523	14.9041	14.9079	15.0875
860	NP_001230118	14.9348	15.1742	15.0618	14.939	14.6989	15.063	14.9075	14.9319	14.9353	15.0089	15.0817	14.8762	15.1636	15.1061	15.2465	14.5928	14.3785	14.5086	14.6466	14.5808	14.7194	14.4789	14.6618	14.7339	14.5106	14.2567	14.7329	14.5216	14.6569	14.4075
861	NP_001230119	15.3994	15.4125	15.6252	15.3742	15.6762	15.4073	15.1047	15.2928	15.3042	15.1803	15.1575	15.0388	14.9302	15.1394	15.1263	14.8397	15.5839	14.9676	15.1281	14.8498	14.6942	14.5767	14.808	14.6894	14.8721	15.6485	14.8659	14.5169	14.7224	14.7614
862	NP_001230134	14.6535	14.6995	14.7647	14.815	14.7922	14.7108	14.6468	14.8074	14.6096	14.6406	14.7915	14.8562	14.7803	14.7138	14.7918	14.332	14.536	14.5999	14.4663	14.5466	14.7138	14.4641	14.6018	14.6666	14.6533	14.3087	14.3945	14.6673	14.5722	14.5052
863	NP_001230137	NA	NA	NA	NA	NA	NA	NA	NA	NA	NA	NA	NA	NA	NA	NA	15.3445	15.201	15.2601	15.1588	15.3447	15.2636	15.2504	15.1697	15.336	15.2749	15.3023	15.4323	15.388	15.3287	15.3298
864	NP_001230139	15.8151	15.6923	15.7918	15.7215	15.83	15.7812	15.5787	15.6786	15.7131	15.5028	15.9214	15.6412	15.7288	15.8242	15.8789	15.7228	15.9912	15.855	16.0607	16.0364	16.0908	15.9044	15.9742	15.9143	15.9575	15.8971	15.9343	15.9539	16.0438	15.9926
865	NP_001230144	16.1392	16.2154	16.2855	16.2167	16.1305	16.1778	16.1175	16.2416	16.1314	16.1812	16.2179	16.1804	16.1013	16.339	16.1265	16.1688	16.1887	16.178	16.0669	16.2738	16.317	16.3625	16.2691	16.2517	16.315	16.1621	16.2485	16.244	16.2747	16.242
866	NP_001230145	15.335	15.1302	15.2351	15.2676	15.1603	15.0777	15.0852	15.1719	15.1813	15.2766	15.1675	15.0585	15.1497	14.9981	15.0988	15.1189	15.0502	15.1085	14.9444	15.0504	15.0482	14.9721	15.0091	15.0797	15.1393	15.0462	14.9665	15.0069	14.9938	15.1236
867	NP_001230146	15.8536	15.8354	15.8705	15.9096	15.7941	15.7565	15.6955	15.8384	15.8957	15.9914	15.5162	15.4757	15.6235	15.5397	15.529	15.2958	15.3797	15.2454	15.7598	15.3015	15.6049	15.3261	15.2431	15.4542	15.5277	15.1632	15.3911	15.4294	15.2871	15.3295
868	NP_001230147	14.7204	15.0778	14.903	14.9847	14.9472	15.2878	15.181	15.1961	15.2077	14.9189	15.0973	14.9807	14.9058	14.9986	14.6239	NA	NA	NA	NA	NA	NA	NA	NA	NA	NA	NA	NA	NA	NA	NA
869	NP_001230148	14.9886	15.0875	15.0392	15.0849	14.9236	15.0164	14.7946	14.9827	14.9793	14.955	15.1205	15.3493	14.8324	15.0639	15.0595	15.192	15.1787	15.1724	15.152	15.1261	15.2684	15.5319	15.3634	15.3664	15.4099	15.1304	15.0637	15.2819	15.2877	15.4003
870	NP_001230149	15.4629	15.4243	15.3368	15.3236	15.22	15.3358	15.3303	15.3899	15.2728	15.4622	15.1029	15.1822	15.2447	15.1114	15.1167	15.2791	15.1655	15.1559	15.2105	15.3007	15.2231	15.2594	15.2429	15.2912	15.2722	15.3031	15.4138	15.3042	15.3394	15.3284
871	NP_001230150	14.4661	13.8075	13.9036	13.9439	13.5624	14.021	13.8504	13.7414	13.6444	13.5181	13.6175	13.8167	13.5983	13.7248	13.5831	14.1325	13.8417	14.1099	13.7634	13.8406	13.8389	14.0058	13.609	13.7959	13.9342	13.7067	13.7933	14.1987	14.2243	14.1323
872	NP_001230197	16.0221	16.1716	16.2131	15.95	16.0224	16.4338	16.1871	16.1486	16.1314	16.1114	16.3045	16.1034	16.2323	16.2065	16.3534	16.1081	16.0855	16.0878	15.9969	16.1026	16.0988	16.263	15.9407	16.0919	16.0732	15.9831	15.7675	16.2407	15.967	16.1455
873	NP_001230218	15.1884	15.1451	15.0337	15.1779	15.0459	15.2306	15.1783	15.1199	15.1376	15.0726	15.0163	15.0899	14.9701	15.1306	15.0655	15.0344	14.9311	15.2104	14.8736	15.0259	14.9492	15.0246	14.946	14.9468	15.0412	14.7152	14.8196	14.92	15.1188	14.9287
874	NP_001230220	15.3693	15.2973	15.3363	15.3952	15.3655	15.2597	15.4392	15.2915	15.3125	15.3668	15.2588	15.4562	15.4949	15.3845	15.3377	15.5089	15.7191	15.4994	15.6368	15.4904	15.6789	15.5069	15.6129	15.558	15.6129	15.5521	15.5054	15.6419	15.6259	15.5663
875	NP_001230221	14.5836	14.71	14.6582	14.4925	14.537	14.8412	14.6537	14.6134	14.5935	14.2827	14.8205	14.6188	14.9778	14.7206	14.9711	14.8536	14.6802	14.8379	14.8468	15.0569	14.9178	15.0151	14.9858	14.9914	15.054	14.6829	14.7844	14.8965	14.9323	14.672
876	NP_001230224	NA	NA	NA	NA	NA	NA	NA	NA	NA	NA	NA	NA	NA	NA	NA	16.005	16.1144	15.9173	16.0421	16.1137	16.1327	16.1466	16.1941	16.2364	15.8746	15.7105	15.8239	16.4635	16.1695	15.9635
877	NP_001230226	15.5683	15.3809	15.5759	15.5895	15.8235	15.5688	15.5075	15.3512	15.7363	15.5058	15.94	15.9325	15.9293	15.6912	15.784	15.8401	16.1425	15.8856	15.7913	15.9301	15.895	15.8855	15.7919	15.8594	15.757	15.8393	15.7926	15.7895	15.9223	15.9532
878	NP_001230231	15.3087	15.3401	15.3604	15.4181	15.3174	15.3075	15.2339	15.2971	15.3259	15.34	15.2875	15.1591	15.3368	15.214	15.3305	15.3638	15.4879	15.3504	15.362	15.3671	15.3109	15.2458	15.324	15.3762	15.2735	15.5098	15.382	15.2441	15.2867	15.3237
879	NP_001230233	NA	NA	NA	NA	NA	NA	NA	NA	NA	NA	NA	NA	NA	NA	NA	14.4951	14.4038	14.5022	14.4008	14.6545	14.7916	14.1732	14.5124	14.4927	14.6327	14.6194	14.633	14.6417	14.5062	14.5173
880	NP_001230248	14.9509	14.9059	15.043	14.9877	17.1341	15.0005	15.6398	15.2717	15.7099	15.7519	15.9091	16.8456	15.796	16.1977	15.689	15.3033	14.9641	15.6435	16.0484	15.1757	15.529	15.4285	15.3754	15.5717	15.0078	15.2145	15.141	15.7806	15.3854	14.8663
881	NP_001230251	15.0756	15.0242	14.9944	14.9777	14.9451	14.9583	15.0103	15.0402	14.9611	14.9765	14.8961	14.9969	14.989	15.017	15.0168	15.0062	14.7746	14.8702	14.7709	14.8957	14.9648	14.9129	14.8949	14.9411	14.8285	14.7451	14.7452	14.8432	14.8707	14.9171
882	NP_001230259	NA	NA	NA	NA	NA	NA	NA	NA	NA	NA	NA	NA	NA	NA	NA	13.3317	13.4897	13.1772	13.0165	13.1883	13.5275	13.2982	13.2965	13.483	13.7949	13.6328	13.0382	13.4953	13.7262	13.1028
883	NP_001230266	NA	NA	NA	NA	NA	NA	NA	NA	NA	NA	NA	NA	NA	NA	NA	16.2985	16.3748	16.3917	16.5695	16.5248	16.477	16.4917	16.426	16.587	16.6413	16.6218	16.6541	16.5679	16.5807	16.6287
884	NP_001230267	15.1265	14.7087	14.7494	14.9924	14.3161	14.7745	14.8437	14.8121	14.742	14.7476	13.9335	13.7064	13.9332	13.9059	13.9328	NA	NA	NA	NA	NA	NA	NA	NA	NA	NA	NA	NA	NA	NA	NA
885	NP_001230268	15.743	15.7095	15.8905	16.0248	15.9497	15.8713	15.7328	15.969	15.9813	15.5707	15.7223	16.2336	16.1568	15.545	15.707	15.7746	15.9959	16.0376	15.7402	15.8943	15.7227	15.7814	15.9252	15.7465	15.8749	15.8388	15.507	15.6984	15.8206	15.4626
886	NP_001230269	NA	NA	NA	NA	NA	NA	NA	NA	NA	NA	NA	NA	NA	NA	NA	16.1603	16.123	16.1967	16.2552	16.2552	16.1089	16.388	16.298	16.3132	16.2104	16.1925	16.0892	16.1467	16.394	16.2885
887	NP_001230270	15.1458	15.2749	15.1267	15.3582	15.479	15.3186	15.2526	15.385	15.4344	15.3117	15.1893	15.324	15.4543	15.2831	15.198	15.0903	14.9936	15.1345	15.1316	15.1266	15.2083	15.2639	15.1662	15.1764	15.2378	15.015	14.9761	15.017	15.284	15.2529
888	NP_001230274	15.9893	16.1864	16.2276	16.0343	16.1728	15.9601	16.162	15.949	15.9814	15.9928	16.1761	16.191	16.1333	16.2513	16.1417	16.0527	16.6291	16.2622	16.4698	16.3387	16.3853	16.4052	16.3039	16.2879	16.3171	16.3394	16.3151	16.4705	16.1955	16.2817
889	NP_001230279	14.9543	15.1751	15.2782	15.1647	15.1741	15.2575	15.2493	15.3011	15.232	15.2773	15.2354	15.2299	15.2274	15.317	15.2227	15.2798	15.185	15.3299	15.5533	15.3157	15.3217	15.3452	15.2085	15.3213	15.2891	15.265	15.2872	15.2344	15.2569	15.2543
890	NP_001230283	16.1729	16.2733	16.1721	16.1012	15.9263	16.1048	15.975	16.0194	15.8683	16.1372	15.1877	15.392	15.4934	15.331	15.406	15.2129	15.5002	15.3952	15.6323	15.6957	15.4832	15.5512	15.4885	15.2897	15.5965	15.3805	15.4065	15.5785	15.7317	15.3543
891	NP_001230285	NA	NA	NA	NA	NA	NA	NA	NA	NA	NA	NA	NA	NA	NA	NA	14.1489	14.6904	14.6331	14.4516	14.308	14.3545	14.4439	14.294	14.3513	14.5074	14.3462	14.4105	14.5494	14.3219	14.2088
892	NP_001230289	16.487	16.4969	16.4926	16.5383	16.6067	16.5236	16.507	16.5663	16.5674	16.4997	16.6906	16.5525	16.5134	16.6231	16.5585	16.5534	16.8225	16.6476	16.6045	16.6606	16.7256	16.5945	16.6209	16.7107	16.7869	16.6749	16.6192	16.6514	16.6939	16.6845
893	NP_001230291	15.6821	15.6147	15.6535	15.6888	15.648	15.7112	15.7259	15.685	15.605	15.742	15.3367	15.4878	15.5633	15.3684	15.4692	15.3747	15.0832	15.0273	15.1741	15.375	15.1002	15.3697	15.3028	15.5372	15.3225	15.3013	15.4894	15.2904	15.2362	15.3169
894	NP_001230293	14.777	14.9356	14.8344	15.1785	14.8899	14.7607	14.8174	14.6163	14.7897	14.6781	14.9528	14.8486	14.9195	14.9274	14.9743	14.9778	14.6597	15.122	14.8053	15.1326	15.1163	14.7875	14.8002	14.8948	15.0926	14.8896	15.1399	14.8147	15.0237	14.8803
895	NP_001230300	16.389	16.5402	16.4936	16.7134	16.5197	16.4453	16.4712	16.5887	16.3762	16.3229	16.4799	16.1606	16.2069	16.1618	16.2644	15.9502	15.78	15.7805	15.902	15.8864	15.6609	16.0289	15.9314	15.8315	15.7548	15.87	15.868	15.7992	15.9736	15.8882
896	NP_001230304	NA	NA	NA	NA	NA	NA	NA	NA	NA	NA	NA	NA	NA	NA	NA	16.529	16.562	16.2203	17.2073	16.432	16.4095	16.6348	16.4965	16.3708	16.5193	16.4875	16.6389	16.2012	16.4858	16.6494
897	NP_001230305	14.729	14.6048	14.4636	14.7206	14.8268	14.7266	14.9584	14.5993	14.6983	14.7556	14.392	14.1952	14.6236	14.6523	14.3691	14.7354	14.8234	14.8888	15.0308	14.7725	14.791	14.9162	14.7326	15.0302	14.9254	15.165	15.1285	15.0244	14.8358	14.9364
898	NP_001230308	16.4499	16.6057	16.5926	16.5936	16.6053	16.6209	16.4374	16.5685	16.4327	16.4287	16.6467	16.569	16.4189	16.3509	16.4997	16.3937	16.1558	16.2256	16.1088	16.241	16.2029	16.3364	16.3178	16.3931	16.2501	15.9307	16.0122	15.9666	16.0871	15.7624
899	NP_001230310	NA	NA	NA	NA	NA	NA	NA	NA	NA	NA	NA	NA	NA	NA	NA	15.1048	15.0485	14.9981	15.0782	15.1207	15.198	15.1891	15.0196	15.2264	14.9683	15.3307	15.1045	15.2107	15.2186	14.8941
900	NP_001230311	14.6735	14.5609	14.8029	14.6063	14.196	14.675	14.7465	14.6538	14.5483	14.6182	14.5408	14.7261	14.5853	14.682	14.6521	14.945	15.0954	14.9715	14.898	14.9588	15.1788	14.7176	14.9019	14.9311	15.0324	14.9093	15.1885	14.6033	14.9033	15.036
901	NP_001230318	15.5459	15.7825	15.7313	15.6934	15.3067	15.538	15.7799	15.597	15.6581	15.5888	15.6652	15.5999	15.6402	15.7298	15.6888	15.5096	15.9639	15.5786	15.8826	15.7168	15.8379	15.5552	15.7699	15.6745	15.743	16.0975	15.7345	15.7275	15.7318	15.6917
902	NP_001230320	15.3828	15.3073	15.2166	15.26	15.3954	15.2442	15.4561	15.3263	15.276	15.2973	15.228	15.0588	15.3831	15.192	15.228	15.0746	15.0204	14.9965	15.2067	14.9285	14.89	15.1722	15.0196	14.8454	14.9816	15.0547	14.9491	15.0751	15.1408	15.056
903	NP_001230322	14.5402	14.6142	14.5448	14.3704	14.6086	14.4872	14.4434	14.5031	14.456	14.5696	14.5215	14.6661	14.6995	14.5887	14.6422	14.6392	14.5728	14.7145	14.5997	14.6189	14.7646	14.7054	14.7388	14.6457	14.7674	14.6969	14.5312	14.775	14.7516	14.6672
904	NP_001230324	14.8175	14.962	14.9157	14.9519	14.9935	14.868	14.949	14.8389	15.0982	14.8968	14.9414	15.1527	14.8097	14.9778	14.7618	14.7255	14.7096	14.9519	14.7303	14.8103	14.9809	15.1019	14.9409	15.0758	14.9749	14.7175	15.0616	15.11	15.0019	15.1263
905	NP_001230325	15.3477	15.3365	15.1463	15.2543	15.1867	15.0358	15.2881	15.3081	15.3632	15.2928	15.313	14.9428	15.0032	15.2595	15.2895	14.7907	15.1019	15.1707	15.2878	15.0367	15.1082	15.2097	15.1093	15.1723	15.1522	15.2688	15.0788	14.9824	15.0141	15.1042
906	NP_001230330	15.2986	15.2927	15.3562	15.3982	15.4391	15.2301	15.2885	15.2328	15.3179	15.3796	15.487	15.289	15.4725	15.4423	15.7013	15.2443	15.3919	15.3403	15.4257	15.3981	15.563	15.3752	15.2511	15.4977	15.4739	15.3737	15.2922	15.4594	15.419	15.5692
907	NP_001230334	14.9054	15.0176	15.0945	15.0811	15.82	14.9131	15.1113	15.0763	15.099	15.1604	15.2178	15.4297	15.0377	15.1664	15.2329	15.0207	15.335	15.2374	15.1319	15.2934	15.3626	15.204	15.1301	15.266	15.3176	15.1132	15.275	15.1347	15.3793	15.1033
908	NP_001230336	15.6271	15.4874	15.3907	15.6727	15.4505	15.573	15.5624	15.5773	15.5163	15.453	15.0915	15.4824	15.4358	15.0675	15.2026	15.2442	14.9891	15.2099	15.0051	15.4915	15.3421	15.2656	15.5074	15.2967	15.36	15.0415	15.1083	15.1235	15.2692	15.1256
909	NP_001230337	15.3054	15.2803	15.3835	15.2888	15.4728	15.2821	15.1838	15.3054	15.1899	15.3213	15.2608	15.3636	15.2328	15.2943	15.3967	15.244	15.4198	15.1302	15.4503	15.3703	15.3726	15.3638	15.1408	15.1483	15.29	15.5863	15.3707	15.3355	15.5061	15.4606
910	NP_001230338	15.3569	15.3257	14.9522	15.3604	15.1736	15.0067	15.3012	15.0023	14.8916	14.9483	14.5765	14.842	14.7476	14.548	14.799	14.0778	14.0269	14.1781	14.0239	14.0942	13.712	14.2121	14.1822	14.2224	14.1307	14.1149	14.2519	14.1784	13.9872	13.938
911	NP_001230339	15.2248	14.988	15.007	15.1048	14.9487	15.0594	14.9255	15.0167	15.039	15.1109	14.8477	14.7769	14.8531	14.6807	14.8554	14.8101	14.7218	14.4861	14.7332	14.6763	14.8292	14.5482	14.8287	14.9075	14.7868	14.7509	14.5907	14.707	14.8216	14.811
912	NP_001230341	14.372	14.2592	14.1881	14.1543	14.2812	14.2625	14.2715	13.8491	14.0904	14.3498	14.113	14.0877	13.818	13.9594	13.7515	NA	NA	NA	NA	NA	NA	NA	NA	NA	NA	NA	NA	NA	NA	NA
913	NP_001230343	14.6138	14.6104	14.6359	14.6041	14.533	14.6775	14.6478	14.7749	14.6388	14.5236	14.7767	14.6189	14.6853	14.6934	14.7643	14.3725	14.516	14.3385	14.5536	14.455	14.371	14.6217	14.533	14.4755	14.6499	14.6874	14.4919	14.6343	14.577	14.6654
914	NP_001230344	16.5185	16.4105	16.496	16.5976	16.6742	16.7547	16.5929	16.5464	16.6009	16.5362	16.7209	16.6365	16.7793	16.815	16.8128	16.6659	16.6147	16.4326	16.6538	16.6245	16.693	16.5329	16.4874	16.5329	16.6583	16.7053	16.9014	16.5473	16.7185	16.6675
915	NP_001230346	14.6605	14.9505	15.0215	14.7881	15.5033	14.8491	14.8103	14.8766	14.783	14.7092	15.4664	15.3572	15.3019	15.1692	15.324	15.2317	15.4826	15.2953	15.5335	15.3294	15.2464	15.401	15.3729	15.1545	15.2843	15.4769	15.23	15.3673	15.3901	15.577
916	NP_001230347	14.7924	15.2257	15.1161	15.0185	15.1314	14.8979	14.9978	15.047	15.2017	14.9154	14.9805	15.0934	14.8792	14.9922	15.0156	15.0707	15.2351	15.0771	15.1206	14.991	14.9943	15.0004	14.8689	15.0237	14.873	15.0991	15.0965	15.0219	14.9855	15.0384
917	NP_001230350	15.3191	15.2122	15.3555	15.3424	15.1163	15.2947	15.3668	15.2876	15.3099	15.4139	14.8156	14.9036	15.1686	14.8429	14.9665	14.9956	15.0658	14.9367	15.0594	15.0504	14.9442	14.8372	14.8204	14.9553	14.8884	15.1857	15.1552	14.7466	14.8056	14.9789
918	NP_001230355	14.5627	14.2025	14.3322	14.4729	14.3131	14.366	14.4201	14.3637	14.3553	14.2845	14.3862	14.5721	14.4429	14.4133	14.4776	14.8655	14.7108	14.7066	14.6921	14.8846	14.8912	14.833	14.8332	14.6791	14.8593	14.6939	14.7997	14.7955	14.8864	14.7793
919	NP_001230356	15.4341	15.3332	15.3459	15.402	15.4443	15.3998	15.3563	15.4122	15.3904	15.4315	15.6139	15.4894	15.4696	15.5496	15.5233	15.3794	15.3819	15.4621	15.3721	15.5014	15.5703	15.6003	15.5266	15.5762	15.5912	15.383	15.4391	15.453	15.509	15.4949
920	NP_001230363	14.4196	15.3931	15.2899	14.7905	15.0952	15.4912	14.9287	15.3246	15.0798	14.934	15.6078	15.1115	15.6811	15.205	15.2222	14.5256	15.8491	14.7299	14.857	14.4224	16.5402	14.3816	15.3084	14.6076	14.3868	15.7766	14.7108	17.2068	15.9319	15.3701
921	NP_001230366	16.7918	16.6734	16.8261	16.742	16.6496	16.7399	16.5367	16.8294	16.6991	16.7606	16.7829	16.3426	16.6215	16.6517	16.7536	NA	NA	NA	NA	NA	NA	NA	NA	NA	NA	NA	NA	NA	NA	NA
922	NP_001230369	15.3428	15.3291	15.2336	15.2687	15.1295	15.2681	15.171	15.3057	15.2548	15.2884	15.2305	15.1045	15.1773	15.1583	15.1686	15.034	15.1433	15.0119	15.1186	15.2021	15.1607	15.1044	15.1406	15.212	15.1746	15.1717	15.189	15.1869	15.1864	15.1526
923	NP_001230370	15.7072	15.6766	15.7995	15.6348	15.6617	15.5911	15.7014	15.6834	15.6932	15.7661	15.6254	15.7764	15.6854	15.7205	15.7756	15.7211	15.7796	15.8098	15.9499	16.2815	15.7971	16.0532	15.6723	15.8775	15.8718	15.8536	15.5817	16.1044	16.0455	15.774
924	NP_001230371	17.1188	16.6968	16.8538	17.0143	16.7283	16.9259	16.8933	16.8668	16.7503	16.9108	16.687	16.8758	16.6943	16.8957	16.8366	16.735	16.8359	16.7445	16.752	16.8432	16.8119	16.8807	16.8201	16.8384	16.8567	16.864	16.8734	16.8679	16.9163	16.8783
925	NP_001230372	16.0534	16.2971	16.2095	16.1891	16.1865	15.9724	16.3308	16.3033	16.065	16.2418	16.0762	16.1291	15.958	16.1281	16.0866	16.3651	15.8269	16.2181	15.9664	15.9344	15.7461	15.7469	15.848	16.0401	16.12	16.1042	16.0551	15.6917	15.7634	15.7772
926	NP_001230375	NA	NA	NA	NA	NA	NA	NA	NA	NA	NA	NA	NA	NA	NA	NA	15.3219	14.7204	15.35	14.9004	14.8051	14.9872	14.7917	14.698	14.9694	14.7738	14.95	14.8937	14.8625	14.9479	14.7065
927	NP_001230376	16.0785	15.7274	15.8624	16.019	15.739	16.1078	15.7075	15.7729	15.8982	15.8095	16.1415	16.115	16.2852	16.392	16.1214	NA	NA	NA	NA	NA	NA	NA	NA	NA	NA	NA	NA	NA	NA	NA
928	NP_001230377	NA	NA	NA	NA	NA	NA	NA	NA	NA	NA	NA	NA	NA	NA	NA	16.532	16.5828	16.6204	16.871	16.6111	16.8587	16.9015	16.8557	16.8512	16.8618	16.766	16.675	16.7768	16.9265	16.8534
929	NP_001230380	15.2883	15.3172	15.1919	15.4494	15.2528	15.3283	15.3513	15.3674	15.3175	15.2907	15.1886	15.1397	15.375	15.2713	15.2728	15.2156	15.2897	15.0465	15.1277	15.3296	15.1786	15.1834	15.1958	15.1797	15.268	15.3935	15.3353	15.4305	15.4018	15.2876
930	NP_001230382	NA	NA	NA	NA	NA	NA	NA	NA	NA	NA	NA	NA	NA	NA	NA	16.3029	16.5041	16.135	16.4175	16.5519	16.4067	16.5472	16.4724	16.4127	16.4724	16.3582	16.3563	16.5127	16.5095	16.3421
931	NP_001230384	NA	NA	NA	NA	NA	NA	NA	NA	NA	NA	NA	NA	NA	NA	NA	14.372	14.2252	14.4556	14.1478	14.1772	14.5604	14.3257	14.3329	14.4097	14.4163	14.287	14.4862	14.4671	14.4376	14.2636
932	NP_001230385	15.3198	15.5736	15.4513	15.3896	15.6284	15.3407	15.4288	15.2594	15.4776	15.2327	15.5141	15.5695	15.4099	15.5524	15.4178	NA	NA	NA	NA	NA	NA	NA	NA	NA	NA	NA	NA	NA	NA	NA
933	NP_001230386	15.7187	15.7975	15.7867	15.7674	16.0019	15.7194	15.9377	15.6885	15.8818	15.8947	16.212	16.0553	16.0512	16.0632	16.0492	15.9659	15.9909	16.046	16.0331	15.8906	16.1505	16.147	16.5795	16.3331	16.2253	15.9682	16.0441	16.1567	16.1501	15.9669
934	NP_001230387	15.8067	15.8936	15.8867	15.831	15.7718	15.7867	15.9163	15.771	15.8546	15.8594	16.0784	16.208	16.1401	16.2758	16.1355	16.5161	16.2479	16.6852	16.0583	16.163	16.2169	16.231	15.9744	16.0679	16.2187	15.9952	16.1856	16.1585	16.065	16.0476
935	NP_001230391	14.0587	14.3562	14.416	14.2436	14.2302	13.9919	13.9157	14.1328	14.1289	14.0323	14.6123	14.5098	14.6954	14.492	14.809	14.5798	14.6802	14.5416	14.5293	14.4576	14.5498	14.596	14.4818	14.4504	14.6224	14.0891	14.5331	14.4485	14.2827	14.3178
936	NP_001230394	14.8728	14.7368	14.3207	14.8661	14.3001	14.264	14.6567	14.5618	14.6493	14.6486	14.1774	14.4308	14.4269	14.6339	14.5872	NA	NA	NA	NA	NA	NA	NA	NA	NA	NA	NA	NA	NA	NA	NA
937	NP_001230397	14.7686	14.4337	14.7444	14.5595	16.1769	14.9442	14.8148	14.942	15.0172	15.6354	15.3586	15.5808	15.0772	15.0147	15.4716	14.6211	14.5829	14.6705	15.1857	14.5539	14.623	14.6159	14.3585	14.5423	14.4117	14.6334	14.7441	15.6381	14.5527	14.6145
938	NP_001230399	14.7301	14.6047	14.7557	14.7651	14.6916	14.5872	14.4868	14.663	14.8222	14.7582	14.8307	14.8274	14.7218	14.6628	14.7674	14.7133	14.6582	14.641	14.7238	14.8951	14.7802	14.8555	14.7303	14.8843	14.8539	14.6938	14.6874	14.7429	14.7958	14.6931
939	NP_001230406	15.647	15.6609	15.6122	15.5826	15.6949	15.6172	15.6226	15.6951	15.6618	15.6391	15.7478	15.69	15.7855	15.8042	15.722	15.5504	15.6681	15.6568	15.5978	15.7597	15.8227	15.7626	15.685	15.7887	15.8253	15.5965	15.5922	15.7374	15.734	15.6699
940	NP_001230407	14.9499	14.7623	14.8626	14.8749	14.8861	14.8433	14.7293	14.9101	14.889	14.7987	15.0151	14.774	15.0209	15.0116	14.8299	15.0251	15.0514	15.1521	15.038	15.152	15.2683	15.2505	15.2201	15.2171	15.1721	14.9626	15.0792	15.159	15.1361	15.0059
941	NP_001230410	15.0911	14.97	15.1306	14.9187	15.1575	14.9112	14.9681	15.0261	15.0648	14.8829	15.1802	15.2007	15.1983	15.1787	15.1606	15.0399	15.1405	15.1921	15.0856	15.1892	15.2011	15.1441	15.075	15.1693	15.2452	15.0783	15.1341	15.2492	15.2116	15.1399
942	NP_001230412	13.5504	13.0047	12.3962	13.2212	12.7917	13.1739	13.7609	12.763	12.8765	13.395	11.7584	12.4405	12.4286	12.6444	12.7151	NA	NA	NA	NA	NA	NA	NA	NA	NA	NA	NA	NA	NA	NA	NA
943	NP_001230413	16.3646	16.4103	16.5992	16.5069	16.6721	16.4919	16.5058	16.488	16.6821	16.7276	16.5211	16.9412	16.6325	16.7981	16.8073	16.5351	16.79	16.9323	16.6564	16.6798	16.6774	16.8	16.6393	16.6833	16.6871	16.5193	16.5856	16.5465	16.6932	16.5461
944	NP_001230414	16.5201	16.4049	16.4057	16.3934	16.1847	16.3976	16.4637	16.4039	16.2892	16.4166	15.8316	15.8926	16.1654	15.7931	15.9597	15.9056	16.0262	15.7518	15.9418	15.8206	15.8085	15.8116	15.9145	15.8115	15.8276	15.9352	15.994	15.7915	15.8096	15.8373
945	NP_001230415	NA	NA	NA	NA	NA	NA	NA	NA	NA	NA	NA	NA	NA	NA	NA	16.4168	16.4372	16.4718	16.3691	16.1714	16.1602	16.3854	16.433	16.3426	16.2828	16.2488	16.2537	16.329	16.2003	16.2052
946	NP_001230421	15.9437	15.9923	15.792	16.0969	15.859	16.0906	15.8196	15.8311	15.7887	16.04	15.9312	16.1445	15.9638	16.0663	15.9625	16.1371	16.3401	16.144	16.1668	16.2105	16.2887	16.0458	16.0754	16.1393	16.2316	16.0989	16.2346	16.1268	15.997	16.0665
947	NP_001230423	14.4998	14.626	14.6352	14.7179	14.6457	14.6944	14.6129	14.609	14.6974	14.6994	14.4996	14.7311	14.6749	14.6539	14.6155	14.8258	14.7066	14.8936	14.8523	14.8852	14.8444	14.8329	14.9333	14.8659	15.0275	14.8965	14.9126	14.9634	14.8667	14.7755
948	NP_001230424	15.5733	15.5146	15.6525	15.5675	15.3667	15.3782	15.5605	15.6317	15.5858	15.5437	15.603	15.4482	15.5162	15.4868	15.5347	15.3302	15.5383	15.404	15.515	15.3042	15.342	15.3983	15.3805	15.4108	15.3957	15.3736	15.4561	15.2743	15.342	15.3124
949	NP_001230427	NA	NA	NA	NA	NA	NA	NA	NA	NA	NA	NA	NA	NA	NA	NA	14.1863	14.442	14.3612	14.4866	14.4532	14.4057	14.1658	14.2557	14.4261	14.4402	14.3881	14.3495	14.4831	14.4214	14.4043
950	NP_001230437	NA	NA	NA	NA	NA	NA	NA	NA	NA	NA	NA	NA	NA	NA	NA	15.2648	15.4937	15.3398	15.4882	15.5324	15.2234	15.4153	15.1564	15.2943	15.3754	15.2482	15.3816	15.2405	15.7042	15.2686
951	NP_001230445	14.9707	14.8642	14.7462	14.7318	14.7982	14.6601	14.8396	14.9089	14.8103	14.9195	14.8183	14.8289	14.8976	14.877	14.6887	15.0246	14.7353	14.9166	14.7334	14.9112	14.8245	14.9094	14.8593	14.8288	14.8898	14.7345	14.8934	14.9081	14.861	14.8483
952	NP_001230453	15.3952	15.4098	15.3601	15.5384	15.5298	15.4206	15.3147	15.4249	15.5268	15.3777	15.8215	15.586	15.4668	15.711	15.581	15.3315	15.7201	15.6637	15.718	15.8457	15.8518	15.7631	15.8337	15.7918	15.9862	15.8629	15.587	15.7853	15.7996	15.7916
953	NP_001230457	15.884	16.0295	15.9483	15.9537	15.942	15.8157	15.9721	15.9491	15.8665	16.0342	16.1417	16.111	16.1787	16.0903	16.2641	16.2641	16.243	16.1891	16.1451	16.0761	16.1126	16.0948	16.1241	16.0936	16.2542	16.2283	16.2382	16.1873	16.1921	16.2203
954	NP_001230458	15.3048	14.9078	15.2201	15.2029	15.0545	15.2557	15.233	15.2111	15.09	15.1008	15.0559	15.009	15.0417	15.1184	14.9521	NA	NA	NA	NA	NA	NA	NA	NA	NA	NA	NA	NA	NA	NA	NA
955	NP_001230471	14.4978	14.5319	14.5442	14.331	14.5452	14.528	14.5013	14.3651	14.8797	14.4319	15.5802	15.153	14.9472	15.2768	14.979	15.5156	15.4528	15.6811	15.3302	15.1057	15.8115	15.5963	15.3159	15.6125	15.6519	15.2108	15.2936	15.6426	15.6892	15.7287
956	NP_001230474	14.0387	13.8998	13.8626	14.2982	14.0718	14.1315	14.0819	14.5121	14.0525	14.2236	14.0473	14.2287	14.045	14.217	13.9113	14.5235	14.1344	14.5725	14.3085	14.5545	14.5173	14.4893	14.7741	14.7019	14.821	14.6474	14.5705	14.6472	14.7662	14.5922
957	NP_001230477	15.7851	15.9668	15.8604	15.8193	15.7596	15.8971	15.7113	15.9154	15.7773	15.8296	15.958	15.729	15.8499	15.8598	15.8399	15.7543	15.9413	15.7636	15.8363	15.9938	15.9178	15.9052	15.9936	15.9372	15.8708	15.8748	15.9093	15.8945	15.9348	15.8295
958	NP_001230479	15.1837	15.4384	15.5834	15.2759	15.3127	15.5314	15.748	15.4564	15.7786	15.7539	16.964	16.7416	15.8629	17.0994	16.5056	15.9491	16.3453	15.8245	16.2151	16.4103	16.943	15.9099	16.2423	16.444	15.7388	16.2508	16.1685	15.6481	16.112	15.561
959	NP_001230484	16.3316	16.4595	16.4178	16.4405	16.3339	16.5519	16.519	16.47	16.4487	16.5335	16.5618	16.4527	16.6722	16.4464	16.4575	16.4699	16.4927	16.4653	16.415	16.4767	16.5309	16.5081	16.4092	16.3933	16.486	16.2927	16.4991	16.4537	16.4927	16.4802
960	NP_001230485	15.9759	15.894	15.9597	15.918	15.7832	15.9774	15.9414	15.9055	15.8943	15.9948	15.7454	15.6587	15.8502	15.7926	15.8491	15.8328	15.7267	15.7669	15.6987	15.7214	15.7854	15.6649	15.7311	15.8077	15.7547	15.8008	15.7963	15.7398	15.7964	15.7755
961	NP_001230486	16.4132	16.3873	16.4682	16.6909	16.4264	16.4996	16.5752	16.5794	16.5118	16.5167	16.5106	16.2516	16.364	16.4305	16.4934	16.1015	16.1982	16.2781	16.1057	16.3005	15.7751	16.2806	16.377	16.4624	16.3084	16.5997	16.1375	16.3996	16.2256	16.1331
962	NP_001230487	14.3469	14.1157	14.0275	14.1446	13.3673	13.861	14.1341	13.4474	13.8111	13.5746	12.8954	13.5681	14.0108	13.8787	13.6972	13.1547	13.7513	13.5029	13.8044	13.6443	13.701	13.8778	13.9033	13.6407	13.612	13.7144	13.4303	14.056	13.7792	13.9296
963	NP_001230488	14.9361	14.9192	15.0777	14.974	14.9859	14.887	14.9354	15.1454	15.0738	14.9985	14.9957	14.6878	15.1093	15.0166	14.9571	15.1086	15.2669	15.3218	15.0631	15.0453	15.0584	15.1849	14.9492	14.9446	15.087	15.106	14.9538	14.8509	15.2026	14.9969
964	NP_001230490	14.7913	14.7851	14.7358	14.7347	14.7001	14.8395	14.883	14.7008	14.8881	14.8203	14.8314	14.6964	14.8095	14.673	14.7614	14.9093	14.8767	14.7753	14.6871	14.8726	14.753	14.9874	15.0554	14.9833	14.9043	14.9892	15.0633	14.8935	14.7969	14.8688
965	NP_001230497	15.0355	15.1037	15.2143	15.1539	15.0648	15.0438	15.0296	15.1612	15.0605	14.9903	14.9312	14.92	15.1536	15.0994	15.0512	15.0315	15.2115	15.006	15.1127	15.1318	15.1924	15.0529	15.0821	15.0049	15.0902	15.114	15.1436	15.2198	15.1062	15.126
966	NP_001230501	14.5688	14.6532	14.6078	14.6102	14.785	14.6786	14.5884	14.7599	14.5434	14.772	15.1167	15.6004	14.744	15.4239	14.9957	14.7493	15.2555	15.2153	15.2694	15.3443	15.4144	15.404	15.4076	15.4392	15.3076	15.1361	15.2263	15.1787	15.3302	15.1086
967	NP_001230502	15.2665	15.2472	15.3527	15.2141	15.2253	15.2001	15.2964	15.3436	15.3231	15.4306	15.2656	15.2148	15.3143	15.3626	15.3085	15.2008	15.5871	15.0688	15.7449	15.3143	15.5409	15.2643	15.3285	15.6186	15.5412	15.7716	15.504	15.4624	15.6687	15.5272
968	NP_001230504	16.2331	15.7505	15.7938	15.821	15.7853	15.9022	15.8847	16.0072	15.9022	15.7342	15.5738	15.247	15.4422	15.4774	15.4984	15.4162	15.4531	15.4463	15.7183	15.4491	15.2977	15.2494	15.3693	15.618	15.5267	15.7723	15.4662	15.1482	15.5624	15.2957
969	NP_001230505	15.3324	14.9871	14.9534	15.1944	15.0698	15.1264	15.2145	15.1268	15.0348	15.1159	14.993	15.3437	14.9574	15.293	15.1713	15.2084	15.0212	15.1871	15.0062	15.4647	15.3428	15.7564	15.6832	15.4369	15.3181	15.1736	15.1616	15.4029	15.5131	15.3975
970	NP_001230506	14.7261	14.6294	14.6692	14.768	14.5655	14.5519	14.6075	14.7404	14.7392	14.5402	14.5182	14.6225	14.4675	14.5849	14.4488	14.6257	14.5284	14.4196	14.7266	14.4097	14.7612	14.4764	14.6853	14.6973	14.7435	14.7107	14.7237	14.6738	14.7156	14.6402
971	NP_001230508	15.0564	15.0062	15.0459	15.0533	15.2647	15.0783	14.9951	15.0613	15.3839	15.1558	15.8069	15.7344	15.564	15.767	15.5645	15.3438	15.0989	15.4957	15.2148	15.7287	15.6944	15.9195	15.6051	15.6808	15.7568	15.104	15.406	16.0421	15.7457	15.7303
972	NP_001230510	14.6191	14.5403	14.3438	14.4278	14.0679	14.4197	14.408	14.4	14.384	14.1748	13.9053	13.9325	14.2222	14.0305	14.0012	14.2438	14.0187	14.2342	14.6062	14.5648	14.2748	14.5058	14.5195	14.2467	14.2181	14.1321	13.8023	14.2757	14.161	14.2824
973	NP_001230514	14.0506	14.1867	14.1373	14.0652	14.2406	13.8766	13.7579	13.8694	14.2107	13.8679	14.1962	13.8601	13.8015	13.9066	14.2655	NA	NA	NA	NA	NA	NA	NA	NA	NA	NA	NA	NA	NA	NA	NA
974	NP_001230517	14.8387	15.2424	15.1656	15.1784	14.9272	15.1487	14.9122	15.0545	15.1645	15.3708	14.8054	15.036	14.987	15.0045	15.0847	15.039	14.8358	14.7835	14.9804	15.0419	15.0166	14.9444	14.9443	15.0549	15.1213	15.0612	15.0271	14.9642	14.8962	15.0674
975	NP_001230518	14.4944	14.5656	14.377	14.5246	14.5357	14.4424	14.5242	14.5408	14.3409	14.4679	14.4551	14.3251	14.5416	14.3595	14.4982	14.2356	14.2274	14.1673	14.2394	14.1379	14.0857	14.128	14.0975	14.241	14.1237	14.2832	14.2996	14.1092	14.1707	14.2479
976	NP_001230520	14.5072	14.4623	14.3255	14.47	14.5099	14.5774	14.5421	14.5077	14.504	14.5196	14.6194	14.9639	14.7316	14.6779	14.5568	14.8446	14.9491	15.005	14.8363	14.9623	14.9584	14.9475	14.9487	14.922	14.8032	14.7193	14.989	14.9772	14.9945	14.8252
977	NP_001230521	14.8451	14.9088	14.7831	14.8348	14.9175	14.8751	14.7566	14.854	14.747	14.8833	14.952	14.711	14.9427	14.9301	14.6748	NA	NA	NA	NA	NA	NA	NA	NA	NA	NA	NA	NA	NA	NA	NA
978	NP_001230522	15.0652	14.9839	14.9149	14.6129	15.0039	15.0735	15.0272	15.0454	15.2557	14.8157	15.2356	15.3255	15.0031	15.24	14.9917	15.1584	15.0415	15.0386	15.1315	15.2277	15.1863	15.1899	15.0338	15.2767	15.2216	15.0564	15.2322	15.1452	15.1765	15.251
979	NP_001230523	15.875	15.694	15.6792	15.6905	15.5474	15.6771	15.636	15.6856	15.5542	15.5872	15.536	15.1757	15.6497	15.5187	15.7335	15.1434	15.5972	15.3831	15.4955	15.3651	15.2925	15.1929	15.312	15.3213	15.3026	15.3492	15.2434	15.1022	15.1114	15.1712
980	NP_001230524	15.0973	14.8518	15.0215	14.9437	14.961	14.8767	14.8836	14.8167	14.9379	14.8886	14.7887	14.6692	14.6863	14.7889	14.8405	NA	NA	NA	NA	NA	NA	NA	NA	NA	NA	NA	NA	NA	NA	NA
981	NP_001230525	16.3728	16.3766	16.3919	16.4307	16.3599	16.3096	16.4572	16.4011	16.4243	16.4286	16.2104	16.2739	16.3737	16.2593	16.2503	16.313	16.6409	16.5454	16.6178	16.5564	16.5729	16.5768	16.4829	16.4704	16.5669	16.466	16.331	16.4733	16.5655	16.4173
982	NP_001230528	15.5108	14.9781	15.0638	15.0297	15.0852	15.2875	15.2593	15.1568	15.207	15.2309	15.7309	15.6814	15.3309	16.2862	15.4851	15.0408	15.5682	15.7464	15.9779	15.8749	16.145	15.4678	15.692	16.1527	16.3909	14.7887	15.1726	14.7879	15.5581	14.667
983	NP_001230532	19.0905	19.2105	19.1778	19.1406	19.6098	19.1045	19.2929	19.0517	19.1776	19.035	19.4491	19.491	19.1792	19.3618	19.499	19.4049	19.3609	19.4171	19.3864	19.4457	19.4192	19.3989	19.3237	19.3809	19.3903	19.3663	19.3713	19.5425	19.4044	19.4396
984	NP_001230535	NA	NA	NA	NA	NA	NA	NA	NA	NA	NA	NA	NA	NA	NA	NA	14.9546	15.2662	14.9357	15.1606	15.115	15.0958	15.0452	15.0953	14.8921	15.1161	15.0513	15.1467	15.0463	15.0049	15.0272
985	NP_001230536	15.9651	16.1419	16.0032	16.1151	15.8731	16.0852	16.0727	16.1177	16.0527	16.0176	16.0771	16.014	15.9912	16.0246	15.952	16.1558	15.9805	16.1058	15.9758	15.9075	16.0414	16.1488	16.0549	16.0715	16.0672	15.9239	16.0357	16.0462	15.9574	16.0271
986	NP_001230537	14.9319	14.7866	14.7166	14.9148	14.9253	14.8259	14.8284	14.9186	14.7405	14.8039	14.5985	14.7616	14.638	14.5815	14.7082	14.511	14.4099	14.3964	14.4941	14.4904	14.3188	14.4383	14.2981	14.4766	14.6381	14.5673	14.6327	14.504	14.545	14.5718
987	NP_001230543	NA	NA	NA	NA	NA	NA	NA	NA	NA	NA	NA	NA	NA	NA	NA	14.9173	14.9003	15.1795	14.7515	15.0691	15.2221	15.258	15.178	14.9369	14.9753	14.8607	15.046	15.2019	15.134	14.8193
988	NP_001230546	15.8182	15.6101	15.5018	15.5215	15.4461	15.6481	15.7534	15.6609	15.6489	15.4126	14.8872	14.9581	14.8762	14.9221	14.586	14.9861	15.0417	14.8704	14.9812	14.875	14.5354	14.8301	14.6706	14.7047	14.7091	14.8539	14.8483	14.7127	14.7088	14.635
989	NP_001230549	15.0544	15.0941	15.0575	15.0901	15.0428	15.0531	15.0412	15.0058	14.9783	14.9513	15.1856	15.0958	15.0107	14.9441	15.067	14.9532	14.8911	14.9788	14.9629	14.876	14.8691	14.849	14.9155	14.9441	14.8984	14.8624	14.9069	14.8429	14.9035	14.8449
990	NP_001230554	14.6251	14.644	15.0824	14.7793	14.6132	14.6853	14.5111	14.7417	14.7466	14.7039	14.7677	14.7609	14.8547	14.611	14.9303	14.6409	15.2465	14.774	15.3119	14.477	14.7571	14.2511	14.4374	14.5025	14.5891	14.6338	14.6401	14.3247	14.071	14.459
991	NP_001230556	16.3675	15.6394	15.714	15.9737	15.9149	15.876	16.0952	16.0379	16.1728	16.0072	15.8374	16.0164	15.9621	15.9853	15.9503	15.6645	15.8902	15.7028	15.7901	15.5729	15.7142	15.5513	15.7172	15.7145	15.6746	15.8135	15.7899	15.7889	15.8616	15.6677
992	NP_001230557	15.0845	15.4063	15.2439	15.3128	15.3985	15.2878	15.0793	15.3394	15.1019	14.9757	15.5099	15.271	15.7871	15.5972	15.6119	15.6631	15.7663	15.6019	15.6117	15.5628	15.5175	15.7303	15.5565	15.4413	15.4413	15.6271	15.6933	15.6888	15.5792	15.6089
993	NP_001230558	16.2597	15.2764	15.3811	15.7121	15.4855	15.6693	15.9574	15.7554	16.0321	15.6427	15.5203	15.8619	15.5749	15.3614	15.3328	14.9683	14.6115	14.6824	14.8104	14.8332	14.5275	14.7846	14.7684	14.6992	14.7692	14.6227	14.6722	14.6831	14.8349	14.898
994	NP_001230560	15.408	14.6351	14.8758	15.0957	14.7547	14.9216	14.7053	15.021	15.0014	14.9238	14.0304	14.2401	14.4156	14.5486	14.5593	14.6244	14.5232	14.5213	14.6667	14.7026	14.5768	14.5215	14.7112	14.9098	14.8265	14.3734	14.8117	14.6209	14.6096	14.8733
995	NP_001230561	16.0151	15.9574	16.1022	16.0514	16.2362	16.1266	16.1853	16.1065	16.0586	16.2377	16.5102	16.3379	16.2439	16.5779	16.4826	16.1283	16.3243	16.3297	16.2281	16.2376	16.4426	16.2687	16.1509	16.3958	16.3153	16.1422	16.2549	16.2541	16.213	16.2329
996	NP_001230565	NA	NA	NA	NA	NA	NA	NA	NA	NA	NA	NA	NA	NA	NA	NA	15.4688	15.4066	15.4438	15.5942	15.374	15.5021	15.5612	15.5985	15.4614	15.6192	15.3162	15.4284	15.4275	15.5759	15.5798
997	NP_001230566	15.2648	15.0279	15.0095	15.1267	15.2233	15.0793	15.2175	15.2201	15.2419	15.2494	15.1426	15.0185	14.9509	15.1857	14.9343	15.2271	15.1151	15.2848	15.0447	15.4259	15.2259	15.3557	15.3726	15.284	15.3175	15.0237	15.1853	15.0829	15.402	14.9704
998	NP_001230567	15.7927	15.7088	15.6687	15.6638	15.5245	15.8285	15.5834	15.5931	15.6465	15.6184	15.4979	15.2441	15.468	15.492	15.3942	15.514	15.58	15.3776	15.5545	15.4576	15.5065	15.4593	15.77	15.4397	15.5497	15.5533	15.655	15.4927	15.6216	15.4444
999	NP_001230569	14.3304	14.3914	14.3786	14.3543	14.4296	14.3108	14.3065	14.2955	14.381	14.4564	14.4231	14.4775	14.3543	14.4861	14.42	14.2646	14.5004	14.5524	14.44	14.3114	14.3001	14.2714	14.2664	14.35	14.3142	14.294	14.3349	14.5418	14.4965	14.1645
1000	NP_001230576	15.3206	15.3679	15.6154	15.4667	15.2998	15.3362	15.4643	15.3917	15.4667	15.256	15.5162	15.2526	15.2844	15.3533	15.4983	15.2355	15.3336	15.1778	15.0823	15.1524	15.2535	15.1999	15.2742	15.2811	15.3336	15.1591	15.25	15.171	15.0994	15.2113
1001	NP_001230577	NA	NA	NA	NA	NA	NA	NA	NA	NA	NA	NA	NA	NA	NA	NA	16.1677	16.3662	16.2445	16.3727	16.2242	16.6044	16.4762	16.4327	16.4841	16.6445	16.2813	16.517	16.6807	16.5876	16.6364
1002	NP_001230581	15.7025	15.5509	15.6367	15.7027	15.6747	15.5227	15.7311	15.6448	15.6706	15.6991	15.6854	15.7363	15.7156	15.8615	15.6577	15.7462	15.5784	15.6722	15.5617	15.7518	15.6025	15.7796	15.639	15.7558	15.7389	15.7264	15.5921	15.8035	15.8225	15.8351
1003	NP_001230582	15.885	15.9567	15.9559	16.0054	15.8645	15.9639	15.8843	16.007	15.8522	15.9527	15.9809	15.7981	15.9576	15.9564	15.9598	15.8429	15.9458	15.8728	15.9533	16.0017	15.959	16.0734	16.0551	15.8582	16.0138	15.8467	15.907	16.045	16.0088	15.9765
1004	NP_001230584	15.1848	15.5176	14.994	15.4994	15.3065	15.2632	15.095	14.9972	15.1624	15.1012	15.4228	16.0156	15.4642	15.2687	15.2787	15.7949	15.8295	16.0501	15.9327	15.841	15.7741	15.8446	15.9056	15.7893	15.7882	15.9295	15.5569	15.7498	15.965	16.0273
1005	NP_001230598	NA	NA	NA	NA	NA	NA	NA	NA	NA	NA	NA	NA	NA	NA	NA	15.8676	15.8206	15.9899	15.9227	16.2262	15.88	16.1062	15.6939	15.7446	15.8418	15.8062	15.6618	16.0782	15.8725	15.7923
1006	NP_001230600	15.6285	15.9023	15.6299	15.698	15.6071	15.6809	15.7579	15.7747	15.62	15.6591	15.6175	15.6267	15.4695	15.6983	15.4845	15.4718	15.2165	15.5159	15.2277	15.4178	15.2591	15.3822	15.6701	15.4278	15.5089	15.1787	15.1602	15.1919	15.2488	15.4697
1007	NP_001230602	14.4272	14.2506	14.1493	14.4234	14.3984	14.4687	14.4334	14.4339	14.2113	14.3916	14.5138	14.8707	14.3561	14.3362	14.5751	15.0199	14.965	15.2428	14.9775	15.0684	14.8611	15.1589	16.0847	14.9162	15.1918	15.0808	15.0033	15.0524	14.7722	15.1303
1008	NP_001230603	14.7372	14.7391	14.7696	14.6536	14.8027	14.672	14.7506	14.6617	14.6215	14.665	14.7145	14.7795	14.8628	14.8417	14.7684	15.1206	14.8628	15.1115	14.852	14.726	14.8351	14.9623	14.8715	14.8154	14.756	14.5468	14.8068	14.848	14.7151	14.936
1009	NP_001230604	15.2401	14.8611	15.0398	14.953	14.7616	14.7489	15.2353	14.9881	15.126	15.0859	14.7581	14.5183	14.4317	14.8555	14.6704	14.7645	14.7465	14.8085	14.7928	15.0249	14.935	14.3535	14.4558	14.9668	14.9874	14.8014	15.0833	14.638	14.4757	14.4653
1010	NP_001230605	15.6177	15.6113	15.6292	15.6427	15.7641	15.6884	15.7796	15.8517	15.8017	15.8831	15.3243	15.4135	15.8144	15.5615	15.6259	15.4122	15.1712	15.4627	15.343	15.4127	15.4044	15.0341	15.0898	15.2022	15.336	15.4263	15.2109	15.0932	15.2334	15.1822
1011	NP_001230608	15.28	15.4474	15.3095	15.3073	15.341	15.2213	15.2734	15.1931	15.2183	15.2672	15.3019	15.3956	15.3059	15.3042	15.405	15.6021	15.4214	15.7841	15.4896	15.5031	15.4717	15.3056	15.3734	15.6063	15.5098	15.2276	15.3632	15.3611	15.3977	15.2661
1012	NP_001230609	15.626	15.7366	15.8137	15.6887	15.7966	15.7597	15.8	15.7963	15.7156	15.7015	15.9006	15.6121	15.7758	15.6674	15.7774	15.4206	15.9122	15.5679	15.7354	15.5852	15.6296	15.6751	15.7446	15.5102	15.6627	15.7698	15.5174	15.5383	15.6342	15.562
1013	NP_001230611	NA	NA	NA	NA	NA	NA	NA	NA	NA	NA	NA	NA	NA	NA	NA	15.7604	15.9712	15.8529	15.9565	16.0801	15.9978	16.0734	15.9627	16.0121	16.127	16.17	15.824	16.0391	16.0152	16.1876
1014	NP_001230612	17.9173	17.556	17.8084	17.9802	17.7434	17.7293	17.5461	17.7986	17.7163	17.4897	17.6765	17.4294	17.0799	17.3752	17.3227	17.3379	17.3441	17.1839	17.2824	17.2849	17.3096	17.2379	17.402	17.4503	17.4344	17.4118	17.4197	17.3028	17.4657	17.3897
1015	NP_001230613	14.5128	14.5338	14.5344	14.4406	14.5272	14.4713	14.4567	14.4724	14.4989	14.5264	14.5329	14.5735	14.3297	14.6061	14.4145	14.1737	14.4283	14.368	14.4696	14.4523	14.4778	14.2235	14.2611	14.4344	14.2878	14.2484	14.3869	14.3384	14.3524	14.2331
1016	NP_001230615	14.3535	14.5525	14.4037	14.4024	14.3654	14.2889	14.2446	14.496	14.2387	14.4678	14.2272	14.0622	14.1638	14.0815	13.9154	14.3695	14.2395	14.2686	14.0362	14.2293	14.2566	14.0434	14.0556	14.1539	14.0668	14.3951	14.2426	14.1309	14.1235	14.1359
1017	NP_001230616	NA	NA	NA	NA	NA	NA	NA	NA	NA	NA	NA	NA	NA	NA	NA	13.1031	12.9327	13.2163	12.9693	12.9467	13.0298	13.2245	13.3797	13.2652	13.2461	12.6335	13.4036	13.2216	13.6394	12.8677
1018	NP_001230619	16.119	16.0482	15.4886	16.0655	15.7881	15.732	15.9928	15.985	16.0122	15.9403	15.4278	15.742	15.6806	15.5148	15.5413	NA	NA	NA	NA	NA	NA	NA	NA	NA	NA	NA	NA	NA	NA	NA
1019	NP_001230620	16.5329	15.799	15.8798	16.075	15.8035	15.6994	16.1009	16.133	15.92	16.0049	15.3766	15.1477	15.3929	15.3065	15.4541	15.5709	15.5572	15.4939	15.5357	15.6071	15.5036	15.4781	15.5214	15.5797	15.7402	15.7129	15.4928	15.5471	15.5166	15.4732
1020	NP_001230623	15.3721	15.4435	15.4114	15.4405	15.4276	15.5115	15.4169	15.2133	15.1972	15.4139	14.994	15.2377	15.5963	15.1783	15.2145	15.4067	15.6084	15.4794	15.5055	15.5076	15.5219	15.5659	15.5575	15.4183	15.5559	15.5185	15.4748	15.558	15.5622	15.4674
1021	NP_001230624	16.4223	16.2821	16.2499	16.3916	16.3792	16.1905	16.1596	16.4224	16.1852	16.3141	16.2395	16.1097	16.271	16.3383	16.2489	16.0794	16.1729	16.022	16.1407	16.4481	16.5302	16.3363	16.3343	16.5215	16.5227	16.4436	16.4467	16.5235	16.5355	16.1936
1022	NP_001230627	15.9796	16.0137	15.907	16.0689	15.8162	16.0512	15.9346	15.9846	15.917	16.0153	15.6776	15.6243	15.638	15.4543	15.4911	15.2527	15.3255	15.3524	15.1899	15.4375	15.5897	15.297	15.4483	15.4794	15.4395	15.2991	15.0689	15.4557	15.3331	15.2285
1023	NP_001230628	14.5982	14.5293	14.5867	14.6654	14.6163	14.6008	14.6061	14.7159	14.6471	14.5714	14.5632	14.5222	14.5717	14.5238	14.6548	14.6521	14.6355	14.5755	14.45	14.6737	14.6549	14.6485	14.7653	14.6422	14.7075	14.4128	14.5981	14.6129	14.6425	14.6439
1024	NP_001230629	15.4584	15.2373	15.3731	15.5621	15.5506	15.4084	15.4658	15.3387	15.5358	15.556	15.5291	15.4378	15.5268	15.4098	15.6642	15.5763	15.6293	15.718	15.6343	15.6606	15.631	15.4856	15.3876	15.5421	15.445	15.4089	15.539	15.4351	15.4685	15.3385
1025	NP_001230634	13.9433	13.8938	13.9858	13.9371	13.7669	13.9722	13.8426	14.0791	13.6923	14.0615	13.5596	13.6104	13.6678	13.5999	13.469	13.7398	13.8304	13.6605	13.6117	13.4665	13.6282	13.5731	13.6244	13.52	13.8035	14.1132	13.8525	13.6314	13.4693	13.667
1026	NP_001230636	16.5952	15.7453	15.8125	15.9537	15.5064	15.9863	16.0002	16.0179	16.1095	15.8345	15.4749	15.4832	15.2678	15.7575	15.3713	15.5242	15.5105	15.3854	16.1945	15.7485	15.5622	15.8212	15.682	15.7166	15.5992	15.6968	15.6092	15.7422	15.6851	15.9617
1027	NP_001230639	NA	NA	NA	NA	NA	NA	NA	NA	NA	NA	NA	NA	NA	NA	NA	14.6415	14.8925	14.7318	14.9558	14.7189	14.8695	14.7532	14.8801	14.8406	14.9027	14.7577	14.6297	14.6827	14.731	14.6853
1028	NP_001230643	NA	NA	NA	NA	NA	NA	NA	NA	NA	NA	NA	NA	NA	NA	NA	15.6352	15.4515	15.7276	15.1178	16.0202	15.707	15.8948	15.8392	15.5734	15.6022	15.1203	15.4834	15.4634	15.9981	15.9396
1029	NP_001230644	15.3124	15.3177	15.3233	15.4744	15.7361	15.2659	15.2822	15.3431	15.4325	15.3849	15.6568	15.8405	15.5585	15.7391	15.5955	NA	NA	NA	NA	NA	NA	NA	NA	NA	NA	NA	NA	NA	NA	NA
1030	NP_001230646	NA	NA	NA	NA	NA	NA	NA	NA	NA	NA	NA	NA	NA	NA	NA	14.4591	14.1777	14.7989	14.6893	14.6745	14.216	14.9747	14.6323	14.5131	14.4666	14.7493	14.1934	15.2637	14.8738	15.4001
1031	NP_001230649	14.3957	14.4337	14.4899	14.4604	14.4253	14.5104	14.67	14.4769	14.5276	14.6358	14.7381	14.5624	14.7194	14.4579	14.5641	14.6213	14.3958	14.7537	14.451	14.4902	14.3795	14.5226	14.6558	14.5731	14.607	14.1349	14.5287	14.4466	14.5628	14.7336
1032	NP_001230722	15.2938	15.318	15.22	15.3273	15.0889	15.2343	15.2572	15.3095	15.1903	15.1974	15.2847	15.1789	15.2441	15.1099	15.1802	15.2351	15.1031	15.0857	15.0302	15.1247	15.0269	15.1992	15.1485	15.1324	15.0809	14.9993	15.2052	14.9603	15.1772	15.0636
1033	NP_001230725	15.7982	15.7863	15.8524	15.8354	15.8198	15.894	15.9002	15.9578	15.896	16.0513	15.7581	15.812	15.9292	15.7273	15.7965	15.9031	16.0499	15.8048	15.9267	15.8689	15.8922	15.6212	15.7021	15.7828	15.8313	15.64	15.7972	15.6667	15.5529	15.8838
1034	NP_001230730	15.583	15.2849	15.417	15.3227	15.3782	15.5468	15.3435	15.5072	15.5218	15.4489	15.5813	15.3689	15.5512	15.6796	15.6704	15.323	15.1866	15.1243	15.0997	14.9693	15.163	15.0824	15.1379	15.085	14.8887	15.1436	15.2507	15.2316	15.1944	15.182
1035	NP_001230731	15.6958	15.4686	15.6009	15.4181	15.2769	15.3646	15.5086	15.6117	15.7685	15.4567	14.9878	15.2473	15.1973	15.1499	15.2606	15.8215	15.7703	15.9986	15.796	15.8506	15.9822	15.8589	15.8732	15.836	15.9414	15.9131	15.7975	15.7997	15.8029	15.8292
1036	NP_001230732	15.1367	15.2745	15.4061	15.3192	15.4374	15.2555	15.1918	15.2775	15.2883	15.2855	15.8578	15.5992	15.6541	15.7972	15.733	15.4843	15.5295	15.5465	15.4421	15.6762	15.6553	15.7517	15.705	15.6516	15.6138	15.5415	15.5258	15.6145	15.7095	15.7016
1037	NP_001230734	14.5409	14.8561	14.9923	14.8263	14.821	14.8772	14.8125	14.7844	14.9109	14.8567	15.099	14.8267	14.7781	14.7443	15.2048	14.6904	14.6501	14.5018	14.5464	14.4838	14.4777	14.4788	14.5284	14.5994	14.5924	14.6436	14.682	14.7521	14.6601	14.7137
1038	NP_001230736	14.6138	14.6907	14.8111	14.8845	14.7522	14.7495	14.7558	14.7237	14.8073	14.7434	14.9143	15.122	14.9221	14.747	14.9377	14.8651	15.1021	15.1298	14.9914	15.2307	15.0157	15.1467	15.0987	14.9926	14.8365	14.6718	14.595	14.6629	15.0037	14.9273
1039	NP_001230739	15.7979	15.7103	15.7428	15.8692	15.5933	15.8017	15.8105	15.7864	15.7452	15.6925	15.3263	15.2617	15.4631	15.2912	15.3356	15.3828	15.3369	15.3289	15.3937	15.3404	15.3176	15.3468	15.4746	15.4408	15.3558	15.2873	15.4632	15.4621	15.3485	15.4038
1040	NP_001230742	NA	NA	NA	NA	NA	NA	NA	NA	NA	NA	NA	NA	NA	NA	NA	15.2976	15.578	15.1831	15.5453	15.04	15.2845	15.3187	15.3564	15.4908	15.2942	15.5674	15.1129	15.2432	15.2263	15.5683
1041	NP_001230743	13.514	13.6519	13.581	14.2922	13.728	14.3157	13.7273	14.1213	13.9466	13.6833	13.4013	13.9489	13.9022	13.8581	13.7503	NA	NA	NA	NA	NA	NA	NA	NA	NA	NA	NA	NA	NA	NA	NA
1042	NP_001230744	14.6729	14.6586	14.8234	14.7969	14.8643	14.7885	14.6959	14.608	14.6401	14.7234	14.7871	14.8585	14.8082	14.824	14.876	14.8462	14.8492	14.9158	14.7192	14.8943	14.8822	14.8171	15.0286	14.8728	14.8793	14.8383	14.7321	14.9503	14.9013	14.7739
1043	NP_001230751	17.72	17.0955	17.2368	17.2574	16.9443	17.3261	17.2115	17.2481	17.2998	17.2348	16.5753	16.519	16.5023	16.4165	16.5935	16.2835	16.0862	15.9837	16.0257	15.8041	15.727	15.6087	15.6361	15.7028	15.8358	15.6515	15.8127	15.6005	15.6311	15.683
1044	NP_001230752	13.5236	14.1121	13.6328	13.7502	13.9854	13.7664	13.3221	13.6922	13.4498	13.2909	13.9881	13.8703	13.6698	13.9842	14.0338	NA	NA	NA	NA	NA	NA	NA	NA	NA	NA	NA	NA	NA	NA	NA
1045	NP_001230753	16.0492	16.2752	15.9971	16.1029	16.055	16.0917	16.0398	16.108	15.951	16.074	16.0891	15.9482	16.085	15.7217	15.9988	16.0527	16.2139	16.1961	16.2782	16.2468	16.1886	16.2677	16.2477	16.2791	16.2731	16.2707	16.0795	16.3023	16.1364	16.0654
1046	NP_001230754	14.6576	14.7227	14.8116	14.657	14.8516	14.9147	14.8164	14.6955	14.8018	14.9507	14.6145	15.3663	14.8479	14.7202	14.6101	14.5326	14.7182	14.552	14.6699	14.5921	14.8495	14.6486	14.8067	14.6314	14.6316	14.7433	14.5852	14.7083	14.9127	14.6919
1047	NP_001230756	15.7838	15.778	15.6752	15.7483	15.707	15.6216	15.6551	15.7901	15.6666	15.6801	15.5924	15.6256	15.7254	15.8371	15.714	15.3686	15.6217	15.6539	15.4461	15.6646	15.7036	15.6736	15.6885	15.6164	15.66	15.704	15.4228	15.8026	15.7923	15.7544
1048	NP_001230759	15.3439	15.3545	15.1956	15.2956	15.252	15.0421	15.1492	15.2458	15.2156	15.1439	15.2047	15.244	15.2384	15.2332	15.1762	15.2358	15.0351	15.2496	15.0114	15.2655	15.1766	15.0538	15.1974	15.2	15.2265	15.0129	15.1957	15.1307	15.1789	15.1454
1049	NP_001230769	14.7194	14.7883	14.8193	14.8699	14.7878	14.7865	14.8163	14.74	14.7866	14.4837	14.9722	14.8053	14.8861	14.9832	14.9875	14.5925	14.7482	14.8888	14.8082	14.7335	14.891	14.9171	14.9014	14.8587	14.9115	14.7252	14.822	14.9227	14.8061	14.8224
1050	NP_001230773	15.9217	15.8174	16.0867	15.9605	15.8147	15.965	15.9578	15.9772	15.9661	16.1009	15.672	15.6338	15.7842	15.5956	15.7844	15.7291	15.6616	15.6344	15.6468	15.5922	15.6526	15.5117	15.5739	15.6381	15.6423	15.6976	15.7691	15.5839	15.6006	15.6412
1051	NP_001230781	16.3538	16.1924	16.2246	16.4797	16.2135	16.4315	16.3026	16.4344	16.3693	16.4176	16.2795	16.2487	16.3735	16.4828	16.3394	16.1986	16.0974	16.1221	16.0706	16.308	16.3709	16.2867	16.2425	16.4352	16.3933	16.2653	16.227	16.4011	16.4649	16.3646
1052	NP_001230787	15.8899	15.9901	15.9895	16.1203	15.9551	16.0772	15.906	15.9916	15.9868	15.9599	16.1995	16.0466	16.0378	16.0855	16.0563	16.0256	16.0175	15.9156	15.7532	15.9825	15.9935	16.1097	16.0589	15.9585	15.9498	15.8456	16.0624	16.005	16.0679	15.8474
1053	NP_001230794	15.6746	15.7133	15.7839	15.8461	15.9471	15.5395	15.7828	15.6518	15.9911	15.8141	15.7555	15.6406	15.7922	15.8486	15.8238	15.8612	15.8406	15.6433	15.539	15.7296	15.8685	15.5746	15.7913	15.7664	15.8331	16.0151	15.8234	15.925	15.8636	15.9031
1054	NP_001230796	15.1081	14.854	15.3212	15.1972	15.0983	15.2006	15.0693	15.194	15.1825	15.1339	15.4392	14.9882	15.1412	15.1816	15.0818	14.8604	14.7888	14.8912	14.8011	14.8738	14.8802	14.9818	14.9219	14.847	14.8524	14.7916	14.821	14.8397	14.8847	14.903
1055	NP_001230809	14.2987	13.9993	13.9703	14.1491	14.1365	14.065	14.3421	14.1052	14.2585	14.205	13.9038	14.3208	14.2901	14.1628	14.1639	14.7017	14.6863	14.6208	14.2847	14.5923	14.4163	14.5853	14.4297	14.5679	14.5025	14.7774	14.4895	14.4522	14.4633	14.7685
1056	NP_001230811	15.0969	15.1436	15.0275	15.0735	15.0508	15.0352	15.1948	15.0758	14.9746	15.0974	14.8894	14.6893	14.9854	14.9497	14.9571	15.0106	15.1169	14.9319	15.114	15.0809	15.083	14.9056	15.0007	14.9925	14.8682	15.0315	15.0807	14.803	14.9016	14.9082
1057	NP_001230812	15.5882	15.2976	15.4087	15.1079	15.4921	15.4963	15.3374	15.1448	15.3093	15.3164	15.1424	15.6249	15.6103	15.6608	15.3481	16.0121	15.8543	15.9656	15.9362	16.1274	15.87	16.3853	16.186	16.0453	15.9427	15.9707	15.9511	16.0621	16.2064	16.2659
1058	NP_001230816	NA	NA	NA	NA	NA	NA	NA	NA	NA	NA	NA	NA	NA	NA	NA	14.6424	14.488	14.4549	14.839	14.9689	14.9945	14.8133	15.5134	14.6479	14.696	14.8272	14.7662	14.8665	14.74	14.6102
1059	NP_001230818	16.0881	16.2147	16.4986	16.2393	16.2035	16.2865	16.4841	16.6748	16.1066	16.272	16.051	16.2211	16.1721	15.8982	16.2305	15.8018	15.7449	15.9868	16.194	15.9703	15.8276	15.9947	15.9062	15.7477	15.7837	15.9869	15.8202	15.6845	15.882	15.6571
1060	NP_001230825	15.7394	15.6019	15.5569	15.6431	15.5618	15.5638	15.6231	15.6233	15.5955	15.6214	15.7031	15.5443	15.5685	15.7328	15.5819	15.6802	15.5815	15.7766	15.5121	15.6642	15.5828	15.647	15.602	15.6415	15.643	15.5041	15.4381	15.5597	15.5588	15.4343
1061	NP_001230827	15.0881	15.1343	15.0766	15.2053	15.2192	15.0818	15.1333	15.2168	15.2242	15.097	15.1063	15.0691	15.1019	15.1434	15.0717	14.9756	14.9658	14.9688	14.8234	14.857	15.0267	14.9782	14.9244	15.0327	14.8771	14.8141	15.001	14.9812	15.0004	15.0264
1062	NP_001230831	13.3965	13.6737	13.9574	13.6552	13.3588	13.5949	13.7212	13.7134	13.6459	13.6991	14.2218	13.7313	13.5437	13.9123	13.8038	14.0722	13.8485	13.9	13.991	13.9163	13.0219	13.8774	13.9337	13.7881	13.7454	14.2519	13.7941	13.3591	13.826	13.8501
1063	NP_001230835	15.521	15.3021	15.3331	15.3689	15.1314	15.3225	15.4484	15.4279	15.3953	15.3283	15.2099	15.0759	15.3138	15.1989	15.2984	15.1828	15.3251	15.1168	15.6563	15.2527	15.234	15.3154	15.224	15.204	15.1938	15.2105	15.2946	15.356	15.1993	15.2079
1064	NP_001230836	15.8382	15.6663	15.8911	15.769	15.9361	15.7742	15.8106	15.8225	15.9033	15.8549	16.0571	16.0502	15.9577	16.1537	16.0321	15.9666	15.8829	15.9599	15.9244	15.9884	16.0339	16.1071	15.9803	16.026	16.0543	15.8739	16.0028	16.0324	16.0102	16.0317
1065	NP_001230839	17.6544	17.0774	17.1026	17.4072	16.9799	17.038	17.1286	17.3856	16.9716	17.1726	16.2148	16.2492	16.4176	16.0453	16.4068	16.1918	16.376	15.8477	16.5846	15.8398	16.046	15.653	15.885	15.9205	16.0296	16.0412	15.8849	15.8499	15.9121	15.8599
1066	NP_001230847	16.344	16.3877	16.5521	16.6539	16.4164	16.6597	16.3935	16.4969	16.4037	16.597	16.2488	16.4553	16.5838	16.449	16.4432	16.5787	16.346	16.8019	16.506	16.6116	16.6271	16.286	16.4409	16.8755	16.6652	16.7894	16.7091	16.6004	16.4743	16.4394
1067	NP_001230849	15.8657	16.5489	16.169	16.2013	17.2341	16.2558	16.6085	16.5375	16.4728	16.7381	16.4678	15.9734	16.3955	16.5296	16.2268	14.9943	16.1627	15.9755	16.6776	15.063	16.4163	15.0685	15.2755	15.4872	15.8137	16.6082	15.5213	15.2378	15.5731	14.8646
1068	NP_001230850	15.1485	15.1705	15.2011	15.2122	15.1833	15.0041	15.1638	15.0339	15.073	15.0659	15.0109	15.0512	14.9687	15.0306	14.9566	15.2588	15.2609	15.4358	15.2267	15.2257	15.1897	15.2234	15.3242	15.272	15.1396	15.2445	15.1602	15.2872	15.2447	15.342
1069	NP_001230852	13.9846	14.2313	14.3195	14.1101	14.1158	14.2072	14.1949	14.1176	13.9046	14.2634	14.3111	14.2581	14.274	14.2682	14.259	14.6787	14.6232	14.6478	14.5254	14.4338	14.7047	14.6368	14.6821	14.5397	14.5029	14.5667	14.6998	14.7338	14.7184	14.5664
1070	NP_001230857	15.5629	15.515	15.5022	15.5263	15.4263	15.468	15.3743	15.4994	15.3985	15.4249	15.2788	15.2563	15.2952	15.3136	15.233	15.1385	15.1606	15.4487	15.0967	15.4238	15.0042	15.7336	15.2812	15.2226	15.1485	14.938	15.1972	14.9309	15.269	15.1931
1071	NP_001230858	14.5716	15.0361	14.8519	14.5566	14.5837	14.9016	14.939	14.8183	14.8965	14.8343	15.5609	15.3535	15.1722	15.5251	15.269	15.2671	15.2868	15.3702	15.3296	15.4239	15.5349	15.6228	15.5473	15.5087	15.4682	15.7097	15.4937	15.7168	15.5124	15.6033
1072	NP_001230861	12.8992	13.228	12.6481	13.181	12.9815	13.0287	12.428	13.063	13.1238	12.9801	12.4899	12.5362	12.7272	12.6008	12.96	NA	NA	NA	NA	NA	NA	NA	NA	NA	NA	NA	NA	NA	NA	NA
1073	NP_001230868	17.852	17.8257	17.893	17.4895	17.742	17.5846	17.8852	17.5519	17.5575	17.9161	17.3426	17.0889	17.2136	17.2574	17.1806	15.2903	14.1502	14.7949	16.4666	14.5236	14.5029	15.1977	14.5321	15.4821	14.3785	16.222	15.9939	15.9066	15.0098	15.275
1074	NP_001230874	15.4175	15.4851	15.4741	15.2969	15.4034	15.4092	15.4429	15.408	15.5039	15.6169	15.5804	15.4457	15.6885	15.6226	15.6068	15.6445	15.8045	15.6477	15.6632	15.7013	15.7853	15.6258	15.5162	15.6927	15.7	15.8535	15.5339	15.5119	15.341	15.6613
1075	NP_001230879	15.7597	15.5707	15.7109	15.745	15.4839	15.6836	15.7902	15.6456	15.6336	15.7783	15.2664	15.2253	15.5851	15.3922	15.4702	NA	NA	NA	NA	NA	NA	NA	NA	NA	NA	NA	NA	NA	NA	NA
1076	NP_001230885	14.8101	14.7942	14.7066	14.8034	14.7411	14.782	14.7599	14.7828	14.8587	14.7166	14.8423	14.7503	14.6207	14.6786	14.6485	NA	NA	NA	NA	NA	NA	NA	NA	NA	NA	NA	NA	NA	NA	NA
1077	NP_001230990	16.0447	15.5276	15.6289	15.7035	15.8736	15.4724	15.8631	15.7066	15.777	15.8392	15.2847	15.4037	15.2655	15.3701	15.0862	15.3733	15.5699	15.0521	15.6826	15.306	15.3478	15.3506	15.2158	15.2138	15.5088	15.2497	15.5044	15.3087	15.2015	15.3619
1078	NP_001230991	15.3697	15.3388	15.439	15.4997	15.4964	15.2879	15.4097	15.3774	15.4166	15.4268	15.4469	15.4607	15.4962	15.4443	15.4711	15.5334	15.6412	15.6591	15.6395	15.7447	15.6716	15.7123	15.9066	15.5542	15.6759	15.6811	15.583	15.6075	15.6025	15.636
1079	NP_001230992	15.7156	15.742	15.6904	15.8264	15.8482	15.6601	15.7245	15.7969	15.7677	15.641	15.894	15.8998	15.7815	15.93	15.8559	15.9053	15.8324	15.9346	15.8336	15.9261	16.1008	15.9028	15.882	16.0234	15.9643	15.7148	15.7976	15.9261	15.9326	15.8278
1080	NP_001230994	16.3662	16.2012	16.1792	16.391	16.3379	16.1702	16.1373	16.2202	16.2777	16.1426	16.3098	16.247	16.2343	16.3937	16.281	16.2036	16.3013	16.2434	16.3223	16.3598	16.5147	16.3059	16.3372	16.3829	16.4875	16.2441	16.2535	16.37	16.377	16.2301
1081	NP_001230995	15.4928	15.7344	15.6373	15.4951	15.5608	15.3901	15.543	15.5552	15.4307	15.4064	15.3493	15.2542	15.4611	15.2674	15.3489	15.452	15.6015	15.2051	15.4731	15.2046	15.0163	14.8608	15.1519	15.3267	15.2441	15.65	15.8897	15.4462	15.4969	15.3405
1082	NP_001230996	14.3098	14.2992	14.3924	14.3327	14.3104	14.2848	14.2822	14.2355	14.2328	14.2695	14.3782	14.2837	14.3198	14.2901	14.2229	14.4013	14.1118	14.0388	14.1194	14.0515	14.1242	14.2053	14.2173	14.2189	14.185	14.0997	14.202	14.2506	14.3966	14.2568
1083	NP_001230997	16.6611	16.573	16.588	16.6761	16.7066	16.5319	16.7543	16.5907	16.6219	16.5202	16.7412	16.7032	16.5522	16.7409	16.8066	NA	NA	NA	NA	NA	NA	NA	NA	NA	NA	NA	NA	NA	NA	NA
1084	NP_001230999	15.4628	15.4251	15.4537	15.5405	15.525	15.427	15.4596	15.5154	15.4603	15.3808	15.7404	15.6296	15.5564	15.7169	15.656	15.5277	15.4712	15.6189	15.4525	15.6564	15.7942	15.6397	15.5664	15.7501	15.7559	15.4489	15.5976	15.6901	15.6747	15.4662
1085	NP_001231010	NA	NA	NA	NA	NA	NA	NA	NA	NA	NA	NA	NA	NA	NA	NA	15.0232	14.7511	15.1477	14.9012	14.9801	14.7386	14.831	14.9368	14.7368	14.8932	14.9137	15.1134	14.918	14.9265	14.891
1086	NP_001231011	15.9952	15.907	16.0242	15.7769	15.4648	15.7285	15.7124	15.4704	15.8512	15.7816	14.9989	14.7994	15.2981	14.8766	15.4128	NA	NA	NA	NA	NA	NA	NA	NA	NA	NA	NA	NA	NA	NA	NA
1087	NP_001231012	NA	NA	NA	NA	NA	NA	NA	NA	NA	NA	NA	NA	NA	NA	NA	15.63	15.6047	15.6731	15.7116	15.9353	16.0204	15.7317	15.8474	16.0292	15.8086	15.8071	15.7687	15.7456	15.9513	15.9788
1088	NP_001231015	15.135	15.2447	15.0619	15.4161	15.2098	15.1017	15.346	15.0354	15.2306	15.416	15.1412	15.4578	15.3846	15.2455	15.0624	15.3875	14.961	15.4163	14.9912	15.3145	15.4926	15.3638	15.3832	15.3173	15.4853	15.2274	15.3613	15.2255	15.2509	15.1458
1089	NP_001231019	15.428	15.3824	15.462	15.3956	15.2862	15.4689	15.4002	15.2933	15.3093	15.243	15.4453	15.2583	15.3854	15.2994	15.3634	NA	NA	NA	NA	NA	NA	NA	NA	NA	NA	NA	NA	NA	NA	NA
1090	NP_001231022	15.1625	14.6066	14.7566	14.8824	14.6769	14.8387	14.8774	14.7284	14.9049	14.7613	14.4417	14.39	14.3733	14.4731	14.3148	14.4653	14.5079	14.3996	14.6465	14.6519	14.323	14.6526	14.6762	14.5351	14.4689	14.354	14.7154	14.5383	14.5908	14.7225
1091	NP_001231025	15.4519	15.4937	15.6382	15.5453	15.47	15.7225	15.5159	15.5321	15.6298	15.5473	15.8182	15.5961	15.7883	15.8036	15.8692	15.6085	15.5183	15.6976	15.6152	15.5953	15.6028	15.7528	15.6661	15.574	15.565	15.5203	15.5472	15.6185	15.5945	15.6304
1092	NP_001231032	15.3394	15.3593	15.4641	15.3811	15.3732	15.2808	15.3539	15.3704	15.3065	15.3184	15.2234	15.4511	15.3384	15.3475	15.3255	15.3555	15.3788	15.3691	15.3796	15.3673	15.3426	15.3296	15.2212	15.2763	15.305	15.3159	15.3854	15.3631	15.3688	15.3553
1093	NP_001231034	15.2857	15.1752	15.3279	15.3084	15.1793	15.333	15.221	15.2255	15.2896	15.2439	15.0873	15.1448	15.2304	15.1255	15.203	15.2061	15.1346	15.2377	15.2343	15.3527	15.1278	15.3024	15.3287	15.3823	15.3049	15.2341	15.2817	15.3353	15.2433	15.2707
1094	NP_001231035	15.9217	15.9252	16.0294	16.0888	16.001	16.0407	15.9435	16.0045	15.9948	15.9823	16.2041	16.1386	16.1263	16.2494	16.1729	16.1504	16.1676	16.2574	16.4437	16.2593	16.3172	16.3945	16.4008	16.296	16.3883	16.0615	16.3571	16.3305	16.4765	16.2624
1095	NP_001231036	15.5305	15.6537	15.5293	15.7773	15.6665	15.4291	15.3326	15.5867	15.592	15.4857	15.4895	15.4258	15.8128	15.124	15.7433	15.1574	15.4614	15.5024	15.7285	15.4573	15.4353	15.3197	15.4376	15.6892	15.5206	15.5638	15.4348	15.3653	15.4437	15.4786
1096	NP_001231038	13.9564	15.0055	13.9683	15.3583	14.0738	13.6159	14.1879	14.7348	14.2208	14.4522	14.5089	14.048	14.5415	14.0501	14.2758	13.4752	13.9411	14.687	14.1126	13.9923	14.2233	13.8253	13.9103	14.4733	14.145	14.4523	14.0237	13.7392	14.2325	13.922
1097	NP_001231041	16.4516	17.0114	16.804	16.4895	16.5164	16.7427	16.9826	16.7412	16.5623	16.4435	16.331	16.4541	16.3628	16.2503	16.1098	15.6447	16.4752	16.1208	15.9643	15.6824	15.9086	15.9264	15.9321	15.4254	15.6699	15.8662	15.4131	15.6722	15.4767	15.6433
1098	NP_001231042	14.8959	14.9292	14.7995	14.849	15.3995	14.9922	14.9901	15.1187	15.0208	15.0279	15.65	16.1344	15.8803	15.5691	15.4322	15.6248	15.6383	15.8563	15.8824	15.5669	15.3563	15.9962	15.2614	15.4985	15.6345	15.4932	16.2663	15.8836	15.6982	15.7953
1099	NP_001231055	15.4504	15.3561	15.3957	15.3085	15.3218	15.6523	15.742	15.3203	15.3398	15.5127	15.7087	15.5064	15.9142	15.4991	15.6645	15.6169	15.5773	15.5341	15.5021	15.3615	15.5503	15.0699	15.2586	15.5694	15.445	15.2949	15.5116	15.251	15.4011	15.4184
1100	NP_001231057	NA	NA	NA	NA	NA	NA	NA	NA	NA	NA	NA	NA	NA	NA	NA	18.211	18.2163	18.4527	18.282	18.3903	18.3475	18.487	18.4804	18.2512	18.4087	18.1845	18.2278	18.3756	18.3208	18.4241
1101	NP_001231058	15.0685	14.6071	15.0219	14.8777	14.5278	15.0754	14.5568	14.7254	14.9222	14.7332	14.8465	14.9801	14.9113	14.614	14.8129	14.8881	15.0027	14.8995	14.7485	15.0147	14.8057	14.9675	14.9702	14.7212	14.7483	14.6698	14.6588	14.7218	14.9625	14.9181
1102	NP_001231060	14.915	14.8788	14.9361	15.0258	15.2335	14.9819	15.6956	15.9474	15.2827	15.3454	15.9093	15.8121	16.4616	16.1263	16.0028	16.9094	15.8929	15.7881	16.1281	15.4954	15.7884	15.9889	16.1699	15.3885	15.5828	15.0256	16.1153	15.4852	14.8382	15.7655
1103	NP_001231061	15.2552	15.3687	15.5314	15.5965	15.4839	15.5856	15.4403	15.4743	15.5652	15.5593	15.897	16.2314	16.0123	15.7789	15.9682	15.9329	16.0401	16.0142	15.7538	16.1018	16.0779	16.2435	16.1153	15.8783	15.901	15.5941	15.7115	15.7611	16.259	16.2525
1104	NP_001231062	15.6277	15.5646	15.612	15.5776	15.5585	15.4903	15.498	15.6491	15.6458	15.705	15.6663	15.81	16.021	15.9321	15.9457	15.8832	15.8234	15.9548	15.8811	15.8142	16.0483	15.7537	15.8291	15.9088	15.921	15.8357	15.881	15.9344	15.9586	15.8303
1105	NP_001231066	14.7626	14.7479	14.6497	14.7434	14.6796	14.8274	14.6863	14.9481	14.8399	14.7123	14.4702	14.3334	14.5302	14.6163	14.4248	14.6011	14.7662	14.6025	14.5215	14.714	14.6777	14.6828	14.7095	14.7495	14.698	14.6974	14.7532	14.7422	14.7734	14.8667
1106	NP_001231071	15.5714	15.5019	15.4921	15.5315	15.3652	15.5836	15.5638	15.5429	15.396	15.5677	15.2008	15.3498	15.3204	15.2227	15.2871	15.3501	15.4361	15.3035	15.3629	15.4202	15.2125	15.2184	15.2721	15.4137	15.3319	15.5031	15.46	15.2529	15.2178	15.319
1107	NP_001231075	14.6215	14.7527	14.5067	14.7961	14.568	14.7263	14.792	14.8474	14.8844	14.7126	14.2569	14.3873	13.9123	14.4216	14.3074	14.7846	14.4108	14.6896	14.5469	14.4144	14.862	14.8398	14.6382	14.5133	14.6457	14.8515	15.1258	14.8301	14.7695	14.7221
1108	NP_001231076	16.738	16.8035	17.0638	16.6336	17.051	17.0236	16.9034	16.9063	17.0056	17.0613	17.3094	17.2919	17.2275	17.2664	17.1727	17.2824	17.1831	17.4053	17.2607	17.3368	17.4654	17.4012	17.365	17.3608	17.3226	17.0808	17.3317	17.4251	17.4408	17.3321
1109	NP_001231078	15.3049	15.2281	15.4206	15.3724	15.2061	15.4022	15.3298	15.3502	15.4218	15.3932	15.4425	15.3921	15.3717	15.5636	15.4387	15.4772	15.6587	15.7177	15.8023	15.7778	15.7956	15.8543	15.7905	15.8761	15.8248	15.7245	15.7325	15.7717	15.8007	15.8921
1110	NP_001231079	15.2474	15.6878	15.4741	15.6469	15.763	15.6935	15.5207	15.9244	15.4548	15.474	16.3423	15.8944	15.7373	15.4998	15.665	15.9505	15.9358	16.017	15.8525	16.0055	15.9045	16.0288	16.0184	16.1264	16.0862	15.7937	15.874	16.0864	16.2231	16.1022
1111	NP_001231080	15.6111	15.6165	15.6494	15.5981	15.6772	15.6128	15.5599	15.5964	15.6226	15.6148	15.762	15.6538	15.6688	15.7728	15.7152	15.5837	15.7468	15.7385	15.7545	15.8158	15.7837	15.8861	15.8272	15.8164	15.8279	15.7489	15.6783	15.7624	15.743	15.7419
1112	NP_001231081	15.3637	15.4486	15.3399	15.5018	15.5706	15.4701	15.3977	15.3919	15.3719	15.493	15.5257	15.6119	15.6175	15.6117	15.5205	15.5943	15.4983	15.603	15.4606	15.5168	15.508	15.6427	15.5432	15.508	15.4361	15.4822	15.5506	15.5039	15.5284	15.3785
1113	NP_001231082	15.7972	15.709	15.8802	15.6842	15.6223	15.7797	15.8296	15.745	15.7901	15.8788	15.5675	15.5112	15.642	15.6302	15.5914	15.8383	15.9683	15.8579	15.9594	15.8484	15.7673	15.7662	15.7259	15.8916	15.8563	16.0427	16.0631	15.8314	15.7995	15.8968
1114	NP_001231084	16.0739	15.5203	15.7511	15.6411	15.511	15.819	15.6927	15.7246	15.7675	15.6416	15.4031	15.3655	15.3906	15.2108	15.2921	15.4641	15.0688	15.2462	15.1088	15.1715	14.8222	15.2575	15.1911	15.067	15.1647	15.2054	15.3493	15.2216	15.2198	15.2086
1115	NP_001231086	15.0673	15.2689	15.2029	15.1883	15.1014	15.1724	15.066	15.0835	15.0826	15.0603	15.1826	15.0192	15.1482	15.1122	15.1372	14.9634	14.9648	14.9801	14.8638	15.0038	14.872	14.9783	15.0136	14.946	14.9684	14.9667	14.869	14.9835	14.9403	14.9269
1116	NP_001231088	15.7546	15.7086	15.7545	15.8219	15.7793	15.681	15.7739	15.8386	15.7741	15.6006	15.8537	15.9017	15.7449	15.8544	15.8656	15.7434	15.7696	15.6662	15.8554	15.8427	15.7653	15.8194	15.7958	15.7762	15.9014	15.785	15.6703	15.7785	15.8585	15.7807
1117	NP_001231089	15.8079	15.8546	15.8276	15.9613	15.9103	15.9896	15.7215	15.6719	15.678	15.8853	15.566	15.6482	15.6263	15.5148	15.6757	15.5605	15.495	15.5403	15.4272	15.479	15.5808	15.5532	15.7208	15.6353	15.7825	15.4383	15.5539	15.3789	15.4773	15.6076
1118	NP_001231090	14.3555	14.2824	14.5167	14.3595	14.8624	14.4497	14.4987	14.4937	14.567	14.546	15.051	15.9092	14.6627	15.1686	14.743	15.0025	14.8739	14.8493	14.9108	15.0411	15.3599	15.2345	15.2471	15.2508	15.4106	14.8097	14.7655	14.8069	15.0526	15.0448
1119	NP_001231091	16.0725	15.985	15.947	16.0797	15.8396	15.9408	15.975	16.0569	16.0275	15.9379	16.039	15.9892	15.9357	16.0987	16.0572	15.8093	16.0782	15.7815	16.0201	15.9098	16.0649	15.9507	16.0113	16.1041	16	15.8008	15.8946	15.7716	15.6907	15.8561
1120	NP_001231092	15.1325	15.1421	15.2067	15.2153	15.4502	15.2259	15.2728	15.1344	15.3168	15.2751	15.5097	15.7002	15.5846	15.4891	15.4613	15.5928	15.4851	15.6163	15.6356	15.5912	15.6212	15.6957	15.5434	15.6424	15.6123	15.3666	15.5473	15.589	15.6394	15.6143
1121	NP_001231095	16.3243	16.4654	16.4388	16.3581	16.2266	16.502	16.4919	16.5049	16.5711	16.5732	16.2443	16.2304	16.637	16.3155	16.0939	16.163	16.181	16.2414	16.1974	16.2765	16.3795	16.2671	16.1764	16.3948	16.3375	16.2054	16.4287	16.2845	16.3538	16.244
1122	NP_001231103	NA	NA	NA	NA	NA	NA	NA	NA	NA	NA	NA	NA	NA	NA	NA	14.9979	15.2483	15.0248	15.0731	15.2816	15.2882	15.183	16.2682	15.2743	15.0822	15.106	14.9541	15.5602	15.1287	15.0222
1123	NP_001231105	16.1087	16.1123	16.1696	16.106	15.9463	16.2076	16.0748	16.1132	16.0403	16.1185	15.8632	15.7977	16.0361	15.8792	16.022	15.9941	16.262	15.8873	16.1226	15.9656	15.9761	15.9771	15.9104	16.0135	15.9818	16.3305	16.2469	16.0378	16.1	16.0703
1124	NP_001231108	15.1523	15.2249	15.2834	15.1888	15.1574	15.1451	15.185	15.0611	15.2421	15.1346	15.072	15.0653	15.1551	15.0876	15.1179	15.0794	15.0314	15.1135	15.0894	15.1504	15.058	15.2167	15.188	15.1156	15.1371	15.175	15.2172	15.2663	15.1259	15.1035
1125	NP_001231109	15.1827	15.1371	15.2165	15.1534	15.1887	15.0922	15.1118	15.1489	15.151	15.1623	15.4955	15.3153	15.2964	15.3734	15.3463	15.3264	15.2905	15.405	15.3497	15.4586	15.4367	15.4669	15.4684	15.4804	15.4734	15.2114	15.4117	15.4355	15.447	15.4125
1126	NP_001231113	15.5229	15.55	15.9293	15.7203	15.6956	15.867	15.6677	15.6809	15.6356	15.769	15.6562	15.7694	15.716	15.6188	15.6218	15.0376	15.5339	15.3327	15.2292	15.779	15.5304	15.5467	15.8967	15.3253	15.2464	15.0813	14.968	15.2056	15.5048	15.68
1127	NP_001231117	NA	NA	NA	NA	NA	NA	NA	NA	NA	NA	NA	NA	NA	NA	NA	14.5313	14.4895	14.5355	14.5946	14.4787	14.41	14.3786	14.3984	14.3589	14.4075	14.6188	14.4256	14.5192	14.4633	14.5001
1128	NP_001231125	17.6064	17.1961	17.3804	17.6065	17.2861	17.4553	17.2121	17.438	17.3187	17.3737	17.0407	17.0422	17.0368	17.1715	17.177	NA	NA	NA	NA	NA	NA	NA	NA	NA	NA	NA	NA	NA	NA	NA
1129	NP_001231136	13.739	13.4134	13.6349	13.6845	13.7654	13.6824	13.4707	13.5984	13.6949	13.4148	13.843	13.8514	13.6962	13.799	13.5845	13.804	13.7031	14.2013	13.6418	13.7573	13.8549	13.8464	14.3801	13.9938	13.8595	13.7795	13.7219	14.0533	13.9468	13.8727
1130	NP_001231138	16.7433	16.5102	16.4189	16.6578	16.3933	16.3178	16.4586	16.4633	16.627	16.1309	16.0261	15.8095	15.8106	15.8519	15.7704	15.4401	16.6127	15.1784	16.4248	16.0041	16.0192	15.4279	16.0873	16.0099	16.13	16.4163	15.9681	16.1018	15.8999	15.9798
1131	NP_001231140	14.7768	14.6044	14.587	14.8097	14.7423	14.7081	14.7198	14.7658	14.7869	14.7764	14.7716	14.6714	14.9876	14.9848	14.8924	15.1292	14.9556	15.1464	15.1838	15.0157	15.1784	14.7808	15.0191	15.2436	15.1181	15.2845	15.34	15.0701	15.2461	15.2217
1132	NP_001231141	NA	NA	NA	NA	NA	NA	NA	NA	NA	NA	NA	NA	NA	NA	NA	14.6069	14.8587	14.623	14.869	14.7917	14.9961	14.83	14.7149	15.1241	14.9097	14.635	14.8278	14.7437	14.8209	14.9703
1133	NP_001231142	15.5102	15.1984	15.2277	15.3395	15.2442	15.2819	15.3465	15.3457	15.2542	15.6876	15.0387	14.9985	15.0875	15.1841	15.0193	15.2505	14.8568	14.8595	14.9107	14.9637	15.1085	15.019	14.9934	14.9078	15.1174	14.6494	14.9516	14.9094	15.0541	15.0054
1134	NP_001231144	NA	NA	NA	NA	NA	NA	NA	NA	NA	NA	NA	NA	NA	NA	NA	14.9222	14.978	14.9103	14.7451	14.9238	15.133	15.1998	15.0188	14.9169	15.0517	14.8458	15.0613	14.8667	14.8096	15.0587
1135	NP_001231145	15.4934	15.3322	15.3014	15.3337	15.2577	15.2202	15.4199	15.379	15.3479	15.3456	15.219	15.2708	15.1325	15.3192	15.1681	15.2701	15.2748	15.3469	15.4523	15.3609	15.2385	15.4802	15.4932	15.5077	15.4291	15.4386	15.1891	15.4717	15.5416	15.5362
1136	NP_001231150	15.3745	15.4198	15.4795	15.4444	15.2755	15.5234	15.3313	15.3825	15.4398	15.3909	15.6261	15.59	15.6163	15.6278	15.7403	15.5094	15.4128	15.6396	15.4367	15.5819	15.6234	15.628	15.6698	15.6912	15.5468	15.5155	15.6572	15.578	15.5776	15.6526
1137	NP_001231154	11.6118	11.5949	11.4215	10.6475	11.7197	11.6686	11.4344	11.5189	11.2001	11.5235	11.7544	11.9264	11.4842	11.7542	11.2392	NA	NA	NA	NA	NA	NA	NA	NA	NA	NA	NA	NA	NA	NA	NA
1138	NP_001231160	15.9097	16.0738	16.1444	15.9591	15.9882	16.0669	16.1024	16.0175	15.9978	16.0491	16.1849	16.0346	16.1408	16.078	16.1309	15.8441	16.036	15.9927	16.1117	15.9713	16.0048	16.1158	16.015	15.9862	15.9349	15.9992	15.9917	16.0981	16.0109	16.0323
1139	NP_001231164	15.0909	15.1971	15.2159	15.2809	15.0226	15.1966	15.1203	15.2185	15.1613	15.2596	15.2074	15.3044	15.2602	15.3871	15.2795	14.9148	15.2126	15.1405	14.8212	14.7985	14.9171	15.0045	15.0604	14.8101	14.8746	14.7026	14.9642	15.0796	14.7579	14.8682
1140	NP_001231166	15.5722	15.8993	15.6868	15.5707	15.7399	15.665	15.5675	15.6334	15.4861	15.4356	14.8895	15.2295	15.1444	15.0695	14.8842	15.0082	15.0987	15.1	14.6833	15.1065	15.1191	15.0219	15.3662	15.1633	15.0228	15.6186	15.3217	15.1042	15.0029	15.0827
1141	NP_001231167	15.2019	15.4088	15.2421	15.307	15.1792	15.1958	15.2875	15.2821	15.3105	15.456	15.062	15.197	15.1557	15.4077	15.2531	15.4917	15.2916	15.1879	15.2266	15.3122	15.3067	15.1264	15.1521	15.367	15.3663	15.7082	15.7185	15.2866	15.3895	15.6439
1142	NP_001231168	15.4855	15.3846	15.3551	15.5651	15.4216	15.3393	15.4924	15.6583	15.4637	15.3569	15.3643	15.298	15.392	15.3696	15.3847	NA	NA	NA	NA	NA	NA	NA	NA	NA	NA	NA	NA	NA	NA	NA
1143	NP_001231169	14.6088	14.3557	14.5355	14.5693	14.5263	14.3996	14.4838	14.5918	14.5864	14.4999	14.5567	14.9514	14.5115	14.6867	14.5472	14.7468	15.2146	15.1337	14.7692	15.1579	14.8427	15.4889	15.7027	15.1193	14.8989	14.8251	14.9214	14.9561	14.927	15.0867
1144	NP_001231174	15.8235	15.4861	15.4825	15.8308	15.4695	15.418	15.6364	15.8124	15.7415	15.6232	15.3729	15.4337	15.7748	15.409	15.5912	NA	NA	NA	NA	NA	NA	NA	NA	NA	NA	NA	NA	NA	NA	NA
1145	NP_001231175	15.0205	15.254	15.1367	14.9483	15.2297	15.1021	15.2058	14.9918	15.0516	15.0253	15.3181	15.2225	15.2169	15.2135	15.2257	15.1997	15.2534	15.2943	15.2075	15.055	15.1536	15.3194	15.2467	15.1716	15.088	15.2748	15.2817	15.3663	15.1429	15.1493
1146	NP_001231176	17.4891	17.3194	17.2889	17.3432	17.3072	17.4217	17.4227	17.3952	17.4559	17.5285	17.4557	17.3219	17.6687	17.5472	17.4482	17.3307	17.3023	17.3166	17.2158	17.3003	17.4034	17.4591	17.439	17.4404	17.2832	17.1776	17.4267	17.3524	17.4027	17.4914
1147	NP_001231177	15.472	14.7389	15.4325	15.6613	15.3884	15.205	15.6139	15.657	15.6114	15.3549	14.717	14.8296	15.0034	14.5259	14.0691	14.9741	15.0439	14.6208	15.0056	15.0739	14.6365	14.4654	15.0121	14.644	14.5316	15.0554	15.1526	14.5897	14.7234	14.7135
1148	NP_001231181	15.2589	15.349	15.2522	15.2809	15.1776	15.1857	15.193	15.2252	15.2139	15.2446	15.2899	15.2841	15.2194	15.1193	15.2204	15.2048	15.243	15.3187	15.0584	15.2369	15.2353	15.2411	15.2197	15.2165	15.2649	15.1567	15.2257	15.2621	15.1132	15.2291
1149	NP_001231183	15.3081	15.2029	15.1822	15.1692	15.1236	15.1785	15.2792	15.0559	15.1699	14.8959	15.0184	15.1342	15.0323	15.11	14.971	15.5926	15.566	15.6999	15.3036	15.4992	15.662	15.5697	15.6904	15.5367	15.5358	15.5993	15.6788	15.4007	15.4283	15.4457
1150	NP_001231184	18.0805	16.9385	17.109	17.5653	17.0663	17.4253	17.2087	17.5478	17.483	17.294	16.6884	16.6214	16.7808	16.7306	16.6862	16.3573	16.2446	16.2274	16.6886	16.2542	16.2226	16.245	16.8992	16.2181	16.4212	16.3856	17.0497	16.8548	16.2226	16.3568
1151	NP_001231187	15.6859	15.7114	15.7104	15.7487	15.491	15.7167	15.6413	15.7657	15.7382	15.9017	15.3345	15.5325	15.6502	15.5061	15.5501	15.5068	15.4638	15.4902	15.4433	15.5367	15.621	15.802	15.6468	15.7286	15.5816	15.6173	15.4553	15.6605	15.5138	15.5917
1152	NP_001231189	15.6414	15.5909	15.6061	15.665	15.5927	15.579	15.5754	15.6235	15.6747	15.6798	15.7404	15.6836	15.714	15.7932	15.698	15.6546	15.5843	15.6723	15.6566	15.7679	15.7264	15.7604	15.7371	15.8006	15.8172	15.6365	15.6134	15.7109	15.7234	15.7532
1153	NP_001231190	14.9941	15.0355	15.0346	14.9711	15.1508	15.2239	14.8723	15.036	14.93	14.9511	15.2919	15.2555	15.2174	15.1862	15.3717	15.0408	15.1985	14.9019	14.8863	15.0973	15.0327	15.0312	15.0257	14.9979	14.9841	14.8402	14.828	14.9297	15.0323	15.0034
1154	NP_001231192	15.2596	15.3041	15.4607	15.3504	15.1655	15.292	15.4581	15.242	15.3167	15.3661	15.2209	15.3752	15.3281	15.2708	15.2488	15.3339	15.3147	15.4273	15.2728	15.3021	15.4453	15.3496	15.234	15.3345	15.3246	15.0914	15.2346	15.3586	15.3955	15.2315
1155	NP_001231195	14.5316	14.8479	15.0123	14.8679	14.8166	14.6727	14.8073	14.8364	15.1604	15.1586	14.117	14.1777	14.4744	14.2935	14.2554	NA	NA	NA	NA	NA	NA	NA	NA	NA	NA	NA	NA	NA	NA	NA
1156	NP_001231201	NA	NA	NA	NA	NA	NA	NA	NA	NA	NA	NA	NA	NA	NA	NA	14.5503	14.4182	14.3838	14.497	14.5738	14.6614	14.2422	14.5715	14.5355	14.6131	14.5054	14.3929	14.4203	14.5657	14.5824
1157	NP_001231205	15.3635	15.2908	15.3968	15.3343	15.5283	15.351	15.3987	15.4468	15.4356	15.4077	15.4366	15.4976	15.3798	15.4301	15.3345	15.4523	15.455	15.5565	15.407	15.4098	15.4147	15.5097	15.3241	15.4112	15.4276	15.4326	15.438	15.4846	15.4205	15.3991
1158	NP_001231206	15.4994	15.5416	15.3606	15.4468	15.3031	15.5348	15.5871	15.3651	15.5018	15.5456	15.2431	15.5775	15.6992	15.287	15.3287	15.832	16.1474	15.5233	16.0363	15.8644	15.8419	15.6608	15.6482	15.8654	15.8807	15.9754	16.1518	15.9624	15.8089	15.8799
1159	NP_001231211	15.1437	15.2734	15.219	15.1942	15.2795	15.143	15.0218	15.2597	15.1368	15.1922	15.076	15.076	15.1227	15.1084	15.14	14.9728	14.7732	14.9176	14.797	14.918	14.8864	15.0438	15.015	14.9487	15.0388	14.8322	15.0141	15.0352	15.0296	15.099
1160	NP_001231212	15.0878	14.8851	15.1835	15.2117	16.5506	15.4685	15.2234	15.2684	15.3203	15.6431	15.9846	16.132	15.6652	15.9428	16.3126	15.849	16.0763	15.9682	16.1997	16.1449	16.1825	16.1564	16.1805	16.2605	16.3403	16.0034	16.2355	16.1039	16.3495	16.3199
1161	NP_001231215	16.5362	16.5005	16.4293	16.3131	16.4654	16.3813	16.4853	16.2731	16.2569	16.4123	16.3513	16.26	16.2039	16.3495	16.1538	NA	NA	NA	NA	NA	NA	NA	NA	NA	NA	NA	NA	NA	NA	NA
1162	NP_001231224	14.7308	14.6672	14.7687	14.7796	14.8257	14.6578	14.5656	14.622	14.6706	14.7947	15.0463	14.7889	14.6633	14.7836	14.965	14.8179	15.0932	14.7132	14.8852	14.6909	14.7792	14.8521	14.7462	14.832	15.077	15.0798	15.1316	14.8966	14.9978	14.9387
1163	NP_001231230	14.9449	14.8777	14.852	14.8477	15.1191	14.8108	14.8317	14.9135	14.9126	14.9077	15.1713	15.1746	15.0477	15.2479	15.0534	14.9727	14.9345	15.1047	15.0058	15.0736	15.1031	15.2002	15.0768	15.072	15.1046	14.9654	14.9648	15.0571	15.1217	15.0419
1164	NP_001231234	15.3773	15.5741	15.5553	15.3918	15.4534	15.5292	15.4327	15.3791	15.3526	15.4412	15.5169	15.42	15.5149	15.45	15.6169	15.41	15.2712	15.3787	15.229	15.3574	15.4294	15.5211	15.3547	15.4011	15.3822	15.2943	15.416	15.4738	15.3726	15.3941
1165	NP_001231236	15.2705	15.189	15.2931	15.2878	15.3077	15.3408	15.0898	15.1911	15.2309	15.1764	15.0812	15.0763	15.1568	15.0897	15.0936	15.3356	15.2587	15.197	15.2263	15.3534	15.2561	15.262	15.2078	15.328	15.2451	15.2631	15.3867	15.2359	15.1778	15.3331
1166	NP_001231237	15.4411	15.408	15.4676	15.5409	15.4631	15.5042	15.1937	15.4083	15.2934	15.2805	15.5274	15.3924	15.5151	15.3708	15.6399	15.5278	15.9651	15.6263	15.5529	15.66	15.815	15.7265	15.8172	15.8088	15.8366	15.5435	15.6395	15.617	15.725	15.5956
1167	NP_001231238	15.4344	15.2781	15.2843	15.3012	15.2114	15.1933	15.1512	15.3975	15.3095	15.2248	15.4282	15.2678	15.3464	15.318	15.5232	15.4146	15.2064	15.1852	15.0666	15.4072	15.2623	15.3348	15.2519	15.2732	15.1499	15.162	15.0968	15.1932	15.2076	15.0959
1168	NP_001231240	16.2691	16.0678	16.1231	15.9763	15.8361	16.2954	17.1977	15.7977	16.0809	16.7794	15.4288	16.7818	16.0863	16.4297	15.7543	16.7997	16.8036	16.8445	16.8068	16.8193	16.8041	16.893	16.9167	16.8069	16.8427	16.5747	16.721	16.8329	16.7916	16.7424
1169	NP_001231241	15.2645	15.5739	15.523	15.4889	15.5336	15.3636	15.397	15.4379	15.3225	15.1821	15.8138	15.5453	15.7007	15.701	15.845	15.501	15.9305	15.6551	15.9325	15.6334	15.7286	15.5958	15.6628	15.6465	15.5633	16.1659	15.8201	15.6128	15.584	15.6485
1170	NP_001231242	14.8286	15.2183	15.0883	15.0651	14.9925	15.2581	15.1218	15.1034	15.3591	15.2386	15.2107	15.1061	14.8536	15.2486	15.2552	14.9251	14.9032	14.9568	14.835	14.8211	14.7654	14.9378	14.7801	14.9441	14.8482	14.8025	14.9838	14.7639	14.7549	14.8589
1171	NP_001231243	14.2386	14.7769	14.1113	13.8514	14.0497	13.974	14.5653	14.1051	14.1829	14.2648	13.463	13.5957	13.9114	13.3401	13.4231	14.3375	14.5785	14.5999	14.5538	14.5154	14.0868	14.4546	14.4527	14.5261	14.2838	14.8079	14.5867	14.3856	14.7767	14.2814
1172	NP_001231245	16.2563	16.2825	16.2848	16.2895	16.2744	16.1645	16.0722	16.2779	16.2	16.2705	16.5898	16.4355	16.4312	16.5033	16.6335	16.4181	16.6095	16.6843	16.725	16.8205	16.6283	16.9092	16.8964	16.7405	16.7242	16.6119	16.427	16.6394	16.8307	16.6776
1173	NP_001231248	14.2158	13.9572	14.1491	14.057	14.1556	14.2576	14.4281	14.3526	14.6385	14.215	13.9267	14.0912	14.4118	14.1585	14.0168	14.159	14.1776	14.1797	14.3159	14.2881	14.2826	14.2346	14.3004	14.261	14.3894	14.2896	14.3087	14.3199	14.4474	14.3033
1174	NP_001231249	15.5603	15.3464	15.4253	15.6378	15.3962	15.7157	15.6251	15.6143	15.5019	15.5508	15.3371	15.2471	15.4002	15.3831	15.4436	15.4743	15.4626	15.4599	15.4058	15.5288	15.3237	15.3268	15.3344	15.4263	15.4968	15.3276	15.6056	15.501	15.3685	15.3666
1175	NP_001231254	14.5369	14.5735	14.5981	14.5872	14.4298	14.3703	14.8176	14.7889	14.5435	14.4028	14.1591	14.515	14.2915	14.197	14.1716	14.1177	13.8508	13.8146	13.8851	13.8928	13.6622	13.7684	13.6601	13.8648	13.8392	13.9988	14.1133	13.8791	13.9805	13.8555
1176	NP_001231256	NA	NA	NA	NA	NA	NA	NA	NA	NA	NA	NA	NA	NA	NA	NA	14.9439	15.0747	15.113	14.8681	15.1534	14.8879	15.4406	15.1153	15.0068	15.1169	14.7957	14.9066	15.1356	15.1407	15.2458
1177	NP_001231258	15.6443	15.3868	15.5786	15.5208	15.4517	15.3628	15.4421	15.4556	15.5474	15.4862	15.7957	15.7653	15.6338	15.8465	15.7058	15.8884	15.9809	16.2214	15.985	16.0873	16.1278	16.2726	16.3795	16.0856	16.048	16.007	15.8258	16.0087	16.0558	16.1121
1178	NP_001231260	15.8955	15.7246	16.2927	16.1277	16.0372	15.7752	15.6748	16.5982	15.895	15.9591	16.0721	16.0816	16.0744	15.8216	16.282	15.8907	15.8072	15.8943	15.5824	16.1075	15.7377	15.8827	15.8392	16.0569	16.0075	15.8463	15.7198	15.7277	16.0083	15.5469
1179	NP_001231261	NA	NA	NA	NA	NA	NA	NA	NA	NA	NA	NA	NA	NA	NA	NA	15.1624	15.7758	15.408	15.6844	15.9929	15.5205	15.9142	15.1461	15.3032	15.2667	14.939	15.2656	15.9489	15.2954	16.3151
1180	NP_001231262	15.3822	15.5769	15.4295	15.4441	15.6317	15.4302	16.003	15.628	15.6465	15.8169	15.9686	15.9442	15.7781	16.247	15.7607	15.9756	16.1104	15.8051	16.0689	16.2208	16.2615	16.0785	15.8424	16.1747	15.9744	16.1451	16.0689	15.6598	15.9217	15.8298
1181	NP_001231264	14.4758	15.395	15.1883	15.2575	15.0582	15.1968	14.9863	15.2195	15.3049	14.8881	15.435	15.0632	15.9355	14.9558	15.8383	14.4577	15.0117	14.711	14.8199	14.5557	14.9754	14.6883	14.8932	14.9572	14.958	14.2807	14.6576	14.4076	14.5279	14.6466
1182	NP_001231265	15.2064	15.2153	15.2652	15.0955	15.2139	15.3282	15.2732	15.2554	15.118	15.4046	15.0148	15.3278	15.224	15.2347	15.3778	NA	NA	NA	NA	NA	NA	NA	NA	NA	NA	NA	NA	NA	NA	NA
1183	NP_001231266	15.2899	15.2982	15.2486	15.3259	15.3099	15.2221	15.3032	15.2864	15.413	15.3541	15.3037	15.1989	15.2972	15.2768	15.2577	15.2755	15.316	15.3083	15.3828	15.361	15.3843	15.3172	15.3065	15.4052	15.2989	15.4277	15.4734	15.4457	15.3883	15.3868
1184	NP_001231268	13.6472	13.5271	13.7091	13.7943	13.6612	13.8122	13.6498	13.6432	13.8538	13.7618	13.8157	13.712	13.6309	13.441	13.7386	13.7911	13.8468	13.7658	13.7329	13.6486	13.8582	13.5708	13.5325	13.6649	13.6334	13.7085	13.7757	13.6257	13.7492	13.7067
1185	NP_001231270	15.0337	15.101	14.9728	15.2267	15.0377	16.0213	15.1895	15.1667	15.2621	15.3061	14.9867	14.9844	15.6478	15.1488	14.8915	15.1	15.3554	15.2235	15.2584	15.1611	15.2494	14.995	15.1499	15.1432	15.1884	15.1838	15.2202	15.0177	15.1204	15.0363
1186	NP_001231271	15.7662	15.5106	15.4969	15.5841	15.3395	15.528	15.5356	15.5484	15.4101	15.5154	14.8661	14.8247	15.0199	14.5724	14.9601	14.7322	14.6325	14.666	14.7907	14.7702	14.5364	14.5721	14.6287	14.6558	14.6269	14.693	14.8831	14.521	14.6576	14.7368
1187	NP_001231272	17.5067	17.2297	17.2312	17.6761	17.3745	17.3904	17.5032	17.4179	17.7277	17.6345	17.6261	17.3728	17.0544	18.0104	17.1858	NA	NA	NA	NA	NA	NA	NA	NA	NA	NA	NA	NA	NA	NA	NA
1188	NP_001231274	14.7751	14.7836	14.5859	14.6528	14.5438	14.5152	14.6193	14.6794	14.7291	14.7032	14.6729	14.7626	14.9559	14.9424	15.0549	14.9929	15.0012	14.895	15.0046	14.9217	14.9971	14.9192	14.9932	15.0875	14.9073	15.0671	14.9089	14.873	14.8596	14.9038
1189	NP_001231275	14.7943	14.7431	14.8373	14.815	15.049	14.732	14.7643	14.9098	15.0576	14.9327	15.1657	15.4223	15.0366	15.3883	15.2133	14.985	15.0387	15.0971	15.2123	15.2782	15.2661	15.2903	15.1967	15.1999	15.1891	15.2237	15.1792	15.3658	15.4126	15.2708
1190	NP_001231276	15.0057	14.8743	14.9414	15.2815	15.1135	14.4676	15.2128	14.9616	14.9346	15.223	14.5572	14.9259	14.7635	14.5561	14.3788	15.1967	15.3627	15.0751	15.156	15.1574	15.1677	15.3783	15.3338	15.3491	15.2262	15.1481	15.2397	14.9774	15.2602	15.1472
1191	NP_001231278	15.3427	15.3177	15.0275	15.1038	15.1399	15.1703	15.2811	15.2297	15.166	15.1502	15.2239	15.2242	15.2177	15.1763	14.9946	14.4577	15.5106	14.8585	15.4616	15.3242	15.3305	15.3966	15.4766	15.294	15.574	15.4547	15.3333	15.538	15.5694	15.3706
1192	NP_001231282	15.5568	15.4	15.5306	15.6352	15.4164	15.5998	15.4861	15.5418	15.5191	15.508	15.4869	15.5389	15.5609	15.6066	15.5183	15.5235	15.4585	15.4918	15.4653	15.6507	15.4288	15.6487	15.5411	15.634	15.6177	15.5158	15.5378	15.576	15.5539	15.6715
1193	NP_001231283	15.5298	15.5841	15.427	15.6613	15.6066	15.5181	15.5848	15.5539	15.5694	15.5604	15.526	15.8557	15.6574	15.8382	15.6577	15.6719	15.5048	15.6414	15.6863	15.9268	15.8993	15.8771	15.8138	15.9618	15.934	15.6292	15.775	15.8558	16.0132	15.7641
1194	NP_001231286	14.2585	14.1294	14.0661	14.5921	14.2414	14.3806	14.3236	14.7813	14.759	14.3875	13.841	14.4823	14.5398	14.1774	14.6457	NA	NA	NA	NA	NA	NA	NA	NA	NA	NA	NA	NA	NA	NA	NA
1195	NP_001231287	14.4025	14.2792	14.303	14.1934	14.2124	14.2612	14.3326	14.2769	14.2359	14.2895	14.4637	14.4319	14.3636	14.4327	14.4803	14.5037	14.4005	14.5892	14.5084	14.5352	14.4873	14.491	14.5628	14.4753	14.5989	14.5302	14.5376	14.6181	14.6702	14.5562
1196	NP_001231289	14.4297	14.4685	14.589	14.4167	14.5782	14.4729	14.4539	14.725	14.504	14.4243	15.1783	15.0106	14.8926	14.6853	14.7771	15.2425	15.1975	14.9317	15.0156	15.0249	15.145	15.2525	15.2659	15.4441	15.6412	15.1155	15.2233	15.3375	15.4278	15.6705
1197	NP_001231292	13.8007	13.9697	13.5361	13.6151	13.8631	13.8113	13.7405	13.8243	13.8157	14.0334	13.9553	15.0026	14.5094	14.9244	14.2972	15.6357	15.4021	15.8026	15.8301	15.6045	15.6594	16.1947	15.5983	15.5251	15.5721	15.5367	15.5425	15.957	15.9007	16.0263
1198	NP_001231297	16.1551	16.177	16.2677	16.207	16.1832	16.2564	15.9483	16.1898	16.1189	15.9408	16.3694	15.917	16.1879	16.1303	16.3357	15.8326	16.013	15.8467	16.0409	15.9644	16.0171	16.0315	15.9873	15.8587	16.0458	15.9139	16.0076	15.8601	15.9142	15.9706
1199	NP_001231299	15.2075	15.5415	15.3396	15.4947	15.3228	15.1127	15.4305	15.2356	15.1779	15.2203	15.1402	15.0915	15.4556	15.1274	15.3516	NA	NA	NA	NA	NA	NA	NA	NA	NA	NA	NA	NA	NA	NA	NA
1200	NP_001231300	15.0592	15.0698	15.2393	15.2387	15.1208	15.1523	15.2402	15.239	15.1582	15.0925	15.3734	15.2947	15.1988	15.2958	15.101	15.4574	15.3165	15.352	15.3243	15.3321	15.4352	15.5011	15.4349	15.4721	15.5311	15.3898	15.3834	15.6016	15.5376	15.3656
1201	NP_001231302	15.938	15.4873	15.4346	15.5717	15.1814	15.4702	15.4635	15.6183	15.3892	15.4353	14.8843	15.0936	15.2019	14.9013	15.1799	15.4343	15.2715	15.3514	15.0813	15.5445	14.995	15.4137	15.3654	15.3658	15.2844	15.0946	15.4661	15.1219	15.4526	15.4385
1202	NP_001231306	16.9421	16.5755	16.8023	16.7626	16.4129	16.6782	16.7712	16.6657	16.6605	16.6549	16.4737	16.2873	16.3392	16.523	16.2492	16.6087	16.338	16.5517	16.3771	16.4198	16.3812	16.5269	16.5444	16.4826	16.5315	16.4202	16.6015	16.5898	16.5524	16.6387
1203	NP_001231309	15.209	15.1843	15.175	15.001	15.2866	15.1981	15.153	15.1671	15.2601	15.0309	15.4051	15.3689	15.0976	15.4477	15.2309	15.2332	15.3654	15.1753	15.3743	15.2752	15.4839	15.2219	15.2284	15.2584	15.3699	15.2677	15.4295	15.2625	15.2644	15.1619
1204	NP_001231311	15.2773	15.4223	15.3968	15.2966	15.5341	15.351	15.2455	15.3611	15.205	15.4011	15.1002	15.2595	15.2841	15.3399	15.4543	15.17	15.2133	15.1732	15.2021	15.2649	15.3734	15.1697	15.0949	15.3114	15.4161	15.336	15.085	14.9373	15.2912	14.9957
1205	NP_001231313	15.8998	15.6856	15.7298	15.8243	15.7353	15.8558	15.8387	15.803	15.8631	15.8211	15.6736	15.544	15.651	15.7334	15.5143	15.3163	15.503	15.4255	15.482	15.4626	15.4111	15.4099	15.3407	15.4273	15.4964	15.4852	15.4124	15.3856	15.4911	15.5111
1206	NP_001231314	14.5707	15.2112	14.8382	14.3725	15.3634	14.7307	14.8276	14.8465	14.8076	14.9992	15.527	15.6663	14.8362	15.8552	15.2909	14.7946	14.996	14.9174	14.8951	15.0045	15.1336	14.8877	15.0709	15.0343	15.2025	14.9506	14.9819	14.8921	14.8952	14.7174
1207	NP_001231315	15.5969	15.5389	15.5695	15.6253	15.6144	15.5987	15.53	15.5932	15.6067	15.6191	15.7182	15.7829	15.601	15.8766	15.6737	15.4198	15.7899	15.6542	15.6972	15.7818	15.7458	15.8438	15.8759	15.7608	15.8345	15.7979	15.8213	15.923	15.9231	15.9037
1208	NP_001231318	15.2289	15.3412	15.3196	15.1915	14.9836	15.2308	15.0927	15.0403	15.1658	15.2257	14.9762	15.1968	15.1033	15.0445	14.9076	15.3043	14.9849	15.2906	15.0056	15.1672	15.1503	15.0837	15.1958	15.0345	15.2149	15.0801	15.0681	14.9902	15.2293	15.303
1209	NP_001231321	15.1589	15.1084	15.1194	15.0749	15.0184	14.9286	15.0516	15.0984	15.1522	15.0993	15.2152	15.1325	15.1669	15.2424	15.1457	15.18	15.4189	15.3404	15.4036	15.3386	15.3561	15.3826	15.3463	15.2729	15.374	15.4221	15.2787	15.4427	15.5062	15.2593
1210	NP_001231322	15.1917	15.173	15.0765	15.1611	15.0365	14.9561	15.2414	15.0862	15.0464	15.1272	14.8222	14.7953	14.6914	14.9412	14.7779	15.2938	15.1345	15.1798	15.1225	15.1143	15.2875	15.193	15.0607	15.1294	15.2062	15.3221	15.162	15.1001	15.1061	15.1522
1211	NP_001231327	15.7948	15.7923	15.8573	15.8236	15.8014	15.803	15.8156	15.8087	15.7202	15.84	15.6758	15.5672	15.8251	15.6389	15.7609	15.6307	15.6485	15.6414	15.5588	15.4933	15.4875	15.4262	15.5027	15.4811	15.5707	15.7663	15.5514	15.5627	15.4815	15.5748
1212	NP_001231329	16.6311	16.828	16.6111	16.8194	17.205	16.78	16.3154	16.8054	16.9832	16.7651	16.7281	16.4912	16.5106	16.5383	16.6657	NA	NA	NA	NA	NA	NA	NA	NA	NA	NA	NA	NA	NA	NA	NA
1213	NP_001231332	16.1894	15.9733	16.087	16.1357	16.0066	16.1386	16.0877	16.1767	15.9978	16.0837	15.6011	15.7117	15.7513	15.6059	15.9489	15.9716	15.9764	15.6821	15.7549	15.8887	15.5578	15.7833	15.7819	15.7631	15.8473	16.0138	16.0386	15.8111	15.7738	15.8384
1214	NP_001231333	15.7189	15.7275	15.6963	15.6747	15.5826	15.7333	15.7399	15.7408	15.7039	15.7361	15.669	15.5914	15.7184	15.6223	15.6931	15.4895	15.7997	15.6021	15.6379	15.6679	15.5091	15.7533	15.687	15.6198	15.6235	15.6441	15.6315	15.668	15.746	15.6266
1215	NP_001231339	13.82	13.7177	13.7413	13.8339	14.7452	13.6963	14.0579	13.9213	14.2394	14.0538	14.2534	15.6078	13.912	14.6594	14.314	14.3853	14.2321	14.3383	14.5321	14.3296	15.1425	14.4472	14.3505	14.6201	14.6426	14.0835	14.9678	14.4195	14.3897	14.6004
1216	NP_001231341	15.8748	15.6609	15.6895	15.5537	15.4869	15.687	15.6731	15.6865	15.5793	15.6521	15.4995	15.3526	15.6302	15.542	15.7204	15.3924	15.5686	15.423	15.3118	15.481	15.3761	15.3756	15.2869	15.3251	15.3436	15.4919	15.4182	15.279	15.3446	15.3639
1217	NP_001231343	14.5688	14.6898	14.6572	14.8313	14.8821	14.889	15.131	14.8196	14.8808	15.1236	14.7055	15.3183	14.8084	14.9302	14.8715	15.1744	14.9323	15.2411	14.9058	15.0171	14.9236	15.1151	14.9367	15.049	14.9105	15.1146	15.0149	14.9647	14.888	14.9805
1218	NP_001231345	15.8588	15.8154	15.7612	15.8096	15.7752	15.7501	15.7733	15.9043	15.8588	15.8105	15.794	15.822	15.7598	15.8957	15.7769	15.8311	15.8609	15.8566	15.7733	16.1282	15.8506	16.2092	16.0721	16.0299	16.0123	15.9145	15.9883	15.9851	16.0594	16.0346
1219	NP_001231350	15.4621	15.2826	15.2163	15.283	15.2786	15.3853	15.1726	15.3682	15.1951	15.1731	15.3864	14.9976	15.241	15.1164	15.2088	15.0873	15.0628	15.213	15.1609	15.151	15.2096	15.2103	15.1348	15.2593	15.2425	14.973	15.3126	15.0322	15.1077	15.0537
1220	NP_001231352	14.2798	14.6914	14.7162	14.8509	14.7425	14.7885	14.481	14.7955	14.7036	14.6684	14.3882	14.557	14.4146	14.6393	14.9913	14.543	14.6242	14.4617	14.5385	14.6565	14.6255	14.5425	14.6912	14.6825	14.6504	14.6265	14.7021	14.6854	14.6715	14.6164
1221	NP_001231353	15.2923	15.316	15.2723	15.3667	15.2439	15.339	15.3196	15.3843	15.2701	15.2781	15.2241	15.2583	15.212	15.2038	15.2995	15.3235	15.4036	15.4301	15.2933	15.4535	15.3319	15.4319	15.3389	15.3136	15.2879	15.5244	15.3396	15.385	15.4154	15.291
1222	NP_001231355	14.9748	15.0541	15.0599	15.0635	14.9845	15.059	15.0772	14.9348	14.9804	15.0865	14.9978	14.7125	15.0199	14.9387	14.9992	15.3884	15.1753	15.0214	15.1505	15.047	15.0345	15.1068	15.1885	15.1569	15.1953	15.365	15.3079	15.2462	15.0898	15.3165
1223	NP_001231357	14.777	14.8418	14.7599	14.5271	14.8115	14.7197	14.7748	14.7549	14.8067	14.7683	14.8926	15.0822	14.9195	15.0878	14.8992	14.9862	14.8574	14.7238	14.6287	15.072	14.991	15.1591	14.9663	15.0039	14.9502	14.8138	14.7814	14.8758	14.9432	14.8571
1224	NP_001231359	15.7421	15.6824	15.7278	15.5813	15.7698	15.6148	15.8281	15.6616	15.6273	15.7026	15.7641	15.7563	15.9081	15.8523	15.6796	15.8222	15.7209	15.654	15.7209	15.705	15.7973	15.6483	15.6475	15.6702	15.603	15.6219	15.8189	15.7694	15.7372	15.741
1225	NP_001231361	15.3965	15.4418	15.4765	15.3346	15.533	15.406	15.4975	15.4567	15.459	15.4463	15.6491	15.7407	15.6673	15.5954	15.6036	15.708	15.6232	15.5235	15.565	15.4702	15.6991	15.6721	15.5786	15.6753	15.6208	15.5155	15.6934	15.6453	15.6431	15.599
1226	NP_001231362	15.2962	15.23	15.4261	15.2668	15.6176	15.3169	15.2588	15.1718	15.35	15.3282	15.9016	15.6854	15.5503	15.6956	15.8205	15.5558	15.5092	15.6794	15.5873	15.6176	15.7507	15.7893	15.6866	15.7281	15.7529	15.5452	15.5915	15.732	15.7043	15.7313
1227	NP_001231363	16.7526	16.5106	16.7873	16.6212	16.624	16.6711	16.5113	16.6363	16.7295	16.5942	16.4148	16.1461	16.5779	16.4666	16.567	16.3136	16.45	16.2921	16.4584	16.5954	16.3498	16.41	16.3888	16.4867	16.5644	16.5347	16.3591	16.4172	16.3681	16.3947
1228	NP_001231365	16.3133	16.423	16.6594	16.3386	16.3868	16.3969	16.329	16.3852	16.4146	16.5766	16.4463	16.4584	16.0533	16.3026	16.3249	NA	NA	NA	NA	NA	NA	NA	NA	NA	NA	NA	NA	NA	NA	NA
1229	NP_001231366	15.3584	15.2524	15.2375	15.3346	15.351	15.2994	15.3057	15.145	15.2164	15.2266	15.3149	15.3923	15.309	15.4697	15.3399	15.4185	15.1783	15.4445	15.1918	15.4715	15.3566	15.5275	15.4005	15.42	15.549	15.2373	15.4289	15.5649	15.5256	15.5334
1230	NP_001231368	14.4341	14.3043	14.3666	14.3404	14.195	14.1997	14.5733	14.2253	14.3448	14.4492	14.2666	14.4636	14.1901	14.5981	14.1817	14.3787	14.6887	14.442	14.6158	14.9603	14.7515	14.9243	15.0921	14.7964	14.6841	14.715	14.3988	15.0528	14.6908	14.8684
1231	NP_001231371	NA	NA	NA	NA	NA	NA	NA	NA	NA	NA	NA	NA	NA	NA	NA	15.1387	15.1983	15.1337	15.228	15.1854	15.2659	15.1809	15.2111	15.3721	15.1734	15.2847	15.35	15.1856	15.2033	15.3094
1232	NP_001231372	16.5198	16.4063	16.4122	16.4867	16.0857	16.4384	16.3936	16.3657	16.3433	16.2497	16.422	16.0873	16.3706	16.2701	16.4603	15.6952	15.9705	15.8117	16.056	15.6159	15.8142	15.8728	15.8034	15.8003	15.9213	15.8543	16.0022	15.6699	15.743	15.8771
1233	NP_001231373	14.782	14.6864	14.7663	14.6872	15.0909	14.5312	14.8583	14.6966	14.7789	14.8176	14.7513	15.0747	14.5939	14.7989	14.6209	14.9968	15.0506	14.935	14.8172	14.9948	14.9699	15.1037	15.0082	14.9094	14.8806	14.9317	15.0028	15.0848	15.0972	15.0387
1234	NP_001231376	15.1365	15.225	15.2373	15.1055	15.1988	15.27	15.1962	15.2585	15.2542	15.2171	15.3164	15.2803	15.3611	15.3735	15.4406	15.2167	15.3112	15.2499	15.139	15.1025	15.1342	15.0732	15.1293	15.158	15.1889	15.1299	15.2864	15.1916	15.1177	14.9604
1235	NP_001231378	15.0424	15.0586	15.1222	14.8791	15.0462	15.0959	14.9407	15.0852	14.8795	15.2196	14.8942	14.9825	15.0551	15.0513	15.0652	NA	NA	NA	NA	NA	NA	NA	NA	NA	NA	NA	NA	NA	NA	NA
1236	NP_001231381	14.9529	14.8593	14.64	14.8577	14.8175	14.8448	14.6449	14.9089	14.8454	14.9022	14.7415	14.7612	14.903	14.8154	14.6926	14.6263	14.7076	14.72	14.6234	14.8382	14.833	14.7966	14.9253	14.9125	14.9791	14.6959	14.6746	14.7462	14.8623	14.764
1237	NP_001231384	15.6268	15.2684	15.5128	15.3462	15.4059	15.4877	15.5002	15.4237	15.4038	15.4733	15.5072	15.3866	15.3277	15.3644	15.2233	15.3805	15.1355	15.4124	15.2662	15.5671	15.3844	15.5164	15.3667	15.4617	15.4727	15.6181	15.2526	15.5297	15.4774	15.5102
1238	NP_001231386	15.7173	15.9525	15.7103	15.8094	15.7059	15.9113	15.6555	15.8473	15.5833	15.7894	15.9153	15.7165	15.594	15.7763	15.7035	15.7998	16.0736	15.949	16.1345	15.9649	15.7387	16.0041	15.9443	15.8208	15.7832	15.8172	15.7827	16.0121	15.8744	15.968
1239	NP_001231390	15.9875	15.6828	15.7955	15.9053	15.8451	15.7506	15.7509	15.796	15.8157	15.8336	15.8146	15.6652	15.6418	15.6924	15.6992	15.732	15.5197	15.6278	15.694	15.6948	15.6207	15.8106	15.7496	15.711	15.6252	15.6782	15.6141	15.5527	15.6119	15.62
1240	NP_001231391	NA	NA	NA	NA	NA	NA	NA	NA	NA	NA	NA	NA	NA	NA	NA	15.6726	15.7109	15.8663	15.6249	15.7112	15.3904	15.8989	15.9226	15.5644	15.4326	15.3681	15.3912	15.2549	15.3103	15.4431
1241	NP_001231392	15.1181	15.6641	15.499	15.2817	15.1039	15.0452	15.1883	15.3791	15.4079	14.9323	13.8092	13.8008	14.203	14.0749	14.2563	NA	NA	NA	NA	NA	NA	NA	NA	NA	NA	NA	NA	NA	NA	NA
1242	NP_001231394	14.201	14.2944	14.3545	14.2838	15.9306	14.2215	14.1983	14.3045	14.2873	14.1564	14.3719	15.6767	13.9109	13.911	14.2165	NA	NA	NA	NA	NA	NA	NA	NA	NA	NA	NA	NA	NA	NA	NA
1243	NP_001231396	15.7987	15.5695	15.6777	15.7051	15.5093	15.6377	15.6059	15.6578	15.5752	15.7577	14.9879	15.0979	15.2161	15.114	15.2589	14.7277	14.8144	14.6019	14.8817	14.5899	14.5609	14.1954	14.5354	14.5431	14.508	14.5771	14.9402	14.7503	14.4944	14.6034
1244	NP_001231397	15.6704	15.5859	15.648	15.6257	15.6207	15.6154	15.703	15.6205	15.6598	15.6724	15.5774	15.653	15.6553	15.6948	15.5783	15.6075	15.5595	15.5395	15.546	15.7708	15.619	15.7758	15.6386	15.7622	15.7057	15.6395	15.5865	15.7617	15.7205	15.7589
1245	NP_001231401	15.0905	15.3149	15.1109	15.3379	15.3419	15.3748	15.3259	15.4148	15.3305	15.1448	15.5187	15.3431	15.2913	15.1305	15.3675	15.4931	15.5266	15.2274	14.9285	15.3332	14.8892	15.3207	15.5752	15.5699	15.6598	15.3147	15.0465	15.4857	15.6515	15.8241
1246	NP_001231402	15.7183	15.5509	15.636	15.6594	15.6387	15.5595	15.6155	15.6347	15.6507	15.5423	15.4854	15.5596	15.4817	15.4796	15.4077	15.4019	15.546	15.5053	15.6535	15.6276	15.6115	15.5616	15.5439	15.4603	15.5466	15.5493	15.4579	15.4934	15.5172	15.5369
1247	NP_001231403	15.9288	15.7739	15.7583	15.8467	15.6138	15.7865	15.8384	15.7205	15.8569	15.7389	15.4696	15.7129	15.6095	15.4194	15.2666	15.3383	15.4809	15.2963	15.4369	15.3847	15.1903	15.3277	15.4276	15.4087	15.3765	15.61	15.3954	15.3516	15.2523	15.3552
1248	NP_001231411	15.1449	14.9935	14.9471	14.2903	14.925	15.4121	14.5413	14.1875	14.925	15.1105	14.3321	14.5501	15.2721	14.1039	15.3259	14.9589	14.9876	14.9282	14.9791	14.9394	14.8307	14.6489	15.0111	14.6856	14.5795	14.7164	14.7777	14.9715	14.8486	14.7721
1249	NP_001231412	15.3134	15.5347	15.4653	15.3323	15.2659	15.2892	15.5227	15.4341	15.4027	15.2782	15.5752	15.5102	15.6262	15.5309	15.5992	15.2691	15.3236	15.1892	15.573	15.4067	15.2754	15.4474	15.3724	15.2686	15.1771	15.254	15.1777	15.1615	15.1962	15.0273
1250	NP_001231414	13.301	13.4156	13.5314	13.3706	13.5632	13.1689	13.5628	13.3584	13.443	13.1151	13.4298	13.3827	13.4423	13.268	13.5439	NA	NA	NA	NA	NA	NA	NA	NA	NA	NA	NA	NA	NA	NA	NA
1251	NP_001231416	NA	NA	NA	NA	NA	NA	NA	NA	NA	NA	NA	NA	NA	NA	NA	15.0671	15.0797	14.9118	14.9003	14.9909	14.9582	14.9714	14.9189	14.9852	14.9544	15.3424	15.3928	15.148	15.1315	15.1201
1252	NP_001231417	15.2353	15.2471	15.2389	15.4023	15.1899	15.4348	15.345	15.3989	15.4877	15.2632	15.404	15.176	15.1989	15.1474	15.0215	15.18	15.4987	15.4268	15.526	15.5973	15.4154	15.3096	15.4673	15.4048	15.4774	15.6633	15.3608	15.4136	15.4545	15.3627
1253	NP_001231422	15.7164	15.5936	15.6586	15.6425	15.755	15.5195	15.5518	15.6277	15.6867	15.5598	15.8482	15.7442	15.8059	15.9262	15.7364	15.7399	15.6187	15.7502	15.7008	15.8935	16.0847	16.0688	15.937	15.9954	16.0644	15.6698	15.8467	16.0136	16.0777	15.835
1254	NP_001231426	NA	NA	NA	NA	NA	NA	NA	NA	NA	NA	NA	NA	NA	NA	NA	14.4723	14.3099	14.3101	14.4727	14.436	14.2336	14.2845	14.7491	14.4881	14.3041	14.2541	14.4381	14.4269	14.5068	14.4845
1255	NP_001231427	16.2886	15.8998	16.2205	16.2001	16.1518	16.1057	16.1269	16.2379	16.2198	16.2468	16.041	15.8787	15.9068	16.0542	16.0677	15.6214	15.8676	15.5769	16.0607	15.8075	15.7341	15.7458	15.7473	15.7796	15.7126	15.7811	15.8929	15.8652	15.7747	15.5704
1256	NP_001231428	NA	NA	NA	NA	NA	NA	NA	NA	NA	NA	NA	NA	NA	NA	NA	15.1819	15.246	15.2275	15.0184	14.9125	14.9834	14.9706	15.0005	15.0457	14.9449	15.2126	15.1929	14.9843	15.0818	14.9924
1257	NP_001231429	15.5914	15.9988	15.778	15.6672	15.9988	15.8392	15.8713	15.738	15.7875	15.7032	16.1485	16.1359	16.1632	16.1222	16.1077	16.5201	16.3499	16.3307	16.1733	16.0299	16.2979	16.2874	16.4982	16.1039	16.258	16.6493	16.6598	16.6344	16.2575	16.6423
1258	NP_001231430	16.2523	16.003	15.959	16.1741	15.7743	16.0469	15.9934	16.0749	16.0347	16.1	15.4955	15.604	15.566	15.5337	15.6534	15.5188	15.4015	15.4755	15.6901	15.6152	15.5808	15.5892	15.6274	15.561	15.4984	15.5511	15.4848	15.5707	15.6135	15.5529
1259	NP_001231431	15.8806	16.4867	16.2131	16.005	16.144	16.2817	16.5349	16.4014	16.1741	16.1703	16.0808	16.3103	15.6019	16.1488	15.8493	NA	NA	NA	NA	NA	NA	NA	NA	NA	NA	NA	NA	NA	NA	NA
1260	NP_001231432	NA	NA	NA	NA	NA	NA	NA	NA	NA	NA	NA	NA	NA	NA	NA	15.4762	15.5436	15.4297	15.7312	15.5933	15.6123	15.4679	15.7162	15.8782	15.7582	16.1274	15.7583	15.5641	15.7091	16.0402
1261	NP_001231434	16.686	16.4968	16.6823	16.7025	16.6726	16.7541	16.4898	16.6525	16.6602	16.7572	16.6756	16.5949	16.6177	16.7349	16.6177	16.4953	16.5478	16.3669	16.4895	16.6286	16.7661	16.5671	17.5679	16.6997	16.7782	17.0347	16.8889	16.8281	16.8913	16.7152
1262	NP_001231435	15.1179	15.2897	15.1906	15.1309	15.1647	15.2351	15.1913	15.2238	15.1369	15.164	15.2809	14.9654	14.9903	15.1309	14.9887	15.1173	15.1182	15.2852	15.2487	15.2054	15.3252	15.1996	15.1893	15.2866	15.2047	15.1319	15.1156	15.1654	15.191	15.1943
1263	NP_001231438	14.8345	14.8308	14.8047	14.7522	14.8421	14.8486	14.7831	14.8517	14.8469	14.7882	14.6447	14.8022	14.8549	14.8545	14.84	14.8891	14.7567	14.6311	14.7045	14.8013	14.7861	14.6449	14.6321	14.7259	14.7607	14.8361	14.8822	14.684	14.8729	14.8072
1264	NP_001231451	14.3698	13.9668	14.3262	14.2337	14.366	14.0558	14.3365	14.4215	14.1773	14.4432	14.1243	13.9284	14.2419	14.3518	14.3566	NA	NA	NA	NA	NA	NA	NA	NA	NA	NA	NA	NA	NA	NA	NA
1265	NP_001231453	15.2606	15.1471	15.1897	15.0964	15.7992	15.3644	15.3312	15.4411	15.3994	15.3864	16.3672	16.7987	16.2638	16.0841	15.7465	16.1275	16.2327	16.3156	16.5219	15.9477	15.7591	16.597	15.6896	15.8656	16.1774	15.9434	16.9492	16.3215	16.0492	16.3099
1266	NP_001231454	15.5019	15.4438	15.3649	15.5971	15.3821	15.4646	15.4018	15.3177	15.3648	15.3679	15.3065	15.3049	15.1016	15.1639	15.2447	NA	NA	NA	NA	NA	NA	NA	NA	NA	NA	NA	NA	NA	NA	NA
1267	NP_001231455	14.8309	14.7345	14.8354	15.0081	14.8175	15.0279	15.0716	14.9583	14.8466	14.9959	14.7294	14.5504	14.5077	14.5659	14.6752	15.0597	15.0128	15.1309	14.8993	14.9624	15.0487	14.9601	14.983	15.0525	15.2354	14.9821	15.0122	14.8593	14.9479	14.8746
1268	NP_001231457	14.7559	14.6773	15.0397	15.0673	15.0303	15.2652	14.8514	14.9194	15.0741	15.359	15.2168	15.2158	15.3128	15.4289	15.3243	15.4802	15.5938	15.4318	15.5789	15.4924	15.4366	15.4722	15.1429	15.4615	15.5276	15.2612	15.4659	15.2918	15.0514	15.5547
1269	NP_001231460	16.304	16.0469	16.0603	16.1093	16.1468	16.0862	16.2272	16.1955	16.2474	16.2998	15.7725	16.178	16.0853	15.8536	15.9103	16.1985	16.2638	15.9509	15.757	16.1099	15.8152	15.868	15.8975	15.8225	15.8517	16.1701	16.0992	15.9309	15.8771	16.0179
1270	NP_001231461	16.2923	16.3192	16.0092	16.0545	15.9262	15.9835	16.3651	16.2441	16.096	16.2138	15.6545	15.729	15.5717	15.7276	15.627	15.3086	15.4738	15.1113	15.7016	15.1099	15.1162	14.7985	14.8516	15.3334	15.3426	15.9768	15.4037	15.245	15.2412	15.2628
1271	NP_001231465	14.7888	14.8629	15.0776	14.9157	15.5809	14.9518	15.0002	14.782	15.0283	15.0281	14.8693	15.3542	14.8843	14.8746	14.9227	15.2973	15.198	14.9602	14.895	15.108	15.4863	15.197	15.1089	15.0184	15.3299	14.9888	15.2189	15.0864	15.2036	15.2185
1272	NP_001231470	14.7039	14.6783	14.6701	14.8213	14.7022	14.7918	14.8072	14.7769	14.8777	14.8292	14.8747	14.9437	14.988	15.0198	14.9363	14.7479	14.5899	14.7216	14.6086	14.8426	14.7876	14.7145	14.8409	14.8503	14.8865	14.8771	14.8845	14.9008	14.7591	14.749
1273	NP_001231472	15.5376	15.5974	15.5442	15.5199	15.62	15.5823	15.4948	15.5326	15.576	15.5899	15.7154	15.4736	15.518	15.5361	15.4679	15.5521	15.5314	15.7088	15.4525	15.601	15.7631	15.8368	15.6374	15.707	15.7146	15.5055	15.65	15.9084	15.6967	15.6166
1274	NP_001231474	15.0164	15.2531	15.1745	14.9901	15.0393	15.1738	15.1576	15.041	15.0688	14.9914	15.2743	15.3693	15.246	15.2601	15.3021	15.2125	15.3398	15.4903	15.3445	15.2254	15.3677	15.2514	15.4067	15.3467	15.2258	15.5201	15.4508	15.346	15.4134	15.2647
1275	NP_001231477	NA	NA	NA	NA	NA	NA	NA	NA	NA	NA	NA	NA	NA	NA	NA	15.24	14.6845	15.2972	14.9088	14.7807	14.8824	14.7227	14.8807	14.9579	15.0512	14.8299	14.8419	14.7912	15.0531	14.9147
1276	NP_001231479	15.6055	15.5395	15.594	15.5412	15.3416	15.4024	15.6675	15.6495	15.6989	15.6899	15.4022	15.431	15.4255	15.4885	15.3324	15.4277	15.437	15.5438	15.5738	15.4386	15.5773	15.459	15.4574	15.6194	15.5467	15.6672	15.5977	15.4415	15.5401	15.5143
1277	NP_001231481	15.1139	15.0588	15.3674	15.3001	15.4002	15.3096	15.2051	15.0638	15.1949	15.2749	15.6418	15.4534	15.6679	15.6394	15.6779	15.382	15.4793	15.4601	15.4877	15.3619	15.5717	15.4295	15.4767	15.5138	15.4212	15.3823	15.5585	15.4875	15.5282	15.5127
1278	NP_001231482	14.2897	14.5567	14.6044	14.441	14.444	14.4334	14.3851	14.4302	14.57	14.4976	14.6201	14.4881	14.7258	14.6605	14.8428	14.7609	14.7853	14.767	14.7687	14.7509	14.8246	14.6255	14.5774	14.7827	14.7207	14.6349	14.6714	14.7345	14.7461	14.7814
1279	NP_001231485	15.6871	15.5788	15.6697	15.7286	15.6689	15.6628	15.56	15.7611	15.68	15.6084	15.8623	15.8374	15.6766	15.7634	15.7051	15.6886	15.5229	15.6541	15.5109	15.566	15.6167	15.6198	15.5863	15.5564	15.6781	15.5202	15.5676	15.6099	15.6271	15.6159
1280	NP_001231487	15.8393	15.9024	15.8335	15.8257	16.0116	15.8966	15.7914	15.8606	15.942	15.8165	16.132	15.9765	16.109	16.2428	16.1641	NA	NA	NA	NA	NA	NA	NA	NA	NA	NA	NA	NA	NA	NA	NA
1281	NP_001231489	15.3852	15.4175	15.3898	15.4099	15.4016	15.3807	15.3482	15.3849	15.4141	15.3974	15.4636	15.413	15.5793	15.5521	15.5938	15.5149	15.5322	15.4832	15.6075	15.5694	15.647	15.4645	15.4352	15.7083	15.4801	15.6724	15.6055	15.3606	15.5544	15.5094
1282	NP_001231490	15.841	15.8523	15.8187	15.8582	15.5988	15.7365	15.7503	15.8453	15.8592	15.8865	15.6424	15.6517	15.5685	15.7311	15.5052	15.6229	15.5535	15.5058	15.4908	15.4538	15.5839	15.2969	15.5258	15.5384	15.4475	15.7368	15.6233	15.4826	15.558	15.5862
1283	NP_001231491	15.895	15.8963	15.9204	15.9368	15.6502	15.9206	15.8344	15.9147	15.6579	15.7442	15.3705	15.427	15.4432	15.3553	15.5039	15.5885	15.5529	15.4391	15.5337	15.4953	15.4987	15.4622	15.5739	15.5419	15.5516	15.6308	15.7655	15.5041	15.4702	15.4785
1284	NP_001231495	14.7971	15.0547	15.1511	15.0589	15.1254	15.2414	15.0802	15.0477	14.8161	14.8236	15.5449	15.2645	15.0784	15.0766	15.2843	14.9548	15.2288	15.1598	15.1996	14.9573	15.1896	15.1968	15.1994	15.066	14.9931	15.0029	14.9513	15.0722	15.056	14.9458
1285	NP_001231497	15.0667	14.8572	15.0917	15.1546	15.1224	15.0672	15.0928	15.0393	14.9877	15.2001	14.933	15.1035	14.9861	15.0041	15.0406	15.138	15.1757	15.0358	14.9643	15.2897	15.1672	15.411	15.2376	15.2902	15.245	15.2502	14.8992	15.1947	15.4131	15.1756
1286	NP_001231518	13.9372	14.2876	13.749	14.1044	13.9092	14.3072	13.9539	13.9602	14.06	13.9458	13.9137	14.1393	13.8866	14.1012	13.8608	NA	NA	NA	NA	NA	NA	NA	NA	NA	NA	NA	NA	NA	NA	NA
1287	NP_001231527	15.7939	15.8278	15.8135	15.7843	15.8404	15.5862	15.7171	15.7109	15.7889	15.7649	15.795	15.8354	15.8533	15.8224	15.9323	15.9162	16.211	16.0459	16.11	16.0905	15.9692	16.0021	16.0627	15.9183	15.9057	16.057	16.0715	15.8896	16.0313	16.0153
1288	NP_001231542	15.3239	15.1826	15.2289	15.2613	15.2157	15.22	15.3125	15.3633	15.1149	15.0479	15.0071	14.9088	14.9872	14.9176	15.1303	14.807	14.7203	14.7934	14.5396	14.7735	14.6576	14.7755	14.7217	14.7509	14.6254	14.6298	14.6935	14.7168	14.5936	14.6536
1289	NP_001231545	NA	NA	NA	NA	NA	NA	NA	NA	NA	NA	NA	NA	NA	NA	NA	15.7229	15.6252	15.6532	15.5502	15.5989	15.5241	15.7684	15.6603	15.685	16.5284	15.673	15.6565	15.6199	15.8186	15.8303
1290	NP_001231548	16.0371	15.9376	15.9572	15.7845	15.7223	15.74	16.1009	15.9296	16.0325	15.945	15.6367	15.458	15.5633	15.5814	15.3278	15.509	15.9152	15.5371	15.9488	15.5412	15.4711	15.2224	15.183	15.6212	15.5544	16.0568	15.4983	15.5707	15.3273	15.4443
1291	NP_001231549	18.4972	18.55	18.5808	18.4568	18.3674	18.6731	18.2928	18.4368	18.3439	18.303	18.6852	18.2563	18.4267	18.3655	18.5464	18.455	18.5191	18.1937	18.5447	18.1404	18.131	17.5007	17.85	18.391	18.2645	18.9932	18.9618	18.4044	18.3868	18.3379
1292	NP_001231550	15.5749	15.2867	15.3279	15.385	15.4173	15.3212	15.564	15.5309	15.6734	15.4158	15.338	15.5411	15.2988	15.5432	15.4276	NA	NA	NA	NA	NA	NA	NA	NA	NA	NA	NA	NA	NA	NA	NA
1293	NP_001231552	15.4594	14.5599	14.9564	15.0202	14.9682	14.9324	15.9257	15.6656	15.1916	15.8077	16.3312	16.389	15.086	15.0364	15.0578	NA	NA	NA	NA	NA	NA	NA	NA	NA	NA	NA	NA	NA	NA	NA
1294	NP_001231553	15.5101	15.5082	15.5536	15.5307	15.6312	15.5418	15.6016	15.6665	15.6311	15.6835	15.7831	15.6682	15.6563	15.6418	15.6694	15.8992	15.6277	15.7449	15.6313	15.6771	15.8092	15.8303	15.6036	15.7629	15.7983	15.5778	15.7252	15.7416	15.7326	15.7296
1295	NP_001231554	15.4862	15.464	15.374	15.3963	15.3232	15.4167	15.4096	15.3832	15.3521	15.3762	15.2539	15.0799	15.1278	15.2064	15.2337	15.3217	15.1196	15.1406	15.1503	15.1594	15.0289	15.111	15.2163	15.1714	15.1875	15.2066	15.2665	15.039	15.1499	15.171
1296	NP_001231555	13.999	13.9398	13.966	14.0604	14.3723	13.711	14.1317	14.0935	14.0596	13.6226	14.1103	14.3019	13.7585	13.906	14.6779	NA	NA	NA	NA	NA	NA	NA	NA	NA	NA	NA	NA	NA	NA	NA
1297	NP_001231558	14.6075	13.9892	14.2564	14.5728	14.2068	14.6906	14.3043	15.0684	14.7803	14.4022	14.3494	14.8005	14.059	14.3863	14.2502	14.6901	14.5456	14.5488	14.7285	14.4626	14.6798	14.6488	14.8404	14.5275	14.8606	14.2142	14.5737	14.1905	14.5732	14.3131
1298	NP_001231560	15.3004	15.3641	15.3638	15.3786	15.2819	15.3495	15.3493	15.3014	15.3369	15.3028	15.4043	15.5755	15.3657	15.3682	15.4348	15.5265	15.7853	15.7929	15.6112	16.0259	15.764	15.9372	15.8516	15.6207	15.6878	15.5131	15.453	15.5655	15.8451	15.6716
1299	NP_001231561	NA	NA	NA	NA	NA	NA	NA	NA	NA	NA	NA	NA	NA	NA	NA	14.0269	13.667	13.8829	13.6392	14.1361	13.9499	14.283	14.1687	14.0945	14.2506	13.9427	14.0691	14.2128	14.3154	14.3237
1300	NP_001231565	NA	NA	NA	NA	NA	NA	NA	NA	NA	NA	NA	NA	NA	NA	NA	15.5365	15.1696	15.5433	15.3894	14.6817	15.3763	14.9656	14.9412	15.2342	14.8235	14.9056	15.1427	15.2436	14.7829	14.8683
1301	NP_001231568	15.4829	15.5845	15.3903	15.1524	15.3221	15.3402	15.3826	15.1707	15.2525	15.0004	15.4853	15.6429	15.4034	15.4537	15.1493	15.0734	15.5934	15.2096	15.5769	15.2355	15.2584	15.1472	15.1045	14.9688	15.4568	15.2287	14.7034	15.2122	15.3089	15.1121
1302	NP_001231569	16.4318	16.4595	16.4504	16.5968	16.3943	16.5623	16.4094	16.5638	16.4286	16.2705	16.2819	16.1823	16.1728	16.1818	16.3121	NA	NA	NA	NA	NA	NA	NA	NA	NA	NA	NA	NA	NA	NA	NA
1303	NP_001231571	13.851	13.9912	13.9373	13.8989	13.8097	13.8916	14.0874	13.8105	13.8487	14.0012	13.5907	13.6634	13.6351	13.5613	13.5525	13.6011	14.0585	13.8587	13.6248	13.8803	13.7929	13.903	13.8736	13.6189	13.7566	13.8776	13.7894	13.659	13.6585	13.8987
1304	NP_001231575	14.9503	14.9699	15.1598	14.9518	15.2599	15.1002	15.1685	15.1273	15.0628	15.2485	15.0626	15.0513	15.2699	15.0236	15.1944	15.2419	15.0947	15.0658	15.295	15.2302	15.1991	15.1452	15.1997	15.4174	15.2075	14.9807	15.1992	15.139	14.9853	15.341
1305	NP_001231579	16.2594	16.2118	16.1128	16.1955	16.0703	16.1111	16.3498	16.0631	16.1523	16.3993	15.8673	16.1044	16.0867	16.0669	15.9371	NA	NA	NA	NA	NA	NA	NA	NA	NA	NA	NA	NA	NA	NA	NA
1306	NP_001231582	14.8363	14.8744	15.0389	14.5077	15.3179	14.9964	14.7982	14.7138	15.0267	14.577	15.5004	16.0463	15.3367	15.5728	15.1741	15.2668	15.7195	15.5568	15.9272	16.0684	15.4028	15.7623	15.241	15.4394	15.5171	15.7859	15.2388	15.7376	15.7252	15.4039
1307	NP_001231584	15.6731	15.4406	15.5376	15.5481	15.766	15.3141	15.6676	15.5328	15.6669	15.5773	16.0712	16.077	15.7385	16.1717	15.7957	15.8022	16.2182	15.9834	16.2562	16.2212	16.2089	16.1175	16.1032	16.1184	16.1708	16.1977	15.928	16.2515	16.1323	16.0857
1308	NP_001231586	14.0612	14.0124	13.8255	13.8202	14.0649	13.8982	13.9933	13.7639	14.0428	13.7007	13.7157	14.22	14.1098	14.1398	13.4601	13.8247	13.7968	13.9516	13.8672	13.7541	13.563	13.7628	13.9251	13.6827	13.9163	14.0544	13.7412	13.6972	13.9031	13.5725
1309	NP_001231588	14.1519	14.1495	14.1337	14.0216	14.0442	13.8488	14.214	13.7893	14.1885	14.0087	14.3584	14.2906	14.2871	14.3253	14.3435	NA	NA	NA	NA	NA	NA	NA	NA	NA	NA	NA	NA	NA	NA	NA
1310	NP_001231589	14.7355	14.8956	14.8791	14.8019	14.727	15.0412	14.7328	14.7814	14.746	14.6589	14.9663	14.7647	14.6967	14.6532	14.7975	14.5997	14.8867	14.7793	14.9358	14.7591	14.9517	14.9357	14.9178	14.7872	14.8255	14.8147	14.795	14.7845	14.816	14.8499
1311	NP_001231590	17.0324	16.8925	17.2788	17.1168	17.1042	17.2581	17.09	17.1056	17.0518	17.2052	17.2964	17.1507	17.2394	17.2817	17.2947	16.5932	16.7159	16.6315	16.6437	16.5913	16.7292	16.5403	16.7418	16.845	16.9461	16.7735	16.4727	16.4578	16.641	16.543
1312	NP_001231604	14.2508	13.7333	14.0479	14.0363	13.8715	14.1156	14.0111	13.9708	13.9285	13.9722	14.1863	13.844	14.1003	14.0707	13.8498	14.0733	13.4964	13.4847	13.8572	14.1286	13.5497	14.0114	13.8623	13.5437	13.6105	14.0814	13.867	14.1367	14.1645	13.7629
1313	NP_001231613	15.9866	15.8995	15.9866	15.9321	15.8592	16.0178	15.9588	15.9919	15.9183	16.0327	15.7652	15.632	15.8654	15.79	15.8692	15.8338	16.1106	15.7785	15.9729	15.8456	15.7717	15.7704	15.7087	15.8913	15.8057	16.0899	15.9709	15.8959	15.7644	15.8634
1314	NP_001231615	15.8366	16.0327	15.8818	15.9108	16.0917	15.9605	15.8883	15.9182	15.8735	16.0421	16.1999	16.0829	16.0523	16.1452	16.2077	16.1029	16.4815	16.1473	16.2789	16.5732	16.4133	16.6175	16.3727	16.3478	16.4658	16.3533	16.2518	16.264	16.4604	16.4071
1315	NP_001231616	15.956	15.9752	15.9991	16.1768	16.1621	16.2117	15.8156	16.0106	16.0061	15.9058	15.9519	15.9483	15.9052	15.9513	16.0237	15.8301	16.1098	15.9695	15.9715	15.9622	16.2071	15.8055	15.825	15.9552	16.1185	15.9243	15.867	15.8675	15.9277	15.9326
1316	NP_001231625	15.6974	15.495	15.8133	15.7297	15.5466	15.8309	15.5124	15.4592	15.6949	15.4877	15.2303	15.1178	15.1778	15.2767	15.1105	14.9488	15.0632	14.8706	15.1121	15.0084	15.1035	14.8261	14.9607	15.0063	14.8877	15.0563	15.2493	15.1002	14.9657	14.782
1317	NP_001231626	13.8051	14.1337	13.8645	13.9177	14.817	13.908	14.035	13.8812	13.79	13.9359	13.918	14.6135	13.9479	13.826	13.8048	NA	NA	NA	NA	NA	NA	NA	NA	NA	NA	NA	NA	NA	NA	NA
1318	NP_001231636	NA	NA	NA	NA	NA	NA	NA	NA	NA	NA	NA	NA	NA	NA	NA	15.1018	15.1116	15.0982	15.1476	15.2006	15.1722	15.0799	15.159	15.1242	15.0029	15.0543	15.1957	15.101	15.1262	15.0791
1319	NP_001231640	NA	NA	NA	NA	NA	NA	NA	NA	NA	NA	NA	NA	NA	NA	NA	15.0496	15.3975	16.1876	15.0873	15.848	15.3824	17.0783	16.6262	15.8078	15.251	15.3239	14.8884	15.0137	15.5261	15.4923
1320	NP_001231648	14.1014	14.1956	14.3388	14.1657	13.9298	14.0375	14.3181	14.2026	14.2448	14.1438	14.3022	14.294	14.4222	14.2908	14.4196	14.4766	14.6943	14.5757	14.5094	14.3993	14.5356	14.6612	14.6211	14.4842	14.6046	14.7087	14.5948	14.4726	14.5263	14.5262
1321	NP_001231651	14.2391	14.3718	14.5033	14.3863	14.5465	14.5631	14.4878	14.2667	14.3118	14.3118	14.3126	14.1162	14.602	14.3601	14.3471	NA	NA	NA	NA	NA	NA	NA	NA	NA	NA	NA	NA	NA	NA	NA
1322	NP_001231652	15.2253	15.2715	15.2504	15.2219	15.4277	15.3013	15.2875	15.2257	15.2357	15.306	15.3943	15.4858	15.4618	15.5386	15.4091	15.4523	15.2647	15.4569	15.2534	15.2929	15.3656	15.3864	15.329	15.3591	15.3419	15.2043	15.2147	15.2903	15.2666	15.3485
1323	NP_001231656	15.5052	15.6728	15.6514	15.7821	15.3345	15.6275	15.4464	15.5835	15.4565	15.6778	15.4818	15.0217	15.2341	15.1021	15.4512	15.3578	15.1791	15.2663	15.2159	15.1245	15.1948	15.1455	14.9538	15.2453	15.2871	15.1193	15.1338	15.2601	15.0153	15.076
1324	NP_001231660	16.4753	16.3583	16.2749	16.2768	16.1374	16.1765	16.3996	16.3514	16.2262	16.3256	15.52	15.2679	15.64	15.3767	15.4706	15.2391	15.2246	15.0347	15.5597	14.9062	14.7995	14.6848	14.7844	14.9042	14.9444	15.5145	15.0561	14.5095	14.579	15.0772
1325	NP_001231669	16.2692	15.7993	15.6919	15.8665	15.5438	15.8974	16.0843	15.9171	16.079	15.7771	15.4066	15.4602	15.446	15.3991	15.3301	15.0632	15.7582	15.1792	15.844	15.6692	15.6912	15.5241	15.4621	15.5584	15.6722	15.6302	15.5392	15.3906	15.5988	15.4269
1326	NP_001231671	16.8073	16.8562	15.8292	16.6493	16.9035	15.8416	16.8125	16.2267	16.6349	16.2584	15.9016	15.7428	16.959	15.8712	16.5013	16.0507	16.015	16.2386	16.2303	16.16	16.332	16.2675	16.1217	16.354	16.2723	16.038	16.0874	16.3403	16.0999	15.9217
1327	NP_001231672	15.8139	15.7856	15.7523	15.9317	15.7183	15.8978	16.0467	15.908	15.9996	15.9494	15.5329	15.7708	15.8131	15.6272	15.7389	15.5727	15.5786	15.4567	15.6534	15.5212	15.5723	15.4658	15.6413	15.5745	15.4643	15.4461	15.5599	15.3985	15.395	15.4968
1328	NP_001231673	15.9018	15.8988	15.8266	15.7968	15.8707	15.8191	15.9787	15.7826	15.7198	15.7413	15.7618	15.733	15.8877	15.6657	15.6787	15.4881	15.6663	15.6579	15.6657	15.3964	15.5632	15.5522	15.5609	15.528	15.5785	15.9471	15.4287	15.6872	15.4944	15.59
1329	NP_001231674	NA	NA	NA	NA	NA	NA	NA	NA	NA	NA	NA	NA	NA	NA	NA	14.7712	15.0964	14.8122	14.922	14.837	14.9667	14.8762	14.8662	14.8715	14.8476	14.9627	15.037	15.3014	14.9283	15.1388
1330	NP_001231675	NA	NA	NA	NA	NA	NA	NA	NA	NA	NA	NA	NA	NA	NA	NA	15.1886	14.7306	14.9472	14.4443	14.4671	14.0782	14.5241	14.2471	14.3685	14.3134	14.0715	14.5513	14.4503	14.3323	14.4191
1331	NP_001231676	15.4791	15.2401	15.5171	15.2481	15.3519	15.5367	15.3357	15.37	15.5963	15.4381	15.2929	15.3761	15.2545	15.2584	15.4458	15.2704	15.5611	15.3149	15.6439	15.5042	15.5618	15.3353	15.5316	15.5318	15.4328	15.4991	15.5249	15.5239	15.4336	15.5018
1332	NP_001231706	14.0903	14.5539	13.8706	14.099	14.3931	14.4381	14.3159	13.9984	14.157	14.0065	14.901	14.8257	15.1321	15.0113	15.0025	14.9565	14.9941	15.1906	14.8121	15.237	14.5536	15.7746	15.4889	15.2375	14.8059	14.9307	15.0293	14.6925	14.9917	14.9618
1333	NP_001231712	16.2186	15.8468	16.0422	16.2126	15.9901	16.1038	15.9142	16.0789	15.9995	15.9633	15.6806	16.1122	15.6827	15.8254	15.5804	NA	NA	NA	NA	NA	NA	NA	NA	NA	NA	NA	NA	NA	NA	NA
1334	NP_001231715	15.0536	15.1363	14.9852	15.1566	14.9971	15.0382	15.0903	15.2093	15.1292	15.1731	15.0943	15.1799	15.2229	15.1747	15.0621	15.1924	14.989	15.3132	15.0299	15.1193	15.1547	15.0144	15.1639	15.1445	15.1275	15.0368	14.9361	15.1267	15.1043	15.244
1335	NP_001231717	NA	NA	NA	NA	NA	NA	NA	NA	NA	NA	NA	NA	NA	NA	NA	15.5745	15.6309	15.5177	15.74	15.7624	15.6868	15.7308	15.6883	15.6967	15.6888	15.5312	15.67	15.7413	15.6921	15.7103
1336	NP_001231720	15.5636	15.4601	15.2632	15.1842	15.2729	15.3154	15.0918	15.1465	15.4011	15.3043	14.8151	14.7619	14.9753	15.0928	15.0274	14.5138	14.8647	14.9093	15.0617	14.6238	15.5048	14.7834	14.7986	15.0293	15.3562	14.7751	15.0224	14.865	14.9708	14.8292
1337	NP_001231729	NA	NA	NA	NA	NA	NA	NA	NA	NA	NA	NA	NA	NA	NA	NA	15.6917	15.8358	16.0499	15.6835	15.9238	15.7591	16.1513	15.8161	15.9426	15.5297	15.6187	15.6289	15.8886	15.8875	15.7561
1338	NP_001231733	15.7842	16.0139	15.854	15.8559	16.0185	15.9174	15.9871	15.8338	15.9004	15.5426	16.2563	16.2388	16.1602	16.0728	16.0274	15.9798	16.7136	16.6021	16.3099	16.9122	16.2495	16.9525	16.1327	16.4497	16.1425	16.6104	17.179	16.8788	16.4734	16.1185
1339	NP_001231736	14.7044	14.6398	14.6783	14.7251	14.879	14.7517	14.7253	14.6606	14.7193	14.8785	14.9517	15.1405	15.0377	15.1275	14.9748	15.3481	15.0499	15.2953	14.9704	15.2781	15.3844	15.4598	15.3408	15.3841	15.4151	15.1881	15.3414	15.4901	15.4212	15.3635
1340	NP_001231740	15.1418	14.776	14.7658	14.8619	14.5816	14.6979	14.8697	14.9321	14.7161	14.7072	14.4323	14.7053	14.5403	14.2729	14.4872	14.5188	14.6226	14.541	14.6527	14.6094	14.5139	14.5227	14.5074	14.6203	14.6405	14.7485	14.5961	14.6224	14.6289	14.6245
1341	NP_001231750	15.6244	15.1954	15.402	15.448	15.2323	15.4878	15.0966	15.3282	15.3525	15.3434	14.7089	15.012	14.6731	14.9738	14.8235	15.0555	15.3363	15.097	15.5545	15.5342	15.6599	15.3469	15.3542	15.4157	15.6435	15.3905	15.3824	15.3699	15.5541	15.4114
1342	NP_001231753	15.6716	15.5186	15.4813	15.5378	15.2349	15.5013	15.5921	15.4739	15.4633	15.4955	15.3884	15.349	15.465	15.4647	15.3102	15.2662	15.7747	15.6877	15.6923	15.6082	15.8139	16.0582	15.7827	16.052	15.9457	15.4026	15.9218	15.9249	15.9777	15.6419
1343	NP_001231758	16.5898	16.6061	16.4834	16.6861	16.579	16.4035	16.6427	16.5247	16.5798	16.655	16.6207	16.852	16.7203	16.8528	16.7029	16.9559	16.6531	16.8666	16.5344	16.8418	16.8771	17.0049	16.8677	16.89	16.9228	16.599	16.7036	17.0277	16.8417	16.7845
1344	NP_001231759	14.6988	14.6389	14.5564	14.776	14.4851	14.5763	14.6251	14.6632	14.4858	14.6278	14.2193	14.3365	14.4211	14.3197	14.3079	14.4282	14.2886	14.3412	14.249	14.3412	14.2547	14.3395	14.3571	14.3187	14.2345	14.2852	14.3846	14.2421	14.1304	14.165
1345	NP_001231761	14.8341	15.0746	14.8847	15.1251	15.1861	15.2873	14.7367	15.2324	14.8951	14.7209	15.6519	14.8437	15.0329	14.7861	15.2131	15.3139	15.4194	15.268	15.2361	15.2694	15.4143	15.1881	15.3824	15.3181	15.2865	15.0549	15.2534	15.418	15.2335	15.2729
1346	NP_001231762	15.7087	15.6009	15.5524	15.5737	15.4806	15.6263	15.6167	15.5967	15.6575	15.677	15.4609	15.2495	15.5362	15.2344	15.5728	15.4552	15.4232	15.3113	15.4352	15.4242	15.3934	15.4187	15.461	15.5858	15.5288	15.6821	15.6601	15.4515	15.4743	15.6002
1347	NP_001231788	15.6058	15.8871	15.773	15.8713	15.6523	15.4831	15.9193	15.6914	15.5548	15.5298	15.29	15.3899	15.2963	15.1477	15.4196	15.4451	15.4561	15.4535	15.6217	15.3236	15.5607	15.5823	15.5754	15.6447	15.5145	15.4201	15.4772	15.6322	15.2908	15.6735
1348	NP_001231790	15.3462	15.4318	15.4909	15.5084	15.3336	15.4377	15.3656	15.4994	15.5484	15.3981	15.4026	15.1898	15.3767	15.2765	15.4181	15.4724	15.7133	15.6838	15.6409	15.5631	15.7125	15.4286	15.532	15.5626	15.4727	15.6907	15.615	15.6566	15.6603	15.5802
1349	NP_001231792	14.4026	14.6542	14.4522	15.0046	15.0162	14.8159	15.1001	15.3569	15.3243	15.3188	15.7401	15.0506	14.9907	15.7826	15.5902	14.995	15.4127	15.5165	15.6257	15.4578	15.5944	15.1446	15.1024	15.3827	15.5527	15.5164	15.3492	14.8852	15.3167	15.1396
1350	NP_001231793	17.2261	17.2186	17.2715	17.2373	17.1117	17.2652	17.2735	17.2538	17.2011	17.2617	17.2246	17.0711	17.2183	17.3142	17.2962	17.1877	17.2375	17.2256	17.4106	17.34	17.2312	17.3327	17.1746	17.3171	17.3004	17.624	17.4605	17.4159	17.3344	17.4239
1351	NP_001231794	NA	NA	NA	NA	NA	NA	NA	NA	NA	NA	NA	NA	NA	NA	NA	16.9376	16.2925	16.7707	16.6703	16.6154	16.2313	16.7818	16.9158	16.9978	16.8588	17.1261	16.6272	16.8217	16.9535	16.7545
1352	NP_001231795	14.7295	14.7921	14.7461	14.9807	14.8156	14.7576	14.7301	14.869	14.818	14.6757	14.7334	14.68	14.3208	14.5701	14.7429	14.6391	14.8673	14.662	14.677	14.9	14.8665	14.7281	14.9609	14.7673	14.8795	15.023	14.5748	14.749	14.8143	14.7136
1353	NP_001231798	17.0902	16.404	16.4187	16.6763	16.0211	16.5939	16.5257	16.3437	16.4066	16.3385	16.4876	16.3684	16.3954	16.263	16.382	17.0871	17.0974	17.0846	17.4056	17.0562	16.8982	17.1717	17.0505	16.9532	17.0197	17.1481	17.1087	16.8521	16.9163	17.1544
1354	NP_001231801	15.7063	15.728	15.647	15.8491	15.6696	15.4664	15.6734	15.6994	15.6178	15.7537	15.4378	15.4241	15.54	15.5598	15.5351	15.4776	15.3986	15.472	15.5538	15.5869	15.6718	15.5315	15.5884	15.5579	15.6284	15.5795	15.4771	15.6072	15.6569	15.5543
1355	NP_001231802	16.2698	16.4433	16.3247	16.4817	16.0147	16.4483	16.247	16.2159	16.2092	16.1916	17.195	16.5795	16.9855	16.5001	16.9133	16.6654	17.0291	16.8432	17.1562	17.1356	16.9886	17.2467	17.3434	17.1836	17.1176	17.2166	17.0275	17.0793	17.0083	17.0186
1356	NP_001231804	17.719	17.3959	17.3755	17.696	17.1773	17.3161	17.1564	17.5954	17.3619	17.3878	17.2843	16.797	17.1333	17.2799	17.042	16.9367	16.8597	16.785	16.7796	17.001	17.0073	17.1811	17.0532	16.9221	16.932	17.0747	17.1529	16.8207	17.0412	17.1072
1357	NP_001231806	15.5299	15.4976	15.8329	15.5604	15.7347	15.6157	15.6939	15.4391	15.7017	15.7863	16.0436	15.5192	15.4966	15.7186	15.5901	15.8097	15.8188	15.7594	15.6436	15.8223	15.7575	15.6418	15.9354	15.9876	16.0038	15.7835	15.7385	15.7024	15.9856	15.8613
1358	NP_001231807	16.0248	15.8806	15.9479	16.1712	15.9864	16.0277	16.0289	16.099	16.0718	16.0388	16.1043	15.9123	15.994	16.0221	16.036	16.2865	16.1252	16.1889	16.0389	16.0831	16.0388	16.3558	16.0949	15.9393	15.9595	16.0887	16.256	16.0131	15.9305	16.0217
1359	NP_001231819	NA	NA	NA	NA	NA	NA	NA	NA	NA	NA	NA	NA	NA	NA	NA	15.8205	16.4383	15.6714	15.9781	16.1374	16.0818	16.2669	16.0146	15.8899	16.5078	16.5404	16.1765	15.9097	15.8894	15.8612
1360	NP_001231822	13.6924	13.8274	13.7691	13.6837	13.7183	13.5769	13.7018	13.8076	13.6543	13.7835	13.5774	13.4575	13.6429	13.4952	13.7535	14.5577	14.6495	14.6961	14.4578	14.2579	14.4634	14.6015	14.6562	14.5029	14.5539	14.1799	14.7151	14.5488	14.5282	14.5298
1361	NP_001231843	15.882	15.7702	15.8114	15.9104	15.8801	15.7987	15.769	15.868	15.8106	15.7934	15.8546	15.9013	15.9593	15.7915	15.8182	15.9125	15.748	15.7758	15.8705	15.9319	15.8904	15.8121	15.8283	15.8754	15.7917	16.0089	15.8896	15.9012	15.917	15.9891
1362	NP_001231846	NA	NA	NA	NA	NA	NA	NA	NA	NA	NA	NA	NA	NA	NA	NA	15.2231	15.1297	15.4906	15.2331	15.7056	15.1926	15.7469	15.6446	15.5491	15.5889	15.4724	15.3514	15.2703	15.5655	15.7327
1363	NP_001231850	16.0691	15.787	15.7584	15.9573	15.8869	16.0307	15.605	15.7926	15.8407	16.089	16.1062	15.7507	15.7536	15.7485	15.8463	15.8402	15.7601	15.8135	15.7526	15.9713	15.8224	15.7847	16.034	15.8378	15.8677	15.913	15.824	15.6448	15.7175	15.7599
1364	NP_001231852	14.734	14.6914	14.7323	14.6729	14.56	14.7481	14.7275	14.6639	14.5923	14.7955	14.5197	14.6163	14.6664	14.5225	14.586	14.9174	14.7873	14.7457	14.7641	14.8771	14.9113	14.8228	14.693	14.7984	14.812	14.837	14.7854	14.7542	14.867	14.7968
1365	NP_001231853	15.687	15.7101	15.8427	15.8953	15.6286	15.758	15.7971	15.787	15.7882	15.589	15.7646	15.7866	15.7749	15.6197	15.791	15.5916	15.786	15.6446	15.7311	15.7742	15.8157	15.6859	15.7501	15.9034	15.6769	15.4754	15.4992	15.5821	15.5833	15.9033
1366	NP_001231854	16.0105	15.5135	15.6493	16.0098	15.6925	15.809	16.0281	15.8055	16.0031	15.9456	15.1495	15.6337	15.0958	15.481	15.2645	15.4542	15.6061	15.7822	15.698	16.0307	15.8213	15.6976	15.735	15.8339	15.7094	15.6254	15.7084	15.8843	15.6614	15.646
1367	NP_001231856	14.2142	14.4319	14.5474	14.5615	14.4381	14.6523	14.4977	14.6616	14.6789	14.719	14.7148	14.5858	14.6967	14.5011	14.8537	14.5144	14.7408	14.5148	14.6355	14.5794	14.6808	14.5103	14.6196	14.6594	14.696	14.6929	14.5921	14.5791	14.5619	14.6771
1368	NP_001231857	16.4322	16.2923	16.4973	16.435	16.2654	16.412	16.3585	16.3528	16.3169	16.2861	16.0673	16.3119	16.1691	16.1858	15.9943	15.38	15.76	16.2697	15.7739	15.8802	15.6858	15.5893	15.8509	15.6366	15.5562	15.633	15.608	15.503	15.5137	15.6168
1369	NP_001231858	15.3885	15.1215	15.2307	15.2275	15.0761	15.2663	15.1528	15.1981	15.1372	15.1052	14.7847	14.9754	14.9419	14.8817	14.9694	15.1123	15.168	15.0706	15.1306	15.1254	15.171	15.0058	15.1249	15.1299	15.1406	14.9843	15.0016	14.9957	15.0501	15.2745
1370	NP_001231859	13.9692	14.795	14.727	13.9746	14.4054	14.1667	14.8032	14.1521	14.2905	14.4221	13.8307	15.1611	13.8989	14.144	13.4527	14.3402	13.9251	14.4582	14.303	13.9586	14.3295	14.5243	14.4691	14.4724	14.234	14.4351	14.6785	14.489	14.6218	14.5025
1371	NP_001231860	15.1314	15.356	15.2371	15.392	15.318	15.2658	15.2776	15.3067	15.327	15.2397	15.33	15.2578	15.2358	15.2649	15.1985	15.2441	15.1804	15.3707	15.3193	15.2517	15.2349	15.0093	15.4284	15.3411	15.3999	15.7883	15.2663	15.8313	15.6459	15.6342
1372	NP_001231861	15.8901	16.1325	16.2807	16.1863	15.9608	15.9825	15.8415	16.0704	16.0396	16.0426	16.1686	16.0141	15.9258	16.1115	16.0138	16.1029	15.4459	16.0029	15.2925	15.556	15.1421	15.4342	15.3249	15.2031	15.2582	15.0911	15.4908	15.2768	15.2257	14.9015
1373	NP_001231863	NA	NA	NA	NA	NA	NA	NA	NA	NA	NA	NA	NA	NA	NA	NA	15.824	15.643	15.8807	15.634	15.7579	15.9791	15.7296	15.7531	15.9376	15.9924	15.8332	15.766	15.8869	15.9581	15.923
1374	NP_001231864	16.5017	16.5896	16.4638	16.4408	16.4412	16.4749	16.5492	16.5265	16.3981	16.4882	16.3724	16.4479	16.4295	16.5499	16.3798	16.4791	16.5117	16.4228	16.3899	16.6048	16.5112	16.5305	16.5813	16.6168	16.662	16.6967	16.5805	16.4363	16.5496	16.4978
1375	NP_001231868	14.1923	14.0576	14.1347	14.1071	14.0632	14.2777	14.1618	13.947	13.9974	14.0277	13.9511	14.0903	14.1035	14.1268	14.1127	14.08	14.0396	13.7536	14.3701	14.0865	14.2261	14.0854	14.2656	14.1643	14.1133	14.1343	14.0495	14.3791	13.9757	14.0483
1376	NP_001231869	15.33	14.6304	14.8695	14.9119	15.025	14.9145	15.1034	15.0744	14.8434	14.9179	14.9081	14.6624	14.6385	14.7061	14.625	14.9498	14.9211	14.9153	14.9969	14.9468	14.9907	14.9031	14.8681	14.9406	14.9592	14.9307	14.9	14.8132	14.7237	15.0409
1377	NP_001231870	16.5603	16.0135	15.9725	16.1575	15.8495	16.0525	16.3447	16.1612	16.3215	16.1917	15.5668	15.6144	15.495	15.2856	15.4147	15.3361	15.1426	15.2125	15.4746	15.0416	14.7924	14.736	14.7552	15.027	14.7999	15.009	14.9899	14.8465	14.7287	14.9495
1378	NP_001231871	15.1078	15.0327	14.8537	14.9492	15.0904	14.984	14.9969	15.1011	14.979	15.1215	15.2065	15.2895	15.0248	15.2992	14.9471	15.3487	15.1947	15.4893	15.2062	15.3532	15.3632	15.601	15.4859	15.4517	15.5437	15.4448	15.3427	15.5437	15.5153	15.456
1379	NP_001231877	15.6331	15.7793	15.7622	15.6264	15.5751	15.6796	15.7597	15.6913	15.7562	15.8253	15.6602	15.6962	15.5829	15.7652	15.6252	15.7559	15.8534	15.7488	15.7697	15.7408	15.754	15.5615	15.5974	15.7164	15.8067	16.0517	15.8053	15.6884	15.7271	15.7275
1380	NP_001231880	16.0087	16.0301	16.1382	15.9105	16.0569	16.0538	15.8934	16.0028	16.0229	16.0483	16.423	16.2797	16.2207	16.4478	16.4048	16.1295	16.2007	16.2316	16.2812	16.2341	16.3599	16.3075	16.1083	16.2151	16.2947	16.1674	16.2675	16.3809	16.1455	16.1607
1381	NP_001231887	15.3875	15.3619	15.4101	15.3028	15.2635	15.1674	15.2637	15.3769	15.4483	15.1972	15.449	15.2294	15.2534	15.2394	15.3714	NA	NA	NA	NA	NA	NA	NA	NA	NA	NA	NA	NA	NA	NA	NA
1382	NP_001231896	15.7658	15.6472	15.6201	15.8102	15.563	15.6124	15.7431	15.7394	15.7029	15.8039	15.5082	15.7613	15.7778	15.8119	15.6073	15.9662	15.7608	15.7741	15.6282	15.9274	15.9018	15.9239	15.8691	15.824	15.965	16.0777	16.0505	15.9309	15.7792	15.87
1383	NP_001231897	15.2037	15.5056	15.3075	15.2196	15.5829	15.5435	15.598	15.3183	15.4874	15.5655	15.4001	15.6425	15.4683	15.5091	15.3388	15.7267	15.5695	15.659	15.7946	15.5805	15.6777	15.7049	15.6065	15.6205	15.5162	16.0591	15.806	16.4524	15.8471	15.8365
1384	NP_001231898	NA	NA	NA	NA	NA	NA	NA	NA	NA	NA	NA	NA	NA	NA	NA	14.402	14.7707	14.6416	14.9798	15.1622	14.8338	14.5137	14.8537	14.745	14.8266	14.7644	14.5022	14.9317	14.7526	14.9099
1385	NP_001231907	16.8816	17.0293	16.926	16.9613	16.3703	16.8013	16.7572	16.9272	16.8818	16.8423	16.8566	16.3094	16.5109	16.6376	16.6477	NA	NA	NA	NA	NA	NA	NA	NA	NA	NA	NA	NA	NA	NA	NA
1386	NP_001231908	15.3978	15.4767	15.3457	15.3715	15.286	15.4151	15.1447	15.421	15.2224	15.3694	15.281	14.7402	15.1667	15.1115	15.1541	14.826	15.0078	14.5688	14.9485	14.6673	14.6598	14.6135	14.6583	14.6401	14.7588	15.1303	15.0187	14.6983	14.6711	14.9179
1387	NP_001231909	15.7593	15.7127	15.8495	15.7338	15.8178	15.8267	15.6959	15.7315	15.7879	15.6881	16.0676	15.8468	15.8423	15.9958	15.9078	15.851	15.9139	15.802	15.9151	15.9355	15.8941	15.9443	15.9805	15.899	16.0158	15.9913	15.8753	15.8974	15.9422	15.9088
1388	NP_001231917	15.5563	15.4456	15.6864	15.6171	15.6097	15.7957	15.7336	15.6055	15.8461	15.7938	15.2075	15.3737	15.2543	15.4821	15.5456	15.53	15.9533	15.4514	15.6903	15.6602	15.6319	15.4486	15.6338	15.7735	15.7018	15.4368	15.6501	15.5176	15.2322	15.8248
1389	NP_001231918	NA	NA	NA	NA	NA	NA	NA	NA	NA	NA	NA	NA	NA	NA	NA	16.1757	16.0831	16.45	16.1583	16.4164	16.1228	16.8464	16.5835	16.2826	16.0945	16.0663	16.0827	16.2139	16.2197	16.3001
1390	NP_001231920	14.7077	14.682	14.7597	14.8895	14.6792	14.9079	14.7293	14.9423	14.808	14.8363	14.6417	14.5278	15.0216	14.7369	14.85	15.0117	14.6511	15.091	14.4235	14.7806	15.0319	14.7267	14.8899	14.985	14.7255	15.0471	14.7723	14.9607	14.6965	14.8307
1391	NP_001231923	15.124	15.0349	15.1307	15.2166	15.2443	15.0988	15.207	15.228	15.1896	15.3246	15.0548	15.1918	15.2499	15.1254	15.2843	15.2634	15.061	15.3105	15.0402	15.2513	15.2225	15.2347	15.2502	15.2922	15.1776	15.1176	15.2537	15.176	15.2951	15.1147
1392	NP_001231925	14.5368	14.7884	14.6228	14.7938	14.6708	14.3925	14.4072	14.4946	14.4477	14.6224	14.7008	14.6345	14.625	14.6426	14.8212	15.1326	14.9792	15.1206	14.8352	14.965	15.143	15.129	15.0812	15.0002	15.0794	14.8817	14.9972	14.9412	14.9483	15.0643
1393	NP_001231932	NA	NA	NA	NA	NA	NA	NA	NA	NA	NA	NA	NA	NA	NA	NA	16.0469	15.7604	15.6469	16.4897	15.767	15.6872	16.028	15.5149	16.3172	16.086	15.6771	15.9649	15.6775	15.8196	15.445
1394	NP_001231936	15.653	15.7017	15.5601	15.7667	15.7797	15.6225	15.7106	15.7963	15.7652	15.736	16.0911	16.2702	15.9667	16.3418	16.0306	15.7155	15.6847	15.7019	15.764	15.8882	16.0261	15.9193	15.8552	15.9688	15.9446	15.7279	15.8434	15.7536	15.9365	15.7212
1395	NP_001231937	15.5419	15.5294	15.5743	15.523	15.5643	15.5845	15.4622	15.5475	15.5373	15.6167	15.6378	15.5605	15.4977	15.6201	15.4967	15.4321	15.4876	15.6546	15.6075	15.545	15.6269	15.6891	15.6008	15.6306	15.7027	15.4983	15.5332	15.5734	15.5616	15.5494
1396	NP_001231940	15.6945	15.8377	15.8756	15.9063	15.83	15.8764	15.7954	15.82	15.8717	15.8659	15.7907	15.79	15.7632	15.6481	15.7894	NA	NA	NA	NA	NA	NA	NA	NA	NA	NA	NA	NA	NA	NA	NA
1397	NP_001231941	15.6169	15.6057	15.5313	15.566	15.7875	15.447	15.7323	15.7564	15.8233	15.8624	15.8958	16.0126	15.9047	16.0686	15.9348	15.6811	15.7733	15.8542	15.8522	15.8804	15.8045	16.0531	15.8544	15.8897	16.0815	15.7881	15.7971	15.9514	15.8614	15.8922
1398	NP_001231942	15.2788	15.3854	15.3101	15.4778	15.3783	15.3133	15.364	15.385	15.3804	15.4422	15.327	15.4134	15.5891	15.5393	15.4336	15.6237	15.7153	15.5231	15.5089	15.7786	15.6844	15.6389	15.6661	15.6035	15.7512	15.6339	15.7833	15.7325	15.68	15.7104
1399	NP_001232909	NA	NA	NA	NA	NA	NA	NA	NA	NA	NA	NA	NA	NA	NA	NA	15.196	15.3136	15.304	15.5265	15.3189	15.4359	15.3331	15.518	15.292	15.3919	15.2959	15.2946	15.3329	15.2954	15.2159
1400	NP_001233134	15.646	15.8149	15.2491	16.2403	15.4361	15.1558	15.4482	15.6556	15.2924	15.4106	15.0843	15.0654	15.7601	15.4365	15.3921	15.208	15.5085	16.2401	16.4132	16.1201	16.0088	16.6531	16.0871	15.4134	16.0662	16.1694	15.6381	16.4297	16.9057	16.9273
1401	NP_001233142	15.5761	15.1728	15.222	15.5096	15.1878	15.3451	15.4295	15.5799	15.4129	15.3789	14.9604	14.9392	14.9819	15.0875	14.9815	15.5328	15.1948	15.3701	15.3403	15.4443	15.2448	15.5518	15.4201	15.4247	15.3122	15.5163	15.432	15.618	15.5919	15.5004
1402	NP_001233144	13.8174	13.2531	13.35	12.9063	13.751	12.8947	13.5317	13.2814	13.6887	13.8032	14.1405	14.3415	14.8625	15.2592	14.2776	14.3609	14.2758	14.8979	14.4971	14.3337	14.0658	14.8339	13.998	14.1357	14.2232	14.4859	14.0854	14.9909	14.7591	14.8374
1403	NP_001233167	15.4387	15.1961	15.2876	15.4147	15.371	15.2784	15.2579	15.2929	15.41	15.2961	15.4762	15.6568	15.3665	15.3978	15.4	15.4336	15.4131	15.7234	15.4781	15.5479	15.5148	15.7201	15.6268	15.6321	15.6069	15.2699	15.3139	15.3134	15.5095	15.5127
1404	NP_001233168	15.9575	15.9087	16.121	16.0399	16.0205	16.1122	15.9955	15.961	16.0437	15.9784	15.7399	16.1263	15.9962	15.8532	15.9176	16.0592	16.114	16.2081	15.9023	16.228	16.1243	16.1585	16.1467	16.249	16.1709	15.9589	16.1452	16.2264	16.1958	16.2425
1405	NP_001233171	16.612	15.7872	15.9904	15.8993	15.5019	15.8142	16.6077	16.6892	16.0033	15.8803	15.5785	16.6692	15.7557	17.1539	15.718	16.4596	16.3431	15.8753	16.3444	14.8959	15.2971	16.4058	16.6171	15.4811	14.7342	17.5591	15.2026	16.578	16.9319	14.7406
1406	NP_001233172	15.7312	15.7368	15.5477	15.8202	15.7398	15.6689	15.6048	15.7634	15.6202	15.5559	15.6522	15.563	15.9158	15.7336	15.8924	15.5145	15.793	15.5353	15.5863	15.6445	15.7271	15.6068	15.5879	15.6046	15.6636	15.6524	15.7895	15.5065	15.5495	15.5732
1407	NP_001233177	14.5261	14.8621	14.7062	14.8199	14.6083	14.7105	14.8855	14.8138	14.736	14.6565	14.4991	14.7454	14.8813	14.5784	14.7985	NA	NA	NA	NA	NA	NA	NA	NA	NA	NA	NA	NA	NA	NA	NA
1408	NP_001233182	NA	NA	NA	NA	NA	NA	NA	NA	NA	NA	NA	NA	NA	NA	NA	15.4153	15.8745	15.3217	15.1521	14.9365	14.8258	14.9202	14.8589	14.8631	14.9238	15.242	15.4623	14.673	14.9801	14.6425
1409	NP_001233196	15.7512	15.7976	15.8213	15.7073	15.5938	15.8491	15.7123	15.7219	15.723	15.8064	15.7628	15.7747	15.8325	15.8256	15.8499	15.8579	15.7153	15.7878	15.8083	15.8818	15.7903	15.8976	15.6815	15.7479	15.7998	15.8085	15.8094	15.9213	15.8837	15.8534
1410	NP_001233199	15.9691	15.5738	15.7866	15.8517	15.9014	15.7355	15.8981	15.7819	15.8825	15.9164	15.8708	15.873	15.7762	15.8673	15.8222	16.0035	15.8842	15.9555	15.8936	15.8565	15.8528	15.9575	15.868	15.8739	15.9013	15.8544	15.8422	15.944	15.979	15.9211
1411	NP_001233595	15.7607	15.8049	15.6093	15.6767	15.7904	15.4942	15.6608	15.5647	15.4646	15.5251	15.7535	15.7875	15.8865	15.6949	15.6971	15.6525	15.8596	16.074	15.9176	16.0327	16.2262	15.8424	16.0783	16.0522	16.0372	16.1374	16.3331	16.0842	16.45	15.9213
1412	NP_001233597	14.916	15.198	15.1808	14.8976	15.2727	15.128	14.9977	14.9234	14.9354	15.0471	15.4087	15.345	15.4947	15.2979	15.3925	15.1021	15.0328	15.0566	15.5174	15.2406	15.3481	15.4917	15.6581	15.4071	15.5033	15.6714	15.5029	15.5186	15.3055	15.1517
1413	NP_001233598	15.0808	15.0141	15.2648	15.1465	14.9834	15.1858	14.9958	15.1276	15.0934	15.17	14.9537	14.9636	15.0725	14.9476	14.9867	15.1329	15.0754	14.9526	15.1968	14.9709	15.2251	15.0967	15.2369	15.1133	15.2504	15.2072	15.0557	15.0488	15.0645	15.0463
1414	NP_001238977	15.4257	15.3885	15.3087	15.3685	15.3387	15.3383	15.2829	15.2905	15.3151	15.3664	15.6322	15.3483	15.3861	15.443	15.348	15.5163	15.6393	15.6649	15.5049	15.4549	15.5918	15.4959	15.5159	15.5072	15.5166	15.5755	15.547	15.4535	15.572	15.5263
1415	NP_001239134	15.3298	15.495	15.408	15.3435	15.1722	15.8253	15.5497	15.6061	15.4985	15.5504	15.3265	15.1911	15.7565	15.9549	15.2795	NA	NA	NA	NA	NA	NA	NA	NA	NA	NA	NA	NA	NA	NA	NA
1416	NP_001239141	15.4764	15.4364	15.5068	15.6087	15.4533	15.5214	15.4722	15.547	15.5101	15.5225	15.5874	15.4658	15.468	15.5177	15.5166	15.3021	15.2612	15.3129	15.3765	15.3836	15.4591	15.4478	15.4874	15.3794	15.4854	15.3611	15.425	15.3955	15.4634	15.3739
1417	NP_001239142	15.636	15.6289	15.7288	15.6031	15.7296	15.688	15.6461	15.6974	15.6525	15.5971	16.0197	15.8942	15.7887	15.8871	15.9727	16.0842	16.1563	16.1929	16.0396	16.3603	16.2064	16.4321	16.2837	16.3651	16.1523	16.2598	16.2417	16.2069	16.2574	16.3772
1418	NP_001239143	17.861	17.293	17.2919	17.5633	17.2414	17.3884	17.4898	17.5004	17.4219	17.5556	16.8526	17.2173	16.9702	17.0775	16.8994	16.9131	16.7403	16.9804	16.8242	16.7427	16.6312	16.9889	16.61	16.7644	16.7076	16.7194	16.8588	16.6759	16.6402	16.7682
1419	NP_001239144	15.8226	15.7747	15.7468	15.8953	16.5003	15.7136	15.8536	15.7917	15.7836	15.6591	16.1126	15.9119	15.9273	16.0747	15.8425	15.7378	16.0174	16.3044	16.3682	16.1631	15.9629	16.2897	16.4067	16.072	16.2242	16.1386	16.1493	16.5809	16.4226	15.962
1420	NP_001239161	16.0632	16.0472	16.1639	16.2101	16.1439	16.0087	16.0108	16.1135	16.1931	16.08	16.1772	16.1804	16.0938	16.0507	16.1008	16.1036	16.1977	16.1863	15.9813	16.1354	16.1524	16.2058	16.0552	16.1174	16.0175	16.0699	16.0664	16.0511	16.2427	16.0732
1421	NP_001239162	NA	NA	NA	NA	NA	NA	NA	NA	NA	NA	NA	NA	NA	NA	NA	15.1099	14.7857	15.1177	14.9857	15.1658	14.9837	15.0866	14.9959	15.3002	15.0547	15.0408	15.1559	15.1829	15.1383	15.1413
1422	NP_001239354	14.6272	14.7477	15.0648	14.6156	15.1972	14.8958	14.9695	14.6115	14.965	14.8063	15.6383	15.5087	15.5394	15.4618	15.445	15.3843	15.0396	15.3355	15.238	15.1032	15.2466	15.2977	15.2416	15.38	15.3723	15.1364	15.3414	15.3868	15.1964	15.2255
1423	NP_001239534	15.5652	15.5155	15.6908	15.7673	15.619	15.6189	15.3869	15.6955	15.5603	15.6399	15.6018	15.5609	15.5596	15.5604	15.7585	15.5167	15.9993	16.1098	15.7684	16.1091	15.8253	16.7085	16.3303	15.9316	16.0933	15.538	15.5122	15.2327	15.9273	15.7518
1424	NP_001240636	14.9475	14.8078	14.7606	14.7901	14.998	14.7926	14.9817	14.9396	14.9393	14.8646	14.8594	15.0415	14.6718	14.8152	14.832	14.765	14.8572	14.772	14.8153	14.8622	14.9825	14.9368	15.0553	15.0892	15.0418	14.8141	15.0083	15.0231	15.0533	15.0145
1425	NP_001240750	14.5741	14.726	14.4235	14.5972	14.428	14.8017	14.2308	14.5014	14.4607	14.4054	14.7501	14.6692	14.5644	14.4609	14.6183	14.6657	14.4888	14.512	14.3129	14.6773	14.6699	14.6276	14.7471	14.5533	14.7208	14.5829	14.3037	14.61	15.0152	14.6279
1426	NP_001240753	14.3753	14.5905	14.3768	14.5122	15.1005	14.5519	14.7641	14.4827	14.2912	14.6056	14.6288	14.6836	14.7488	14.5243	14.6287	NA	NA	NA	NA	NA	NA	NA	NA	NA	NA	NA	NA	NA	NA	NA
1427	NP_001240850	15.1635	15.0049	15.0183	15.0522	14.8266	15.1099	15.3294	15.0412	15.2549	15.1868	15.0735	14.9662	14.8943	15.0133	15.0177	15.1111	15.0567	15.2056	15.0578	15.295	15.1571	15.3528	15.1013	15.1576	14.9702	15.0785	15.1879	15.1781	15.2089	15.2493
1428	NP_001241645	15.0085	14.9765	15.0406	15.039	15.0077	15.0496	14.9626	14.9967	15.0598	15.1108	15.21	15.1268	15.0924	15.2069	15.1962	15.1808	15.2872	15.1548	15.1926	15.3309	15.3151	15.1813	15.1907	15.2733	15.3178	15.4282	15.3829	15.3522	15.3258	15.3466
1429	NP_001242898	14.8878	14.956	15.0085	14.9783	15.0196	15.143	14.9767	15.0122	15.1131	15.1296	15.0404	15.3359	14.9223	15.118	15.0395	15.0945	15.1121	15.2167	15.0558	15.4902	15.154	15.6165	15.2465	15.2493	15.067	14.9906	15.0769	15.2492	15.373	15.1395
1430	NP_001243077	NA	NA	NA	NA	NA	NA	NA	NA	NA	NA	NA	NA	NA	NA	NA	13.0399	13.3086	13.0459	13.6223	12.9304	13.1381	13.1936	12.6896	12.9364	13.0562	13.3413	12.946	12.8035	13.214	13.2989
1431	NP_001243708	NA	NA	NA	NA	NA	NA	NA	NA	NA	NA	NA	NA	NA	NA	NA	15.572	15.8446	15.7843	15.6285	15.7589	15.729	15.8975	15.9796	15.7432	15.7602	15.4492	15.7036	15.5657	15.7697	15.7903
1432	NP_001244285	NA	NA	NA	NA	NA	NA	NA	NA	NA	NA	NA	NA	NA	NA	NA	14.4005	14.5994	14.7371	14.7027	14.6312	14.6271	14.8187	14.6674	14.7763	14.8196	14.1264	14.6261	14.6179	14.7353	14.8058
1433	NP_001245232	NA	NA	NA	NA	NA	NA	NA	NA	NA	NA	NA	NA	NA	NA	NA	17.0912	17.1417	17.3025	17.0042	17.1245	17.1284	16.9238	16.933	16.9931	17.0194	17.2681	16.9524	17.1811	16.9983	17.1088
1434	NP_001245281	14.8279	14.9115	14.9754	14.9469	15.1353	14.9509	14.9511	15.0446	14.9196	15.0345	14.9899	14.7686	15.0863	14.9658	14.9768	14.3037	14.6141	14.4565	14.4334	14.2752	14.274	14.1707	14.0664	14.4035	14.3689	14.4333	14.3809	14.2932	14.1334	14.0051
1435	NP_001245314	15.9533	15.8788	15.8319	15.952	15.8214	15.904	15.813	15.9109	16.0112	15.9209	15.5656	15.6112	15.5905	15.6015	15.5001	15.6071	15.5953	15.6013	15.7377	15.5545	15.5907	15.5286	15.5718	15.6431	15.7256	15.4867	15.5305	15.5093	15.5635	15.6724
1436	NP_001245315	15.1557	15.2947	15.3349	15.3063	15.2222	15.2647	15.255	15.3189	15.3019	15.3448	15.1604	15.185	15.2862	15.2092	15.3131	15.2265	15.1956	15.2529	15.0841	15.2723	15.2514	15.312	15.2858	15.2665	15.2804	15.0847	15.2206	15.1411	15.2051	15.191
1437	NP_001245336	NA	NA	NA	NA	NA	NA	NA	NA	NA	NA	NA	NA	NA	NA	NA	14.0329	14.1592	14.0347	14.2057	14.1382	14.0401	14.3746	14.2555	14.1679	14.2452	13.9599	14.0811	14.0445	14.2312	14.3019
1438	NP_001245373	15.6758	15.9821	16.0364	15.82	15.7234	15.9665	15.8738	15.918	15.9393	15.8726	16.1207	15.8679	15.8869	15.9747	16.1037	15.9547	16.1726	15.9661	16.0646	16.0338	15.9345	16.0724	16.1472	16.0241	15.9982	16.1684	15.9941	15.8008	15.9758	15.9621
1439	NP_001254623	13.8798	13.9028	13.9354	13.8712	14.8842	13.8984	14.2506	14.072	14.2437	14.3113	15.0497	15.7693	14.7205	15.099	14.5747	15.6957	15.3322	15.3739	15.3038	15.6279	14.9252	15.8226	15.3069	15.4888	15.3625	15.7535	15.8358	16.041	15.6022	15.6915
1440	NP_001254761	14.9593	15.0052	14.89	14.974	15.1991	14.9528	15.0355	15.046	15.0188	15.0765	15.3101	15.2843	15.2125	15.3468	15.2755	15.4457	15.1931	15.4791	15.3827	15.5508	15.6342	15.5315	15.5239	15.5596	15.5139	15.3984	15.4106	15.6371	15.657	15.4947
1441	NP_001254762	15.3278	15.5366	15.2975	15.3141	15.3349	15.361	15.1993	15.237	15.2987	15.2092	15.2814	15.2586	15.3181	15.2416	15.3108	15.2585	15.1645	15.4923	15.1782	15.6475	15.3151	15.8516	15.7313	15.5924	15.4271	15.1518	15.3843	15.4066	15.614	15.4921
1442	NP_001254763	15.5826	15.5301	15.6696	15.5516	15.5771	15.6022	15.6132	15.5154	15.6621	15.6623	15.8982	15.8491	15.7814	15.9989	15.8217	15.9204	15.9569	15.9223	16.0716	16.0609	15.9619	16.0827	15.9111	16.0417	16.0137	16.012	15.97	16.2017	16.2077	16.1164
1443	NP_001254769	NA	NA	NA	NA	NA	NA	NA	NA	NA	NA	NA	NA	NA	NA	NA	15.1687	15.4009	15.5851	15.4747	15.6351	15.5762	15.4554	15.7338	15.5196	15.6245	15.472	15.4484	15.1252	15.47	15.4985
1444	NP_001254773	15.3882	15.3565	15.4504	15.5316	15.4949	15.335	15.4402	15.5643	15.5147	15.4747	15.4072	15.4234	15.4826	15.5192	15.4671	15.3168	15.4467	15.2845	15.3015	15.4906	15.431	15.4461	15.3918	15.4693	15.5042	15.3083	15.3568	15.4241	15.4624	15.4665
1445	NP_001254821	15.1209	14.9468	14.7774	14.9801	15.1155	14.9257	14.9979	15.125	15.0283	14.996	15.132	15.107	15.1347	15.2026	15.051	15.5491	15.2145	15.2673	15.1419	15.3613	15.2129	15.391	15.5558	15.3606	15.5876	15.4157	16.438	15.7924	15.4621	15.7708
1446	NP_001258643	15.6999	15.7125	15.8025	15.7141	15.625	15.5566	15.7403	15.5068	15.6868	15.6406	15.8578	15.8173	15.6685	15.9443	15.8965	15.4879	15.7681	15.5211	15.743	15.6214	15.5592	15.732	15.8225	15.6995	15.7562	15.7313	15.7893	15.6878	15.7151	15.8309
1447	NP_001258644	15.058	14.9995	15.1851	15.214	15.2924	15.1101	15.1583	15.3007	15.176	15.0808	15.1709	15.171	15.0998	15.0185	15.1343	15.2746	15.3045	15.1701	15.0413	15.1402	15.1706	15.3025	15.1262	15.1784	15.2593	15.0418	15.3035	14.9792	15.1889	15.2263
1448	NP_001265679	19.0655	18.804	18.8409	19.2196	19.2842	19.161	18.9754	19.4337	19.1807	18.9043	18.8573	18.5244	18.5236	18.8043	18.6593	NA	NA	NA	NA	NA	NA	NA	NA	NA	NA	NA	NA	NA	NA	NA
1449	NP_001265698	15.9858	16.0082	16.1095	15.9967	15.9335	16.1241	15.8858	15.9145	15.9198	16.0302	16.1982	16.107	17.1214	16.1547	16.4528	16.2661	16.452	16.2767	16.4346	16.3183	16.294	16.2778	16.4781	16.3991	16.5414	16.7997	16.5755	16.448	16.3395	16.2432
1450	NP_001265700	NA	NA	NA	NA	NA	NA	NA	NA	NA	NA	NA	NA	NA	NA	NA	14.1145	14.2359	14.2784	14.129	14.2754	14.1989	14.393	14.1162	14.2351	14.3028	14.2571	14.3692	14.1387	14.2079	14.0836
1451	NP_001268761	13.6002	13.714	13.7932	13.5657	13.5583	13.4413	14.2077	13.603	13.6522	13.4043	13.3833	14.1941	14.0421	13.4049	13.8377	NA	NA	NA	NA	NA	NA	NA	NA	NA	NA	NA	NA	NA	NA	NA
1452	NP_001271295	15.5443	15.5817	15.8165	15.6478	15.4136	15.5219	15.6788	15.5452	15.5208	15.6034	15.6642	15.6196	15.4486	15.4808	15.5193	15.4279	15.4952	15.3852	15.0601	15.719	15.3983	15.6602	15.7101	15.8196	15.4847	15.5517	15.2644	16.0785	15.9278	15.6612
1453	NP_001272394	14.8877	15.0039	14.7952	14.9299	15.0414	14.7907	15.0073	14.7189	14.7717	14.8311	15.1735	15.0043	14.9705	14.9939	15.0051	14.9971	14.9695	15.0525	15.0671	14.9197	14.9297	15.0131	14.8154	14.9497	15.0492	14.7663	14.8528	15.1033	14.9927	14.984
1454	NP_001272896	14.0253	14.2382	14.6118	14.3978	14.3329	14.6159	14.17	14.2386	14.3841	14.3124	14.2204	14.4804	14.2108	14.2301	14.3555	14.539	14.5055	14.4457	14.3321	14.6704	14.5009	14.6415	14.5298	14.3983	14.6983	14.411	14.6365	14.7649	14.6405	14.5736
1455	NP_001272900	15.8267	16.2828	15.8908	15.7684	16.1664	15.7191	16.5152	15.7494	16.0293	16.1278	15.2909	16.2998	16.2721	15.745	16.1125	16.0496	16.0073	15.9735	15.9997	16.1975	16.037	16.0098	16.1977	16.1211	16.0579	16.042	16.0435	16.2126	16.3074	16.2835
1456	NP_001272901	NA	NA	NA	NA	NA	NA	NA	NA	NA	NA	NA	NA	NA	NA	NA	14.2436	14.0275	13.9257	14.4928	13.6007	13.9822	13.8433	13.9389	14.1283	13.6614	15.7971	14.0634	14.032	14.1916	13.7034
1457	NP_001272902	15.6052	15.3563	15.3477	15.2891	15.3723	15.4116	15.3652	15.3052	15.4831	15.4581	15.0775	15.3433	15.242	15.1622	15.2498	15.1415	15.26	15.0846	15.1321	15.1151	14.8657	15.1198	15.0548	15.1994	15.1535	15.2456	15.3458	15.0426	15.0931	15.1426
1458	NP_001272905	15.7272	15.7302	15.6855	15.7509	15.6858	15.8382	15.6639	15.741	15.6977	15.7662	15.8948	15.8074	15.7642	15.8581	15.7451	NA	NA	NA	NA	NA	NA	NA	NA	NA	NA	NA	NA	NA	NA	NA
1459	NP_001274345	14.8238	14.6672	14.6854	14.7366	14.7181	14.8072	14.7292	14.9337	14.8038	14.8754	14.507	14.4147	14.3381	14.5664	14.3875	14.0982	14.2389	14.134	14.2739	14.2928	14.5335	14.0576	14.5458	14.1698	14.6244	14.2697	14.2808	14.1347	14.3279	14.1568
1460	NP_001274349	15.7738	15.4758	15.5998	15.7529	15.852	15.5694	15.8168	15.8336	15.6996	15.8442	15.7397	15.8201	15.7288	15.7921	15.5807	15.4273	16.055	15.6015	15.9445	15.6602	15.9428	15.8953	15.8268	15.7132	15.9522	15.8225	15.6895	16.0017	15.906	15.9014
1461	NP_001274775	16.6583	16.5518	16.5938	16.5324	16.3594	16.5451	16.5263	16.5981	16.7103	16.573	16.3081	16.3007	16.4911	16.353	16.4328	16.7863	16.8145	17.1038	16.5859	16.7699	17.0361	16.9361	16.6808	16.6592	16.6878	16.6685	16.6257	16.6904	16.9139	16.6494
1462	NP_001278705	15.2857	15.3538	15.3969	15.0497	15.0677	15.4099	15.3102	15.2857	15.3429	15.2364	15.641	15.7664	15.923	15.7107	15.7504	16.2198	16.2343	15.8239	15.8132	15.9133	15.6803	15.9681	16.0964	16.2685	16.1855	15.9632	16.4553	16.3717	16.3537	16.4813
1463	NP_001278853	17.2556	17.2846	17.4829	17.2996	17.3795	17.5367	17.2471	17.3524	17.3156	17.2034	17.1018	16.9104	17.0599	16.9008	17.067	16.7736	16.8983	16.6752	16.8159	16.7791	16.7752	16.519	16.6158	16.7406	17.0042	16.8406	16.9201	16.5056	16.6737	16.565
1464	NP_001278854	15.0558	15.1971	15.2166	15.2232	15.1858	15.1912	15.0484	15.1099	15.2101	15.2138	15.4258	15.3312	15.2186	15.4298	15.2619	15.1587	15.0761	15.2829	15.107	15.3222	15.2275	15.4594	15.3571	15.1592	15.3365	15.1335	15.1734	15.4331	15.3569	15.3807
1465	NP_001279034	15.6339	15.4439	15.5141	15.4828	15.6369	15.4444	15.6915	15.5161	15.5904	15.4619	15.7278	15.9135	15.6307	16.1388	15.7697	15.8822	15.7579	16.0514	15.953	16.2982	16.0789	16.45	16.3743	16.2853	16.0773	15.8486	15.9589	16.1495	16.2012	16.4517
1466	NP_001284561	16.0818	15.9165	16.1373	15.9636	15.9713	16.0787	15.9376	15.9829	15.9986	16.0554	15.9781	15.882	15.9948	15.9602	16.093	15.9326	16.0727	15.7495	16.014	15.8698	15.8782	15.6925	15.7623	15.8926	15.8817	16.224	16.0442	15.7491	15.7938	15.9232
1467	NP_001295339	15.9122	15.8951	15.8203	15.9643	15.8814	15.7735	15.778	15.8616	15.8386	15.8907	15.9366	15.8131	15.8756	15.8907	15.8387	15.7104	15.722	15.7744	15.6496	15.716	15.6099	15.7497	15.7354	15.7068	15.7434	15.6219	15.7711	15.6236	15.6601	15.6287
1468	NP_001295402	NA	NA	NA	NA	NA	NA	NA	NA	NA	NA	NA	NA	NA	NA	NA	13.9571	13.9959	13.9068	13.8931	14.0567	14.0628	13.972	13.8802	14.036	13.9594	14.0342	14.0009	13.959	13.7821	14.1439
1469	NP_001297091	15.3538	15.3718	15.3364	15.4054	15.3738	15.4182	15.3861	15.4387	15.2915	15.2951	15.282	15.486	15.4708	15.2821	15.3666	15.354	15.2452	15.4064	15.216	15.3715	15.3196	15.4229	15.3408	15.3258	15.3247	15.1438	15.2026	15.3488	15.3089	15.2739
1470	NP_001302501	15.8582	15.9094	15.7512	15.8748	15.8362	15.7227	15.8731	15.8514	15.7907	15.8336	15.8965	15.858	15.9848	16.032	15.9466	16.0925	16.3177	15.843	16.4159	16.1969	16.1373	16.2011	16.1203	16.3765	16.3816	16.1675	16.5024	16.1939	16.3689	16.3007
1471	NP_001302503	16.7059	16.5371	16.527	16.5635	16.3844	16.1425	16.5101	16.4323	16.3607	16.6635	15.9699	15.7646	16.1233	15.7324	15.8774	16.0806	16.0362	15.696	15.9381	15.806	15.6122	15.4828	15.6337	15.6318	15.7433	16.1	16.218	15.801	15.7893	15.8712
1472	NP_001302506	15.1708	15.1315	15.2918	15.2639	15.3698	15.3749	15.1313	15.0888	15.2277	15.2072	15.3811	15.5053	15.2976	15.2138	15.3523	15.3998	15.663	15.3473	15.115	15.1862	15.298	15.1692	15.2645	15.2528	15.2401	15.1177	15.0218	15.0116	15.1902	15.1154
1473	NP_001302508	NA	NA	NA	NA	NA	NA	NA	NA	NA	NA	NA	NA	NA	NA	NA	15.7704	15.4738	15.7557	15.1483	15.3605	15.1844	15.3078	15.3227	15.1505	15.0863	15.0361	15.2583	15.2881	15.0679	15.1799
1474	NP_001302522	15.8885	15.6872	15.8912	15.8091	15.5885	15.8896	16.0738	15.9363	15.7737	16.051	15.1335	15.7553	15.4409	15.423	15.1995	NA	NA	NA	NA	NA	NA	NA	NA	NA	NA	NA	NA	NA	NA	NA
1475	NP_001302526	15.2355	15.1971	15.1933	15.266	15.4106	15.2462	15.2268	15.1859	15.1714	15.2391	15.281	15.3807	15.2491	15.2287	15.3134	15.0726	15.2069	15.1695	15.2388	15.266	15.2921	15.2778	15.2441	15.3272	15.2547	15.2373	15.2579	15.2066	15.2908	15.2422
1476	NP_001302542	15.0916	15.1214	15.1334	15.0965	15.167	15.2399	15.1834	15.1242	15.1697	15.1089	14.9385	15.0247	15.1111	15.1162	15.1327	14.9515	15.2784	14.999	15.121	14.869	15.0824	14.7966	14.9333	14.9297	15.0484	15.2505	15.2265	14.8419	14.7994	14.8918
1477	NP_001302551	16.6516	16.3766	16.6963	16.5121	16.3555	16.601	16.4446	16.6277	16.5746	16.5352	16.3584	16.1005	16.1751	16.4283	16.4561	16.9532	16.1133	16.9751	16.2218	16.4409	16.4313	16.0937	16.0073	16.2043	16.2416	16.1205	16.4975	16.0851	16.3518	16.1234
1478	NP_001302557	16.5202	15.6976	15.7133	16.1106	15.5863	15.9378	15.7441	16.0262	15.8807	15.8525	15.1818	15.3601	15.5364	15.4654	15.6447	15.5883	15.4373	15.2239	15.6076	15.4175	15.1662	15.2208	15.5333	15.4534	15.4186	15.4816	15.7714	15.3001	15.3658	15.497
1479	NP_001302591	15.3217	14.7642	14.7988	14.9038	14.7678	15.0142	15.2545	15.0243	15.1166	15.2694	14.9954	14.9683	15.2948	15.4556	15.0284	15.371	14.8759	15.0261	15.014	14.876	14.9548	14.7425	14.7466	14.9961	14.9862	15.0807	14.9029	14.9812	14.9019	14.7788
1480	NP_001302597	15.6263	15.8057	15.7935	15.7123	15.6024	15.5907	15.6674	15.5945	15.5056	15.5451	16.2682	15.965	16.0451	16.2974	16.0503	15.9692	15.9454	15.7083	16.1528	15.778	16.0266	15.8263	15.9926	15.8864	16.0443	16.3058	15.9059	16.1922	15.8707	15.8321
1481	NP_001302603	14.8305	14.774	14.9278	14.942	14.5523	14.7227	14.8244	14.8088	14.9519	14.8341	14.7316	15.0151	14.7945	14.6222	14.7255	15.0024	14.8345	14.8518	14.7024	15.035	14.9385	15.1032	14.9233	14.9634	14.8927	14.8619	14.8659	14.7849	15.0447	14.9486
1482	NP_001302616	14.9009	15.0294	14.9997	15.1175	15.0033	14.9187	15.0225	14.892	15.0801	15.2028	14.9411	15.0099	15.1443	15.0679	14.9238	14.9382	14.9024	14.9778	14.6972	15.164	15.2355	15.0655	15.2588	15.1054	15.1748	14.7996	14.9785	15.2163	15.1923	14.9137
1483	NP_001302618	14.1262	14.1207	14.1629	14.1201	14.2511	14.1493	14.0603	14.0022	14.22	14.3151	13.9984	14.0052	14.1433	14.0095	14.1308	13.9425	14.2575	13.7238	14.2466	14.1267	14.0189	13.7643	13.7546	13.912	13.5686	13.9482	13.9196	13.6153	13.5878	14.2118
1484	NP_001302637	15.1946	15.0256	14.9625	15.1061	15.1557	14.9445	14.9705	15.1703	15.06	14.9639	14.8013	14.8978	14.8339	14.7832	14.7995	14.9487	14.9629	14.8492	15.0584	15.0486	15.0796	15.0695	15.0387	15.1328	15.026	15.0887	15.0603	15.0334	15.1583	14.9472
1485	NP_001302655	NA	NA	NA	NA	NA	NA	NA	NA	NA	NA	NA	NA	NA	NA	NA	15.9093	16.6034	16.0867	16.3456	15.5721	16.0239	15.9235	15.5736	15.3315	15.5032	16.4937	16.1034	15.7678	15.3693	15.6878
1486	NP_001302657	14.994	14.9356	14.9843	15.1372	15.1209	15.1541	15.0291	15.2354	15.0137	14.9238	14.8664	15.2946	15.1116	14.6202	14.8607	15.1032	15.1179	15.1448	15.0144	15.1776	15.0569	15.2386	15.1335	15.0264	14.9963	14.994	14.8809	15.0128	15.1273	14.9718
1487	NP_001302661	15.1822	14.8776	14.8789	14.76	14.7797	14.8372	14.8707	14.8444	14.9592	14.7408	14.6012	14.7178	14.5982	14.7038	14.6258	14.9797	14.8833	14.9912	14.8785	14.9251	14.6632	14.9268	14.8513	14.7888	14.8677	14.9619	14.8566	14.8344	14.8367	14.6947
1488	NP_001302665	15.5045	15.2284	15.3985	15.3591	15.3208	15.7126	15.4237	15.1983	15.4964	15.5303	15.272	15.5796	15.2564	15.4307	15.1785	NA	NA	NA	NA	NA	NA	NA	NA	NA	NA	NA	NA	NA	NA	NA
1489	NP_001302675	16.1954	15.8097	15.9187	15.7233	15.5025	15.7842	16.1746	15.99	15.6443	15.8505	15.5749	15.3979	15.5552	15.441	15.3482	15.726	15.6978	15.4667	15.5335	15.2852	15.2901	15.2758	15.4253	15.5721	15.6242	15.7845	15.2484	15.2826	15.3877	15.5343
1490	NP_001302677	14.8469	14.6336	14.8128	14.7473	14.6136	14.7371	14.7991	14.889	14.7581	14.7432	14.5553	14.7662	14.6435	14.6584	14.7342	14.5245	14.5299	14.5078	14.4466	14.7127	14.6855	14.5723	14.5601	14.7161	14.6576	14.7205	14.6106	14.6741	14.7107	14.6772
1491	NP_001302679	NA	NA	NA	NA	NA	NA	NA	NA	NA	NA	NA	NA	NA	NA	NA	15.7026	15.8571	15.7798	16.0013	15.7851	15.8102	16.0559	16.0507	15.7732	15.9622	15.8338	15.7157	15.6591	15.8089	15.7406
1492	NP_001302681	15.2446	15.2556	15.3909	15.465	15.2534	15.2589	15.2281	15.3155	15.2512	15.3038	15.2016	15.1939	15.206	15.2167	15.1916	15.3426	15.3935	15.2924	15.2307	15.2182	15.2271	15.1571	15.1924	15.1722	15.1761	15.2991	15.228	15.2452	15.299	15.2037
1493	NP_001302683	NA	NA	NA	NA	NA	NA	NA	NA	NA	NA	NA	NA	NA	NA	NA	15.2584	14.8759	14.9989	14.867	15.1544	15.1482	15.1511	15.2838	15.0412	15.3124	14.943	15.1438	14.8936	15.3895	15.09
1494	NP_001302685	14.6288	14.755	14.6376	14.6343	14.6119	14.6096	14.7071	14.7264	14.6549	14.7231	14.5933	14.7094	14.6745	14.6367	14.6744	14.826	14.901	14.8176	14.8246	14.9417	14.8582	14.9425	15.0949	14.8801	14.8798	14.9221	14.8327	14.627	14.9765	14.839
1495	NP_001302689	14.8283	15.0718	14.9195	14.9546	14.959	14.9826	14.971	15.1087	14.9372	14.8678	15.2252	14.8685	15.0993	15.0032	15.2164	15.0429	14.7372	14.9692	14.7576	14.9369	14.934	15.0643	15.006	14.9248	14.9487	14.7263	14.8412	14.8608	14.8873	14.7515
1496	NP_001302693	13.8139	13.9587	14.1511	13.9603	14.1206	14.3927	13.9491	13.9131	14.2177	14.1878	14.7076	14.4752	13.3816	14.8476	14.6956	14.4578	14.503	14.6821	15.0085	14.807	14.7879	14.3596	15.089	14.6223	14.9727	14.4798	14.4917	14.1191	14.7487	14.4684
1497	NP_001302705	NA	NA	NA	NA	NA	NA	NA	NA	NA	NA	NA	NA	NA	NA	NA	13.1543	13.2803	13.4332	12.8224	13.0231	12.8109	13.1605	13.0261	13.117	13.1284	13.0656	12.9253	13.0404	13.1536	12.9599
1498	NP_001302707	15.6439	15.7654	15.7142	15.6212	15.7922	15.6144	15.7472	15.7782	15.718	15.7846	15.9383	15.7242	16.0229	15.8478	15.8632	15.7926	15.9405	15.8095	15.7958	15.7778	15.8083	15.7517	15.7142	15.7703	15.8224	15.9876	15.8016	15.7912	15.8936	15.7853
1499	NP_001302709	15.2253	15.329	15.0909	15.2443	15.1678	15.2468	15.1333	15.2154	15.0352	15.2177	15.1175	15.0703	15.18	15.0167	15.022	14.5899	14.5804	14.5721	14.2442	14.5942	14.3765	14.5844	14.5862	14.5289	14.5401	14.5032	14.6525	14.4536	14.4687	14.3299
1500	NP_001302727	15.1568	15.2333	15.1757	15.0522	15.2141	15.3277	14.884	15.1071	15.1313	15.007	15.5928	15.2974	15.5365	15.3347	15.505	15.2625	15.5217	15.4036	15.2344	15.2505	15.2795	15.3832	15.2915	15.2833	15.2977	15.5546	15.5853	15.2731	15.2671	15.3353
1501	NP_001302729	15.6175	15.4216	15.4491	15.4672	15.1828	15.4637	15.5057	15.5088	15.4193	15.3985	15.0714	15.0676	15.2385	15.1807	15.3259	15.3224	15.3427	15.2046	15.421	15.2088	15.1905	15.3146	15.2327	15.1923	15.1173	15.2421	15.2372	15.2451	15.1802	15.2954
1502	NP_001302733	16.1979	16.3773	16.212	16.2979	16.1622	16.2495	16.2621	16.3202	16.1319	16.1083	16.3077	16.216	16.2088	16.3138	16.2887	16.0674	15.9236	16.1317	15.9946	16.169	15.9447	16.2974	16.0843	16.0722	16.0193	15.8001	15.8906	16.0059	16.0299	15.9773
1503	NP_001302738	15.1375	15.0062	14.9791	14.9966	14.7941	15.1146	14.9622	14.9508	15.0367	14.9895	14.6507	14.8124	14.9068	14.7573	14.8057	14.6798	14.5772	14.7342	14.6192	14.6794	14.6848	14.7099	14.6821	14.7333	14.6638	14.5587	14.6062	14.6923	14.7588	14.6405
1504	NP_001304011	15.0848	14.9735	14.9962	15.03	14.8942	15.0676	15.0474	15.0066	15.0648	15.0968	14.6415	14.8489	15.2253	14.9079	14.9291	15.1194	14.9924	14.9347	15.0742	15.2383	14.9849	14.9816	15.0668	15.0644	15.1712	14.9568	15.0846	15.0846	15.1711	15.0258
1505	NP_001304012	14.9931	15.322	15.3142	15.0981	15.041	15.2307	15.3193	15.3285	15.2262	15.1866	15.753	15.2649	15.3533	15.7023	15.5304	15.2685	15.5055	15.3519	15.6664	15.4485	15.5877	15.3378	15.3619	15.5292	15.3927	15.7208	15.2584	15.2134	15.3768	15.2958
1506	NP_001335224	15.9504	15.7623	15.7209	15.5073	15.4988	15.7131	15.816	15.4691	15.638	15.4949	15.172	15.4501	15.2089	15.3013	15.2229	15.5735	15.294	15.6354	15.5836	15.8453	15.5586	15.8885	15.6809	15.6881	15.5158	15.6789	15.5223	15.1551	15.5679	15.0263
1507	NP_001335331	15.4718	15.512	15.5125	15.4368	16.014	15.4133	15.8235	15.85	16.0035	16.7225	15.7482	15.7629	15.8532	15.8585	16.1819	16.0272	16.0967	15.9677	15.9104	16.0174	16.1604	16.0683	16.0662	16.1227	16.1267	15.8089	16.0257	15.9218	16.0758	16.1774
1508	NP_001335454	16.2957	16.1446	16.1545	16.2083	16.4365	16.3585	16.1345	16.2058	16.2655	15.8236	16.0692	15.7489	16.0294	15.7173	16.1108	NA	NA	NA	NA	NA	NA	NA	NA	NA	NA	NA	NA	NA	NA	NA
1509	NP_001335683	15.2414	15.6976	15.7143	15.5134	15.3595	15.3395	15.5091	15.6738	15.352	15.4109	14.0781	14.8945	14.2604	15.0073	14.4648	14.7871	14.8125	14.8721	14.6919	14.8243	14.7318	14.8785	14.9289	14.8502	14.8882	14.6668	14.7483	14.6663	14.6055	15.1895
1510	NP_001335713	15.9722	15.8826	15.7894	15.9536	15.7485	15.8301	15.9115	15.9494	15.8947	15.9633	15.4631	15.5245	15.5982	15.6131	15.551	15.5542	15.3231	15.4875	15.4769	15.4935	15.355	15.4501	15.4867	15.5326	15.5709	15.5943	15.5676	15.399	15.556	15.5275
1511	NP_001335735	15.0724	15.4481	15.6225	15.2557	15.2794	15.2149	15.4854	15.4289	15.3577	15.576	15.7376	15.4189	15.5789	15.6513	15.5736	15.3324	15.2817	15.492	15.8283	15.4961	15.5893	15.3007	15.6373	15.2097	15.4086	15.554	15.5057	15.0008	15.3969	15.5573
1512	NP_001335864	14.8799	14.9739	14.971	15.009	15.085	15.1072	15.0486	15.1929	15.0609	15.0023	15.1187	15.1718	15.1946	14.8057	15.053	15.6034	14.9256	15.5233	14.5991	15.063	15.0339	15.0553	15.104	15.0372	14.8821	14.8276	14.9615	15.1515	15.1923	15.3225
1513	NP_001335871	16.1573	16.1861	16.2644	15.7572	16.3636	16.7557	15.9727	16.3106	16.159	15.8414	16.3619	16.7582	16.1989	16.3755	16.0788	15.6409	15.655	15.9538	16.4192	15.2922	15.6766	15.45	15.2862	15.2593	15.5088	15.4855	15.3071	15.5593	15.523	15.322
1514	NP_001335890	NA	NA	NA	NA	NA	NA	NA	NA	NA	NA	NA	NA	NA	NA	NA	14.0439	16.243	14.8395	14.6553	14.487	14.6085	14.9108	14.5649	14.6451	14.6855	14.5834	15.0101	14.5715	15.0792	14.2822
1515	NP_001335897	15.0427	15.0481	14.8232	15.0663	15.3285	14.7773	14.8652	14.8703	15.1495	15.2294	15.3239	15.49	15.7202	15.6426	15.4387	15.1859	15.4343	15.5254	15.6226	15.4587	15.5889	15.5362	15.4148	15.3481	15.5477	15.3912	15.2447	15.5323	15.8056	15.4334
1516	NP_001335901	14.8365	14.7916	14.8291	14.8263	14.7832	14.8249	14.7492	14.8975	14.7499	14.8245	14.4059	14.5228	14.7664	14.6284	14.7413	14.6363	14.5821	14.4523	14.6325	14.4866	14.3903	14.3792	14.3535	14.4461	14.4631	14.712	14.6974	14.4434	14.4974	14.51
1517	NP_008635	16.6373	16.8997	16.9991	16.9054	16.5703	17.0486	16.844	16.8413	16.8253	17.0077	16.8814	16.8758	17.083	16.8874	17.19	NA	NA	NA	NA	NA	NA	NA	NA	NA	NA	NA	NA	NA	NA	NA
1518	NP_008636	13.0804	12.9302	12.8568	13.0334	13.0723	12.9873	13.4416	13.1957	13.2593	13.5021	12.5736	13.1328	12.7447	13.0487	12.7598	NA	NA	NA	NA	NA	NA	NA	NA	NA	NA	NA	NA	NA	NA	NA
1519	NP_008637	15.9354	15.917	15.9959	16.0008	16.0251	16.08	15.9834	16.0066	15.9669	16.1605	15.6838	15.726	16.0211	15.9277	16.0201	16.058	15.966	15.8262	15.9256	15.8013	15.8531	15.7996	15.7582	15.8077	15.7453	15.9549	15.9599	15.7195	15.7924	15.6476
1520	NP_008638	15.7495	16.0019	15.5828	15.7805	16.3685	15.6313	16.2052	15.7947	15.8105	15.7344	16.1989	16.6448	16.0428	15.8883	15.8224	NA	NA	NA	NA	NA	NA	NA	NA	NA	NA	NA	NA	NA	NA	NA
1521	NP_008644	15.5995	15.6975	15.5396	15.7073	15.6077	15.6149	15.8531	15.6786	15.6583	15.6383	15.3266	15.4109	15.6423	15.445	15.5398	NA	NA	NA	NA	NA	NA	NA	NA	NA	NA	NA	NA	NA	NA	NA
1522	NP_998899	14.8881	14.7769	14.9328	15.082	14.7961	14.9639	15.0913	14.8478	14.9632	15.1086	14.6113	15.0272	14.9514	14.8537	14.9014	15.1097	15.1341	15.0245	15.1038	15.1275	15.0996	14.926	15.1579	15.0639	15.0152	15.1	15.1247	15.0701	15.0791	14.8759
1523	NP_998901	14.871	15.1002	15.0752	14.8287	15.2183	15.03	15.2193	15.0264	15.0165	15.1116	14.955	15.0059	15.0579	14.9514	15.1187	15.0017	14.7705	14.9313	14.8369	14.7663	14.5332	14.6456	14.5846	14.7438	14.7653	14.9747	14.6493	14.5083	14.5451	14.6051
1524	NP_998908	15.3185	15.4281	15.3297	15.4185	15.3977	15.4297	15.3568	15.545	15.4931	15.3542	15.3838	15.2829	15.5059	15.3866	15.5506	15.2907	15.3641	15.3899	15.3717	15.3184	15.326	15.3442	15.3301	15.3489	15.372	15.6042	15.304	15.547	15.5277	15.2645
1525	NP_998914	15.3361	14.8818	15.008	14.9144	14.8115	15.189	15.1663	15.2506	15.2341	15.1466	14.4803	14.4853	14.2645	14.153	14.3886	15.3038	15.1704	15.1997	15.2111	15.1797	15.1397	15.2133	15.2779	15.2023	15.2911	15.3524	15.3127	15.2339	15.3983	15.1994
1526	NP_998926	15.7345	15.8296	15.8167	15.929	15.9518	15.8087	15.961	15.7764	16.1	15.9648	16.2646	16.0894	16.0665	16.3209	16.4053	15.9074	16.2735	15.8775	16.053	16.0412	16.1479	15.8876	16.0698	16.1681	16.2404	15.971	15.8982	15.9325	15.9607	16.2666
1527	NP_998928	16.8577	16.7876	16.7128	16.9342	16.7604	16.9869	16.9625	16.9864	16.8925	17.0554	16.7156	16.7758	16.9228	16.8079	16.7664	16.6478	16.7755	16.4622	16.5527	16.4688	16.7562	16.5459	16.7266	16.7318	16.6606	15.9781	16.5414	16.1443	16.2773	16.5699
1528	NP_998929	17.2185	17.0649	17.4678	17.2159	17.0535	17.328	17.331	17.1776	17.2743	17.3375	17.2313	17.0001	16.8484	17.1307	16.967	17.1687	17.2815	17.3321	17.461	17.3634	17.4954	17.4453	17.2728	17.38	17.5085	17.3539	17.4669	17.5078	17.4655	17.3889
1529	NP_998931	15.5807	15.7969	15.8469	15.6896	15.6086	15.7972	15.6635	15.5178	15.4986	15.6296	15.491	15.1814	15.6221	15.3831	15.4779	15.1884	15.3287	15.101	15.2568	15.1129	15.0579	14.9888	15.1198	15.0241	15.1493	15.3851	15.5738	14.9956	15.1944	15.0596
1530	NP_998935	15.0442	15.0938	15.0677	15.1591	14.9879	14.8997	15.0595	14.8898	15.0998	15.0215	15.018	14.9331	15.0047	14.9895	15.1129	14.857	14.816	14.8534	15.0637	15.1225	15.0805	15.193	15.0577	15.1831	15.1424	14.8639	15.0985	15.0141	14.9949	15.0588
1531	NP_998939	15.8982	16.0136	15.9128	15.9717	15.7746	15.8874	15.6894	16.0146	15.8122	15.8749	15.8265	16.2174	15.8855	15.8608	15.7572	NA	NA	NA	NA	NA	NA	NA	NA	NA	NA	NA	NA	NA	NA	NA
1532	NP_998940	NA	NA	NA	NA	NA	NA	NA	NA	NA	NA	NA	NA	NA	NA	NA	14.5456	14.4141	15.113	14.1821	14.897	14.4499	15.5212	15.3123	14.8281	14.1818	14.6515	14.4663	15.3382	14.4774	15.2704
1533	NP_998941	NA	NA	NA	NA	NA	NA	NA	NA	NA	NA	NA	NA	NA	NA	NA	14.8716	15.3207	15.4012	15.3652	15.6065	15.2062	15.8516	15.671	15.3516	14.9428	15.156	15.1279	15.888	15.4441	15.5481
1534	NP_998947	15.4331	15.4605	15.3297	15.3969	16.4532	15.1775	15.6601	15.4794	15.6412	15.6139	15.9352	16.5166	15.5182	15.9619	15.2305	15.3226	15.1409	15.2365	15.0301	15.4014	15.2437	15.4381	15.3236	15.432	15.3543	15.242	15.2441	15.146	15.4578	15.3787
1535	NP_998948	13.2343	13.4374	13.3413	13.171	13.5353	13.1202	13.7266	13.2985	13.7324	13.5028	13.6136	15.828	13.4141	14.5604	13.9644	NA	NA	NA	NA	NA	NA	NA	NA	NA	NA	NA	NA	NA	NA	NA
1536	NP_998952	14.2726	14.1074	14.0811	14.3374	14.0926	14.0894	13.9966	14.1975	13.8643	13.923	14.5681	14.6563	13.8465	14.2264	14.061	14.2537	14.1206	13.9598	14.1509	14.1835	14.125	14.4629	14.2007	13.9034	14.0425	14.2364	14.4299	14.3442	14.2507	14.2862
1537	NP_998954	15.6586	15.6216	15.664	15.7891	15.6288	15.6883	15.6753	15.7704	15.7309	15.7034	15.5505	15.4864	15.6202	15.3696	15.6494	15.4936	15.4136	15.4316	15.6685	15.5519	15.5714	15.6732	15.6778	15.6193	15.661	15.6019	15.5823	15.6323	15.6425	15.7013
1538	NP_998955	15.8046	15.9679	15.7717	15.871	15.73	15.7542	15.9076	15.9521	15.7695	15.7839	15.7733	15.7863	15.8204	15.8562	15.9387	15.7849	15.7473	15.7111	15.5826	15.721	15.5978	15.8187	15.7601	15.7594	15.8602	15.8147	15.8092	15.7507	15.8324	15.874
1539	NP_998960	15.3056	15.1035	15.0909	15.2136	14.9188	15.2014	15.159	15.1525	15.1123	15.1259	14.9278	14.9608	14.9334	14.9367	14.8531	14.9384	14.7592	14.8218	14.7878	14.8052	14.7036	14.8458	15.4502	14.9786	14.8581	14.907	14.7115	14.7855	14.8301	14.9078
1540	NP_998969	15.2129	14.8609	15.0162	14.865	15.2477	14.8318	15.2271	14.6546	15.037	15.1187	14.9984	15.5921	15.8663	15.8114	15.3925	16.7774	16.1089	16.8859	16.4278	16.3617	16.0168	16.6141	15.974	16.1369	16.1931	16.6634	16.6259	16.7903	16.9698	16.7657
1541	NP_998976	NA	NA	NA	NA	NA	NA	NA	NA	NA	NA	NA	NA	NA	NA	NA	14.3818	15.0316	14.7033	14.958	14.8743	15.0457	14.8052	15.0031	14.6103	14.8825	14.5621	14.5872	14.6075	14.6674	14.5605
1542	NP_998977	15.2498	15.024	15.2272	14.782	14.6504	15.1475	14.8663	14.8211	14.9184	14.5629	14.6352	14.5418	14.557	14.6858	14.4441	NA	NA	NA	NA	NA	NA	NA	NA	NA	NA	NA	NA	NA	NA	NA
1543	NP_998980	15.2495	15.1842	15.0079	15.2071	15.3963	14.7821	15.1407	15.1718	15.1751	15.0604	14.9271	15.9169	15.3672	15.4829	15.2162	NA	NA	NA	NA	NA	NA	NA	NA	NA	NA	NA	NA	NA	NA	NA
1544	NP_998981	14.5133	14.8168	14.6979	14.8571	14.5584	14.9221	14.7099	14.9117	14.7604	14.8968	14.7639	14.7625	14.6941	14.5019	14.8595	14.6744	14.7362	14.9831	14.444	14.8258	14.8041	14.996	15.1585	14.7727	14.8563	14.4931	14.6155	14.6516	14.7025	14.8573
1545	NP_998982	NA	NA	NA	NA	NA	NA	NA	NA	NA	NA	NA	NA	NA	NA	NA	14.3991	14.7455	14.8074	15.6332	14.6729	14.3369	15.5353	14.1023	14.1406	14.4813	14.9741	14.8712	15.8415	14.545	14.8027
1546	NP_998991	NA	NA	NA	NA	NA	NA	NA	NA	NA	NA	NA	NA	NA	NA	NA	14.3392	14.4224	14.5641	14.4425	14.5499	14.2943	14.7036	14.371	14.4234	14.4651	14.53	14.7499	14.7903	14.8466	14.683
1547	NP_998993	14.7477	14.573	14.8074	14.7434	17.3805	14.6433	15.3931	14.868	15.6159	15.5403	15.5064	17.0828	15.5992	16.1131	15.5474	14.5265	14.7425	15.1296	15.7799	14.8476	15.4089	14.9361	15.143	14.9012	14.6982	14.0443	14.5626	14.7075	14.9909	14.3359
1548	NP_998995	16.3863	16.3195	16.3069	16.4815	16.4911	16.4229	16.231	16.4913	16.5603	16.3569	16.4896	16.4581	16.5277	16.5816	16.6477	16.2972	16.1717	15.9779	16.4894	15.9973	16.5038	16.1608	16.0285	16.2412	16.2334	16.0296	15.9652	16.2501	16.0757	16.2117
1549	NP_999004	NA	NA	NA	NA	NA	NA	NA	NA	NA	NA	NA	NA	NA	NA	NA	15.7111	15.9244	16.1318	15.5007	15.6933	15.6007	15.655	15.8304	15.5761	15.7335	15.827	15.3977	15.7783	15.5563	15.5156
1550	NP_999012	14.155	14.1636	14.4365	13.9606	14.367	14.4262	14.1584	14.1603	14.4035	14.218	14.6618	15.3073	14.7538	14.8738	14.4173	14.5377	14.7454	14.553	14.9215	14.7747	14.5207	14.6024	14.4533	14.4862	14.5517	14.796	14.4481	14.8128	14.5373	14.4392
1551	NP_999017	15.5288	14.8804	14.3845	15.5111	14.1797	14.5085	14.7415	14.8256	14.5113	14.3816	13.627	13.6876	13.8772	13.4379	13.2354	13.6426	14.938	13.9333	15.2232	13.5806	13.8535	13.9276	13.6628	13.5737	13.8799	14.498	14.1143	14.7462	13.5699	14.5404
1552	NP_999022	14.6457	14.4529	14.7294	14.7311	15.103	14.8749	14.6818	14.7339	14.841	14.7064	14.7685	15.8164	14.9433	15.0808	14.9339	15.0899	15.1107	14.9916	15.0913	15.2285	15.6117	15.2682	15.1648	15.1226	15.409	14.8566	15.4142	15.0142	15.0578	15.097
1553	NP_999025	15.7957	16.4834	15.8853	15.8937	16.6304	16.0647	15.9586	15.9419	15.9179	16.5176	15.9151	16.0024	15.8587	16.1437	15.9245	15.504	15.6956	15.6773	15.7048	15.772	15.9321	15.8981	15.922	16.0364	16.2483	15.916	15.6938	15.7734	15.831	15.6541
1554	NP_999029	14.8854	15.1483	14.8109	15.2971	14.9344	14.8323	15.2527	14.9807	14.9925	15.1616	14.9112	14.6885	14.8151	14.6092	14.5718	14.938	14.9886	14.7078	14.9374	14.6749	14.3863	14.4613	14.5299	14.6545	14.7199	15.6287	14.8626	15.1524	14.9223	14.622
1555	NP_999030	15.3568	15.3643	15.4095	15.3657	15.4691	15.43	15.3639	15.3936	15.3808	15.4835	15.4231	15.3649	15.4032	15.5092	15.4129	15.4117	15.3201	15.3288	15.3666	15.4605	15.4512	15.2912	15.2639	15.4395	15.4981	15.3773	15.4889	15.4112	15.4311	15.3783
1556	NP_999033	15.7398	15.7587	15.5476	15.4811	15.6203	15.7285	15.2481	15.3438	15.2345	16.1268	15.8773	15.5999	15.6532	15.7959	15.7368	15.8293	15.649	15.9913	15.6587	15.7266	15.8584	15.449	15.5559	15.6298	15.709	15.3989	15.7107	15.7699	15.4855	15.6947
1557	NP_999035	15.03	15.0516	14.888	14.9415	15.5845	14.9491	15.0985	14.8611	15.1953	15.0272	15.405	15.5789	15.2621	15.9843	15.1651	NA	NA	NA	NA	NA	NA	NA	NA	NA	NA	NA	NA	NA	NA	NA
1558	NP_999039	16.7234	16.376	16.2853	16.4199	16.3909	16.4043	16.4256	16.4263	16.3607	16.3932	16.2167	16.1249	16.1736	16.1564	16.321	16.2129	16.2058	16.2189	16.2265	16.171	16.004	16.2447	16.1834	16.2369	16.2431	16.4183	16.31	16.2136	16.1616	16.2223
1559	NP_999043	14.2573	14.38	14.3497	14.4684	15.0355	14.8233	14.4208	15.2723	14.8088	14.534	15.927	15.2797	14.8786	14.6573	14.8717	15.4131	15.2397	14.9135	14.9893	15.0246	14.9927	15.1939	15.3565	15.8866	15.661	15.1311	15.1417	15.3999	15.5736	15.6501
1560	NP_999046	16.506	16.2841	15.8616	16.1621	15.9254	15.9693	16.0666	16.0742	16.0998	16.1483	15.5628	15.3794	15.8358	15.7171	15.4538	NA	NA	NA	NA	NA	NA	NA	NA	NA	NA	NA	NA	NA	NA	NA
1561	NP_999049	14.9956	15.1399	15.1135	15.1399	15.5326	14.969	15.1355	15.1131	15.2087	15.238	15.6621	15.6818	15.6208	15.5539	15.468	15.5021	15.4416	15.6752	15.3625	15.5684	15.888	15.7475	15.7184	15.6009	15.6659	15.3293	15.5097	15.9899	15.8187	15.7097
1562	NP_999050	17.5655	17.2436	17.2271	17.3735	17.0308	17.3307	17.0936	17.312	17.2936	16.9681	17.109	16.5806	17.0649	16.5116	16.9194	16.0656	16.0724	16.1262	16.3937	16.3244	16.0634	16.3662	16.216	16.0691	16.0502	15.8726	16.0127	16.297	16.3321	16.1868
1563	NP_999054	15.2135	15.397	15.1216	15.1497	15.1856	14.9887	15.1798	15.1517	15.2093	15.1054	15.3469	15.4447	15.3822	15.6242	15.1583	15.3252	15.4211	15.549	15.4132	15.5557	15.3805	15.713	15.4737	15.4566	15.4761	15.5376	15.5494	15.8756	15.5926	15.5579
1564	NP_999056	14.3232	14.2022	14.2566	14.116	14.3497	14.1445	14.1675	14.2145	14.4212	14.2094	14.0335	14.6783	14.2058	14.2073	14.2874	14.9628	14.8955	15.2826	14.8946	14.9578	14.7171	15.3203	15.0816	14.8692	14.7537	14.814	14.734	14.958	14.982	14.7753
1565	NP_999057	16.0663	15.49	15.7269	15.7215	16.4925	15.7453	15.8106	15.8324	15.6558	15.6662	15.6962	15.8326	15.5072	15.6479	15.6055	15.5414	15.6918	15.4804	15.5379	15.5523	15.6404	15.7001	15.5599	15.7277	15.7041	15.6179	15.7971	15.7275	15.7394	15.8692
1566	NP_999061	15.4794	15.347	15.1895	15.3139	15.2708	15.2379	15.4189	15.3017	15.3573	15.3896	15.0555	15.2336	15.2395	15.0264	15.0957	14.6746	14.9507	14.7889	14.9484	14.8684	14.6242	14.7949	14.7422	14.9574	14.7839	15.0486	14.7852	14.7394	14.7461	14.7848
1567	NP_999062	15.4354	15.3804	15.5138	15.2961	14.9911	15.3135	15.2929	15.301	15.4159	15.5498	14.6948	14.798	14.8133	14.7302	14.8554	14.7428	14.5237	14.6164	14.6404	14.7647	14.4579	14.7873	14.4526	14.5323	14.5214	14.5769	14.6684	14.7526	14.6414	14.7401
1568	NP_999063	15.3876	15.5812	15.531	15.476	15.4667	15.6156	15.5201	15.6019	15.3953	15.4677	15.6257	15.2424	15.7276	15.4583	15.7828	15.3589	15.2765	14.9231	15.1417	15.0025	14.9805	14.7745	14.8382	15.1759	14.9906	15.4036	15.5075	15.1909	14.8673	14.9599
1569	NP_999064	15.1477	15.149	15.1703	15.2984	15.2159	15.2509	15.0862	15.2396	15.2892	15.3298	15.1321	15.0586	15.2797	15.4575	15.4382	NA	NA	NA	NA	NA	NA	NA	NA	NA	NA	NA	NA	NA	NA	NA
1570	NP_999065	16.5478	15.502	15.6905	15.9241	15.3368	15.9439	15.6455	15.909	15.6314	15.8235	15.0552	15.0686	15.1905	15.0263	15.2132	14.8785	14.6019	14.6399	15.3205	14.8034	14.7086	14.7088	14.8767	14.796	14.8546	15.0876	14.9035	14.5997	14.8839	14.7609
1571	NP_999066	15.1697	15.3706	15.4008	15.2449	15.0632	15.3727	15.1978	15.301	15.2657	15.3557	14.9586	14.9752	15.1491	14.9202	15.1416	15.1868	15.0616	14.9046	14.9852	15.0275	14.9058	14.7605	14.9152	14.984	15.0872	15.2122	15.141	14.9701	15.0245	15.1
1572	NP_999068	15.6811	15.7782	15.8003	15.7089	15.676	15.9374	15.3776	15.5323	15.845	15.555	15.6133	15.9911	15.6034	15.7379	15.4247	15.7854	15.5771	15.8045	16.2155	15.7848	15.7948	15.7933	15.8689	15.7874	15.6855	15.6176	15.467	15.9473	15.7744	15.6046
1573	NP_999069	14.642	14.9924	14.867	14.6574	14.7217	14.6954	14.7117	14.7072	14.6289	14.816	14.8428	14.939	15.031	14.8765	14.9318	14.5851	14.7514	14.7743	14.7899	14.9342	14.8509	14.8572	14.9297	14.7915	14.8666	14.8378	14.7769	14.7101	14.8398	14.9429
1574	NP_999072	15.0914	15.4274	15.1993	15.1162	15.102	15.3793	15.3348	15.2473	15.3985	14.9774	15.8303	16.11	16.3805	15.7313	15.7251	15.878	16.1491	15.862	15.7928	15.7817	15.7195	15.8157	16.0442	15.8559	15.7466	15.7509	15.9863	15.267	15.8086	15.4431
1575	NP_999073	14.4138	14.2977	14.5928	14.4237	14.5834	14.5288	14.4441	14.4097	14.5518	14.6594	14.9239	15.4675	14.6406	15.1352	14.8282	15.2442	15.3321	15.3835	15.1915	15.43	15.4503	15.7746	15.6224	15.2807	15.4908	15.2163	15.1955	15.3593	15.3526	15.5347
1576	NP_999074	14.7083	14.8491	14.5246	14.9641	15.0433	14.7399	15.0555	15.3651	15.2232	15.0696	15.2457	15.5194	15.2676	15.7665	15.2767	15.0654	15.0859	15.0352	15.0361	15.1475	15.3413	15.0897	15.2233	15.1752	15.1333	15.3786	15.3301	14.9594	15.0271	15.026
1577	NP_999075	NA	NA	NA	NA	NA	NA	NA	NA	NA	NA	NA	NA	NA	NA	NA	15.6248	15.5309	15.4007	15.5456	15.5751	15.4385	15.6076	15.5368	15.473	15.8409	15.4413	16.3157	15.8245	15.9337	16.3163
1578	NP_999076	15.6519	15.4318	15.5739	15.5321	15.3343	15.5095	15.3062	15.4325	15.3208	15.3153	15.0363	14.9044	15.0964	15.0172	14.9676	14.8329	15.0298	15.097	15.0512	15.1513	15.1698	15.079	15.171	14.9991	15.027	14.9893	15.016	14.8875	15.0487	14.9681
1579	NP_999078	15.7803	15.8831	15.6916	15.7015	15.9222	15.7209	15.9696	15.7899	15.6905	15.9901	15.7775	15.9048	16.0459	15.6961	16.0244	15.3961	15.2885	15.4293	15.382	15.1348	15.485	15.1079	15.4385	15.6294	15.4161	15.3663	15.5424	15.1435	15.3529	15.3749
1580	NP_999079	14.9816	14.8049	14.7126	14.83	14.5396	14.8653	14.7225	14.7942	14.7462	14.6797	14.1275	14.1291	14.2444	14.2744	14.3036	14.1921	14.6169	14.2966	14.9589	14.2975	14.1502	14.0499	14.3992	14.2408	14.4566	14.5837	14.2028	14.1694	14.0566	14.4408
1581	NP_999080	16.64	16.7463	16.492	16.6484	16.755	16.6676	16.8523	16.4895	16.9868	17.1973	16.6457	16.676	16.7534	16.573	16.452	16.9929	16.6543	16.7059	16.3861	16.7306	16.4682	16.4423	16.3273	16.6275	16.5808	16.7915	16.6772	16.679	16.3667	16.5664
1582	NP_999082	16.0512	15.9871	16.1031	16.257	16.1674	15.9441	16.0358	16.0045	16.1261	15.8501	16.3134	16.1578	15.9961	16.1979	16.2434	16.0531	16.3181	16.2899	16.2027	16.1799	16.436	16.2016	16.2704	16.3243	16.2794	16.1287	16.0719	16.3268	16.2926	16.1657
1583	NP_999083	15.2203	15.3082	15.1747	15.1762	15.1142	15.4789	15.2471	15.0333	15.4076	15.229	15.3988	15.5617	15.2721	15.3652	15.1611	15.1986	15.0641	15.2466	15.2544	15.1883	15.1928	15.2704	15.0854	15.271	15.1612	15.0526	14.8962	15.3563	15.0676	15.1522
1584	NP_999084	NA	NA	NA	NA	NA	NA	NA	NA	NA	NA	NA	NA	NA	NA	NA	13.9599	13.8782	13.9911	13.7841	13.761	14.1062	14.3602	14.7211	13.9312	13.9624	13.8005	13.8027	14.4966	14.1923	14.2601
1585	NP_999085	16.4092	16.373	16.3808	16.5385	16.6095	16.5278	16.3884	16.6133	16.5412	16.2239	16.432	16.8009	16.3594	16.229	16.1877	16.3778	16.3153	16.5132	16.1687	16.1557	16.1473	16.2294	16.12	16.0316	16.1354	16.0477	15.8531	16.0285	16.1455	16.0281
1586	NP_999086	16.5554	15.9059	16.0493	16.418	15.8294	16.2468	16.2235	16.3926	16.236	16.1447	15.5171	15.6174	15.6467	15.4612	15.5327	15.3836	15.125	15.1666	15.5519	15.284	15.1705	15.2544	15.316	15.3477	15.3653	15.2736	15.4762	15.303	15.3822	15.5248
1587	NP_999088	16.1138	15.9883	16.0572	16.0247	15.9087	16.0778	16.0285	16.0628	16.0046	16.0218	15.803	15.754	15.8469	15.817	15.8161	15.8409	15.7469	15.8	15.8234	15.678	15.5726	15.7022	15.6467	15.7532	15.6685	15.97	15.8945	15.7939	15.6852	15.7317
1588	NP_999089	15.3766	15.4928	15.2863	15.2364	15.3434	15.5617	15.0741	15.0974	15.4109	15.1425	15.568	15.9193	15.3889	15.5292	15.2228	15.7144	15.5652	15.8003	15.8593	15.7132	15.6186	15.7395	15.6104	15.7068	15.7655	15.4448	15.2491	16.0466	15.6919	15.6529
1589	NP_999090	NA	NA	NA	NA	NA	NA	NA	NA	NA	NA	NA	NA	NA	NA	NA	15.6363	15.6407	15.5516	15.5326	15.5654	15.5793	15.6501	15.6145	15.527	15.5358	15.4848	15.3492	15.484	15.5171	15.559
1590	NP_999092	16.4308	15.8057	15.9547	16.0345	15.7973	15.9957	16.0088	16.0738	16.1666	15.8776	15.7181	15.5661	15.5475	15.6604	15.685	15.7572	15.6398	15.674	15.8792	15.5869	15.4999	15.7073	15.6765	15.7892	15.7962	15.9384	15.7851	15.7078	15.8527	15.6662
1591	NP_999093	15.9605	15.7079	15.8007	15.7397	15.6504	15.8203	15.7427	15.865	15.7806	15.8536	15.7373	15.4975	15.6547	15.6873	15.7796	15.7948	15.7433	15.8158	15.7788	15.7762	15.7979	15.7846	15.6486	15.7642	15.7795	15.7733	15.8047	15.6683	15.5981	15.812
1592	NP_999094	15.9912	14.3091	14.8091	15.1095	14.4851	14.8146	15.0326	15.2398	14.7902	14.5926	14.364	14.3153	14.3012	14.4034	14.306	14.671	14.6795	14.6103	14.8815	14.7222	14.579	14.6921	14.5735	14.81	14.996	14.314	14.6632	14.5474	14.6405	14.4635
1593	NP_999095	14.1751	14.218	14.2163	14.1303	14.1186	14.2265	14.1095	14.1844	14.2228	14.0856	14.1239	13.8433	13.9948	14.023	14.0748	13.9305	14.0988	14.0507	13.8218	14.1749	13.7338	14.1025	14.2298	14.0545	13.9985	13.9663	13.8719	13.9068	13.8865	14.074
1594	NP_999096	NA	NA	NA	NA	NA	NA	NA	NA	NA	NA	NA	NA	NA	NA	NA	14.398	14.4219	14.4309	14.6946	14.474	14.728	14.7981	14.3491	14.2312	14.777	14.2411	14.1172	14.5341	14.5943	14.6149
1595	NP_999098	16.7147	15.8829	16.2854	16.3729	15.8198	16.4456	16.2445	16.5832	16.4647	16.1246	15.7332	15.7187	15.6469	15.6556	15.7278	15.8849	15.7069	15.6939	15.8428	15.6429	15.5702	15.8527	15.5672	15.7066	15.7057	15.6613	15.7553	15.8377	15.8123	15.8426
1596	NP_999099	16.165	16.1429	16.2018	16.2567	16.1412	16.2031	16.2066	16.3256	16.2652	16.1948	16.2394	15.9556	16.0017	15.9782	16.0697	NA	NA	NA	NA	NA	NA	NA	NA	NA	NA	NA	NA	NA	NA	NA
1597	NP_999100	15.3578	15.2691	15.2528	15.2205	15.367	14.9731	15.3789	15.1953	15.3367	15.4934	15.2296	15.4265	15.4042	15.6999	15.3582	15.8197	15.5692	15.9135	15.5285	15.974	15.5777	15.935	15.7113	15.7965	15.8249	15.9109	15.7745	15.9724	15.7718	16.0328
1598	NP_999101	15.0644	15.3234	14.9042	15.1046	15.0627	14.9173	15.1589	15.0829	14.8867	14.8306	14.8101	14.7275	14.626	14.9254	14.5873	14.5357	14.5676	14.6374	14.6716	14.4707	14.4276	14.4793	14.4797	14.4853	14.6385	14.7046	14.5891	14.4804	14.5682	14.5163
1599	NP_999103	15.4537	15.4509	15.4393	15.5091	15.2586	15.4104	15.4134	15.4519	15.3085	15.399	15.2618	15.1533	15.3386	15.1779	15.295	15.8051	15.5684	15.2821	15.2392	15.4001	15.2729	15.3668	15.3252	15.4019	15.3341	15.7325	15.9032	15.4636	15.4287	15.6627
1600	NP_999105	15.791	15.9475	16.003	15.9613	16.0269	15.9656	15.9782	15.9642	15.975	15.9987	16.1987	16.0962	16.0446	16.2787	15.99	16.0833	15.8555	16.0147	15.9251	16.0276	16.2321	16.1212	16.0775	16.0752	16.1205	15.924	16.044	16.1513	16.1555	16.0846
1601	NP_999108	15.6302	15.54	15.326	15.4552	15.475	15.3053	15.6486	15.4389	15.4285	15.3254	15.17	15.6852	15.5175	15.101	15.2221	15.3651	15.3368	15.3634	15.5963	15.2203	15.0179	15.2316	15.0043	15.1927	15.2068	15.4432	15.2469	15.1567	15.0724	15.3133
1602	NP_999109	14.5546	14.4928	14.541	14.3622	14.1138	14.6584	14.17	14.216	14.2866	14.1899	14.1692	14.0982	14.5075	14.6762	14.6394	14.467	14.0956	14.7048	14.2403	14.3962	14.3272	14.8152	14.6897	14.7546	14.4129	14.3825	14.4177	14.796	14.9438	14.7969
1603	NP_999111	16.0706	15.9771	15.9258	16.0581	15.8246	15.8914	15.9107	15.9154	15.9147	15.8545	15.8915	15.9279	15.9141	15.8127	15.8717	16.0682	16.2117	16.131	15.9914	16.1873	16.1308	16.0681	16.295	16.2461	16.2336	15.8355	16.0025	15.7723	16.2499	16.0909
1604	NP_999112	13.8747	14.2282	14.0664	14.054	14.2617	14.0273	13.9937	13.5737	14.0404	14.0549	13.6545	13.8546	13.6697	13.4416	13.5563	NA	NA	NA	NA	NA	NA	NA	NA	NA	NA	NA	NA	NA	NA	NA
1605	NP_999114	NA	NA	NA	NA	NA	NA	NA	NA	NA	NA	NA	NA	NA	NA	NA	15.0367	15.1117	14.6574	14.8822	14.9134	15.174	15.0235	15.1509	14.654	14.892	14.2077	15.6457	14.5743	14.8409	15.3405
1606	NP_999115	16.4636	16.6502	16.7048	16.595	16.5913	16.6347	16.6177	16.4848	16.4087	16.3155	16.614	16.4046	16.4542	16.7889	16.685	16.5428	17.0533	16.8008	16.9268	16.8607	16.9248	16.7492	16.7954	16.7267	16.8944	16.8615	16.6675	16.8492	16.7843	16.6832
1607	NP_999118	14.3306	14.3588	14.2179	14.1795	15.1795	14.4094	14.2808	14.3527	14.43	14.4524	15.1321	15.3842	14.6698	14.9239	14.6184	15.4538	15.439	15.5016	15.232	15.8822	15.1084	16.0007	15.3383	15.6009	15.4031	15.7891	15.5976	15.8705	15.8193	15.6315
1608	NP_999119	15.7319	15.4967	15.6026	15.6439	15.4411	15.6106	15.6191	15.7086	15.6088	15.6697	15.2883	15.2606	15.5007	15.4017	15.393	15.3763	15.3417	15.2369	15.4481	15.0542	15.3102	15.1266	15.096	15.2584	15.1366	15.0868	15.4389	14.9671	14.8343	15.1871
1609	NP_999120	17.9257	17.252	17.4662	17.6645	17.2317	17.5774	17.4278	17.6395	17.4599	17.308	17.1692	16.8893	16.8418	17.1061	17.0107	16.5828	16.8621	16.6676	17.1173	17.006	16.9957	16.8257	17.0147	16.8148	17.0308	16.9162	16.8597	16.8697	16.9202	16.7885
1610	NP_999125	15.2452	15.2805	15.2547	15.3292	15.2855	15.5085	15.2342	15.3141	15.24	15.5164	14.6619	14.7075	15.2712	14.9442	14.9903	15.0913	15.0499	14.9749	15.0951	15.1428	15.1491	14.8396	15.0437	15.187	15.0977	15.4252	15.351	15.0744	15.159	15.1689
1611	NP_999126	15.4513	15.5266	15.5774	15.5053	15.652	15.631	15.8136	15.6245	15.848	15.6813	15.6168	15.7602	15.7942	15.6123	15.587	15.6483	15.9673	15.6285	15.8472	15.7172	15.6951	15.7972	15.7348	15.7098	15.7508	15.814	15.7064	15.6513	15.6134	15.6762
1612	NP_999127	16.5287	16.4715	16.4172	16.4688	16.319	16.4698	16.4304	16.4677	16.342	16.5196	16.0329	15.9626	16.2604	16.082	16.217	16.1187	16.2194	15.9526	16.1783	16.0071	15.9843	15.8442	15.9557	16.0097	16.029	16.305	16.2492	15.9427	15.9886	16.0427
1613	NP_999130	14.5249	14.7624	14.8849	14.7222	14.8633	14.893	14.6303	14.7735	14.7271	14.5884	15.2263	15.2947	15.4745	15.3527	15.1958	15.0335	14.689	15.0476	14.9206	14.8218	15.0965	15.0659	15.0493	14.9567	15.2884	14.8809	15.125	14.7721	15.1427	14.968
1614	NP_999133	15.5667	15.4409	15.6195	15.5749	15.6077	15.5519	15.4882	15.5282	15.5606	15.4974	15.515	15.5405	15.4145	15.4185	15.4723	15.6022	15.6959	15.5402	15.4427	15.5833	15.6117	15.4479	15.572	15.4272	15.6623	15.712	15.5539	15.6887	15.6017	15.6078
1615	NP_999136	14.885	15.0085	15.195	14.9049	14.9507	15.5929	15.0403	14.9822	15.0548	14.996	15.492	15.8141	15.2356	15.4493	15.3346	15.3989	15.4933	15.575	15.4996	15.6862	15.0856	15.6624	15.5902	15.505	15.5831	15.3511	15.1837	15.6233	15.579	15.4821
1616	NP_999138	14.9907	14.961	15.0634	14.9738	15.0609	15.0079	14.9379	14.9857	14.9906	15.0635	15.3916	15.2387	15.2663	15.4525	15.2005	15.228	15.1484	15.3133	15.109	15.2493	15.1705	15.298	15.2713	15.1925	15.2658	15.2255	15.3617	15.3411	15.2714	15.3951
1617	NP_999143	14.7007	14.4117	14.546	14.3557	14.4066	14.2057	14.555	14.6557	14.7085	14.4478	14.5953	14.6452	15.0731	15.328	14.3982	14.5273	14.4676	14.7832	14.8373	15.3739	14.5987	15.2422	14.677	14.7842	14.6943	15.3649	14.6082	15.4232	15.0335	16.0175
1618	NP_999144	16.6216	15.6816	15.5875	15.6757	15.3461	15.6841	15.7364	15.5914	15.7057	15.5292	15.1576	15.1091	15.0891	15.0025	14.9885	15.2373	14.9968	14.9856	15.0856	14.8788	14.8806	14.9887	15.004	14.9122	15.0369	15.084	15.1314	15.0447	14.949	14.9468
1619	NP_999145	15.8437	16.0547	15.9016	15.9024	16.0294	15.9944	15.965	15.8932	15.9936	16.1879	16.4969	16.1971	16.2357	16.3973	16.3764	16.7153	16.8588	16.7733	17.1599	17.0237	17.2595	16.8264	16.5911	17.2785	16.9729	17.1246	16.8294	16.3367	16.6455	16.2057
1620	NP_999146	15.416	15.5036	15.5054	15.4527	15.7169	15.6548	15.9071	15.5282	15.5242	15.8275	15.2137	15.1761	15.3683	15.3023	15.3218	15.5361	15.2339	15.3683	15.3673	15.1774	15.1653	15.0011	15.0559	15.3906	15.2123	15.8324	15.7058	15.3615	15.3043	15.2537
1621	NP_999148	14.7301	14.6769	14.5304	14.6308	14.8441	14.4553	14.7129	14.5792	14.5768	14.7917	14.8836	14.677	14.7364	14.8711	14.8405	14.8605	14.8983	14.742	14.667	14.8296	14.8348	14.7408	14.6617	14.8287	14.9036	14.7261	14.9021	14.7904	14.9422	14.726
1622	NP_999149	15.5086	15.7598	15.6648	15.5585	15.5912	15.6075	15.7511	15.5767	15.579	15.616	15.4965	15.6111	15.2941	15.4509	15.1049	15.0755	14.7406	15.229	14.6936	14.9119	15.0583	15.0636	15.0003	15.1163	15.1952	15.3085	14.9285	15.2851	14.9692	15.0652
1623	NP_999152	15.6114	15.6529	15.7034	15.7685	15.8354	15.6297	15.6854	15.5337	15.5469	15.5395	15.8941	15.7495	15.6358	15.7378	15.6993	15.8292	15.6315	15.7276	15.7503	15.8117	16.0839	15.7657	15.8641	15.8123	15.8805	15.5994	15.7342	15.8114	15.7105	15.7905
1624	NP_999157	15.9821	15.9567	15.6793	16.0168	15.6678	15.6882	15.843	16.016	15.7651	16.0708	15.164	15.109	15.23	15.2381	15.3189	15.0475	14.758	14.773	14.8871	14.5424	14.4498	14.1198	14.221	14.7378	14.4488	16.2959	14.9239	14.4105	14.0315	14.3144
1625	NP_999159	15.9058	15.8775	15.8402	15.9022	15.8167	15.8203	15.891	15.8806	15.8438	15.8877	15.7419	15.7364	15.8068	15.7213	15.8103	15.6813	15.6936	15.6979	15.5826	15.752	15.7272	15.5874	15.5844	15.7211	15.7393	15.7884	15.8432	15.6408	15.7255	15.6153
1626	NP_999164	14.9541	14.9198	14.8715	15.0498	14.9462	14.8095	15.1257	15.1252	15.1418	15.2071	15.9673	15.9707	15.2817	16.0979	15.6286	15.3256	15.5607	15.4693	15.5646	15.9316	16.1477	15.6859	15.731	15.9231	15.5802	15.5546	15.6276	15.1854	15.6917	15.3699
1627	NP_999165	15.0792	14.7645	14.9936	14.8595	16.0877	14.8879	15.399	15.6408	15.3507	15.2987	15.9858	17.3096	15.1768	16.2551	15.4055	15.8312	16.8136	17.0659	16.0853	17.3403	15.7418	16.9731	15.6572	15.9407	15.7103	17.0908	17.5248	17.3378	15.7057	15.5202
1628	NP_999166	15.237	15.5976	15.5368	15.0538	15.7488	15.4891	15.307	15.0518	15.1867	15.3095	15.4308	15.3944	15.4526	15.4808	15.3269	15.2766	15.5446	15.4469	15.3377	15.8391	15.5172	15.5264	15.3572	15.5681	15.6009	16.1061	15.653	15.9386	16.5023	15.6615
1629	NP_999167	14.4503	14.7377	14.684	14.664	14.5521	14.7948	14.5206	14.6193	14.6175	14.69	14.5153	14.535	14.7428	14.5223	14.5683	14.5998	14.8231	14.6613	14.5896	14.8959	14.7324	14.9409	14.9937	14.8717	14.9043	14.8502	14.9587	14.9225	15.0799	15.0367
1630	NP_999168	15.1239	15.3636	15.233	14.9388	15.3547	15.1076	15.2154	15.4419	15.3502	15.239	14.9696	14.7296	14.7986	14.7341	14.3985	15.2829	15.0927	15.105	15.2239	15.2596	15.0349	15.0211	15.2119	15.0205	14.6593	15.1155	14.9333	14.4536	14.9356	14.3143
1631	NP_999170	15.2626	15.1711	15.3517	14.8254	15.0724	15.1675	15.1851	15.0938	15.1773	15.2246	15.2824	15.4657	15.176	15.3679	15.091	15.3313	15.2193	15.2276	15.2684	15.391	15.4003	15.2874	15.3475	15.3756	15.3595	15.2334	15.2143	15.3208	15.3077	15.3773
1632	NP_999171	16.2618	16.3749	16.3763	16.6866	16.4212	16.7185	16.6017	16.4726	16.435	16.6401	16.0973	16.3572	16.338	16.2332	16.3466	16.6237	16.3209	16.3298	16.014	16.5733	16.4708	15.9725	16.1994	16.5215	16.3221	16.5378	16.3819	16.2655	16.4016	16.4661
1633	NP_999172	15.1457	15.0133	15.1752	15.2386	15.125	15.137	15.0141	14.9838	15.1382	15.0096	15.3072	15.327	15.2183	15.229	15.2329	15.2715	15.2098	15.2275	15.0939	15.2482	15.3813	15.1696	15.2297	15.2037	15.3364	15.2802	15.3037	15.2458	15.3493	15.2547
1634	NP_999175	15.6658	15.5787	15.2225	15.3554	15.2347	15.2516	15.7571	15.6351	15.6726	15.7413	14.758	14.8629	14.6781	14.6851	14.7745	14.6543	13.8575	14.577	14.8866	13.946	13.8886	14.2573	13.9361	14.0703	14.0298	14.645	14.4219	14.043	14.285	14.1518
1635	NP_999181	NA	NA	NA	NA	NA	NA	NA	NA	NA	NA	NA	NA	NA	NA	NA	15.1624	15.3384	15.2633	15.0679	15.272	15.3844	15.2706	15.3716	15.3616	15.3147	15.1356	15.2525	15.2995	15.3669	15.3704
1636	NP_999182	17.2132	16.0473	16.2819	16.8991	16.2675	16.2554	16.0997	16.6243	16.5261	16.4344	15.1144	15.2568	15.0843	15.2005	15.2227	15.5909	15.1124	14.9852	16.1475	14.9567	15.1574	15.1106	14.9675	15.0425	15.3832	15.8139	15.2023	15.1466	15.4467	14.9071
1637	NP_999184	15.9009	15.7444	15.7877	15.7642	15.7891	15.6487	15.628	15.7958	15.7644	15.7928	15.71	15.7274	15.9146	15.5805	15.7029	15.9356	15.7607	15.6577	15.6011	15.589	15.5541	15.6207	15.4581	15.6082	15.4631	15.5896	15.6652	15.7474	15.5624	15.9008
1638	NP_999189	16.1899	16.1372	16.1683	16.1863	16.156	16.0711	16.168	16.1186	16.1135	16.2171	16.1027	15.9779	16.0585	16.0821	16.1142	16.2158	16.197	16.0776	16.3124	16.1525	16.2129	16.2052	16.1676	16.1673	16.1943	16.2968	16.2131	16.1684	16.1307	16.202
1639	NP_999191	15.1918	15.3696	15.3375	15.2823	15.3017	15.1838	15.2974	15.1879	15.3467	15.3135	15.6587	15.6757	15.5675	15.5184	15.7011	15.6031	15.5131	15.5817	15.5467	15.634	15.6706	15.7809	15.7862	15.5766	15.5366	15.4114	15.4275	15.4096	15.6186	15.5537
1640	NP_999195	15.8152	15.3016	15.589	15.6343	15.4744	15.6844	15.6423	15.7001	15.6388	15.5871	15.2229	15.1814	15.0522	15.2792	15.1451	15.2003	15.1906	15.3823	15.243	15.1869	14.9804	15.0479	15.173	15.2914	15.1006	15.1293	15.2534	15.1859	15.3388	14.8825
1641	NP_999196	15.7289	15.5846	15.7091	15.4839	15.8429	15.9239	15.4248	15.7297	15.91	15.9509	15.6518	15.8749	16.0158	15.9816	15.7899	15.6443	15.6021	15.826	15.4221	15.6208	15.7441	15.7681	15.5418	15.5221	15.5263	15.4134	15.498	15.4135	15.7139	15.7307
1642	NP_999197	15.3737	15.2881	15.4226	15.4049	15.4007	15.4119	15.5902	15.5037	15.5019	15.382	14.9563	14.9404	14.9232	14.9308	14.9174	15.1583	15.3183	15.163	15.324	15.349	15.2474	15.4383	15.5623	15.342	15.3826	15.1915	15.168	15.166	15.4001	15.2931
1643	NP_999201	15.6168	15.7226	15.8098	15.8264	15.8135	15.8132	15.8899	15.8585	15.9217	15.8259	15.8602	15.9004	15.9138	15.8181	15.8604	NA	NA	NA	NA	NA	NA	NA	NA	NA	NA	NA	NA	NA	NA	NA
1644	NP_999203	17.5511	17.8369	17.8922	17.9007	17.9072	17.8735	17.9376	17.8231	17.7979	17.6737	17.3287	17.1396	17.6742	17.4124	17.5396	17.2839	17.017	17.0892	16.9616	17.3361	17.2284	17.2375	17.3135	17.2328	17.3305	17.1327	17.5589	17.1695	17.2663	17.3256
1645	NP_999204	16.35	15.838	16.0923	16.097	15.6187	16.0609	15.9999	16.1471	16.0689	15.9806	15.5616	15.5796	15.4809	15.488	15.5741	15.7689	15.6821	15.5891	15.8703	15.6841	15.6625	15.5737	15.5376	15.5943	15.7791	15.8465	15.8387	15.5935	15.635	15.6236
1646	NP_999207	15.6005	15.883	15.7739	15.6675	15.3509	15.3264	15.7981	15.2955	15.4794	15.206	15.3358	15.4411	15.1788	15.4052	15.1849	15.8291	15.6998	15.8779	15.5238	15.5213	15.5548	15.6433	15.8727	15.3586	15.5377	15.6973	15.6869	15.2529	15.7539	15.634
1647	NP_999208	13.9081	14.0595	14.0783	13.7116	14.1997	13.6872	14.2711	14.0404	13.997	14.2416	14.7479	15.8238	14.5791	15.2946	14.5518	15.5654	15.6225	15.6031	15.3156	15.871	15.7906	16.0184	16.0922	15.6624	15.8111	15.2128	15.4885	15.2178	15.7189	15.8171
1648	NP_999209	15.4376	15.2487	15.078	15.2325	14.888	15.1248	15.3546	15.104	15.0066	15.1838	14.7553	14.7432	14.8975	14.8619	14.8073	14.9741	14.6434	14.6462	14.8764	14.6799	14.4268	14.6721	14.7203	14.594	14.6869	14.3327	14.6789	14.3434	14.3632	14.688
1649	NP_999211	15.7323	15.8522	15.876	15.847	15.5834	15.9401	15.7558	15.7241	15.7174	15.8126	15.3782	15.7972	15.5263	15.7371	15.5686	15.2538	15.3637	15.5834	15.4833	15.8062	15.7875	15.8043	15.6495	15.6139	15.7026	15.495	15.583	15.7497	15.7845	15.9179
1650	NP_999214	NA	NA	NA	NA	NA	NA	NA	NA	NA	NA	NA	NA	NA	NA	NA	15.5739	15.7467	15.6166	15.6185	15.5583	15.5354	15.3391	15.3698	15.3999	15.5335	15.5691	15.4402	15.2298	15.3	15.4786
1651	NP_999215	15.1922	15.2215	15.1225	15.1664	15.0542	14.9965	15.1984	15.1786	15.2437	15.2066	15.2308	15.0961	15.069	15.3124	15.074	14.9879	14.7953	14.9681	14.9924	15.019	15.2226	15.0073	14.9837	15.1634	15.2164	14.9022	14.9792	14.9819	15.0093	14.8651
1652	NP_999219	15.5273	15.8038	16.0117	15.7569	15.9235	15.9322	15.5682	15.9069	15.854	15.8923	15.8372	15.3219	15.8472	15.4327	15.7523	16.2437	15.7311	15.5024	15.1431	15.6869	16.1678	15.6863	15.6465	15.6133	15.5923	15.4262	15.7733	15.3438	15.5012	15.4979
1653	NP_999223	14.4257	14.8358	14.6007	14.3921	14.6772	15.2269	14.6236	14.5388	14.5639	14.5556	14.8047	14.9933	14.6191	14.8409	14.4967	14.6163	14.8741	14.6632	14.8001	14.8166	14.7343	14.7307	14.5906	14.572	14.5557	14.6198	14.3929	14.6529	14.7349	14.5442
1654	NP_999225	15.26	15.2165	15.126	15.2641	15.3712	15.3233	15.0554	15.2279	15.3104	15.267	15.1814	15.3013	15.2761	15.1652	15.1867	15.0425	15.2459	15.0447	15.2129	15.114	14.9248	15.1419	15.1414	15.0755	15.1767	15.2495	15.241	15.1555	15.1871	15.2547
1655	NP_999226	14.546	14.4833	14.4479	14.4853	14.575	14.4293	14.3849	14.2908	14.4791	14.4247	14.5669	14.8407	15.8002	15.4586	15.0567	15.4764	15.7039	16.5716	16.4197	16.1838	15.7308	17.4318	15.5418	15.5745	15.9977	16.2314	15.8313	17.656	17.4568	17.1419
1656	NP_999227	15.7794	15.6956	15.711	15.7477	15.6788	15.7334	15.7549	15.7485	15.707	15.7957	15.4163	15.4159	15.4956	15.4501	15.5446	15.4786	15.3899	15.1606	15.1624	15.2804	15.2966	15.1322	15.2012	15.3455	15.3466	15.6061	15.5245	15.1308	15.1469	15.2602
1657	NP_999228	16.5814	16.722	16.7043	16.6651	16.5173	16.5365	16.7145	16.6083	16.617	16.5613	16.5734	16.7506	16.6521	16.542	16.4772	16.6234	16.9	16.7925	16.6175	16.7479	16.6846	16.7682	16.8788	16.6373	16.7542	16.7394	16.5918	16.7749	16.5559	16.7377
1658	NP_999229	14.9495	15.0279	15.6165	15.139	15.451	15.2114	15.5286	15.4959	15.1535	15.1475	14.9527	15.163	15.0226	15.0465	14.9451	15.4101	15.6861	15.6357	15.3124	15.3011	15.108	15.2113	15.2039	15.2873	15.1217	15.2802	16.4293	15.704	15.2748	15.2975
1659	NP_999230	16.8263	16.998	17.1546	16.9232	17.0774	16.9668	17.0123	17.0073	17.0557	16.9926	16.6544	16.6673	16.2745	16.6235	16.4449	16.3263	16.4571	16.3575	16.2878	16.4841	16.5047	16.3471	16.3775	16.4743	16.3224	16.2652	16.2827	16.2785	16.4491	16.2853
1660	NP_999231	17.0602	16.2092	16.3775	16.0385	15.5569	16.3119	16.1912	16.868	16.6801	16.5248	15.0702	15.3964	15.1541	15.1644	15.3757	15.4196	15.3936	15.137	16.2557	15.112	15.2631	14.9219	15.045	15.043	15.0746	15.1529	15.1379	14.924	15.0004	14.6882
1661	NP_999232	NA	NA	NA	NA	NA	NA	NA	NA	NA	NA	NA	NA	NA	NA	NA	14.4553	15.1059	14.943	15.0527	14.5121	14.6854	14.1325	14.4728	14.7685	14.5717	15.1167	14.9176	14.6838	14.4499	14.4075
1662	NP_999234	NA	NA	NA	NA	NA	NA	NA	NA	NA	NA	NA	NA	NA	NA	NA	15.4985	15.753	15.5586	15.6139	15.4892	15.5932	15.5283	15.3805	15.2255	15.3503	15.3436	15.4508	15.5579	15.4624	15.3183
1663	NP_999236	16.4781	15.2454	15.486	15.463	15.1984	16.1894	15.5872	15.6544	15.9494	15.4157	15.0501	14.8388	15.0187	14.7905	14.9438	NA	NA	NA	NA	NA	NA	NA	NA	NA	NA	NA	NA	NA	NA	NA
1664	NP_999237	15.6514	15.6976	15.5661	15.7362	15.6784	15.547	15.622	15.5928	15.7014	15.5588	15.4549	15.4952	15.5865	15.3606	15.4342	15.5029	15.3767	15.5931	15.3365	15.5923	15.5697	15.5639	15.5673	15.5877	15.563	15.2494	15.4362	15.4354	15.6011	15.5166
[truncated: 5,183 more rows]
