# Supplementary material for: Multi-Omics Uncover Neonatal Cecal Cell Development Potentials
Source: Front Cell Dev Biol. 2022 Jul 15;10:840298. doi: 10.3389/fcell.2022.840298 (PMC9334561; doi:10.3389/fcell.2022.840298)
Supplement: Supplementary file 4 [file DataSheet1.zip › Supplementary Table 6 Both.xlsx]

## Sheet: both(2)(1)
gene names	refsqence	day0_1	day0_2	day0_3	day0_4	day0_5	day1_1	day1_2	day1_3	day1_4	day1_5	day3_1	day3_2	day3_3	day3_4	day3_5	day7_1	day7_2	day7_3	day7_4	day7_5	day14_1	day14_2	day14_3	day14_4	day14_5	day21_1	day21_2	day21_3	day21_4	day21_5	gene name	sample1	sample2	sample3	sample4	sample5
MSH4	NP_001335224	15.95	15.76	15.72	15.51	15.5	15.71	15.82	15.47	15.64	15.49	15.17	15.45	15.21	15.3	15.22	15.57	15.29	15.64	15.58	15.85	15.56	15.89	15.68	15.69	15.52	15.68	15.52	15.16	15.57	15.03	MSH4	0	0.00112423	0.00353997	0.00394605	0.00312093
CPB2	XP_001929181	14.74	14.99	14.65	14.56	15.26	14.92	14.88	14.6	14.69	14.62	15.17	15.55	14.79	15.34	15.09	16.34	15.12	14.84	14.99	15.71	15.26	15.51	15.75	15.54	15.43	16.52	16.05	17.35	16.69	16.84	CPB2	0	0.00070783	0.00175487	0.00187401	0.0014763
NOVA2	XP_003127279	15.35	15.27	15.46	15.39	15.46	15.19	15.24	15.45	15.43	15.47	15.46	15.27	15.35	15.43	15.5	15.6	15.85	15.62	15.79	15.63	15.99	15.62	15.68	15.91	15.76	15.55	15.86	15.89	15.79	15.63	NOVA2	0	0.00873441	0.00152859	0	0.00252585
EPX	XP_003131690	14.08	14.3	13.97	13.74	14.15	14.36	14	13.8	14.03	13.82	14.49	14.88	14.76	14.54	14.42	15.73	15.66	15.51	15.59	15.69	15.49	15.98	15.79	15.59	15.56	15.7	15.54	15.54	15.6	15.75	EPX	0	0	0	0.00432256	0
A2M	XP_013843850	14.53	14.42	14.45	14.38	14.71	14.7	14.51	14.46	14.64	14.42	14.95	15.58	14.64	15.07	14.62	15.38	14.81	15.09	15.13	15.26	14.95	15.55	15.06	15.41	15.3	15.32	15.68	15.95	15.54	15.68	A2M	0	0.246214	0.0259456	0.63296	0.603641
EPDR1	XP_020919237	16.2	15.32	15.42	15.77	15.26	15.49	15.38	15.78	15.4	15.46	15.12	15.84	14.87	15.41	15.02	15.61	15.59	15.6	15.27	15.58	15.39	15.45	15.6	15.39	15.49	15.35	15.65	15.6	15.49	15.52	EPDR1	0	0.00954941	0.0181545	0.0137109	0.0157344
MRC2	XP_020923800	14.29	14.3	14.12	14.25	14.43	14.17	14.09	14.17	14.13	14.02	14.45	14.78	14.37	14.21	14.41	14.86	14.96	14.9	14.91	14.84	14.79	14.83	14.7	14.69	14.72	15.04	14.78	14.7	14.6	14.78	MRC2	0	0.140832	0.0811031	0.27141	0.207553
EEF1A2	XP_020933437	14.21	14.33	14.31	14.34	14.35	14.17	14.18	14.52	14.36	14.3	14.39	14.38	14.23	14.23	14.27	14.18	14.05	14.59	14.3	14.67	13.98	14.6	14.56	14.65	14.72	14.59	14.39	14.27	14.92	14.66	EEF1A2	0	0.00194929	0.0012072	0.0123602	0.00720473
THBS4	XP_020940149	13.76	13.74	13.74	13.75	14.07	13.83	13.74	13.71	13.66	13.67	13.8	13.87	13.7	13.82	13.9	13.86	13.91	14.18	14.09	14.5	13.6	14.03	14.48	14.47	13.96	13.44	12.95	13.85	14.55	13.76	THBS4	0	0	0.000299267	0.000580045	0.00358281
TMEM231	XP_003126909	16.5	16.27	15.79	16.5	15.82	16.29	16.74	16.57	16.49	16.69	15.39	15.67	15.92	15.79	15.6	15.5	15.5	15.5	15.5	15.5	15.5	15.5	15.5	15.5	15.5	15.5	15.5	15.5	15.5	15.5	TMEM231	0.000463438	0.0241951	0.0182463	0.0300597	0.0279007
CRYBB2	XP_003483492	15.3	15.49	15.23	15.48	15.4	15.36	15.25	15.4	15.22	15.23	15.1	15.31	15.29	14.89	15.05	15.02	15.03	15.75	15.51	15.6	15.25	16.43	15.36	15.24	15.65	15.57	15.39	16.7	16.45	16.17	CRYBB2	0.000553977	0.00196363	0	0.000691898	0.00169686
TMEM177	XP_003133358	18.22	18.33	18.16	18.34	18.32	18.34	18.47	18.32	18.21	18.47	17.77	17.94	18.08	17.73	17.78	15.5	15.5	15.5	15.5	15.5	15.5	15.5	15.5	15.5	15.5	15.5	15.5	15.5	15.5	15.5	TMEM177	0.000665531	0.0119822	0.00706401	0.0110053	0.00930218
AZU1	XP_005661477	15.18	15.43	15.42	15.46	15.93	15.35	15.46	15.41	15.84	15.84	15.78	17.27	15.73	16.52	16.08	15.94	15.86	15.87	15.72	16.43	17.26	15.99	16.47	16.46	16.75	15.82	16.05	16.25	16.29	16.58	AZU1	0.000763096	0.00501055	0.0248475	0.0159823	0.0030263
CP	NP_001254623	13.88	13.9	13.94	13.87	14.88	13.9	14.25	14.07	14.24	14.31	15.05	15.77	14.72	15.1	14.57	15.7	15.33	15.37	15.3	15.63	14.93	15.82	15.31	15.49	15.36	15.75	15.84	16.04	15.6	15.69	CP	0.000788698	0.00424906	0.0015798	0.00241443	0.00783831
TUBB4A	XP_003480860	15.99	15.92	15.96	16.05	15.88	15.91	15.58	16.07	15.73	15.78	15.62	15.47	15.87	15.64	15.8	16.48	16.2	15.57	15.1	16.2	15.59	16.07	15.99	15.64	15.88	16.26	16.07	15.89	16.02	16.28	TUBB4A	0.000827193	0.00509409	0.0205059	0.136611	0.0658397
DSC1	XP_013854722	16.5	16.48	16.4	16.58	16.19	16.73	16.26	16.49	16.24	16.35	16.18	15.77	16.12	15.81	16.06	16.18	16.09	16.01	16.58	16.3	16.08	16.08	16.07	16.14	16.49	16.68	16.14	16.09	16.2	16.25	DSC1	0.00100518	0	0	0	0
CNTFR	XP_003130720	15.54	15.83	15.59	15.73	15.56	15.69	15.33	15.67	15.58	15.48	15.47	15.24	15.6	15.29	15.67	15.6	15.59	15.36	15.52	15.57	15.56	15.37	15.97	15.56	15.52	15.96	15.82	16.09	16.12	16.24	CNTFR	0.0011586	0.0395935	0.00525094	0.0514656	0.0193507
ME1	XP_001924368	14.3	14.44	14.05	14.23	14.46	14.16	14.19	14.25	14.33	14.28	14.69	15.11	14.51	14.71	14.65	14.68	14.61	14.59	14.57	14.95	15.01	14.83	14.8	14.97	15.01	14.64	14.66	14.52	14.78	14.78	ME1	0.00122275	0.0111232	0.0122614	0.0132635	0.0153634
ADD2	XP_020943055	14.43	14.91	14.87	14.12	15.25	14.93	15.11	14.7	14.96	14.98	15.2	15.8	15.16	16	14.73	14.67	14.71	14.69	14.94	14.68	15.18	14.86	14.71	14.9	15.36	14.52	14.75	14.76	15.18	15.07	ADD2	0.00122583	0.00443011	0.00445258	0.000879725	0.00452871
NGFR	XP_020922795	13.53	13.57	13.86	13.61	14	13.92	13.89	13.67	13.61	13.72	14.1	14.18	14.23	14.01	13.94	15.5	15.5	15.5	15.5	15.5	15.5	15.5	15.5	15.5	15.5	15.5	15.5	15.5	15.5	15.5	NGFR	0.00131759	0.0266874	0.000872436	0.00732164	0.0150776
CPA1	NP_999409	15.13	14.83	14.84	15.04	16.52	15.27	15.14	15.41	15.32	15.68	16.46	16.61	15.64	15.42	16.47	14.05	13.08	15.89	14.32	13.67	14.41	13.46	13.55	14.5	13.64	13.79	13.74	13.7	13.41	12.99	CPA1	0.00150187	0.00125531	0.00520326	0	0
HIP1	XP_020941973	15.15	15.34	15.34	15.24	15.21	15.25	15.5	15.3	15.26	15.33	15.11	15.31	15.27	15.25	15.31	15.12	15.11	15.13	15.03	15.11	15.27	15.2	15.23	15.12	15.27	14.78	14.91	14.81	15.09	15	HIP1	0.00158061	0.14776	0.0649884	0.0553192	0.0637375
CHD5	XP_020950893	19.58	18.83	18.91	19.04	18.25	19.14	18.92	19.16	18.91	18.84	16.46	15.98	16.94	16.17	16.81	15.5	15.5	15.5	15.5	15.5	15.5	15.5	15.5	15.5	15.5	15.5	15.5	15.5	15.5	15.5	CHD5	0.00179276	0.0249083	0.00384083	0.0151019	0.0315512
ITGA8	XP_020920493	15.91	15.96	15.99	15.95	16.05	15.95	16.03	15.85	16.07	15.95	16.18	16.18	16.01	15.94	15.88	16.52	16.54	16.19	16.19	16.7	16.62	16.58	16.99	16.64	16.88	16.31	16.63	16.44	16.69	16.77	ITGA8	0.00221061	0.35551	0.0202479	0.12624	0.0739135
COL9A1	XP_003121321	16.48	16.51	16.37	16.52	16.7	16.47	16.49	16.73	16.55	16.67	16	15.91	16.02	16.06	16.17	15.88	15.8	15.85	15.87	15.77	15.67	15.83	15.96	15.85	15.7	16	15.63	15.62	15.95	15.87	COL9A1	0.00233888	0.0024488	0	0.000726396	0.00127492
PRKRA	XP_001927740	15.84	15.96	15.85	16.01	15.74	15.98	15.74	15.93	15.84	15.87	15.92	15.92	15.84	15.8	15.78	16.37	15.79	16.7	15.61	15.83	15.67	15.92	15.52	15.63	15.65	15.58	15.81	15.52	15.29	15.49	PRKRA	0.00238983	0.0713407	0.0387038	0.047673	0.063564
SLC4A1	XP_005668813	16.31	16.27	17.18	16.44	16.27	17.06	16.15	16.22	16.12	16.18	16.31	16.18	16.34	16.14	16.17	16.12	15.73	15.99	16.04	15.86	16.17	16.02	16.11	15.98	16.13	15.83	15.83	16.26	15.92	16.36	SLC4A1	0.00276671	0.00112006	0.0037936	0	0
SERPINB2	XP_003121745	13.64	13.54	13.49	13.53	14.02	13.52	13.53	13.63	13.62	13.62	14.33	15.5	13.72	15.09	14.2	14.4	14.44	14.64	14.43	14.8	15.25	14.92	14.83	15.15	15.17	14.17	14.79	14.47	14.76	14.22	SERPINB2	0.00287782	0.00485388	0.0301754	0.0158606	0.0164516
FAM111A	XP_020940361	15.2	15.27	15.2	15.15	15.53	15.2	15.22	15.24	15.27	15.34	16.24	16.5	15.57	16.69	16	15.88	15.94	15.98	15.88	16.14	16.08	16.24	16.27	16.25	16.18	15.87	16.07	15.93	16.11	16.01	FAM111A	0.00307992	0.185778	0.646904	0.604606	0.343571
NES	XP_005663322	15.4	15.49	15.5	15.48	15.48	15.54	15.33	15.41	15.45	15.37	15.7	15.62	15.66	15.54	15.68	15.44	15.68	15.55	15.38	15.56	15.58	15.47	15.52	15.43	15.24	15.16	15.23	15.17	15.36	15.33	NES	0.00319877	0.224874	0.0346373	0.131034	0.137677
ENPP6	XP_020930545	14.88	14.87	14.94	14.97	14.83	14.57	15.02	14.56	14.73	14.57	14.55	15.04	14.81	14.71	14.74	15.06	14.83	15.02	14.84	15.51	15.12	15.43	15.65	15.08	15.22	14.83	15.01	15.08	15.25	14.97	ENPP6	0.00331625	0.242743	0.0253782	0.147891	0.0818903
PIGR	NP_999324	14.74	15.01	14.95	14.92	16.87	14.93	15.13	15.06	15.54	15.65	16.03	16.3	15.49	15.93	15.76	15.5	15.5	15.5	15.5	15.5	15.5	15.5	15.5	15.5	15.5	15.5	15.5	15.5	15.5	15.5	PIGR	0.00333497	0.00409691	0.0164217	0.0400615	0.275993
ANK1	XP_020933972	14.41	14.36	14.83	14.51	14.22	14.93	14.23	14.41	14.18	14.24	14.28	14.2	14.18	14.01	13.97	15.5	15.5	15.5	15.5	15.5	15.5	15.5	15.5	15.5	15.5	15.5	15.5	15.5	15.5	15.5	ANK1	0.00343791	0.0108327	0.0126172	0.00169523	0.00321526
F12	NP_999407	14.78	15.15	15.3	14.64	14.74	15.57	14.94	14.8	15	15.06	15.6	15.91	14.97	15.72	15.61	15.5	15.5	15.5	15.5	15.5	15.5	15.5	15.5	15.5	15.5	15.5	15.5	15.5	15.5	15.5	F12	0.00352494	0.00278623	0.0271043	0.0100801	0.0109068
CNN1	NP_999043	14.26	14.38	14.35	14.47	15.04	14.82	14.42	15.27	14.81	14.53	15.93	15.28	14.88	14.66	14.87	15.41	15.24	14.91	14.99	15.02	14.99	15.19	15.36	15.89	15.66	15.13	15.14	15.4	15.57	15.65	CNN1	0.0036347	0.136355	0.00454828	0.0895796	0.0960951
APLNR	XP_020937674	15.01	15.52	15.68	15.52	15.23	15.69	15.34	15.47	15.55	15.54	15.73	15.84	16.24	15.66	16.08	15.5	15.5	15.5	15.5	15.5	15.5	15.5	15.5	15.5	15.5	15.5	15.5	15.5	15.5	15.5	APLNR	0.00369306	0.39161	0.0124597	0.0423472	0.0603197
EPB42	XP_013848556	14.65	14.59	15.34	14.65	14.45	15.11	14.67	14.41	14.47	14.36	14.6	14.2	14.62	14.31	14.54	15.5	15.5	15.5	15.5	15.5	15.5	15.5	15.5	15.5	15.5	15.5	15.5	15.5	15.5	15.5	EPB42	0.00390719	0.00169577	0.00419309	0.00514591	0.00678665
MAPRE3	XP_020943381	15.15	15.3	15.27	15.4	15.33	15.51	15.14	15.19	15.25	15.13	15.92	15.54	15.85	15.47	15.74	14.78	15.13	15.23	14.96	15.14	15.7	15.13	15.21	15.4	15.52	15.19	15.41	15.52	15.42	14.99	MAPRE3	0.00409504	0.0675706	0.0295795	0.0574337	0.0579521
RECK	XP_020921624	15.07	15.14	15.28	15.11	15.24	15.12	14.97	15.04	15.13	14.96	15.44	15.06	15.07	15.01	15.31	14.8	15	15.17	14.99	14.74	14.9	14.77	14.89	14.8	14.79	14.79	14.8	14.7	14.93	14.83	RECK	0.0041713	0.290523	0.0153143	0.0927791	0.119802
CD34	XP_005656817	17.11	17.11	16.79	17.11	17.05	17.02	17.18	16.9	16.73	16.92	16.19	16.53	16.13	16.28	16.22	16.36	16.17	16.16	16.34	16.23	16.09	16.1	16.22	16.06	15.96	16.72	16.33	16.46	16.46	16.28	CD34	0.00439573	0.449966	0.0108057	0.0341512	0.0330371
SOD3	XP_020956182	15.11	15.16	14.72	14.82	15.06	14.79	15.12	15.13	14.89	14.79	15.17	15.09	14.87	15.15	14.99	15.51	15.31	15.28	15.17	14.67	14.78	15.01	15	15.02	15.27	15.52	15.2	15.56	15.4	15.33	SOD3	0.00441988	0.156867	0.033007	0.214969	0.120795
AGT	XP_020929649	14.83	15.02	14.95	14.47	15.34	15.28	15.17	14.92	15.33	15.19	15.3	15.37	15.19	15.68	15.16	14.94	15.17	15.42	15.65	15	15.12	15.26	14.96	14.93	14.85	14.74	15.02	14.81	14.8	14.72	AGT	0.00448868	0.23319	0.0181922	0.0680891	0.0907143
PYGM	XP_003122635	14.45	15.14	14.95	14.51	14.81	14.73	14.75	14.55	14.74	14.75	15.25	15.1	15.34	15.25	15.08	15.2	15.39	15.47	15.44	15.38	15.48	15.5	15.52	15.43	15.49	15.37	15.42	15.39	15.44	15.46	PYGM	0.00464165	0.0233591	0.0114532	0.0177445	0.015274
LMOD1	XP_020920183	14.62	14.71	14.61	14.79	14.83	14.76	14.63	14.97	14.48	14.68	15.52	15.31	14.8	14.76	15.08	15.35	15.3	15.19	15.18	15.42	15.3	15.4	15.55	15.59	15.71	15.32	15.3	15.5	15.57	15.63	LMOD1	0.00486123	0.109073	0.00539869	0.0869851	0.161265
SOAT1	XP_003357604	15.06	15.31	15.29	15.18	15.32	15.41	15.32	15.4	15.43	15.4	16.16	16.36	16.03	16.28	15.98	16.12	15.99	16.28	16.04	16.16	16.17	16.37	16.22	16.28	16.16	15.96	16.17	16.24	16.23	16.3	SOAT1	0.00497769	0.0534987	0.055821	0.0852858	0.075326
F13A1	XP_001927665	14.99	14.97	15.19	14.95	15.18	14.97	14.84	14.84	14.96	15.04	15.39	16.37	15.02	15.72	15.22	15.37	15.48	15.33	15.38	15.69	15.89	15.98	15.72	15.44	15.91	15.25	15.54	15.51	15.66	15.6	F13A1	0.0050492	0.148565	0.288142	0.435744	0.131049
RGN	NP_001070688	15.21	14.61	14.59	14.75	14.16	15.27	14.81	14.78	14.63	14.64	14.1	13.83	14.36	14.14	13.9	15.5	15.5	15.5	15.5	15.5	15.5	15.5	15.5	15.5	15.5	15.5	15.5	15.5	15.5	15.5	RGN	0.00508879	0.0117502	0.00465167	0.00300872	0.00128678
ARMC6	NP_001230858	14.57	15.04	14.85	14.56	14.58	14.9	14.94	14.82	14.9	14.83	15.56	15.35	15.17	15.53	15.27	15.27	15.29	15.37	15.33	15.42	15.53	15.62	15.55	15.51	15.47	15.71	15.49	15.72	15.51	15.6	ARMC6	0.00535669	0.0529471	0.0554934	0.0648248	0.0577377
KIF2C	XP_003128104	14.41	14.57	14.69	14.43	15.08	14.68	14.64	14.58	14.5	14.53	15.06	15.34	14.87	15.04	14.98	15.5	15.5	15.5	15.5	15.5	15.5	15.5	15.5	15.5	15.5	15.5	15.5	15.5	15.5	15.5	KIF2C	0.00542056	0.0274579	0.0950078	0.0572565	0.115266
HPX	NP_999118	14.33	14.36	14.22	14.18	15.18	14.41	14.28	14.35	14.43	14.45	15.13	15.38	14.67	14.92	14.62	15.45	15.44	15.5	15.23	15.88	15.11	16	15.34	15.6	15.4	15.79	15.6	15.87	15.82	15.63	HPX	0.00584182	0.000573916	0	0	0.00308639
ITIH3	NP_001193278	15.04	15.1	14.84	15.18	15.43	15.48	14.69	14.66	15.04	14.94	14.88	15.17	14.93	15.07	14.74	14.85	14.87	15.01	14.86	14.39	14.54	14.52	14.43	14.39	14.45	14.77	14.92	14.5	14.48	14.12	ITIH3	0.00596156	0.00561866	0.00637384	0.0146861	0.0170157
KIF15	XP_020927405	13.79	13.76	13.82	13.76	13.96	13.85	13.82	13.74	13.89	13.77	14.19	14.31	14.15	14.23	14.24	13.91	14.2	14.52	14.1	13.7	14.07	13.89	13.94	14.23	14.39	13.77	14.34	14.21	14.07	13.87	KIF15	0.00611529	0.0317805	0.0888803	0.0957831	0.160081
SLC29A1	XP_003128473	14.9	14.87	15.15	14.97	14.76	14.81	14.79	14.79	14.86	14.68	14.91	14.94	14.79	14.95	14.98	14.71	14.65	14.77	14.5	15.11	15.34	15.32	15.34	15.24	15.13	14.48	14.52	14.84	15.16	14.74	SLC29A1	0.00617936	0.0963968	0.130298	0.150957	0.130509
AMBP	NP_001157478	14.56	14.63	14.6	14.31	14.82	15.02	14.47	14.33	14.89	14.63	15.72	15.79	15.34	15.51	15.12	15.14	15.11	15.26	15.27	15.13	15.03	15.27	15.02	15.11	15.04	15.03	14.85	15.31	15.08	15.23	AMBP	0.00622528	0.00859993	0.00126965	0.00159698	0.000996613
C5	XP_020939216	12.94	12.65	13.16	12.66	13.98	13.87	13.57	12.82	14.02	13.82	14.23	14.57	14.24	14.38	13.92	14.13	13.59	14.09	13.95	14.35	13.68	14.15	14.02	14.43	13.89	14.43	14.38	14.37	14.22	14.41	C5	0.00637213	0.0222984	0.0220101	0.0112986	0.0911823
DES	NP_001001535	15.61	15.41	15.66	15.65	16.15	15.93	15.45	16.33	15.82	15.87	16.9	16.48	15.82	15.93	16.07	16.42	16.03	16.11	15.85	15.86	16.06	16.3	16.01	16.69	16.64	15.45	15.72	15.92	15.59	16.12	DES	0.0064522	0.135053	0.00897629	0.0708322	0.0941224
FAM120C	XP_020936436	16.04	16.19	16.07	16.02	15.58	15.99	16.02	16.02	15.87	15.84	15.61	15.45	15.73	15.59	15.56	15.88	16.01	15.99	15.84	15.73	15.88	15.91	16.12	15.94	15.88	15.99	15.86	15.84	15.88	15.82	FAM120C	0.0065655	0.0588106	0.0838954	0.0739308	0.0697339
NUP62	XP_020950428	14.97	15.31	15.26	14.96	14.96	15.24	15.25	14.94	15.08	15.11	15.48	15.56	15.35	15.45	15.47	15.43	15.42	15.34	15.43	15.38	15.26	15.54	15.55	15.2	15.24	15.32	15.27	15.3	15.32	15.08	NUP62	0.00706791	0.0098656	0.0170548	0.00901843	0.00771563
FBLN2	XP_020925041	14.62	14.61	14.8	14.72	15.28	14.82	14.57	14.43	14.54	14.48	15.02	15.17	14.97	14.68	15.06	14.91	14.86	14.92	14.68	14.67	14.63	14.73	14.83	14.6	14.56	14.41	14.49	14.56	14.73	14.61	FBLN2	0.00713215	0.2244	0.00760784	0.0245203	0.02875
ANTXR1	XP_003125114	14.87	14.95	14.99	15.06	14.8	14.91	15.01	14.97	14.98	14.9	15.19	15.17	15.2	14.98	15.16	15.1	15.03	15.12	15.06	15.43	15.23	15.42	15.42	15.33	15.37	15.05	15.15	15.21	15.32	15.37	ANTXR1	0.0072758	0.463876	0.0342604	0.330342	0.232029
ALDH1A3	XP_020954233	15.03	14.81	14.77	14.94	14.81	14.65	14.69	14.88	14.81	14.82	15.13	15.11	14.79	15.01	15	15.02	15.08	15.11	15	15.22	15	15.25	15.51	15.11	15.28	14.93	14.81	15	15.34	15.12	ALDH1A3	0.00741351	0.399452	0.0533905	0.345616	0.117584
TMOD2	XP_001925711	14.98	14.69	14.68	14.89	15.28	14.8	15.05	15	15	14.7	15.54	15.45	15	15.23	14.83	15.03	15.16	15.19	15.2	15.01	14.9	15.05	14.89	15.03	14.98	15.22	15.29	14.99	14.92	14.87	TMOD2	0.00748591	0.0502906	0.00770919	0.0347532	0.0613353
MAP6	XP_020918184	13.39	13.15	13.23	13.36	13.89	13.06	13.31	13.33	13.76	13.14	13.41	13.71	13.86	13.28	13.63	13.87	13.88	13.83	14.05	13.98	13.61	14	14.27	13.87	14.2	14.55	13.61	14.38	14.32	14.47	MAP6	0.00753987	0.00319232	0.00274372	0	0.00136831
KNG1	XP_003483336	14.51	14.81	14.59	14.42	14.76	15.14	14.44	14.42	14.74	14.51	15.21	15.5	15.13	15.31	15.05	14.93	15.24	15.18	15.26	15.03	15.22	15.09	14.89	15.02	15	14.9	14.65	15.15	15	14.96	KNG1	0.00755708	0.00993267	0	0	0.00193819
SLC25A21	XP_020954800	17.01	16.62	16.76	16.75	16.61	16.86	16.64	16.88	16.68	16.89	16.53	16.29	16.52	16.51	16.59	15.4	15.96	15.96	16.07	15.49	15.94	15.31	15.88	16.16	15.97	15.41	15.74	15.2	15.42	15.27	SLC25A21	0.00776414	0.0103186	0.00152932	0.00922932	0.00670887
NCAPH	XP_020942752	14.75	14.79	15	14.72	14.96	14.93	14.7	14.71	14.94	14.84	15.33	15.34	14.91	15.23	15.06	15.21	15.27	15.37	15.29	15.33	15.62	15.4	15.45	15.43	15.41	15.14	15.3	15.58	15.56	15.36	NCAPH	0.00826973	0.0387868	0.0821173	0.0670907	0.158156
CTPS1	XP_003128153	14.87	15.02	15.02	14.97	15.34	15.05	14.83	15.05	15.05	15.01	15.53	15.42	15.28	15.46	15.5	15.36	15.29	15.51	15.38	15.54	15.47	15.6	15.54	15.48	15.53	15.39	15.35	15.54	15.52	15.44	CTPS1	0.00841227	0.0293186	0.126168	0.0727334	0.102631
CDK1	NP_001152776	14.35	14.48	14.49	14.7	14.67	14.39	14.52	14.67	14.53	14.4	15.2	14.69	14.86	14.99	15.08	14.7	14.55	14.85	14.65	14.81	15.12	14.88	14.82	14.91	14.86	14.42	14.67	14.96	15.02	14.76	CDK1	0.00848928	0.0564978	0.14285	0.169295	0.303195
GPX8	XP_003134018	15.16	15.18	15.33	15.25	15.07	15.21	15.1	15.1	15.15	15.28	15.09	15.24	14.81	15.1	15.21	15.49	15.65	15.56	15.48	15.89	15.64	15.72	15.56	15.52	15.5	15.17	15.31	15.19	15.59	15.55	GPX8	0.00863421	0.413774	0.0135811	0.141109	0.112468
DBN1	XP_020940026	15.45	15.72	15.54	15.62	15.29	15.72	15.48	15.51	15.51	15.52	15.82	15.89	15.8	15.56	15.74	15.5	15.53	15.69	15.32	15.65	15.54	15.56	15.55	15.48	15.5	15.38	15.32	15.09	15.46	15.43	DBN1	0.00868869	0.181487	0.0336177	0.0760255	0.0874214
TRIP6	XP_003354526	15.85	15.51	15.73	15.63	15.41	15.47	15.6	16.04	15.65	15.8	14.71	14.65	14.67	14.63	14.73	15.22	15.08	15.4	14.73	15.32	14.85	15.27	15.08	15.18	14.95	15.01	15.09	15.15	15.03	15.23	TRIP6	0.0087088	0.151435	0.0209966	0.0581105	0.0594098
C8G	NP_001090921	13.72	13.76	13.8	13.87	14.59	13.8	14.04	14.14	14.24	14.34	14.97	14.78	14.62	14.93	14.99	15.5	15.5	15.5	15.5	15.5	15.5	15.5	15.5	15.5	15.5	15.5	15.5	15.5	15.5	15.5	C8G	0.00947791	0.0107656	0.000371997	0.00320753	0.00460836
NCAM2	XP_020926517	15.93	16.1	16.16	16.35	16.22	16.09	15.93	16.4	16.14	15.93	15.83	15.87	16.14	15.77	15.91	15.46	15.58	15.3	15.16	15.42	15.65	15.28	15.6	15.48	15.31	14.93	15.36	15.09	15.33	15.28	NCAM2	0.00959664	0.132657	0.00412311	0.0325381	0.0651904
GPX7	XP_020952292	15.68	15.95	15.78	15.64	17.26	15.68	15.94	15.75	16.47	16.4	16.46	17.22	16.4	16.62	16.32	16.55	16.91	16.86	16.56	17.04	17.06	16.97	16.88	16.71	16.69	16.39	16.5	16.61	16.83	16.77	GPX7	0.00970354	0.239479	0.0204731	0.131227	0.063727
JCHAIN	XP_003357009	14.13	14.24	14.43	14.31	15.32	14.26	14.41	14.3	14.79	14.71	14.74	15.09	14.62	14.88	14.61	14.31	14.09	14.53	14.29	14.22	14.14	14.2	14.1	14.14	14.3	14.21	14.45	14.47	14.34	14.25	JCHAIN	0.00982316	0.0218287	0.221089	33.3101	21.4528
PFN2	XP_003358655	16.36	15.87	15.92	16.01	15.79	15.96	16.08	16.02	16.04	16.11	15.39	15.56	15.66	15.49	15.58	15.58	15.4	15.5	15.32	15.46	15.25	15.4	15.18	15.47	15.36	15.33	15.37	15.01	15.39	15.44	PFN2	0.00988641	0.15952	0.0164271	0.0385664	0.0544243
SCGN	NP_001070692	16.04	16.16	16.07	16.14	16.27	15.99	15.98	16.36	16.09	16.18	16.09	16.03	15.98	16.02	15.98	15.77	15.94	15.81	15.85	15.79	16.24	15.88	15.97	15.79	15.78	15.37	15.58	15.79	15.79	15.91	SCGN	0.0100706	0.0165735	0.00394592	0.000340211	0.00369379
AAAS	XP_003355451	13.93	13.76	14.15	14.1	13.5	14.12	13.97	14.06	14.02	14.15	14.15	14.41	13.86	14.45	14.41	13.67	13.88	13.79	13.69	14.12	14.32	13.91	13.85	14.15	14.09	13.79	14	13.89	14.32	14.03	AAAS	0.0113004	0.0335891	0.0697983	0.0629193	0.0702482
KRT80	XP_020947337	16.28	16.28	15.98	16.44	15.84	15.99	16.15	15.87	16.04	15.84	15.56	15.37	15.63	15.35	15.86	15.75	15.6	15.78	16	15.89	15.73	15.43	15.79	15.63	16.02	16.25	15.92	15.57	15.73	15.63	KRT80	0.0115028	0.0180441	0.0138508	0.00259526	0.0033912
PKP1	XP_020920167	14.86	15.1	14.73	14.98	14.96	15.16	15.14	14.66	14.89	15.16	14.88	15.15	15.42	15.5	15.05	14.99	14.79	14.96	14.56	14.31	14.59	14.58	15.07	14.5	14.47	15.02	15.46	15.41	15.41	15.04	PKP1	0.0115117	0.00276179	0.00144149	0	0
CMPK2	XP_020943566	14.47	14.26	14.22	14.33	14.29	14.22	14.2	14.09	14.23	14.19	14.14	14.33	14.53	14.74	14.45	15.06	14.86	15.34	14.87	15.07	14.83	15.28	15.13	14.74	14.89	15.61	15.02	15.54	15.72	15.7	CMPK2	0.0117076	0.0768294	0.54242	0.350894	0.493654
TUBB6	XP_020951690	14.7	14.86	14.92	14.98	14.83	15.04	14.92	14.99	14.95	14.99	15.46	15.43	15.27	15.41	15.34	15.61	15.51	15.48	15.04	15.43	15.23	15.43	15.45	15.46	15.36	15.43	15.41	15.33	15.44	15.37	TUBB6	0.0118849	0.240398	0.0339752	0.091059	0.102852
FBN2	XP_020940379	15.22	15.33	15.28	15.44	15.52	15.22	15.28	15.37	15.36	15.27	15.28	15.27	15.61	15.12	15.32	15.2	15.07	15.3	15.13	15.16	15.14	15	15.22	15.19	15	14.88	14.91	14.8	15.01	14.78	FBN2	0.0120231	0.469494	0.0272576	0.150608	0.0707642
RBP4	XP_020927762	13.71	13.75	13.92	13.26	14.51	14.32	14.08	13.79	14.16	13.97	14.69	15.57	14.45	14.78	14.31	14.62	14.74	14.89	15.17	14.46	14.61	14.49	14.44	14.5	14.54	14.53	14.1	14.77	14.75	14.36	RBP4	0.0122974	0.0509255	0.0026765	0	0
PBK	NP_001116628	15.47	15.8	15.5	15.46	15.56	15.31	15.55	15.5	15.65	15.76	16.24	15.65	15.82	16.04	16.04	15.95	15.84	15.97	15.79	15.95	15.89	15.83	15.9	15.79	15.96	15.73	15.68	15.99	15.92	15.71	PBK	0.012601	0.0616635	0.0507182	0.0754183	0.0904813
MAP3K20	XP_013846037	13.37	13.6	13.94	12.9	13.29	13.83	13.45	13.34	13.35	13.7	12.74	12.95	13.34	13.21	13.26	14.15	13.83	14.06	14	14.2	14.07	14.02	14.28	14.07	14.22	14.4	14.09	14.44	14.29	14.26	MAP3K20	0.012688	0.188232	0.0709256	0.141719	0.164101
NCF2	NP_001116614	14.71	14.37	14.25	14.27	14.87	14.37	14.41	14.36	14.56	14.55	16.98	16.15	15.4	17.28	15.15	15.5	15.5	15.5	15.5	15.5	15.5	15.5	15.5	15.5	15.5	15.5	15.5	15.5	15.5	15.5	NCF2	0.012969	0.033601	0.29255	0.228334	0.122718
ITLN2	XP_020944336	16.39	16.06	15.97	16.18	15.55	15.85	16.06	16.26	16.28	15.87	15.07	15.16	15.27	15.02	14.95	15.5	15.5	15.5	15.5	15.5	15.5	15.5	15.5	15.5	15.5	15.5	15.5	15.5	15.5	15.5	ITLN2	0.0130115	0.00768025	0.000581624	0.00132919	0.000500979
FAM111B	XP_003353909	13.78	13.73	13.48	13.47	14.39	13.65	13.74	13.85	13.75	13.88	15.04	14.99	14.53	15.48	14.76	14.59	14.53	14.42	14.4	14.53	14.58	14.68	14.63	14.62	14.77	14.41	14.41	14.56	14.49	14.48	FAM111B	0.013218	0.0669819	0.185366	0.237605	0.128204
FGD5	XP_005669866	14.4	14.15	14.28	14.29	15.66	14.12	14.59	14.36	14.7	14.53	14.34	15.16	14.44	14.65	14.29	14.49	14.54	14.56	14.39	14.61	14.67	14.65	14.54	14.58	14.46	14.55	14.38	14.49	14.51	14.5	FGD5	0.013283	0.0831979	0.00903248	0.00343123	0.010354
PNLIPRP2	NP_001177220	14.92	14.73	14.68	14.75	14.88	14.65	14.71	14.72	14.99	14.8	14.32	14.22	14.2	14.15	14.38	14.82	14.67	14.57	14.86	14.41	14.75	14.71	14.79	14.66	14.72	14.72	14.99	14.75	14.79	14.79	PNLIPRP2	0.0137129	0.0309822	0.00356446	0.00174713	0.00745906
LYVE1	XP_003480784	15.87	15.69	15.96	15.81	15.69	15.93	15.85	16.01	16.03	15.95	15.9	16	15.71	15.77	15.69	15.73	15.36	15.99	15.61	15.72	15.62	15.87	15.77	15.73	15.69	15.19	15.52	15.42	15.59	15.36	LYVE1	0.0139178	0.480233	0.00246126	0.0162248	0.0442437
SLFN11	XP_020923070	14.21	14.18	14.2	14.04	14.36	14.36	14.1	13.82	14.41	14.3	14.41	14.46	14.84	14.93	14.87	14.88	14.76	14.85	14.99	15.22	14.83	15.34	15.07	15.09	15.08	15.12	14.77	15.09	15.07	15.38	SLFN11	0.0141283	0.0321756	0.494626	0.296753	0.340322
PCOLCE	XP_003354522	14.31	14.44	14.42	14.48	15.49	14.65	14.46	14.58	14.58	14.55	15.12	15.06	14.67	14.95	14.81	15.11	15.26	15.06	15.14	15.16	15.16	15.16	15.29	15.08	15.03	14.99	14.97	15.02	15.19	15.01	PCOLCE	0.0146395	0.0308771	0.0236033	0.0264017	0.0207502
TNXB	XP_020953986	14.24	14.25	14.25	14.45	14.67	14.1	14.16	14.25	14.55	14.22	14.54	14.43	14.59	14.3	14.34	14.01	15.21	15.04	14.64	14.5	14.48	14.72	14.75	14.2	14.2	14.31	13.88	14.25	14.48	14.28	TNXB	0.0154744	0.471198	0.0821389	0.255654	0.226549
MGLL	NP_001137190	14.79	15.04	14.95	14.96	15.77	14.83	14.97	15	15.22	15.54	15.74	16.07	15.7	15.91	15.54	15.92	15.96	15.86	15.85	15.81	15.87	15.82	15.97	15.94	16.07	15.98	16	15.79	15.96	15.88	MGLL	0.015538	0.374074	0.0342197	0.130221	0.153667
CSRP2	XP_020948473	14.73	14.41	14.78	14.61	15.74	14.51	14.84	14.65	15.11	14.83	15.58	15.95	15.53	15.7	15.47	15.94	15.92	16.23	15.97	16.29	16.02	16.36	16.3	16.13	16.39	15.85	15.69	15.97	16.2	16.09	CSRP2	0.0158047	0.84356	0.0728874	0.388948	0.31449
GDA	XP_020920498	13.68	13.51	13.37	13.56	12.91	13.53	13.1	13.31	13.7	13.26	13.04	13.36	12.73	12.88	12.92	15.5	15.5	15.5	15.5	15.5	15.5	15.5	15.5	15.5	15.5	15.5	15.5	15.5	15.5	15.5	GDA	0.0178395	0.00612712	0	0	0
LPCAT1	XP_003134216	15.38	15.06	15.14	15.31	15.33	15.1	15.37	15.12	15.45	15.44	15.48	15.39	15.45	15.73	15.59	15.95	15.85	15.94	15.75	16.02	15.94	16.14	16.11	16.12	15.98	16.2	16.18	16.33	16.22	16.52	LPCAT1	0.0178903	0.0361536	0.0885665	0.0914684	0.0827808
TMEM120A	XP_020941954	16.03	16.48	15.69	16.29	16.18	15.9	16.06	16.39	15.95	15.9	15.87	15.35	15.66	15.8	15.79	15.86	15.7	15.9	15.81	15.73	15.7	15.69	15.61	15.65	15.7	15.82	15.72	15.55	15.75	15.44	TMEM120A	0.0179319	0.0180172	0.0113238	0.00757989	0.0100271
BPGM	XP_020934835	15.59	14.99	15.45	15.11	15.28	15.32	15.29	15.17	15.05	15.02	14.97	14.95	14.82	14.74	14.64	14.81	14.75	14.71	14.54	14.64	14.96	14.92	15.14	14.7	14.95	14.59	14.41	14.87	14.76	14.96	BPGM	0.0181818	0.0450633	0.0890172	0.0600134	0.0686752
FSTL1	XP_020925965	14.87	14.88	14.86	14.9	15.4	15.18	14.82	14.85	15.06	14.96	15.46	15.57	15.34	15.23	15.3	15.18	15.69	15.1	15.47	15.39	15.41	15.47	15.37	15.55	15.7	15.23	15.44	15.5	15.7	15.59	FSTL1	0.0183645	1.24045	0.0904343	0.48676	0.529913
PTER	NP_001231177	15.47	14.74	15.43	15.66	15.39	15.2	15.61	15.66	15.61	15.35	14.72	14.83	15	14.53	14.07	14.97	15.04	14.62	15.01	15.07	14.64	14.47	15.01	14.64	14.53	15.06	15.15	14.59	14.72	14.71	PTER	0.0185299	0.0295586	0.0428457	0.067539	0.0870913
BEND3	XP_020946271	14	13.6	13.86	14.07	13.81	13.99	14.03	13.66	13.83	13.91	13.78	14.03	13.79	13.74	13.95	13.89	13.53	14.45	14.23	14.49	14.53	14.77	14.82	15.13	14.76	14.03	14.29	14.21	14.49	13.71	BEND3	0.0185343	0.0371221	0.0603273	0.0465411	0.036812
CD163	XP_020946779	15.65	15.42	15.77	15.58	15.97	15.6	15.56	15.83	15.79	15.53	15.91	16.42	15.65	16.24	15.89	15.5	15.5	15.5	15.5	15.5	15.5	15.5	15.5	15.5	15.5	15.5	15.5	15.5	15.5	15.5	CD163	0.0189175	0.104368	0.279851	0.390449	0.0502025
FHL1	NP_999540	16.2	16.27	16.25	16.2	16.22	16.32	16.15	16.45	16.12	16.06	16.3	15.78	15.8	15.85	16.11	16.87	16.07	16.39	16.21	16.62	16.25	16.82	16.92	16.8	16.99	16.54	16.77	16.69	17.02	16.96	FHL1	0.0190802	0.355414	0.0419155	0.127807	0.166655
ARG2	XP_001928714	14.21	13.88	13.38	14.14	14.55	13.54	14.13	14.26	14.54	13.94	16.65	16.42	14.31	15.78	14.69	15.6	15.79	15.69	16.16	16.11	16.52	16.03	16.19	16.47	16.59	16.64	16.36	16.03	16.33	16.24	ARG2	0.0197108	0.0466562	0.13812	0.0329902	0.0310792
SFXN5	XP_003354820	15.57	15.73	15.85	15.9	16.19	15.7	15.81	15.83	15.81	15.79	16	15.99	15.87	15.9	15.93	15.51	15.59	15.31	15.26	15.33	15.36	15.37	15.35	15.32	15.29	15.62	15.69	15.34	15.33	15.32	SFXN5	0.0198753	0.0495888	0.0186388	0.019454	0.0313697
APOC3	NP_001002801	14.93	14.79	14.86	14.9	15.06	14.91	15.34	15.2	15.26	15.21	15.15	15.67	15.34	15.15	15.07	15.36	15.02	15.13	15.4	14.7	15.16	15.17	14.9	15.51	15.12	14.97	15.06	15.55	14.85	14.95		0.020513	0.0585596	0	0	0.000456239
DUOX2	NP_999164	14.95	14.92	14.87	15.05	14.95	14.81	15.13	15.13	15.14	15.21	15.97	15.97	15.28	16.1	15.63	15.33	15.56	15.47	15.56	15.93	16.15	15.69	15.73	15.92	15.58	15.55	15.63	15.19	15.69	15.37	DUOX2	0.0210068	0.329187	0.112362	0.00907852	0.0361406
C3	XP_020936478	14.18	14.22	14.1	14.01	14.57	14.29	14.24	14.09	14.42	14.23	15.19	15.41	14.42	15.22	14.62	15.09	15.31	15.27	15.31	15.71	14.99	15.76	15.36	15.65	15.61	14.93	15.28	15.45	15.56	15.4	C3	0.0210244	0.475976	0.223044	0.358359	0.560076
OLFML3	XP_005655478	14.23	14.37	14.58	14.44	14.63	14.51	14.49	14.5	14.6	14.42	14.53	14.52	14.51	14.27	14.39	13.58	13.61	14.52	13.33	14.19	13.67	14.01	14.43	14.37	14.26	13.82	13.84	14.19	14.37	13.42	OLFML3	0.0218548	0.598945	0.0803425	0.258372	0.217152
TMED1	XP_003354108	15.21	15.18	15.05	15.16	15.21	15.47	14.99	15.35	15.16	15.13	15.88	15.75	15.41	15.54	15.42	14.96	15.04	14.81	14.98	15.14	15.11	15.12	15.09	14.98	15.01	14.85	14.96	14.79	15.17	14.88	TMED1	0.0220931	0.158327	0.043384	0.0685049	0.0588561
PRUNE1	XP_005663542	16.28	15.86	15.9	16.01	15.71	15.88	15.87	16.01	16.02	15.99	15.55	15.39	15.55	15.59	15.63	15.57	15.82	15.5	15.66	15.59	15.39	15.55	15.61	15.59	15.65	15.78	15.61	15.52	15.69	15.68	PRUNE1	0.022512	0.0575583	0.0828878	0.0825727	0.0895851
IMPDH1	XP_020934368	15.43	15.77	15.76	15.67	15.4	15.98	15.49	15.49	15.43	15.26	15.26	15.33	15.26	15.3	15.53	15.24	15	15.16	15.03	15.19	15.11	15.09	15.16	15.21	15.15	14.94	15.25	15.14	15.12	15.03	IMPDH1	0.0231425	0.079457	0.166947	0.188027	0.213821
PYCR1	XP_020922068	14	13.94	14.12	14.21	14.29	14.19	14.16	14.19	14.25	14.42	14.35	14.82	14.66	14.57	14.27	14.57	14.63	14.56	14.44	14.57	14.73	14.85	14.59	14.81	14.72	14.78	14.69	14.65	14.96	15.04	PYCR1	0.0234438	0.0960795	0.109676	0.142023	0.118222
EARS2	XP_003130516	14.9	14.97	16.14	15.16	15.1	16.07	14.94	15.14	14.72	14.83	14.94	15.01	14.74	14.64	15.04	15.29	15.16	15.2	15.12	15.35	15.32	15.2	15.23	15.45	15.27	15.32	15.52	15.39	15.51	15.28	EARS2	0.023536	0.0360283	0.0933125	0.0461698	0.0570195
SIPA1L2	XP_001928528	15.69	15.91	15.79	15.83	15.52	16.07	15.68	15.69	15.79	15.9	15.92	15.35	15.28	15.38	15.34	15.5	15.5	15.5	15.5	15.5	15.5	15.5	15.5	15.5	15.5	15.5	15.5	15.5	15.5	15.5	SIPA1L2	0.0235378	0.095673	0.0194365	0.0121106	0.0352616
NDUFAF4	XP_001925512	15.09	15.2	15.34	15.01	15.06	14.99	15.16	15.24	14.97	15.07	15.55	15.18	15.23	15.36	15.45	15.51	15.54	15.57	15.53	15.46	15.53	15.49	15.51	15.49	15.68	15.62	15.7	15.53	15.44	15.46	NDUFAF4	0.0239209	0.079251	0.0930659	0.0913377	0.0848625
DHX58	NP_001186061	12.86	13.57	13.38	12.76	14.13	13.07	13.3	13.23	13.47	13.14	13.36	13.88	14.25	14.09	13.54	13.81	14.13	14.54	14.29	14.12	14.12	14.67	14.08	13.98	14.1	14.33	14.18	14.92	14.72	14.77	DHX58	0.0239603	0.0368352	0.393745	0.273311	0.372546
RFC4	XP_005652428	15.6	15.59	15.48	15.48	15.89	15.51	15.49	15.65	15.46	15.55	15.65	15.62	15.52	15.73	15.81	15.93	16.01	15.95	15.86	15.98	15.97	15.91	16.05	16.04	16.03	16.13	16.08	15.93	15.96	15.98	RFC4	0.0249017	0.0974864	0.133143	0.152323	0.187052
IQSEC1	XP_020925048	17.42	17.49	16.96	17.93	16.82	16.99	17.06	17.5	17.05	17.04	16.04	15.54	16.66	15.66	15.89	15.5	15.5	15.5	15.5	15.5	15.5	15.5	15.5	15.5	15.5	15.5	15.5	15.5	15.5	15.5	IQSEC1	0.0249474	0.234117	0.404771	0.248529	0.257997
LTF	XP_020924222	14.47	14.25	14.46	14.43	16.18	14.34	14.79	14.51	14.78	14.86	14.87	15.78	14.75	15.01	14.81	15.5	15.5	15.5	15.5	15.5	15.5	15.5	15.5	15.5	15.5	15.5	15.5	15.5	15.5	15.5	LTF	0.0251513	0.0599159	0.0531365	0.00283099	0.00477714
PECAM1	NP_999072	15.09	15.43	15.2	15.12	15.1	15.38	15.33	15.25	15.4	14.98	15.83	16.11	16.38	15.73	15.73	15.88	16.15	15.86	15.79	15.78	15.72	15.82	16.04	15.86	15.75	15.75	15.99	15.27	15.81	15.44	PECAM1	0.0253724	2.50717	0.183158	0.264893	0.215886
MRM3	XP_003131858	16.72	16.59	16.4	16.69	16.62	16.17	16.49	16.45	16.38	16.26	15.93	15.91	16.38	16.25	16.44	16.29	16.46	16.43	16.46	16.42	16.53	16.33	16.59	16.57	16.65	16.6	16.65	16.78	16.71	16.81	MRM3	0.0254284	0.0501039	0.0888766	0.0763054	0.0911524
THY1	NP_001139601	14.89	14.78	15.1	15.02	15.11	15.12	14.91	15.19	15.07	15.02	15.09	15.28	14.93	15.09	15.11	15.97	15.4	15.75	15.51	15.3	14.8	15.06	15.07	15.45	15.44	16.17	16.11	15.67	15.52	15.66	THY1	0.0257502	0.158745	0.260091	0.397002	0.271649
CHTF18	XP_020942536	14.31	15.57	15.09	14.62	15.01	14.47	15.35	15.25	14.82	15.12	14.58	14.8	14.16	14.78	14.68	14.52	14.4	14.65	14.5	14.54	14.64	14.63	14.52	14.6	14.72	14.69	14.49	14.89	14.89	14.66	CHTF18	0.0258814	0.0150026	0.0870491	0.0362446	0.0727113
DNPEP	NP_001172115	16.06	15.44	15.54	15.82	15.37	15.64	15.63	15.46	15.35	15.29	15.02	15.04	15.08	14.97	14.87	15.39	15.18	15.25	15.56	15.21	15.1	15.35	15.27	15.21	15.25	15.11	15.14	15.08	15.42	15.3	DNPEP	0.0262819	0.10611	0.0853653	0.0798384	0.089477
SPC24	XP_020939510	14.23	14.39	14.06	14.51	14.38	14.57	14.62	14.5	14.62	14.51	15.02	14.93	14.64	14.86	14.82	14.31	14.66	14.63	14.39	14.78	14.5	14.82	14.68	14.66	14.71	14.47	14.47	14.84	14.76	14.68	SPC24	0.0264698	0.166399	0.175858	0.270106	0.388634
GM2A	XP_003134190	15.88	15.74	15.91	15.72	15.75	15.6	15.73	15.7	15.78	15.62	15.81	16	15.89	15.77	15.96	15.93	16.26	15.89	16.61	15.77	15.77	15.86	16.16	15.85	15.84	16.49	16.5	16.41	16.49	16.83	GM2A	0.0281891	0.174918	0.364277	0.75037	0.468278
CLU	NP_999136	14.89	15.01	15.2	14.9	14.95	15.59	15.04	14.98	15.05	15	15.49	15.81	15.24	15.45	15.33	15.4	15.49	15.58	15.5	15.69	15.09	15.66	15.59	15.5	15.58	15.35	15.18	15.62	15.58	15.48	CLU	0.0286487	0.075778	0.032229	0.205895	0.20324
MME	XP_003132549	14.92	14.69	14.5	14.44	14.7	15.19	14.61	14.61	14.88	14.57	14.65	14.47	14.39	14.59	14.45	15	14.78	14.72	15.79	14.53	14.89	14.78	14.81	14.98	14.88	14.84	14.74	14.72	14.91	14.54	MME	0.0296092	0.0496115	0.00474106	0.00819702	0.00274063
KANK1	XP_020920071	14.2	14.36	14.09	14.07	14.31	14.31	14.35	14.16	14.29	14.26	14.32	14.35	14.35	14.36	14.31	14.52	15.44	15.01	15.22	14.84	15.84	14.55	14.84	14.74	14.78	14.46	14.46	14.81	14.54	14.71	KANK1	0.0305329	0.121764	0.0157442	0.126251	0.108117
SERPING1	NP_001116666	14.62	14.51	14.63	14.69	14.81	15.09	14.9	14.78	14.89	14.94	15.19	15.33	14.95	15.08	15	15.74	15.08	14.94	14.95	15.3	15.17	15.27	15.04	15.12	15.07	15.37	15.87	15.87	15.75	16.36	SERPING1	0.0305495	1.19245	0.204972	1.08276	0.742864
CLEC3B	XP_005669508	15.38	15.37	15.26	15.18	15.15	15.4	15.5	15.31	15.37	15.26	15.33	15.5	15.17	15.48	15.23	15.35	15.82	15.66	15.9	16.02	15.56	15.66	15.73	15.73	15.74	15.73	15.43	15.68	15.63	15.49	CLEC3B	0.0305569	6.70438	0.00899106	0.0154052	0.0280765
FBLN1	XP_003126003	14.75	14.97	14.83	14.74	15.1	14.75	14.41	14.43	14.6	14.81	14.81	15.33	14.97	14.58	14.82	15.55	14.9	15.83	14.86	14.98	14.9	14.83	14.58	14.72	14.66	14.84	14.82	14.59	14.82	14.71	FBLN1	0.0310475	0.414668	0.109489	0.938238	0.590437
ENTPD1	NP_999318	16.73	16.69	16.71	16.69	16.94	16.66	16.63	16.67	16.88	16.72	16.91	17.57	16.92	17.07	16.96	17.35	17.47	17.32	17.31	17.52	17.26	17.37	17.45	17.42	17.35	17.43	17.67	17.51	17.59	17.63	ENTPD1	0.0310873	0.374457	0.44427	0.434841	0.51288
GEMIN4	XP_003131863	15.81	15.67	15.54	15.63	15.44	15.62	15.61	15.58	15.62	15.58	15.1	15.22	15.31	15.22	15.27	15.12	15.14	15.11	15.26	15.09	14.93	15.01	15.08	15.16	15.06	15.24	15.12	15.09	15.1	15.1	GEMIN4	0.0316274	0.0455076	0.0972202	0.067713	0.0652031
GAMT	XP_003354023	15.79	15.65	15.61	15.69	15.44	15.47	15.46	15.55	15.54	15.38	15.4	15.55	15.46	15.34	15.19	15.54	15.48	15.49	15.81	15.83	15.56	15.58	15.7	15.72	16.01	16.25	15.62	15.81	15.95	16.26	GAMT	0.0324558	0.117268	0.0719447	0.104043	0.103258
LIAS	NP_001230391	14.06	14.36	14.42	14.24	14.23	13.99	13.92	14.13	14.13	14.03	14.61	14.51	14.7	14.49	14.81	14.58	14.68	14.54	14.53	14.46	14.55	14.6	14.48	14.45	14.62	14.09	14.53	14.45	14.28	14.32	LIAS	0.0330766	0.0554743	0.0702162	0.0702994	0.0825592
HSD3B7	XP_003124535	14.68	14.8	14.75	14.67	15.05	14.66	15.06	14.81	14.66	14.98	15.02	15.26	15.2	15.12	15	15.29	15.31	15.31	15.4	15.46	15.61	15.19	15.53	15.53	15.61	15.28	15.4	15.11	15.26	15.37	HSD3B7	0.0334319	0.128224	0.0714257	0.141637	0.0704233
DNPH1	XP_001929323	14.68	14.81	14.72	14.71	14.58	14.49	14.76	14.63	14.38	14.52	14.45	14.43	14.53	14.38	14.51	14.27	14.25	14.43	13.99	14.08	13.99	14.04	14.17	13.91	13.97	14.17	14.05	14.33	14.25	14.13	DNPH1	0.0335179	0.21637	0.149783	0.141963	0.159089
RFC3	NP_001177121	15.22	15.27	15.25	15.39	15.33	15.38	15.38	15.35	15.39	15.34	15.24	15.47	15.67	15.51	15.55	15.57	15.43	15.67	15.45	15.62	15.66	15.58	15.68	15.69	15.64	15.59	15.54	15.88	15.77	15.84	RFC3	0.0338323	0.159969	0.193509	0.142061	0.195595
GPD1	NP_001177169	14.32	13.82	13.78	13.93	13.79	13.98	14.38	13.64	14.21	13.89	13.28	13.29	13.44	13.2	13.21	15.49	15.25	15.45	15.42	15.36	15.43	15.38	15.39	15.49	15.29	15.29	15.23	15.44	15.42	15.39	GPD1	0.0338559	0.0569007	0.0745907	0.0329748	0.0331243
BST1	XP_003356909	17.49	16.89	16.95	17.1	16.59	17.06	16.86	17.15	17.1	17.07	16.52	16.24	16.22	16.51	16.32	15.5	15.5	15.5	15.5	15.5	15.5	15.5	15.5	15.5	15.5	15.5	15.5	15.5	15.5	15.5	BST1	0.0345647	0.0698599	0.00763228	0.0460686	0.0278753
SRM	XP_003481998	15.25	15.35	15.19	15.28	15.53	15.25	15.31	15.43	15.35	15.41	15.7	15.53	15.38	15.64	15.47	15.12	15.08	15.33	15.07	15.13	15.09	15.04	15.22	15.15	15.25	14.89	14.93	15.05	15.17	15.02	SRM	0.0348969	0.278568	0.190772	0.343625	0.20871
RFTN1	XP_020927016	14.82	14.98	15.15	14.88	15.28	15.44	14.99	14.45	14.98	14.75	15.77	15.15	15.29	15.07	15.3	15.28	15.22	15.21	15.23	15.51	15.38	15.53	15.53	15.37	15.16	15.41	15.29	15.25	15.51	15.24	RFTN1	0.0350258	0.295809	0.334153	0.540685	0.504486
SLC35A2	XP_013841574	14.24	14.47	14.74	14.44	13.97	14.81	14.01	14.42	14.02	13.9	14.55	14.46	14.53	14.39	14.49	15.5	15.5	15.5	15.5	15.5	15.5	15.5	15.5	15.5	15.5	15.5	15.5	15.5	15.5	15.5	SLC35A2	0.0358787	0.112795	0.0687661	0.107234	0.0757148
PRCP	XP_013834643	15.03	14.78	14.76	15.03	14.87	14.81	14.87	14.85	14.85	14.89	14.9	15.04	14.85	14.92	14.83	15.26	15.27	15.05	15.06	15.2	15.1	15.27	15.22	15.11	15.31	15.13	15.48	15.43	15.36	15.65	PRCP	0.0363052	0.396054	0.290549	0.47894	0.179142
CPO	XP_003359669	15.78	15.02	15.74	15.16	15.26	16.05	15.01	15.44	16.43	15.78	14.98	14.65	14.77	14.72	14.83	15.5	15.5	15.5	15.5	15.5	15.5	15.5	15.5	15.5	15.5	15.5	15.5	15.5	15.5	15.5	CPO	0.0364741	0.0132519	0.00147167	0.00108885	0.000930174
TAF5	XP_020929143	14.62	14.44	14.11	14.24	13.91	14.32	14.02	13.92	14.02	13.92	14.13	13.9	15.2	13.96	13.97	14.33	13.95	14.32	13.6	14.22	13.94	13.9	14.07	13.92	13.86	13.92	13.89	13.85	14.1	13.92	TAF5	0.0365981	0.0591329	0.101425	0.107075	0.123862
MTMR9	XP_020928047	14.9	15.08	15	14.72	15	15.07	14.89	14.66	14.85	14.65	15.46	15.36	15.42	15.25	15.35	15.23	15.2	15.26	15.31	15.26	15.13	15.18	15.31	15.31	15.16	15.09	15.4	15.16	15.26	15.55	MTMR9	0.0370386	0.108784	0.146515	0.103986	0.136007
YBX2	XP_003131986	13.9	14.28	14.41	13.54	13.99	13.93	13.72	13.96	14.07	13.91	15.13	14.97	14.64	14.89	15.59	14.95	15.04	14.78	15.07	14.6	14.85	14.55	14.86	14.85	14.73	15.12	14.78	15.03	14.77	14.87	YBX2	0.0375018	0.0164154	0.0197897	0.00735203	0.0178624
METTL7B	XP_020947434	16.13	16.43	16.55	16.85	15.5	15.95	16.16	16.39	16.43	16.47	14.4	14.42	14.88	14.36	14.85	15.5	15.5	15.5	15.5	15.5	15.5	15.5	15.5	15.5	15.5	15.5	15.5	15.5	15.5	15.5	METTL7B	0.0378481	0.0418574	0	0	0
MLPH	XP_020930157	14.24	14.31	14.4	14.32	14.39	14.04	14.37	14.25	14.15	14.36	14.06	14.17	13.95	14	14.03	14.53	14.64	14.54	14.68	14.68	14.33	14.19	14.13	14.19	14.18	15.23	14.78	14.93	14.49	14.48	MLPH	0.0379454	0.0421719	0.0401236	0.0295778	0.0204533
REEP4	XP_001927652	14.75	15.22	14.84	14.99	15.28	14.95	14.83	14.93	15.21	14.82	15.57	15.22	15.35	15.32	15.36	15.51	15.4	15.61	15.53	15.47	15.68	15.5	15.55	15.48	15.57	15.66	15.22	15.53	15.59	15.34	REEP4	0.0381718	0.133262	0.10521	0.173653	0.154522
ATP2C2	XP_003126874	14.62	14.72	14.8	14.74	15.19	14.76	14.95	14.56	14.85	14.76	14.98	14.98	14.91	14.95	15.09	15.31	15.11	15.16	15.19	15.27	14.98	15.19	15.01	15.35	15.2	15.09	15.14	15.48	15.27	15.13	ATP2C2	0.0386764	0.0694685	0.0288083	0.00614261	0.0375748
CLPP	XP_003480866	15.05	14.87	14.87	14.6	14.71	15.04	14.99	15.01	14.82	14.87	14.44	14.35	14.73	14.46	14.54	14.83	14.86	14.75	14.79	14.77	14.6	14.69	14.68	14.79	14.75	14.7	14.9	14.7	14.74	14.71	CLPP	0.0391049	0.14337	0.0821927	0.173793	0.0998662
RNF220	XP_003482150	14.13	14.15	14.4	14.3	13.55	13.9	13.86	13.82	13.78	13.49	13.58	13.91	13.82	13.6	12.73	13.73	13.29	13.82	13.21	13.62	13.49	13.7	13.49	13.58	13.62	13.58	12.99	13.73	13.73	13.59	RNF220	0.039127	0.129491	0.191999	0.132612	0.169682
ZNF512B	XP_020933274	18.32	18.35	18.3	18.31	18.05	18.48	18.31	18.31	18.26	18.3	17.92	17.59	18.04	17.77	17.93	15.5	15.5	15.5	15.5	15.5	15.5	15.5	15.5	15.5	15.5	15.5	15.5	15.5	15.5	15.5	ZNF512B	0.0394754	0.0484708	0.0881236	0.0397951	0.0739976
ELP6	XP_003358467	14.31	14.31	14.17	14.07	14.43	13.91	14.44	14.42	14.32	14.22	14.71	14.81	14.54	14.54	14.52	14.88	14.34	14.76	14.55	14.83	14.8	14.56	14.98	14.84	14.88	14.5	14.76	15	15	14.73	ELP6	0.0399405	0.113622	0.125828	0.12441	0.103034
EXOSC5	NP_001231590	17.03	16.89	17.28	17.12	17.1	17.26	17.09	17.11	17.05	17.21	17.3	17.15	17.24	17.28	17.29	16.59	16.72	16.63	16.64	16.59	16.73	16.54	16.74	16.84	16.95	16.77	16.47	16.46	16.64	16.54	EXOSC5	0.0401956	0.235274	0.219174	0.23852	0.184783
CSTF2	XP_003135279	15.59	16.05	15.8	15.64	15.85	15.91	15.85	15.78	15.7	15.74	16.36	16.36	16.36	16.33	16.17	16.28	16.42	16.38	16.53	16.24	16.38	16.31	16.34	16.25	16.18	16.57	16.41	16.26	16.29	16.26	CSTF2	0.040508	0.0750744	0.103553	0.111236	0.122862
MAP2K6	XP_013836270	15.24	15.23	15.27	15.41	15.1	15.12	15.2	15.19	15.12	15.3	15.17	15.48	15.36	15.22	15.18	14.99	15.13	14.9	14.89	14.67	14.8	14.71	14.77	14.75	14.81	14.89	15.18	14.74	14.77	14.96	MAP2K6	0.040561	0.122208	0.278399	0.210316	0.308119
ACOT7	XP_003127573	15.21	15.27	15.32	15.11	15.44	15.26	15.21	15.22	15.24	15.31	15.73	15.67	15.61	15.76	15.63	15.37	15.58	15.7	15.65	15.56	15.68	15.57	15.64	15.81	15.8	15.8	15.66	15.53	15.62	15.53	ACOT7	0.0411394	0.0961146	0.278183	0.313855	0.30441
PIP4K2B	XP_020922721	14.53	13.31	13.06	13.76	13.48	13.71	13.3	13.87	13.94	13.54	13.04	13.1	13.09	13.35	12.97	14.01	13.9	14.18	13.78	13.73	13.47	14.04	14.19	13.87	13.75	13.91	14	13.67	13.86	13.99	PIP4K2B	0.0413515	0.134974	0.13824	0.132695	0.163945
PDGFRB	XP_020940672	15.74	15.67	15.69	15.7	15.55	15.46	15.7	15.66	15.68	15.78	15.87	15.91	15.75	15.88	15.77	16.32	16.5	16.33	16.12	16.49	16.28	16.52	16.46	16.28	16.34	16.32	16.42	16.44	16.49	16.38	PDGFRB	0.0413823	1.22412	0.115469	0.90429	1.58022
HDDC3	NP_001230338	15.36	15.33	14.95	15.36	15.17	15.01	15.3	15	14.89	14.95	14.58	14.84	14.75	14.55	14.8	14.08	14.03	14.18	14.02	14.09	13.71	14.21	14.18	14.22	14.13	14.11	14.25	14.18	13.99	13.94	HDDC3	0.0414611	0.0734536	0.144555	0.119503	0.11918
PLBD2	XP_013838372	15.89	15.28	15.49	15.66	15.48	15.56	15.43	15.64	15.54	15.41	15.18	15.18	15	15.05	15.19	15.58	15.51	15.61	15.69	15.52	15.55	15.58	15.48	15.55	15.55	15.58	15.52	15.69	15.58	15.7	PLBD2	0.0417635	0.178911	0.400131	0.207675	0.152157
ALDOC	NP_001230857	15.56	15.52	15.5	15.53	15.43	15.47	15.37	15.5	15.4	15.42	15.28	15.26	15.3	15.31	15.23	15.14	15.16	15.45	15.1	15.42	15	15.73	15.28	15.22	15.15	14.94	15.2	14.93	15.27	15.19	ALDOC	0.0420849	0.0422843	0.136864	0.202717	0.165882
DDX19B	XP_003126917	13.89	15.24	15.08	14.25	14.95	15.29	15.05	15.01	15.16	14.97	16.35	15.75	16.11	15.97	15.89	15.74	15.73	15.98	15.77	15.8	16.09	15.99	15.82	15.87	15.95	15.85	15.96	15.84	16.03	15.9	DDX19B	0.0424352	0.0893401	0.125356	0.119306	0.124155
SLC35F6	XP_003125375	18.3	18.46	18.3	18.03	18.04	18.47	18.46	18.35	17.32	18.64	17.2	17.46	17.87	17.39	17.85	15.5	15.5	15.5	15.5	15.5	15.5	15.5	15.5	15.5	15.5	15.5	15.5	15.5	15.5	15.5	SLC35F6	0.0425034	0.137716	0.124466	0.150815	0.132889
APOM	NP_001035730	15.36	15.64	15.49	14.98	15.42	15.75	15.6	15.11	15.46	15.28	15.81	16.24	15.64	16.24	15.61	15.5	15.5	15.5	15.5	15.5	15.5	15.5	15.5	15.5	15.5	15.5	15.5	15.5	15.5	15.5	APOM	0.0428359	0.0117926	0.029822	0.0097199	0.011625
FDXR	NP_001231656	15.51	15.67	15.65	15.78	15.33	15.63	15.45	15.58	15.46	15.68	15.48	15.02	15.23	15.1	15.45	15.36	15.18	15.27	15.22	15.12	15.19	15.15	14.95	15.25	15.29	15.12	15.13	15.26	15.02	15.08	FDXR	0.0431822	0.0602278	0.0712305	0.0665218	0.0622358
RBKS	XP_020941460	15.26	13.34	15.05	15.12	14.98	13.79	15.27	15.08	15.12	15.26	13.81	14.65	13.39	14.83	14.76	15.5	15.5	15.5	15.5	15.5	15.5	15.5	15.5	15.5	15.5	15.5	15.5	15.5	15.5	15.5	RBKS	0.0434449	0.0467273	0.0575028	0.0454445	0.0329816
METTL26	XP_020942571	14.72	14.51	14.7	14.75	14.82	14.74	14.7	14.71	14.75	15.62	15.98	15.24	14.68	15.2	15.13	14.58	14.74	14.67	14.67	14.74	14.77	15.08	14.77	15.01	15.37	15.41	14.97	14.69	15	14.77	METTL26	0.0435848	0.146821	0.130278	0.156464	0.165814
CUL7	XP_013833400	14.45	15.53	14.62	14.56	14.3	14.47	14.34	14.34	14.47	14.29	14.33	14.88	14.23	14.31	14.17	14.18	14.46	14.01	14.02	14.19	13.84	14	13.92	14.06	14	14.12	13.99	13.79	13.84	14.02	CUL7	0.0437508	0.0747289	0.0468567	0.0276826	0.0320308
SNX18	XP_020932615	14.28	14.42	14.03	14.41	14.22	14.23	13.97	14.28	13.94	13.99	14.04	14.38	14.46	14.15	14.34	14.34	14.22	14.18	14.2	14.57	14.43	14.37	14.48	14.46	14.66	14.39	14.38	14.39	14.41	14.44	SNX18	0.0438644	0.144244	0.252431	0.286844	0.210334
APEX1	XP_020953697	14.86	14.92	14.99	15.12	15.11	15.04	15.07	14.88	15.12	15.08	14.94	15.36	15.06	15.03	15.01	14.69	14.68	14.26	14.7	14.84	14.82	14.36	14.7	14.82	14.76	14.75	14.93	14.7	14.78	14.77	APEX1	0.0438954	0.148417	0.15355	0.157579	0.192817
PKLR	XP_020945381	16.81	16.4	16.5	16.57	15.99	16.49	16.38	16.44	16.44	16.31	15.89	15.86	15.89	15.82	15.67	15.5	15.5	15.5	15.5	15.5	15.5	15.5	15.5	15.5	15.5	15.5	15.5	15.5	15.5	15.5	PKLR	0.04424	0.0223593	0.0157036	0.0110272	0.0118195
LGALS3BP	XP_020922175	14.49	13.98	14.02	14.26	14.13	13.9	14.08	14.37	14.13	14.18	14.1	14.73	14.97	15.71	14.73	15.28	15.19	15.81	15.7	15.49	15.16	15.62	15.27	15.2	15.3	15.54	15.33	16.24	16.13	16.18	LGALS3BP	0.0448355	0.172097	0.766423	0.905856	0.742039
HAX1	XP_003481489	15.14	15.53	15.29	15.3	14.93	15.25	15.26	15.38	15.37	15.48	15.91	15.86	15.55	15.71	16.01	16.14	15.75	16.18	15.71	15.76	15.81	15.75	15.65	15.81	15.72	15.85	16.04	16.46	15.9	15.96	HAX1	0.0448978	0.126442	0.128984	0.175682	0.160427
NCAPD2	XP_020948088	14.67	14.56	14.69	14.66	14.64	14.59	14.55	14.69	14.61	14.64	15.1	15.1	14.77	15.22	14.98	15.01	14.99	15.18	14.97	15.1	15.25	15.08	15.09	15.06	15.12	14.89	14.87	15.3	15.24	15.1	NCAPD2	0.0454772	0.0542625	0.160454	0.087057	0.137398
ADO	XP_005671081	16.37	16.41	16.52	16.45	16.39	16.46	16.59	16.52	16.53	16.58	16.24	16.23	16.28	16.12	16.35	16.35	15.79	16.17	15.33	15.61	15.36	15.4	15.33	15.7	15.48	15.45	15.8	15.24	15.27	15.42	ADO	0.0461301	0.194286	0.140367	0.178835	0.170431
CRYZL1	NP_001092066	15.88	15.59	15.49	15.57	15.48	15.7	15.81	15.67	15.58	15.86	15.6	15.79	15.53	15.83	15.35	16.09	15.99	16	16.06	15.99	15.98	16.02	16.1	16.09	16.17	15.93	16.2	16.03	16.14	15.92	CRYZL1	0.0462104	0.0888327	0.134023	0.137377	0.123093
ALDH1A1	XP_020920570	14.71	14.57	14.55	14.67	14.55	14.79	14.46	14.78	14.9	14.55	15.16	14.86	14.34	14.89	15.14	16.02	16.04	15.82	15.91	16.07	15.77	15.87	16.14	16.1	16.13	16.13	16.49	16.12	16.39	16.34	ALDH1A1	0.0464017	0.383333	0.0758109	0.505118	0.244861
TP53I3	XP_003125411	14.68	14.58	14.48	14.57	14.37	14.69	14.75	14.62	14.62	14.72	14.42	14.07	14.35	14.18	14.36	13.99	14.3	14.15	14.06	13.95	13.89	13.55	13.65	14.36	13.9	13.59	14.13	13.29	13.38	13.88	TP53I3	0.0466688	0.0590459	0.0116358	0.00417528	0.00936803
TMEM70	XP_001927531	15.35	15.57	15.63	15.47	15.44	15.56	15.5	15.46	15.79	15.38	15.98	15.76	15.82	16.02	15.95	16.37	15.44	15.94	15.47	15.84	15.74	15.36	15.41	15.67	15.47	15.76	15.5	15.6	15.35	15.52	TMEM70	0.0467537	0.193588	0.252168	0.359839	0.294892
ECHDC3	XP_005668259	16.7	16.13	15.99	16.34	15.92	16.15	16.57	16.1	16.26	16.23	15.41	15.82	15.48	15.48	15.48	16.45	16.48	16.38	16.35	16.43	16.35	16.41	16.42	16.54	16.45	16.58	16.63	16.57	16.44	16.64	ECHDC3	0.0468396	0.0780687	0.0284525	0.0236086	0.0313072
NOP9	XP_001927753	16.19	16.39	16.02	16.36	16.42	16.23	15.98	16.29	16.35	16.14	15.66	16.17	15.84	15.67	15.83	15.44	15.78	15.43	16.03	15.73	15.96	15.86	15.89	15.95	16.07	16	15.74	15.77	16.05	15.88	NOP9	0.0471878	0.0441225	0.0970497	0.105793	0.0905701
PTN	NP_999501	13.76	13.66	13.84	14.01	13.6	14.41	13.83	13.78	13.79	13.38	12.97	13.25	13.57	13.04	13.07	13.98	13.73	13.79	13.87	13.29	12.8	13.57	13.63	13.27	13.3	13.74	13.57	13.85	13.86	13.24	PTN	0.0477095	6.19371	0.0745756	0.817134	0.711172
CBR4	XP_001927120	15.46	15.41	15.41	15.3	15.25	15.37	15.25	15.58	15.28	15.33	14.93	15.05	15.21	15.13	15.25	15.24	15.16	14.92	15.01	15.04	14.7	14.89	14.89	14.95	14.83	15.2	15.28	14.9	15.06	15.17	CBR4	0.0484221	0.110962	0.144021	0.131255	0.182545
ERCC2	XP_020950204	17.33	17.2	17.1	17.18	17.57	17.17	17.12	17.31	17.33	17.16	17.58	17.51	17.44	17.62	17.49	17.26	17.67	17.35	17.88	17.95	17.98	17.91	17.85	17.71	17.71	17.54	17.72	17.81	17.97	17.77	ERCC2	0.0485649	0.0715297	0.0902857	0.0561576	0.0676487
B3GNT3	XP_003123547	15.18	15.16	15.16	15.05	15.24	15.4	15.21	15.11	15.19	15.26	15.17	15.71	15.56	15.81	15.42	15.28	15.19	15.44	15.29	15.31	15.78	15.48	15.47	15.51	15.44	14.9	15.09	15.26	15.24	15.21	B3GNT3	0.0494481	0.140978	0.129253	0.139062	0.0790748
RRM1	XP_020918083	15.24	15.25	15.31	15.32	15.58	15.22	15.18	15.21	15.39	15.32	15.77	15.87	15.53	15.68	15.55	15.43	15.41	15.6	15.59	15.7	15.64	15.77	15.57	15.64	15.68	15.36	15.45	15.78	15.72	15.54	RRM1	0.0495353	0.16034	0.438619	0.330132	0.370007
CST6	XP_003353815	14.95	15.14	14.9	15.01	14.84	15.38	15.04	14.94	14.76	14.69	14.63	14.68	14.87	14.6	14.57	14.67	13.89	14.68	14	14.05	13.91	13.95	14.03	14.08	14.05	13.97	13.98	14.02	14	13.97	CST6	0.049946	0.0626515	0.0600523	0.085783	0.0775392
GLMN	XP_020945891	15.32	15.27	15.2	15.31	15.18	15.35	15.43	15.38	15.29	15.37	15.49	15.63	15.37	15.47	15.5	16.24	15.27	15.83	15.46	15.9	15.45	15.43	15.95	16.36	15.85	17.8	16.66	15.92	15.79	16.39	GLMN	0.049974	0.103428	0.138814	0.113931	0.17312
INTS14	XP_005659910	13.81	14.01	13.93	13.65	14.26	13.73	14.31	14.21	13.8	14.66	13.86	14.67	14.23	14.16	14.23	13.92	13.94	14.01	13.92	13.95	13.92	14.05	13.93	13.88	14.04	13.93	13.85	13.97	13.92	13.84	INTS14	0.0500492	0.088555	0.130135	0.108528	0.109436
CDK5RAP2	XP_020923763	14.81	14.9	14.9	14.93	15.17	14.48	14.99	14.77	15.13	15.02	15.18	15.44	15.13	15.32	15.15	15.5	15.5	15.5	15.5	15.5	15.5	15.5	15.5	15.5	15.5	15.5	15.5	15.5	15.5	15.5	CDK5RAP2	0.0502166	0.139257	0.358799	0.288681	0.409731
SCLY	XP_020930625	14.4	14.23	14.14	14.41	14.09	14.2	14.15	14.28	14.16	14.19	14.02	13.66	13.73	13.86	13.94	13.82	14.07	14	14.14	13.27	13.53	13.8	13.99	13.98	13.82	14	14.21	13.94	14.19	14.05	SCLY	0.0502913	0.0317402	0.0595318	0.0571563	0.0592884
SYNGR1	NP_001230995	15.49	15.73	15.64	15.5	15.56	15.39	15.54	15.56	15.43	15.41	15.35	15.25	15.46	15.27	15.35	15.45	15.6	15.21	15.47	15.2	15.02	14.86	15.15	15.33	15.24	15.65	15.89	15.45	15.5	15.34	SYNGR1	0.0504493	0.45851	0.016331	0.0982002	0.0615066
FN1	XP_003133690	15.14	15	15.12	15.21	15.36	15.06	15	15	15.24	15.11	15.34	15.5	15.77	15.21	15.42	15.69	15.66	15.56	15.59	15.87	15.62	15.62	15.71	15.68	15.61	15.66	15.4	15.76	16	16.09	FN1	0.0508588	1.77826	0.51811	5.23955	2.54332
ADAM9	XP_001925699	14.39	14.15	14.16	14.29	14.45	14.3	14.43	14.3	14.19	14.29	14.12	14.3	14.2	14.08	14.18	14.9	14.56	14.74	14.69	14.63	14.67	14.71	14.51	14.78	14.84	14.44	14.65	14.55	14.67	14.79	ADAM9	0.0515724	0.252155	0.165364	0.241763	0.194021
EXOSC6	XP_020949451	16.84	17.12	16.92	17.2	16.85	17.23	17.08	17.44	17.05	17.46	17	17.02	17.59	16.86	17.7	17.05	17.58	17.28	16.57	16.91	16.78	16.47	16.46	16.71	17.14	15.93	16.98	16.08	16.17	16.25	EXOSC6	0.0518005	0.216559	0.234593	0.2808	0.285632
BCAT2	XP_020950364	17.11	15.62	16.25	16.43	15.65	16.95	16.62	16.22	16.23	16.1	15.51	15.35	15.02	15.23	15.28	15.15	15.05	14.97	15.16	15.33	15.01	15.01	14.97	15.08	14.87	14.79	15.18	15.26	14.97	14.63	BCAT2	0.0518232	0.296955	0.279912	0.266492	0.296825
LTBP4	XP_020950058	14.5	14.68	14.59	14.53	14.69	14.69	14.62	14.5	14.58	14.51	14.65	14.78	14.74	14.56	14.64	15.13	15.09	14.85	14.89	14.82	14.83	14.66	14.77	14.61	14.67	14.64	14.45	14.44	14.58	14.66	LTBP4	0.0518837	1.66704	0.108505	0.74764	0.620193
ST6GALNAC1	XP_003358003	16.59	16.65	16.66	16.85	16.7	16.83	16.63	16.75	16.71	16.93	16.29	16.34	16.5	16.29	16.39	16.76	16.92	16.34	16.71	16.28	16.76	15.91	16.54	16.81	16.85	16.9	17.06	16.5	16.44	16.53	ST6GALNAC1	0.0529082	0.0369101	0.0061149	0.0029812	0.00599026
SMPDL3B	XP_003127785	14.26	14.12	13.9	14.05	14.1	14.12	14.48	14.36	14.43	14.14	14.69	14.64	14.08	14.66	14.19	13.98	14.18	14.14	14.49	14.06	14.21	13.94	13.92	14.1	14.13	14.34	13.96	14.17	14.02	14.03	SMPDL3B	0.0533126	0.218183	0.102928	0.0564921	0.0212958
CHMP7	XP_020929772	15.88	15.71	15.9	15.79	15.77	15.7	15.82	15.7	15.81	15.6	15.92	16.04	15.99	15.93	15.87	15.96	15.99	16.05	16.07	16	15.96	16.11	16.03	16.04	16.15	16.26	16.07	16.51	16.2	16.09	CHMP7	0.0535502	0.0994761	0.116787	0.159487	0.187033
SYT5	XP_003356111	18.87	18.7	18.58	18.92	18.55	18.63	18.83	18.72	18.79	18.54	18.27	18.18	18.21	18.3	18.29	15.5	15.5	15.5	15.5	15.5	15.5	15.5	15.5	15.5	15.5	15.5	15.5	15.5	15.5	15.5	SYT5	0.0537165	0.0452461	0.00567846	0.00389497	0.00200789
LZTFL1	XP_001926855	14.59	14.89	14.77	14.73	14.7	14.73	14.79	14.72	14.6	14.53	14.67	14.62	14.69	14.55	14.63	14.46	14.34	14.4	14.31	14.43	14.32	14.55	14.46	14.46	14.34	14.28	14.33	14.49	14.42	14.27	LZTFL1	0.0538621	0.149404	0.192638	0.211564	0.262581
TRMT5	XP_003121894	15.65	15.81	15.72	15.82	15.85	15.67	15.76	15.85	15.8	15.61	15.66	15.84	15.65	15.63	15.69	15.84	15.57	15.91	15.18	15.48	15.17	15.51	15.28	15.4	15.11	15.16	15.51	15.43	15.25	15.19	TRMT5	0.0542373	0.0836784	0.0741125	0.0877661	0.0879905
CSRP1	XP_003357724	14.64	15.11	14.9	14.96	15.03	15.06	15.08	15.13	14.85	14.91	15.78	15.51	15.2	15.3	15.63	15.56	15.44	15.38	15.31	15.5	15.47	15.54	15.64	15.72	15.6	15.62	15.54	15.5	15.71	15.58	CSRP1	0.0557529	0.885226	0.287283	0.68076	0.706185
CASP14	XP_003123478	16.29	15.06	15.09	15.39	14.89	15.38	15.4	15.28	15.09	15.19	14.48	14.49	14.67	14.57	14.45	15.5	15.5	15.5	15.5	15.5	15.5	15.5	15.5	15.5	15.5	15.5	15.5	15.5	15.5	15.5	CASP14	0.0557819	0.0068617	0	0	0
HPCAL1	NP_001116598	15.66	15.64	15.55	15.63	15.46	15.65	15.59	15.95	15.59	15.43	15.33	15.25	15.19	14.94	15.19	14.88	15.5	14.91	15.34	15.2	15.01	15.09	15.1	15.04	15.2	15.18	15.08	15.24	15.1	14.99	HPCAL1	0.056079	0.185063	0.235114	0.284375	0.168825
DPP3	XP_003353801	15.42	15.26	15.23	15.31	15.41	15.25	15.36	15.35	15.47	15.48	15.5	15.51	15.49	15.73	15.49	15.55	15.53	15.52	15.65	15.71	15.55	15.66	15.64	15.75	15.69	15.69	15.67	15.65	15.64	15.73	DPP3	0.0561049	0.0600649	0.129966	0.106531	0.0873884
NMRAL1	XP_003124684	15.3	15.04	15.04	15.28	14.95	15.33	15.14	15.18	15.17	15.15	14.75	14.75	14.85	14.7	14.83	14.69	14.44	14.73	14.33	14.55	14.33	14.57	14.45	14.52	14.4	14.34	14.34	14.44	14.45	14.51	NMRAL1	0.0564763	0.218967	0.26589	0.236846	0.250298
IRAK3	XP_020947619	18.12	18.32	17.88	18.5	17.77	18.5	17.64	18.21	17.94	18.29	18.2	18.32	17.16	17.83	17.63	17.55	17.36	17.59	17.45	17.82	17.78	17.84	17.79	17.79	17.74	17.63	17.56	17.34	17.59	17.26	IRAK3	0.0564914	0.134396	0.28576	0.235718	0.234715
CASKIN2	XP_020922304	14.92	15.24	15.35	15.3	15.13	15.02	15.1	14.98	15.32	15.19	15.45	15.6	15.49	15.58	15.65	15.11	15.13	15.08	15.19	15.45	15.55	15.5	15.33	15.21	15.39	15.02	15.2	15.19	15.42	15.3	CASKIN2	0.0567615	0.148395	0.020675	0.0301158	0.0477816
ECM1	XP_020945564	14.38	14.18	14.18	14.22	14.64	14.4	14.32	14.3	14.36	14.33	14.83	15.2	15.08	15.28	14.82	14.9	15.09	15	15.3	15.12	15.23	15.16	15.09	14.92	15.34	14.94	14.83	15.05	14.98	15.06	ECM1	0.0568419	1.1048	1.4636	1.85723	0.639034
TTC39A	XP_020952329	14.93	15.05	14.97	14.65	14.82	14.88	14.62	14.53	14.73	14.63	14.14	14.18	14.55	14.35	14.3	14.51	14.55	14.4	14.66	14.51	14.51	14.39	14.37	14.48	14.58	14.7	14.63	14.55	14.48	14.34	TTC39A	0.0571964	0.0666951	0.00639775	0.00684983	0.0128289
SMC2	XP_020922599	15.37	15.37	15.38	15.33	15.56	15.41	15.32	15.36	15.49	15.41	16.06	15.82	15.56	15.99	15.75	15.77	15.69	15.87	15.69	15.82	16	15.93	15.85	15.81	15.91	15.72	15.66	16.02	15.93	15.88	SMC2	0.0573895	0.41153	0.423898	0.520391	0.686979
HIBADH	XP_020934876	15.72	15.64	15.75	15.67	15.49	15.76	15.56	15.58	15.32	15.7	14.9	14.91	15.22	14.9	15.15	15.17	14.99	14.77	14.83	14.85	14.56	14.58	14.67	14.76	14.58	15	15.03	14.78	14.86	15	HIBADH	0.0580794	0.106771	0.0534036	0.0770904	0.0765681
INPP1	NP_001231941	15.62	15.61	15.53	15.57	15.79	15.45	15.73	15.76	15.82	15.86	15.9	16.01	15.9	16.07	15.93	15.68	15.77	15.85	15.85	15.88	15.8	16.05	15.85	15.89	16.08	15.79	15.8	15.95	15.86	15.89	INPP1	0.0582752	0.146959	0.16478	0.195479	0.18109
FERMT3	XP_003122642	15.52	15.32	15.39	15.44	15.43	15.38	15.43	15.5	15.45	15.48	15.49	15.74	15.52	15.84	15.6	15.74	15.53	15.91	15.49	16.1	15.64	16.37	16.26	15.95	15.86	15.68	15.81	15.87	16.01	16.15	FERMT3	0.0586376	0.195469	1.18386	1.48097	0.995956
CNN2	XP_003354007	15.83	15.69	15.87	15.91	15.75	15.91	15.78	15.84	15.95	15.86	16.3	16.18	16.3	16.16	16.21	16.44	16.47	16.59	16.5	16.7	16.72	16.85	16.83	16.78	16.78	16.65	16.64	16.66	16.71	16.79	CNN2	0.0589195	0.377478	1.18804	1.38115	1.09696
PON2	XP_013835161	15.49	14.99	15.23	15.28	15.02	15.33	14.84	15.13	14.94	15.02	14.64	14.72	14.97	14.66	14.77	14.93	15.2	15.17	15.31	15.11	15.03	14.9	14.89	14.88	15.16	14.92	14.99	15.17	14.99	14.89	PON2	0.0594411	0.384634	0.0858013	0.187888	0.136217
SNX30	XP_003122129	15.15	14.87	14.96	14.8	14.76	14.9	14.86	14.98	14.95	14.83	14.65	14.66	14.73	14.54	14.7	14.72	14.45	14.42	14.5	14.41	14.36	14.58	14.55	14.54	14.41	14.36	14.54	14.46	14.69	14.6	SNX30	0.0598891	0.0716097	0.083109	0.0539217	0.0436994
MTX3	XP_003123801	15.93	15.74	15.53	15.72	15.66	15.61	15.83	15.71	15.57	15.57	15.24	15.38	15.31	15.24	15.44	15.17	15.18	14.88	15.12	15.28	15.59	15.26	15.47	15.2	15.53	15.05	15.08	15.22	15.28	15.32	MTX3	0.0601721	0.0738523	0.199979	0.113398	0.125928
SIDT1	XP_003358854	15	14.45	14.39	14.68	14.79	14.8	14.83	14.87	14.67	14.76	13.87	14.18	14.25	13.9	14.28	15.5	15.5	15.5	15.5	15.5	15.5	15.5	15.5	15.5	15.5	15.5	15.5	15.5	15.5	15.5	SIDT1	0.0605028	0.0405736	0.00578382	0.000661931	0.00618115
ACSS3	XP_003481811	16.51	16.76	16.56	16.8	16.52	16.86	16.04	16.64	16.36	16.04	16.43	15.54	16.25	15.99	16.46	14.98	14.78	15.18	14.94	14.79	14.58	15.24	14.91	14.73	14.78	14.53	14.64	14.86	14.76	14.7	ACSS3	0.060813	0.19848	0.0918328	0.135288	0.118504
COQ5	XP_003483483	15.22	15.3	15.19	15.16	14.98	15.08	15.07	15.17	14.92	15.4	14.71	14.62	14.88	14.74	14.89	14.87	14.83	14.63	14.84	14.88	14.66	14.74	14.79	14.81	14.8	14.86	14.98	14.89	14.77	14.96	COQ5	0.0610055	0.158168	0.115328	0.232477	0.173691
ISOC1	XP_003123949	15.18	15.34	15.27	15.46	15.21	15.16	15.48	15.21	15.23	15.15	15.32	15.01	15.09	15.14	15.25	14.98	14.87	15.07	14.89	14.84	14.72	14.86	14.74	14.78	14.83	14.75	14.56	14.62	14.72	14.56	ISOC1	0.0619687	0.256116	0.13078	0.226249	0.200871
RPP25L	XP_003130706	14.63	14.46	14.37	14.32	14.73	14.43	14.6	14.5	14.43	14.66	14.64	14.91	14.93	14.56	14.68	15.26	14.91	15.31	14.52	14.75	15.01	14.96	15.11	14.99	15.11	14.83	15.01	15.38	14.84	15	RPP25L	0.0619768	0.155971	0.167256	0.248386	0.167937
MECP2	XP_020936461	15.46	15.47	15.47	15.48	15.21	15.44	15.4	15.47	15.29	15.3	15.15	15.11	15.18	15.04	15.19	15.19	15.07	15.18	14.87	14.98	14.92	15.27	15.1	15.04	15.22	14.97	15.12	14.99	14.83	15.03	MECP2	0.0631692	0.119988	0.176346	0.19095	0.204839
BIN2	XP_020937388	14.9	14.82	14.79	14.97	14.95	14.92	14.83	14.82	14.98	14.72	14.96	15.11	14.87	15.18	14.84	15.04	15.09	15.29	14.91	15.1	15.16	15.63	15.46	15.18	14.91	14.55	14.84	14.82	14.92	15.04	BIN2	0.0636986	0.185705	1.27309	1.18167	0.890208
DHX35	XP_001929057	15.17	15.37	15.28	15.36	15.56	15.38	15.2	15.28	15.3	15.24	15.61	15.38	15.57	15.39	15.45	15.16	15.19	15.56	15.33	15.63	15.47	15.39	15.11	15.13	15.37	14.95	15.25	14.86	15.51	14.38	DHX35	0.0640044	0.0703772	0.0908443	0.0845198	0.0890719
SMUG1	XP_001927254	15.53	15.76	15.68	15.59	15.38	15.84	15.62	15.73	15.48	15.54	15.54	15.18	15.09	15.33	15.32	15.16	15.36	15.22	15.29	15.31	15.18	15.14	15.17	15.15	15.25	15.1	15.45	15.21	15.29	15.14	SMUG1	0.0647957	0.161092	0.307195	0.249348	0.263242
CDS2	NP_001160145	13.38	13.93	14.28	13.87	12.97	13.86	13.32	13.97	13.44	13.12	14.18	13.93	14.18	14.15	14.39	14.31	14.14	14	14.25	13.7	13.83	14.17	14.1	14.21	14.21	14.2	13.65	14.22	14.41	14.23	CDS2	0.0652034	0.200435	0.468721	0.449396	0.432896
SFXN1	NP_001092072	16.05	15.85	15.85	15.95	15.62	16.04	15.92	15.89	15.9	15.95	15.54	15.47	15.46	15.66	15.53	15.42	15.55	15.38	15.73	15.33	15.39	15.5	15.33	15.28	15.49	15.44	15.54	15.43	15.34	15.43	SFXN1	0.0654881	0.125067	0.265489	0.276051	0.298635
BRAT1	XP_020941664	13.49	13.28	13.7	13.63	13.47	13.27	13.21	13.48	13.52	13.43	14.31	13.94	14.28	14.05	14.21	15.5	15.5	15.5	15.5	15.5	15.5	15.5	15.5	15.5	15.5	15.5	15.5	15.5	15.5	15.5	BRAT1	0.0656931	0.0573372	0.129062	0.0755232	0.0838634
GALC	NP_001230560	15.41	14.64	14.88	15.1	14.75	14.92	14.71	15.02	15	14.92	14.03	14.24	14.42	14.55	14.56	14.62	14.52	14.52	14.67	14.7	14.58	14.52	14.71	14.91	14.83	14.37	14.81	14.62	14.61	14.87	GALC	0.0657456	0.0703789	0.0634107	0.054432	0.0523368
FAR2	XP_003355581	15.42	15.44	15.75	15.48	15.2	15.59	15.21	15.27	15.21	14.98	15.42	14.92	15.1	15.19	15.14	15.08	15	15.08	15	14.87	15.45	15.16	15.05	15.08	15.14	14.62	14.95	14.94	15.08	14.94	FAR2	0.0657936	0.0569074	0.17567	0.106365	0.160966
TUBAL3	XP_020920717	15.01	15	15.13	15.17	14.93	14.9	15.12	15.14	15.01	15.01	14.98	14.98	15.01	15.08	14.96	14.23	14.48	14.35	14.77	14.14	14.34	13.72	13.92	14.05	14.4	14.36	14.36	14.02	13.97	14.04	TUBAL3	0.0660676	0.0267594	0.000310474	0	0.00178743
HK3	XP_003123703	15.97	15.25	14.89	15.05	14.89	14.54	16.03	14.95	15.29	14.95	13.74	15.03	14.22	13.87	13.91	15.5	15.5	15.5	15.5	15.5	15.5	15.5	15.5	15.5	15.5	15.5	15.5	15.5	15.5	15.5	HK3	0.0663115	0.121826	1.07789	0.506408	0.246539
CALD1	XP_003134701	15.52	15.65	15.72	15.73	15.47	15.75	15.61	15.61	15.62	15.51	16.33	16.13	16.15	15.82	16.1	16.24	16.24	16.07	16	16.12	16.04	16.21	16.33	16.44	16.38	16.25	16.23	16.35	16.33	16.28	CALD1	0.0667177	4.83428	0.418117	3.31393	4.73375
DDAH2	XP_020954117	16.31	16.62	16.43	16.61	16.38	16.48	16.37	16.43	16.21	16.3	16.13	16	16.03	15.85	16.1	16.14	16.01	15.95	15.86	15.88	15.84	15.93	15.97	15.93	15.91	15.76	16.04	15.87	15.9	15.91	DDAH2	0.0670947	0.473765	0.0907413	0.16904	0.186141
MTAP	XP_003121927	16.47	16.18	16.28	16.28	15.98	16.21	16.22	16.27	16.24	16.26	15.94	16.02	15.82	15.88	15.75	15.98	15.85	15.93	15.95	15.98	15.9	16.19	15.99	15.97	15.9	16.1	16.03	16.02	15.98	16.02	MTAP	0.0674179	0.22014	0.317213	0.394083	0.358386
GYG1	XP_020925254	15.57	15.17	15.2	15.32	14.65	15.5	14.91	15.1	14.95	15.1	14.93	14.89	14.74	15.01	15.14	15.03	15.02	14.85	15.16	15.21	15.45	15.31	15.27	15.15	15.45	15.03	15.04	14.95	15.1	15.37	GYG1	0.0676884	0.202516	0.567948	0.660659	0.435929
RHBDD1	XP_020930932	13.24	13.55	13.2	13.2	12.99	13.91	12.9	12.58	13.11	13.3	12.92	13.11	13.41	13.44	13.17	12.67	12.51	12.54	12.36	12.38	12.04	12.33	12.59	12.27	12.14	12.14	12.66	12.27	12.42	12.2	RHBDD1	0.0677243	0.146055	0.11247	0.106142	0.0985556
LDHD	XP_020949443	14.63	15.39	15.42	15.3	15.17	15.18	15.45	15.36	15.03	15.5	14.14	14.49	14.46	14.34	14.59	14.79	14.84	14.59	14.9	14.54	14.66	14.63	14.71	14.74	14.57	14.62	15.03	14.7	14.58	14.65	LDHD	0.0687989	0.065853	0.136049	0.111331	0.122782
PCK2	NP_001155225	16.2	16.02	16.02	16.03	15.7	15.98	15.97	16.01	15.94	16.03	15.14	15.25	15.29	15.33	15.16	15.12	15.04	14.91	15.2	14.76	14.8	14.79	14.75	14.76	14.74	14.68	14.76	14.91	14.81	14.9	PCK2	0.0688366	0.0414645	0.0359163	0.0371485	0.0271489
CRELD1	XP_001928927	14.59	14.55	14.85	14.66	14.8	14.72	14.58	14.58	14.69	14.48	14.8	15.03	14.82	14.98	14.8	14.88	15.09	15	15.04	14.91	14.99	14.93	14.82	14.97	14.88	15.04	15.03	14.99	15.01	14.97	CRELD1	0.0698921	0.127923	0.124868	0.239355	0.152942
NPL	NP_999236	16.48	15.25	15.49	15.46	15.2	16.19	15.59	15.65	15.95	15.42	15.05	14.84	15.02	14.79	14.94	15.5	15.5	15.5	15.5	15.5	15.5	15.5	15.5	15.5	15.5	15.5	15.5	15.5	15.5	15.5	NPL	0.0703649	0.0985638	0.164756	0.365211	0.200551
TANC1	XP_020930418	13.61	14.11	13.55	13.21	14.15	13.46	13.88	13.23	13.63	13.6	14.15	14.25	14.23	14.23	14.1	15.5	15.5	15.5	15.5	15.5	15.5	15.5	15.5	15.5	15.5	15.5	15.5	15.5	15.5	15.5	TANC1	0.0704408	0.182652	0.0294814	0.0481207	0.0508378
FAM151B	XP_003123798	16	15.91	15.78	15.7	15.61	15.92	15.79	15.91	15.74	15.85	15.48	15.41	15.52	15.44	15.42	15.68	15.54	15.48	15.49	15.51	15.37	15.34	15.25	15.31	15.46	15.33	15.51	15.37	15.37	15.45	FAM151B	0.0706618	0.12711	0.110982	0.0841503	0.0834183
EDC3	XP_001927907	15.12	15.01	14.9	15	15.03	14.86	15.28	15.01	15.19	15.16	15.32	15.41	15.47	15.45	15.22	15.48	15.53	15.52	15.26	15.38	15.74	15.5	15.47	15.58	15.5	15.34	15.55	15.7	15.68	15.54	EDC3	0.0707334	0.103979	0.183591	0.154496	0.144236
CORO1C	XP_001929380	15.31	15.54	15.52	15.32	15.55	15.51	15.28	15.37	15.41	15.38	16	15.53	15.64	15.79	15.93	15.54	15.54	15.39	15.43	15.62	15.52	15.79	15.72	15.65	15.68	15.51	15.54	15.5	15.7	15.72	CORO1C	0.0713851	0.326464	0.549623	0.604657	0.516642
FER1L6	XP_020944612	15.87	15.84	15.64	15.7	15.64	15.76	15.73	15.74	15.68	15.68	15.23	15.22	15.45	15.31	15.45	15.27	15.22	15.04	15.26	15.18	14.94	15.09	15.11	14.96	14.95	15.47	15.4	15.25	15.24	15.23	FER1L6	0.0714776	0.0298411	0.00684394	0.00146349	0.00128094
ALDH6A1	XP_005656456	15.69	15.45	15.55	15.63	15.28	15.42	15.47	15.59	15.35	15.65	14.84	14.87	14.98	14.84	15	15.04	14.82	14.91	14.97	14.86	14.67	14.63	14.77	14.81	14.67	14.93	14.98	14.69	14.74	14.79	ALDH6A1	0.0716004	0.0910926	0.0401687	0.0408279	0.0507926
EXOG	XP_003132153	15.94	15.65	15.72	16	15.64	16.07	15.65	16.02	15.93	16.18	15.86	15.68	15.6	15.96	16.01	15.72	15.65	15.53	15.83	15.69	15.46	15.52	15.31	15.65	15.4	15.3	15.41	15.42	15.28	15.29	EXOG	0.0716535	0.0694609	0.466079	0.268333	0.336176
GBA	NP_001005730	15.83	15.12	15.31	15.44	15.08	15.64	15.44	15.59	15.5	15.36	14.65	15.05	14.99	14.98	14.91	15.18	15.03	14.93	14.98	15.22	15.12	15.12	15.17	15.03	15.07	15.13	15.43	15.13	15.37	15.45	GBA	0.0716565	0.150969	0.195133	0.261271	0.186387
WIZ	XP_013846561	14.17	14.52	14.46	14.39	14.31	14.59	14.16	14.31	14.29	14.35	14.7	14.54	14.86	14.64	14.67	14.43	14.43	14.33	14.37	14.2	14.32	14.32	14.35	14.31	14.21	14.38	14.42	14.42	14.24	14.27	WIZ	0.072646	0.125732	0.102033	0.100943	0.094575
LDLRAP1	XP_003127756	15.61	15.53	15.44	15.63	15.72	15.61	15.7	15.7	15.75	15.57	15.79	15.9	15.86	15.99	15.77	15.83	15.58	15.85	15.55	15.51	15.52	15.59	15.01	15.45	15.69	15.21	15.45	15.32	15.59	15.35	LDLRAP1	0.0727078	0.172898	0.354695	0.184832	0.325749
PEX6	NP_001103896	15.54	14.5	14.38	14.56	14.27	14.77	14.47	14.77	14.7	14.19	14.1	13.91	13.83	13.85	13.93	15.47	15.01	15.42	15.11	15.04	15.13	15.37	15.22	15.19	15.37	14.92	15.51	15.33	15.46	15.22	PEX6	0.0728615	0.0635903	0.156898	0.0808664	0.0977371
GLOD5	XP_020935364	17.19	17.32	17.32	17.44	17.22	17.22	17.34	17.36	17.28	17.38	16.06	16.19	16.57	15.82	16.32	15.25	15.22	14.9	16.48	14.28	14.35	14.1	14.37	14.31	14.37	14.7	14.78	14.25	14.1	14.29	GLOD5	0.073012	0.0424046	0.00187383	0	0.000936798
UNC93B1	XP_003122484	13.1	13.44	13.45	13.38	13.11	13.22	12.42	12.89	13.27	13.52	13.65	13.08	13.78	13.69	13.7	12.58	13.51	12.88	13.27	13.09	13.3	13.22	12.99	12.85	13.14	13.22	13.4	12.78	13.4	13.6	UNC93B1	0.0732809	0.136921	0.462975	0.420305	0.244192
SNIP1	XP_020951628	14.78	15.23	15.19	14.97	15.17	15.5	15.22	15.13	15.12	15.18	15.75	15.58	15.74	15.69	15.77	15.86	15.87	16.04	15.81	15.3	15.38	15.76	15.27	15.34	15.29	15.64	16.03	15.51	15.35	15.24	SNIP1	0.0734401	0.274664	0.175035	0.173981	0.246643
TADA1	XP_001925145	21.08	20.9	20.6	21	20.43	20.58	20.89	20.86	20.69	20.81	19.88	20	20.15	20.01	19.99	15.5	15.5	15.5	15.5	15.5	15.5	15.5	15.5	15.5	15.5	15.5	15.5	15.5	15.5	15.5	TADA1	0.0736088	0.138532	0.181909	0.139181	0.173812
HAT1	XP_003483722	14.73	14.88	14.82	14.92	14.95	14.79	15	14.87	14.95	15	15.22	15.11	15.11	15.26	15.28	15.17	15.02	15.25	14.96	15.14	15.26	15.23	15.29	15.23	15.25	15.09	14.98	15.24	15.11	15.16	HAT1	0.0736404	0.253474	0.201742	0.332081	0.262269
ALDH7A1	XP_013850523	16.13	16.1	15.85	16.28	15.68	15.86	15.83	15.91	15.9	15.73	15.41	15.23	15.46	15.38	15.72	15.77	15.55	15.5	15.47	15.68	15.38	15.56	15.3	15.49	15.38	15.45	15.54	15.34	15.38	15.54	ALDH7A1	0.0736659	0.16436	0.0752467	0.129579	0.0975819
TNPO2	XP_005652908	15.42	15.57	15.36	15.31	15.3	15.56	15.39	15.4	15.37	15.5	15.03	15.07	15.32	15.09	15.12	15.02	14.68	15.05	14.7	14.92	15.07	15.25	15.06	15.06	15.22	15.17	15	15.05	14.96	15.17	TNPO2	0.0737571	0.222942	0.473322	0.336137	0.309694
ATP6V1H	NP_999405	15.49	15.34	15.37	14.94	15.29	15.06	15.28	14.89	14.99	15	15.12	15.44	15.28	15.18	15.31	15.48	15.44	15.34	15.45	15.44	15.66	15.64	15.45	15.26	15.3	15.45	15.47	15.69	15.66	15.7	ATP6V1H	0.0740776	0.115071	0.123235	0.156689	0.119481
DEF6	XP_001929274	14.04	14.06	14.23	14.27	13.9	13.95	14	13.53	14.16	14.15	14.44	14.34	14.32	14.26	14.47	14.61	14.61	14.81	14.66	14.85	14.52	15.03	14.88	14.94	14.76	14.71	14.68	14.71	14.76	14.79	DEF6	0.0743982	0.111206	0.595496	0.638834	0.601888
GLB1L	XP_020931398	16.23	15.59	15.85	16.2	15.52	16.12	15.7	16.22	15.92	15.7	15.29	15.07	15.21	15.44	15.32	15.5	15.5	15.5	15.5	15.5	15.5	15.5	15.5	15.5	15.5	15.5	15.5	15.5	15.5	15.5	GLB1L	0.0746541	0.0860368	0.0390795	0.0433121	0.0584901
BCL2L14	NP_001302597	15.63	15.81	15.79	15.71	15.6	15.59	15.67	15.59	15.51	15.55	16.27	15.96	16.05	16.3	16.05	15.97	15.95	15.71	16.15	15.78	16.03	15.83	15.99	15.89	16.04	16.31	15.91	16.19	15.87	15.83	BCL2L14	0.0755798	0.0329398	0.040753	0.017207	0.0111059
PWP1	XP_003126124	15.01	15.2	15.24	14.89	15.18	15.09	15.15	15.34	15	14.89	15.23	15.04	16.24	15.44	16.38	14.86	15.1	15.03	15.1	14.92	15.09	15.04	15.09	15	15.12	14.68	14.87	14.94	15.06	14.89	PWP1	0.0766188	0.290449	0.188813	0.273991	0.202011
HMGN4	XP_001928288	15.87	16.05	16.04	15.62	15.82	15.89	16.07	15.89	15.77	15.59	15.5	15.76	15.55	15.29	15.21	15.75	15.72	15.57	15.11	14.97	15.43	15.6	15.73	14.9	15.14	15.65	15.48	15.41	14.72	15.44	HMGN4	0.0773682	0.257139	0.34836	0.573522	0.528382
THNSL1	XP_020920567	14.52	14.7	14.55	14.64	14.54	14.62	14.54	14.77	14.57	14.64	14.4	14.48	14.66	14.6	14.57	14.22	14.35	14.19	14.29	14.17	14.12	14.03	14.04	14.11	14.13	14.38	14.29	14.18	14.11	14.22	THNSL1	0.0786082	0.0633596	0.179149	0.0985687	0.086387
COQ8A	XP_020920075	15.83	16.09	15.92	15.94	15.61	16.06	15.75	15.62	15.66	15.76	15.55	15.49	15.78	15.61	15.74	15.22	15.02	15.13	15.31	15.08	15.11	14.96	14.98	14.98	14.95	15.24	15.22	14.93	14.78	14.87	COQ8A	0.0795214	0.234251	0.117113	0.114268	0.126545
MTERF3	XP_001929306	14.98	14.94	15.06	14.87	15.12	15.1	14.73	15.1	14.9	15.13	15.61	15.47	15.46	15.25	15.53	15.5	15.5	15.5	15.5	15.5	15.5	15.5	15.5	15.5	15.5	15.5	15.5	15.5	15.5	15.5	MTERF3	0.0797487	0.113964	0.523985	0.255046	0.292036
VPS37A	XP_005672701	14.76	14.88	15.08	14.51	14.8	14.9	14.63	15.08	14.78	14.83	14.95	14.67	15.26	14.96	14.81	14.53	14.35	14.51	14.56	14.65	14.54	14.53	14.54	14.68	14.57	14.34	14.45	14.63	14.55	14.61	VPS37A	0.0799193	0.170683	0.123955	0.187139	0.173909
TP53BP2	XP_003130631	13.8	14.08	14.02	14.23	13.6	14.1	13.98	14.14	13.81	13.55	13.63	13.73	13.5	13.68	13.44	14.23	14.53	14.49	14.57	14.48	14.56	14.48	14.59	14.46	14.56	14.49	14.75	14.46	14.45	14.46	TP53BP2	0.0805264	0.190121	0.0915629	0.0743434	0.0855067
OXNAD1	XP_001925335	15.5	15.32	15.2	15.37	15.63	15.18	15.48	15.58	15.71	15.53	15.67	15.83	15.44	15.79	15.83	15.5	15.56	15.38	15.56	15.31	15.27	15.37	15.26	15.45	15.44	15.56	15.48	15.34	15.44	15.2	OXNAD1	0.0805641	0.120847	0.110034	0.0845814	0.083585
PTRH2	XP_003131714	13.36	13.57	13.34	13.48	13.72	13.3	13.96	13.23	13.38	13.77	13.56	14.28	13.67	13.48	13.63	14.12	14.12	14.14	14.1	14.18	14.22	14.34	14.03	14.2	14.2	14.16	14.08	14.33	14.3	14.28	PTRH2	0.0807983	0.270102	0.206339	0.27204	0.280035
SURF2	XP_020926796	15.7	15.93	15.88	15.89	15.86	15.84	15.84	15.72	15.91	15.74	16.31	16.09	16.33	16.21	16.31	16.1	16.25	16.1	16.05	16.14	16.08	16.2	16.07	16.07	16.26	16.05	16.18	16.17	16.19	16.22	SURF2	0.0809505	0.153447	0.096752	0.126039	0.0950935
ORC3	XP_003121338	14.51	14.5	14.7	14.81	14.66	14.64	14.88	14.61	14.79	14.72	15.11	15.04	14.91	14.98	14.93	14.47	14.7	14.62	14.52	14.89	14.7	14.91	14.96	14.86	14.81	14.68	14.58	14.53	14.78	14.77	ORC3	0.0812407	0.131173	0.207801	0.166371	0.185707
CYB561	NP_001090991	16.64	16.66	16.02	16.26	16.02	16.06	15.92	16.37	16.07	15.7	15.08	14.75	15.25	14.91	15.22	15.43	15.94	15.07	15.79	15.15	14.9	15.15	15.09	15.39	15.33	15.79	15.52	15.24	15.2	15.7	CYB561	0.0812859	0.196849	0.0179768	0.0262493	0.0389929
LIMD1	XP_020924297	14.7	14.65	14.79	14.58	14.65	14.87	14.46	14.64	14.73	14.49	15.12	14.8	15.03	15.11	15.05	14.72	14.65	14.74	14.67	14.78	14.83	14.78	14.88	14.87	14.63	14.85	14.8	14.76	14.82	14.8	LIMD1	0.0813662	0.233671	0.189924	0.211148	0.200656
PPME1	XP_003357238	13.78	14.57	14.26	14.15	14.49	14.47	14.23	14.22	14.12	14.29	14.74	14.45	14.75	14.74	14.56	14.55	14.47	14.46	14.42	14.47	14.38	14.66	14.52	14.6	14.55	14.63	14.6	14.57	14.6	14.69	PPME1	0.0819109	0.155872	0.137547	0.149599	0.161937
ASAP1	XP_020944565	15.35	15.49	15.32	15.22	15.29	15.57	14.96	15.36	15.15	15.12	15.32	15.43	15.47	15.18	15.22	15.32	15.32	15.47	15.39	15.54	15.46	15.52	15.64	15.6	15.48	15.64	15.3	15.35	15.45	15.35	ASAP1	0.081948	0.294027	1.22482	0.67251	0.935388
DDC	XP_020919586	16.12	15.97	15.56	16.08	15.74	15.85	15.85	16	15.55	15.54	15.33	15.03	15.41	15.26	15.07	15.21	15.04	15.08	15.02	14.25	14.88	14.63	14.5	14.18	15.23	14.48	14.91	14.99	14.7	14.67	DDC	0.0820092	0.183123	0.0448479	0.0535561	0.045984
MFGE8	NP_001116456	15.47	15.35	15.64	15.25	18.84	15.19	16.38	15.66	15.95	16.66	16.53	16.8	16.09	16.45	16.64	15.07	15.44	15.48	16.18	15.07	15.77	15.14	16.11	16.43	16.1	14.63	15.11	14.76	14.92	14.89	MFGE8	0.0821625	1.00931	0.10843	0.535343	0.361152
TMLHE	XP_003135559	16.31	16.22	16.05	16.36	16.08	16.09	16.14	16.32	16.26	16.23	15.72	15.78	15.92	15.77	15.89	15.83	15.77	15.66	15.78	15.8	15.74	15.46	15.75	15.7	15.82	15.93	15.64	15.52	15.58	15.65	TMLHE	0.0829873	0.0735732	0.0584756	0.054948	0.0573417
LHPP	NP_001230537	14.93	14.79	14.72	14.91	14.93	14.83	14.83	14.92	14.74	14.8	14.6	14.76	14.64	14.58	14.71	14.51	14.41	14.4	14.49	14.49	14.32	14.44	14.3	14.48	14.64	14.57	14.63	14.5	14.54	14.57	LHPP	0.0840669	0.102862	0.121658	0.13589	0.128295
VAV1	NP_001254762	15.33	15.54	15.3	15.31	15.33	15.36	15.2	15.24	15.3	15.21	15.28	15.26	15.32	15.24	15.31	15.26	15.16	15.49	15.18	15.65	15.32	15.85	15.73	15.59	15.43	15.15	15.38	15.41	15.61	15.49	VAV1	0.0841429	0.0843866	0.422022	0.414964	0.281363
RCOR3	XP_020919527	14.7	14.7	15.01	14.75	14.8	14.93	14.67	14.64	14.28	14.7	15.01	14.92	14.94	14.55	14.91	15.26	15.45	15.41	15.33	15.64	15.53	15.69	15.65	15.23	15.39	15.36	15.78	15.36	16	15.7	RCOR3	0.0841526	0.171522	0.194074	0.14316	0.19504
CPNE2	XP_020949560	14.32	14.31	14.44	14.57	14.46	14.46	14.3	14.82	14.66	14.55	14.04	14.29	14.32	14.13	14.26	14.54	14.14	13.96	14.09	14.4	14.16	14	14.33	14.29	14.29	13.95	14.13	13.98	14.39	14.11	CPNE2	0.0849169	0.189756	0.183389	0.161016	0.176325
SAMHD1	NP_001279034	15.63	15.44	15.51	15.48	15.64	15.44	15.69	15.52	15.59	15.46	15.73	15.91	15.63	16.14	15.77	15.88	15.76	16.05	15.95	16.3	16.08	16.45	16.37	16.29	16.08	15.85	15.96	16.15	16.2	16.45	SAMHD1	0.0850579	0.233866	1.33739	1.50028	1.15016
MICALL1	XP_020947158	14.55	15.01	14.9	14.82	14.78	14.43	14.81	14.64	14.88	14.59	15.1	16.18	15.09	15.08	14.92	14.93	15.42	15.06	15.26	14.94	14.73	15.01	15.08	15.04	14.91	15.11	14.93	14.92	15.22	14.95	MICALL1	0.0851641	0.0935167	0.142827	0.0743667	0.0905027
RGS10	XP_001927451	13.96	14.51	14.18	14.38	14.28	14.25	14.18	14.33	14.17	14.26	14.66	14.47	14.41	14.57	14.52	14.34	14.88	14.67	14.64	13.93	14.62	14.73	14.7	14.43	14.4	14.08	14.52	13.92	14.18	13.92	RGS10	0.0852844	0.610603	0.641312	0.653096	0.347796
FAM98A	XP_003125297	14.39	14.26	14.35	14.4	14.37	14.18	14.39	14.32	14.47	14.38	14.3	14.58	14.68	14.41	14.6	14.56	14.62	14.65	14.65	14.86	15.16	15	14.94	14.99	14.96	14.68	14.68	14.94	15.01	14.88	FAM98A	0.0854458	0.227875	0.230032	0.318651	0.335082
TMEM115	XP_003132275	14.01	14.1	14.08	14	14.03	13.74	14.2	13.99	14.05	13.99	14.2	14.24	13.87	14.13	14.01	14.39	14.59	14.69	14.57	14.31	14.39	14.3	14.24	14.17	14.17	14.16	14.18	14.17	14.08	14.13	TMEM115	0.0862458	0.27555	0.104507	0.180745	0.135942
CPM	XP_020947631	14.52	14.52	14.9	14.74	15.7	14.92	14.83	15.09	14.91	14.91	14.67	14.25	14.62	14.28	14.81	14.95	14.67	14.8	14.72	14.68	14.63	14.61	14.45	14.79	14.6	14.62	14.85	14.48	14.64	14.43	CPM	0.0862852	0.869738	0.0330671	0.123437	0.144581
AS3MT	XP_020929134	16.05	15.42	15.48	15.63	15.3	15.48	15.76	15.63	15.75	15.57	14.76	14.89	14.95	14.76	14.69	14.52	14.15	14.31	14.53	14.12	14.09	14.01	14.16	14.17	14.19	14.11	14.09	14.09	14.19	14.18	AS3MT	0.0870295	0.0246135	0.00721712	0.00166635	0.00365496
CCDC117	XP_020929683	14.36	14.75	14.6	14.52	14.47	14.56	14.5	14.29	14.6	14.5	15.09	15.04	15.11	14.93	15.09	14.65	14.73	14.58	14.83	14.94	14.54	15.1	14.56	14.95	14.86	15.74	14.68	15.14	15.11	14.75	CCDC117	0.0874658	0.238768	0.320327	0.425746	0.616906
GIMAP4	XP_013846200	15.67	15.62	15.66	15.59	15.55	15.38	15.62	15.49	15.6	15.82	16.11	16.52	15.75	16.27	15.96	16.41	16.29	16.55	16.08	16.74	16.21	17.09	17.27	16.39	16.51	16.21	16.33	16.39	16.71	16.84	GIMAP4	0.0879178	0.249931	4.05038	3.80101	2.82581
APBB1IP	XP_003130799	14.53	14.69	14.62	14.58	14.73	14.28	14.71	14.33	14.66	14.48	14.77	15.01	14.82	14.84	14.92	14.94	14.95	15.45	14.81	15.51	14.98	15.96	15.73	15.32	15.25	14.99	15.05	15.04	15.2	15.38	APBB1IP	0.0879775	0.204338	1.69406	1.84762	1.38379
POLD2	NP_001231925	14.54	14.79	14.62	14.79	14.67	14.39	14.41	14.49	14.45	14.62	14.7	14.63	14.62	14.64	14.82	15.13	14.98	15.12	14.84	14.97	15.14	15.13	15.08	15	15.08	14.88	15	14.94	14.95	15.06	POLD2	0.0880547	0.0863531	0.148918	0.106387	0.128429
PREPL	XP_003125224	14.88	14.79	14.85	14.4	14.92	14.75	15.15	14.68	14.81	14.98	14.25	14.83	14.84	14.63	14.5	13.42	13.5	13.5	13.57	13.52	13.6	13.57	13.79	13.5	13.63	13.26	13.39	13.59	13.6	13.31	PREPL	0.0881171	0.248297	0.246027	0.271508	0.293322
MIGA2	XP_001928994	14.41	14.4	14.65	14.04	13.86	14.57	14.19	13.93	13.89	13.77	13.86	13.86	13.81	13.61	13.42	15.5	15.5	15.5	15.5	15.5	15.5	15.5	15.5	15.5	15.5	15.5	15.5	15.5	15.5	15.5	MIGA2	0.0881229	0.0831215	0.0946519	0.0860138	0.122895
PIP4K2A	NP_001182710	15.03	14.96	15.08	15	14.92	15.14	14.9	14.87	15.02	14.81	14.92	15.09	15.1	14.86	14.93	15.09	15.03	15.03	15.07	15.24	15.07	15.56	15.36	15.1	15.2	15.06	15.15	15.14	15.13	15.24	PIP4K2A	0.0882095	0.340675	1.45908	1.58003	1.44975
MRPL4	XP_003123269	13.52	13.2	13.44	13.45	13.27	13.39	13.28	13.2	12.96	13.15	13.25	12.46	12.59	13.1	12.88	15.5	15.5	15.5	15.5	15.5	15.5	15.5	15.5	15.5	15.5	15.5	15.5	15.5	15.5	15.5	MRPL4	0.0885592	0.216968	0.186461	0.2713	0.232926
ATP23	XP_003481692	14.39	15.16	15.08	14.35	14.67	14.51	15.35	15.26	14.77	15.19	13.95	14.62	13.91	14.85	14.47	14.19	14.07	14.27	14.42	14.34	14.16	14.04	14.08	14.3	14.11	14.25	14.03	14.12	14.17	14.05	ATP23	0.0885853	0.133801	0.0928399	0.13163	0.13749
TMEM63A	NP_001230118	14.93	15.17	15.06	14.94	14.7	15.06	14.91	14.93	14.94	15.01	15.08	14.88	15.16	15.11	15.25	14.59	14.38	14.51	14.65	14.58	14.72	14.48	14.66	14.73	14.51	14.26	14.73	14.52	14.66	14.41	TMEM63A	0.0896706	0.194145	0.235527	0.1639	0.230748
NMD3	XP_020925400	14.37	14.56	14.58	14.39	15.46	14.33	14.44	14.46	14.53	14.55	14.48	15.17	14.55	14.61	14.68	14.12	14.25	14.25	14.13	14.14	14.17	14.22	14.29	14.39	14.32	13.92	14.2	14.2	14.28	14.18	NMD3	0.0902749	0.132795	0.159832	0.136705	0.162515
NUDT2	NP_999474	14.7	14.49	14.6	14.6	14.5	14.63	14.55	14.5	14.51	14.53	14.51	14.55	14.51	14.51	14.68	14.37	14.23	14.57	14.23	13.96	14.28	14.36	14.18	14.25	14.25	14.36	14.38	14.51	14.45	14.23	NUDT2	0.0914489	0.174445	0.0717371	0.0867813	0.117306
NECAP1	XP_020948054	15.96	15.87	15.63	15.88	15.66	15.75	15.92	15.89	15.66	15.89	15.16	15.42	15.17	15.4	15.15	15.53	15.37	15.37	15.56	15.59	15.63	15.47	15.5	15.62	15.52	15.67	15.51	15.22	15.7	15.46	NECAP1	0.0917831	0.146246	0.131439	0.0960385	0.126616
EHHADH	XP_020925638	15.67	15.52	15.63	15.58	15.32	15.52	15.36	15.43	15.64	15.56	14.89	15.25	15.06	15.13	15.19	15.37	15.18	14.92	15.26	14.85	15.11	14.71	14.88	14.79	14.98	15.22	15.15	14.93	14.93	15.24	EHHADH	0.0920586	0.133724	0.0325989	0.0427653	0.0423568
ACOT8	XP_001928924	15.18	15.07	15	14.87	14.85	14.88	14.79	14.81	14.86	14.87	14.21	14.68	14.51	14.53	14.51	15.5	15.5	15.5	15.5	15.5	15.5	15.5	15.5	15.5	15.5	15.5	15.5	15.5	15.5	15.5	ACOT8	0.0931318	0.18101	0.17106	0.237144	0.214073
ALDH1B1	XP_003353634	15.58	15.24	15.28	15.22	15.09	15.44	15.45	15.33	15.27	15.48	14.72	14.75	14.92	14.62	14.87	15.06	14.92	14.97	15.18	14.92	14.84	14.77	14.92	14.92	14.87	15.17	14.9	14.95	14.81	14.78	ALDH1B1	0.0938925	0.077289	0.0498715	0.0667769	0.0648599
AP1G2	XP_001928692	16.3	15.64	15.91	16.21	15.78	15.92	15.98	15.98	16.12	16.14	15.61	15.63	15.54	15.57	15.69	15.85	15.76	15.86	15.92	15.98	15.84	15.95	15.85	16.18	16.01	15.66	15.54	15.88	15.93	15.68	AP1G2	0.0939077	0.134362	0.209859	0.148577	0.146252
CCDC91	NP_001231455	14.83	14.73	14.84	15.01	14.82	15.03	15.07	14.96	14.85	15	14.73	14.55	14.51	14.57	14.68	15.06	15.01	15.13	14.9	14.96	15.05	14.96	14.98	15.05	15.24	14.98	15.01	14.86	14.95	14.87	CCDC91	0.0942768	0.143537	0.145417	0.10114	0.100898
TMEM68	XP_001927938	15.16	14.98	14.93	14.87	15.03	14.92	14.83	14.92	14.81	14.92	14.52	14.81	14.88	14.72	14.7	14.83	14.57	14.6	14.5	14.77	14.43	14.7	14.56	14.51	14.58	14.59	14.62	14.41	14.65	14.77	TMEM68	0.0960571	0.231718	0.210646	0.223305	0.234214
COMMD2	XP_003132530	16.23	15.92	15.61	16.06	15.91	15.84	16.17	16.03	16.01	15.74	15.5	15.88	15.67	15.66	15.7	15.58	15.49	15.52	15.25	15.6	15.49	15.55	15.55	15.64	15.73	15.26	15.49	15.46	15.5	15.62	COMMD2	0.096629	0.332571	0.212944	0.392871	0.28072
OSBPL7	XP_020922740	15.57	15.63	15.54	15.24	15.15	15.45	15.5	15.26	15.43	15.5	15.76	15.79	15.74	15.9	15.87	16.21	15.85	16.19	15.75	15.74	15.78	16	15.71	15.83	15.81	15.88	15.98	15.88	15.77	15.78	OSBPL7	0.0966331	0.0867541	0.161869	0.0830604	0.103056
TSPAN14	XP_001926637	15.2	15.32	15.42	15.34	14.99	15.24	15.48	15.3	15.3	15.43	14.8	14.95	15.07	14.78	14.69	15.08	15.18	14.83	14.85	14.92	15.03	14.9	14.85	15.04	15.03	15.16	15.28	14.97	15.08	15.08	TSPAN14	0.0979717	0.312892	0.353562	0.358843	0.400476
ELP5	XP_003131977	14.46	14.54	14.71	14.5	14.59	14.69	14.39	14.59	14.54	14.63	14.7	14.42	14.47	14.48	14.65	14.66	14.99	14.83	14.92	15.03	15.15	15.08	15.08	15.01	15.07	14.96	15.17	15.09	15.2	14.99	ELP5	0.0989847	0.148521	0.102885	0.12854	0.0918014
ARHGAP25	XP_003125117	14.47	14.09	14.24	14.28	13.9	14.78	13.95	14.09	14.21	14.01	14.03	13.93	14.19	14.02	14.37	14.46	14.4	14.53	14.36	14.39	14.49	15.05	14.73	14.6	14.46	14.27	14.88	14.37	14.52	14.88	ARHGAP25	0.0990489	0.192381	1.75839	1.18529	1.08889
DHX37	XP_020927946	15.08	15.02	15.06	15.21	15.1	15.21	15.26	15.2	15.19	15.07	15.28	15.81	15.3	15.38	15.32	14.87	14.71	15.16	14.92	15.06	14.98	15.25	15.16	15.29	15.11	15.04	14.81	15.52	15.1	14.91	DHX37	0.0996283	0.0834639	0.173463	0.0913428	0.0995913
CDC42EP4	XP_003131291	14.08	13.74	14.16	13.86	13.92	14.14	14.01	13.96	13.95	13.88	14.77	14.84	14.97	14.51	14.67	14.82	14.71	14.92	14.65	14.94	14.97	14.98	14.93	14.88	14.72	14.77	14.72	14.81	14.75	14.84	CDC42EP4	0.099735	0.319557	0.0532007	0.0848402	0.0986879
GRHL2	XP_005662992	16.54	16.17	16.29	16.37	16.16	16.4	16.35	16.3	16.27	16.29	15.79	15.83	16.01	15.82	15.75	16.07	15.88	15.94	15.89	16.01	16.09	16.03	16.16	16.13	16.16	16.06	16.11	16.19	16.21	16.07	GRHL2	0.0997829	0.077131	0.0157116	0.00846342	0.0163391
PDP2	XP_020949670	13.92	14.29	14.25	14.12	14.25	14.09	14.03	14.15	14.21	14.27	14.45	14.13	13.92	14.24	14.35	14.01	14.34	14.06	14.53	13.44	13.97	13.67	13.88	14.1	13.74	13.94	13.97	13.89	13.82	13.92	PDP2	0.101043	0.0662589	0.142373	0.101684	0.108732
C2CD2L	XP_013834918	15.5	15.48	15.28	15.08	15.01	15.39	15.32	15.28	15.15	15.28	14.74	14.67	14.75	14.68	14.9	15.5	15.5	15.5	15.5	15.5	15.5	15.5	15.5	15.5	15.5	15.5	15.5	15.5	15.5	15.5	C2CD2L	0.102781	0.0679062	0.100892	0.0818019	0.0985474
MPZL1	XP_005663198	15.12	14.81	15.11	15.01	14.88	14.9	14.97	15.08	14.87	14.72	14.89	14.94	14.97	14.8	14.67	15.52	14.51	15.61	14.4	14.28	13.8	14.49	14.12	14.13	13.83	14.31	14.71	14.14	14.12	14.01	MPZL1	0.102861	0.500263	0.078027	0.119566	0.117176
RNF170	XP_020933510	15.54	15.08	15.5	15.17	17.27	15.07	15.75	15.51	16.38	15.84	16.12	16.76	15.71	16.41	15.78	14.9	14.94	14.76	15.13	14.89	14.67	14.85	15.37	14.81	14.88	14.99	15.59	15.3	14.71	14.92	RNF170	0.103454	0.270274	0.200346	0.264235	0.226415
ALOX5	XP_020928395	15.46	15.39	15.29	15.61	15.6	15.55	15.66	15.51	15.43	15.54	15.07	15.24	15.32	15.28	15.12	15.34	14.85	14.75	14.56	15	14.97	15.14	15.1	15	14.85	14.58	15.21	14.88	14.92	15.11	ALOX5	0.103599	0.0505022	0.0722625	0.0877217	0.0332529
IFI44L	XP_003127967	15.23	14.94	14.74	15	15.19	14.8	14.82	14.74	14.77	14.79	14.99	15.44	15.74	15.48	15.26	15.47	15.6	16.06	15.95	16.05	15.93	16.23	15.94	15.58	15.86	15.84	15.63	16.05	16.33	16.35	IFI44L	0.103906	0.368582	1.87417	1.22142	1.73452
AMFR	XP_020952751	14.91	14.72	14.96	14.74	15.17	15.03	15.11	14.89	15.04	15.04	14.97	15.06	14.54	14.97	14.81	14.73	14.87	14.83	15.05	14.9	14.64	14.82	14.71	14.62	14.87	15.78	15.04	15.39	15.11	15.05	AMFR	0.104017	0.210377	0.149654	0.18487	0.153888
TKFC	XP_003122689	16.07	15.77	15.78	15.73	15.48	15.71	15.67	15.9	15.71	15.72	15.14	15.25	15.39	15.16	15.31	15.43	15.41	15.25	15.6	15.43	15.26	15.35	15.47	15.36	15.31	15.34	15.53	15.43	15.42	15.46	TKFC	0.104649	0.0859073	0.161363	0.175259	0.129166
TC2N	XP_001929018	15.17	15.24	15.17	15.23	15.51	15.15	15.27	15.16	15.39	15.52	15.28	16.34	15.46	15.75	15.51	15.83	15.88	15.76	15.58	15.74	15.7	15.63	15.86	15.74	15.7	15.79	15.94	15.77	15.93	15.94	TC2N	0.105352	0.103922	0.139153	0.0491537	0.0622189
SGSH	XP_003482989	17.04	16.15	16.3	16.31	16.32	16.62	16.55	16.81	16.87	16.61	16.17	15.99	16.01	15.98	16.08	16.35	16.31	15.86	16.33	16.14	16.46	16.28	16.64	16.12	16.39	16.17	16.42	16.16	16.04	16.76	SGSH	0.105535	0.13282	0.0762219	0.093649	0.0676254
FAH	XP_003356696	16.79	16.23	16.07	16.42	15.55	16.31	16.25	16.19	16.27	16.18	15.24	15.23	15.55	15.21	14.85	15.11	14.86	14.99	15.33	14.96	14.86	15.09	14.96	14.9	14.98	14.9	15	14.91	14.96	14.97	FAH	0.10624	0.109813	0.0997894	0.101331	0.0667472
TRIM68	XP_003482598	16.25	16	16.08	15.79	15.61	16.06	15.64	15.76	15.81	15.36	15.38	15.44	15.65	15.32	15.32	15.5	15.5	15.5	15.5	15.5	15.5	15.5	15.5	15.5	15.5	15.5	15.5	15.5	15.5	15.5	TRIM68	0.106259	0.12312	0.338105	0.195038	0.226677
NPC1L1	XP_005673397	15.98	15.2	15	15.05	14.8	15.12	15.1	15.41	15.15	14.9	14.63	14.62	14.82	14.76	14.75	13.32	13.08	12.84	14.37	13.06	13.43	12.67	12.96	13.31	13.32	13.36	13.12	13.61	13.18	13.6	NPC1L1	0.106454	0.0204647	0	0.00103303	0
ZC3H4	XP_005664683	14.38	14.68	14.57	14.32	14.29	14.53	14.39	14.44	14.52	14.52	14.9	14.89	14.58	14.92	14.98	14.42	14.32	14.59	14.5	14.3	14.37	14.58	14.83	14.48	14.36	14.5	14.43	14.46	14.49	14.74	ZC3H4	0.107549	0.186326	0.380657	0.250565	0.274918
SPAST	NP_998914	15.34	14.88	15.01	14.91	14.81	15.19	15.17	15.25	15.23	15.15	14.48	14.49	14.26	14.15	14.39	15.3	15.17	15.2	15.21	15.18	15.14	15.21	15.28	15.2	15.29	15.35	15.31	15.23	15.4	15.2	SPAST	0.107785	0.202284	0.265454	0.292087	0.286936
RAB27B	XP_001925846	15.82	15.99	15.98	16.1	15.69	15.92	15.88	16.04	15.94	15.79	15.54	15.21	15.45	15.37	15.49	15.44	15.25	15.26	15.47	15.38	15.26	15.34	15.29	15.33	15.34	15.86	15.71	15.73	15.53	15.54	RAB27B	0.107842	0.103024	0.0582632	0.0569961	0.0317968
GNE	XP_020939643	14.65	15.12	14.78	14.65	15.23	14.86	14.75	14.62	14.81	14.85	15.57	15.38	15.53	15.39	15.33	15.31	15	15.14	15.12	15.19	15.27	15.28	15.32	15.25	15.41	15.23	15.44	15.7	15.51	15.37	GNE	0.108358	0.144326	0.104834	0.0769046	0.138772
POLR3B	XP_020947233	15.24	15.4	15.36	15.42	15.48	15.31	15.5	15.42	15.42	15.52	15.27	15.34	15.32	15.27	15.35	15.16	14.97	15.15	15.09	15.18	15.23	15.22	15.19	15	15.15	14.9	14.91	15.19	15.01	14.92	POLR3B	0.108862	0.126302	0.166666	0.123918	0.139707
HS1BP3	XP_003354961	16.83	16.88	16.85	17.07	16.91	16.77	16.86	16.78	16.8	16.81	16.07	16.43	15.92	16.15	16.22	15.5	15.5	15.5	15.5	15.5	15.5	15.5	15.5	15.5	15.5	15.5	15.5	15.5	15.5	15.5	HS1BP3	0.109848	0.0647635	0.0501144	0.058365	0.0459341
TXNDC12	XP_020952320	16.46	16.32	16.29	16.57	16.04	16.38	16.24	16.31	16.4	16.03	16.11	16.11	15.92	15.81	15.99	15.51	16.16	16.18	16.08	16.08	15.88	15.99	15.96	15.74	15.9	16.12	15.78	16.23	15.87	15.77	TXNDC12	0.110218	0.455383	0.20517	0.341996	0.269263
E2F4	XP_003126981	15.69	15.77	15.74	15.7	15.49	15.81	15.52	15.55	15.71	15.67	15.5	15.28	15.13	15.31	15.47	15.22	15.22	15.25	15.23	15.28	15.29	15.26	15.25	15.2	15.31	15.35	15.27	15.36	15.33	15.33	E2F4	0.111098	0.220871	0.319414	0.434476	0.435503
NQO2	XP_020955773	15.74	15.36	15.39	15.55	15.14	15.34	15.46	15.53	15.52	15.48	14.67	14.79	15.12	14.94	14.93	15.03	15.09	15.01	15.24	14.86	14.72	14.77	14.79	14.87	14.83	14.96	15.1	15.08	14.96	14.99	NQO2	0.111361	0.270767	0.0547591	0.120729	0.0883295
PGAM5	XP_020929600	14.74	14.89	14.75	14.81	14.78	14.82	14.8	14.86	14.89	14.89	15.09	15.14	15.15	15.04	15.2	14.68	14.36	14.75	14.24	14.77	14.6	14.76	15.25	14.76	14.72	14.66	14.57	14.44	14.68	14.35	PGAM5	0.111888	0.344004	0.378231	0.587444	0.457475
RAB31	XP_020951716	15.3	14.93	14.83	14.99	15.15	14.95	15.19	15.04	15.11	15.15	14.69	14.85	14.95	14.86	14.68	14.42	14.25	14.61	14.54	14.56	14.43	14.37	14.32	14.42	14.48	14.05	14.31	13.91	13.99	14.36	RAB31	0.1119	0.243144	0.506295	0.374758	0.253349
COL4A2	XP_020921567	14.86	14.95	14.74	15.06	15.02	14.83	15.05	14.94	14.98	14.99	14.85	14.93	15.01	14.74	14.95	15.34	15.22	15.18	15.05	15.26	15.05	15.34	15.07	15.16	15.42	15.25	15.8	15.52	15.6	15.74	COL4A2	0.112087	6.48583	0.258386	2.16142	2.41273
BDH1	XP_020925747	15.67	15.86	15.72	15.75	15.61	15.79	15.72	15.86	15.64	16.08	15.1	15.29	15.73	15.25	15.66	15.86	16.02	15.48	15.39	15.47	15.43	15.09	15.4	15.5	15.54	16.07	16.35	15.36	15.42	15.89	BDH1	0.112165	0.0983712	0.161316	0.113936	0.149617
CLSTN1	XP_020950952	16.4	16.48	16.59	16.65	16.41	16.64	16.64	16.55	16.42	16.68	16.64	17.35	16.48	17.19	17.27	15.5	15.5	15.5	15.5	15.5	15.5	15.5	15.5	15.5	15.5	15.5	15.5	15.5	15.5	15.5	CLSTN1	0.112506	0.583074	0.217051	0.312074	0.385752
NIT2	NP_001231271	15.77	15.51	15.5	15.58	15.34	15.53	15.54	15.55	15.41	15.52	14.87	14.82	15.02	14.57	14.96	14.73	14.63	14.67	14.79	14.77	14.54	14.57	14.63	14.66	14.63	14.69	14.88	14.52	14.66	14.74	NIT2	0.112514	0.258186	0.163622	0.215186	0.209377
ASAH1	XP_003134235	15.96	15.6	15.58	15.66	15.47	15.92	15.17	15.67	15.04	15.44	15.24	15.26	15.3	15.19	15.05	15.05	14.65	14.45	14.54	14.88	14.42	14.85	14.71	14.7	14.75	15.11	15.49	15.23	15.09	15.42	ASAH1	0.112642	0.311495	0.230544	0.415708	0.186069
GCAT	XP_003126081	15.75	15.37	15.2	15.49	14.93	15.24	15.4	15.66	15.25	15.26	14.81	14.6	14.87	14.98	15.18	14.79	14.91	14.51	15.42	14.72	14.75	14.79	15.09	14.57	15.06	14.59	14.71	14.96	14.63	14.96	GCAT	0.113337	0.1061	0.0340536	0.0373282	0.0194279
CLUH	XP_020923284	14.55	14.57	14.77	14.45	15.04	14.79	14.84	14.67	14.81	14.79	15.3	15.02	14.73	14.96	15.06	15.03	15.11	14.97	15.03	15.15	15.39	15.24	15.16	15.47	15.27	14.94	15.22	15.35	15.45	15.21	CLUH	0.114528	0.140874	0.116811	0.0972903	0.106612
FAM83E	XP_003356017	15.1	15.16	15.26	15.12	15.27	15.26	15.38	15.27	15.11	15.41	14.99	14.89	15.3	15.04	15.25	14.74	14.88	14.94	14.99	14.83	14.8	14.69	14.82	14.96	14.77	15.02	15.13	15	14.94	14.97	FAM83E	0.115143	0.0926048	0.0341477	0.00308728	0.0227817
ANKRD22	XP_001928495	15.41	15.48	15.47	15.7	15.46	15.66	15.46	15.72	15.5	15.68	16.09	15.84	15.69	15.84	15.81	16.02	16.3	15.97	16.22	16.21	16.48	16.02	16.17	16.34	16.45	16.21	16.28	16.22	16.34	16.23	ANKRD22	0.115862	0.147944	0.168262	0.066284	0.0530316
CRELD2	XP_003126831	14.58	14.56	14.84	14.04	14.77	14.68	14.51	14.46	14.51	14.46	14.94	15.29	14.82	15.05	14.87	15.08	15.23	15.17	15.34	15.48	15.48	15.49	15.37	15.45	15.23	15.41	15.24	15.56	15.67	15.37	CRELD2	0.115981	0.298288	0.222188	0.523847	0.393579
EPB41L4B	XP_020922972	14.83	14.7	14.97	14.9	14.66	14.6	14.77	14.84	14.75	14.89	14.62	14.81	15.03	14.68	14.87	14.66	14.08	14.71	14.09	14.55	14.26	14.41	14.12	14.36	14.39	14.3	14.44	14.47	14.39	14.34	EPB41L4B	0.116142	0.0871956	0.0269499	0.00760269	0.0186688
ANO10	XP_013836984	15.24	15.04	14.99	15.1	14.68	15	15.06	15	15	15.18	14.66	14.85	14.64	14.62	14.62	15.5	15.5	15.5	15.5	15.5	15.5	15.5	15.5	15.5	15.5	15.5	15.5	15.5	15.5	15.5	ANO10	0.116279	0.117416	0.104098	0.0614411	0.047179
SLC10A3	XP_003360560	16.13	15.84	15.81	15.93	15.41	15.74	15.6	15.81	15.82	15.83	15.26	15.01	15.22	15	15.15	15.62	15.54	15.66	15.44	15.53	15.54	15.52	15.44	15.51	15.51	15.4	15.56	15.55	15.44	15.41	SLC10A3	0.116436	0.191133	0.120225	0.189782	0.163193
COL15A1	XP_020922253	14.35	15.11	15.28	14.91	15.17	15.18	14.76	14.94	15.44	14.66	16	15.69	15.2	14.94	15.34	15.23	15.18	14.85	14.79	14.99	15.04	15.1	15.14	14.95	15.07	14.82	14.92	14.95	15.01	15.12	COL15A1	0.116498	1.4618	0.132708	1.17856	0.633093
ADPRH	NP_001231276	15.01	14.87	14.94	15.28	15.11	14.47	15.21	14.96	14.93	15.22	14.56	14.93	14.76	14.56	14.38	15.2	15.36	15.08	15.16	15.16	15.17	15.38	15.33	15.35	15.23	15.15	15.24	14.98	15.26	15.15	ADPRH	0.116757	0.253603	0.524194	0.277624	0.288151
CREG1	XP_001929017	16.89	16.36	16.22	16.4	16.38	16.48	16.39	16.31	16.29	16.24	15.64	16.09	16.17	15.87	16.24	15.68	15.45	15.43	15.13	15.61	15.57	15.51	15.6	15.86	15.77	15.82	16.18	15.85	15.58	16.03	CREG1	0.116845	0.347263	0.24102	0.263576	0.204366
RRAS	XP_003356046	16.16	15.98	16.12	16.14	16.3	16.35	16.18	16.31	16.37	16.23	16.22	16.64	16.53	16.47	16.43	16.64	16.49	16.47	16.24	16.8	16.56	16.78	16.77	16.77	16.75	16.7	16.69	16.78	16.82	16.75	RRAS	0.117023	0.841497	0.236861	0.500328	0.454188
CNN3	XP_003125950	14.88	14.97	14.57	14.61	14.75	14.96	14.71	14.6	14.75	14.61	14.98	14.92	15.36	15.01	14.95	15.13	15.13	15.17	14.95	15.24	15.09	15.04	15.1	15.23	15.05	15.25	15.13	15	15.41	15.16	CNN3	0.117303	1.49087	0.0827731	0.494064	0.548863
PLA2G12B	NP_001230267	15.13	14.71	14.75	14.99	14.32	14.77	14.84	14.81	14.74	14.75	13.93	13.71	13.93	13.91	13.93	15.5	15.5	15.5	15.5	15.5	15.5	15.5	15.5	15.5	15.5	15.5	15.5	15.5	15.5	15.5	PLA2G12B	0.11794	0.0807695	0.00163164	0.00249426	0.00546479
PGM3	XP_001924454	16.54	16.09	15.99	16.24	15.87	16.02	16.23	16.16	16.15	16.04	15.7	15.46	15.42	15.73	15.55	15.63	15.47	15.45	15.76	15.49	15.54	15.54	15.41	15.64	15.48	15.6	15.58	15.55	15.45	15.43	PGM3	0.117984	0.159218	0.0459647	0.0572492	0.0625388
SUMF1	NP_001231861	15.89	16.13	16.28	16.19	15.96	15.98	15.84	16.07	16.04	16.04	16.17	16.01	15.93	16.11	16.01	16.1	15.45	16	15.29	15.56	15.14	15.43	15.32	15.2	15.26	15.09	15.49	15.28	15.23	14.9	SUMF1	0.119133	0.37151	0.177472	0.274366	0.191936
PARP12	XP_003134663	14.27	14.3	14.25	13.98	14.77	14.22	14.13	14.11	14.38	14.34	14.73	15.23	14.74	14.97	14.84	14.56	14.63	14.84	15.14	14.83	14.79	15.15	14.69	14.72	14.81	14.94	14.73	15.1	14.94	15.09	PARP12	0.119295	0.226382	1.42101	0.576234	0.90149
THNSL2	XP_020942936	15.78	15.69	15.32	15.74	15.42	15.57	15.66	15.67	15.36	15.57	15.12	15.18	15.14	14.97	15	15.11	14.65	14.68	14.72	14.92	14.47	14.79	14.81	14.81	14.64	14.74	15.35	14.91	14.94	14.56	THNSL2	0.119341	0.0905467	0.0178193	0.0252799	0.0461038
DNAJC10	XP_020931971	14.84	14.87	14.99	14.91	14.92	14.8	14.82	14.89	14.94	15.04	15.1	15.26	15.17	15.29	15.29	15.27	15.12	15.29	15.15	15.47	15.41	15.33	15.28	15.38	15.28	15.02	15.22	15.25	15.33	15.35	DNAJC10	0.11948	0.60034	0.44793	0.545367	0.480584
PIN4	XP_003135228	14.94	15.42	15.74	14.64	15.61	15.47	15.05	15.01	15.08	15.16	16.16	15.43	15.41	15.74	15.96	15.26	15.27	15.31	15.13	15.33	15.11	15.29	15.4	15.32	15.34	15.14	15.25	15.28	15.19	15.21	PIN4	0.120133	0.345747	0.328722	0.350891	0.386042
TMEM97	XP_020923135	16.22	16.31	16.24	16.21	16.33	16.2	16	16.05	15.92	16.11	16.31	16.23	16.2	16.25	16.23	16.38	16.1	16.05	16.44	16.6	16.1	16.46	16.28	16.22	16.22	16.63	16.65	16.52	16.78	16.52	TMEM97	0.121001	0.331481	0.309144	0.438974	0.398248
BCAS1	NP_001103645	14.7	15.65	15.33	14.91	15.39	15.35	15.28	15.02	15.07	15.13	15.36	15.4	15.38	15.44	15.62	14.78	15.89	16.09	16.07	14.91	15.09	14.9	15.35	15.34	15.12	15.89	15.86	15.48	15.32	14.82	BCAS1	0.121748	0.147293	0.0464579	0.0208293	0.0203288
FNBP1	XP_020925807	15.29	15.4	15.3	15.43	15.43	15.09	15.33	15.23	15.42	15.32	15.43	15.75	15.49	15.42	15.5	15.78	15.77	15.93	15.77	16.02	15.72	16.16	16.2	15.87	15.8	15.79	15.77	15.79	15.87	16.02	FNBP1	0.12252	0.455917	1.93259	1.77539	2.20924
MRPS16	XP_003483547	16.14	16.1	16.32	16.05	16.15	16.35	16.15	16.06	16.25	16.28	16.43	16.42	16.45	16.49	16.49	15.94	16.41	16.21	16.78	15.88	16.1	16.06	15.79	15.8	15.9	16.2	16	16.06	15.92	15.98	MRPS16	0.12285	0.200214	0.547273	0.508103	0.444617
CRTAP	XP_020927216	15.59	15.84	15.7	15.68	15.53	15.69	15.84	15.63	15.65	15.68	15.64	15.77	15.71	15.72	15.58	16.03	15.95	16.21	15.86	16.24	16.21	16.3	16.14	16.03	16.06	15.86	15.91	15.88	16.15	16.01	CRTAP	0.122932	0.655841	0.0834222	0.318084	0.258967
STX7	XP_001926511	16.22	15.4	15.6	15.73	15.29	15.76	15.62	15.7	15.56	15.27	15.41	15.22	15.05	15.08	15.26	15.14	15.55	15.06	15.32	15.28	15.01	15.14	15.34	15.16	15.16	15.63	15.38	15.26	15.29	15.16	STX7	0.122939	0.202429	0.238993	0.265848	0.205372
GRAMD4	XP_020947021	14.82	15.1	15.11	14.89	14.89	15.07	14.88	15	14.86	14.92	14.91	14.75	14.93	14.74	14.89	14.55	14.41	14.69	14.47	14.35	14.48	14.27	14.47	14.46	14.37	14.62	14.39	14.48	14.37	14.57	GRAMD4	0.12335	0.112697	0.196083	0.10604	0.142285
KBTBD11	XP_005657582	15.64	14.98	15.07	15.27	14.8	15.13	15.03	15.2	15.12	14.96	14.54	14.55	14.64	14.41	14.57	15.5	15.5	15.5	15.5	15.5	15.5	15.5	15.5	15.5	15.5	15.5	15.5	15.5	15.5	15.5	KBTBD11	0.123434	0.175969	0.17306	0.0852228	0.0801762
PANK4	XP_003356172	15.37	15.05	15.16	15.24	15.07	15.08	15.11	15.24	15.16	15.08	14.52	14.47	14.71	14.6	14.67	14.99	14.85	15.06	14.65	14.68	14.9	14.93	14.84	14.92	14.78	14.84	15	15	14.71	14.92	PANK4	0.123459	0.083364	0.0412038	0.0356274	0.0624528
SEC23B	NP_001254761	14.96	15.01	14.89	14.97	15.2	14.95	15.04	15.05	15.02	15.08	15.31	15.28	15.21	15.35	15.28	15.45	15.19	15.48	15.38	15.55	15.63	15.53	15.52	15.56	15.51	15.4	15.41	15.64	15.66	15.49	SEC23B	0.123549	0.204268	0.271567	0.257351	0.288685
DUSP3	XP_003131408	14.99	14.69	14.62	14.91	14.78	14.72	14.78	14.78	14.64	14.69	14.51	14.42	14.54	14.28	14.47	14.16	14.25	14.09	14.34	14.18	14.08	14.19	14.2	14.23	14.34	14.27	14.28	14.26	14.29	14.11	DUSP3	0.123779	0.211154	0.0896631	0.141527	0.135323
GATAD2B	XP_020945461	14.88	15.28	15.27	15.05	14.9	15.22	15	15.06	15.23	15.26	15.54	15.44	15.55	15.53	15.53	15.42	15.51	15.5	15.44	15.46	15.42	15.45	15.51	15.42	15.45	15.46	15.37	15.57	15.44	15.41	GATAD2B	0.124056	0.255789	0.657179	0.446806	0.534671
AUH	XP_001928827	16.25	16.12	16.12	16.16	15.95	16.22	16.15	16.25	16.04	16.3	15.61	15.68	15.88	15.71	15.71	15.87	15.99	15.74	15.61	15.54	15.61	15.59	15.69	15.53	15.61	15.89	16.03	15.77	15.62	15.67	AUH	0.124343	0.200916	0.264695	0.207785	0.200146
HCLS1	XP_013836417	14.46	14.37	14.28	14.41	14.35	14.4	14.32	14.18	14.19	14.31	14.58	14.87	14.64	14.68	14.66	15	14.83	15.1	14.7	14.94	14.78	15.24	15.36	15	14.86	15	14.83	14.98	14.87	14.87	HCLS1	0.124427	0.379478	1.82155	1.98846	1.43476
ACOT11	XP_020952244	16.26	16.12	16.07	16.12	15.82	16.06	16.13	16.05	16.06	16.05	15.36	15.33	15.63	15.47	15.45	15.32	15.49	15.3	15.84	15.12	15.53	14.86	15.12	15.42	15.08	15.13	15.33	15.2	15.24	14.9	ACOT11	0.124878	0.068888	0.051625	0.0240809	0.0375689
RAB27A	NP_001027528	15.75	15.76	15.61	15.73	15.75	15.78	15.67	15.84	15.88	15.85	15.21	15.28	15.54	15.41	15.63	15.4	15.34	15.22	15.4	15.31	15.36	15.25	15.24	15.26	15.26	15.72	15.41	15.63	15.45	15.57	RAB27A	0.125494	0.156599	0.605632	0.792526	0.628055
PGS1	XP_020922181	13.82	13.83	13.65	14.12	13.92	13.75	13.93	13.82	13.9	13.72	13.68	13.82	13.3	13.53	13.51	13.97	14.46	14.1	14.08	14.31	14.4	14.2	14.34	14.3	14.52	14.63	14.55	14.54	14.4	14.5	PGS1	0.126194	0.327812	0.415383	0.493548	0.363655
MTMR3	XP_001926554	16.33	16.36	16.38	16.37	16.12	16.52	16.23	16.38	16.1	16.49	15.63	15.54	15.89	15.71	16.01	15.7	15.25	15.68	15.43	15.56	15.42	15.49	15.5	15.55	15.58	15.47	15.49	15.49	15.49	15.58	MTMR3	0.126246	0.186315	0.35489	0.201923	0.257387
SLC35D1	XP_003127987	15.4	16.11	15.7	15.45	15.85	15.9	16	16.06	15.44	15.69	16.55	16.32	15.95	16.66	16.47	16.15	16.19	16.28	16.45	16.13	16.52	15.8	16.07	16.09	16.31	16.34	16.3	15.79	15.89	15.66	SLC35D1	0.126322	0.195491	0.156012	0.0986219	0.112224
MRPS11	NP_001231457	14.76	14.68	15.04	15.07	15.03	15.27	14.85	14.92	15.07	15.36	15.22	15.22	15.31	15.43	15.32	15.48	15.59	15.43	15.58	15.49	15.44	15.47	15.14	15.46	15.53	15.26	15.47	15.29	15.05	15.55	MRPS11	0.126787	0.42393	0.29285	0.47041	0.372917
SMARCAD1	XP_005667041	14.59	14.72	14.35	14.79	14.86	14.97	14.75	14.51	14.87	14.56	15.19	15.08	15	15.31	15.12	14.44	14.39	14.68	14.65	14.88	14.91	14.47	14.61	14.67	14.55	14.51	15.06	14.21	14.58	14.8	SMARCAD1	0.127069	0.270432	0.479676	0.375001	0.443991
YAP1	XP_020918365	14.7	15.06	14.89	14.74	14.7	15.14	14.76	14.67	14.72	14.8	15.73	15.54	15.69	15.52	15.56	15.41	15.13	15.41	15.24	15.17	15.39	15.23	15.27	15.17	15.31	15.24	15.19	15.05	15.19	15.19	YAP1	0.127798	0.244206	0.0559498	0.105144	0.166905
DDX58	NP_998969	15.21	14.86	15.02	14.87	15.25	14.83	15.23	14.65	15.04	15.12	15	15.59	15.87	15.81	15.39	16.78	16.11	16.89	16.43	16.36	16.02	16.61	15.97	16.14	16.19	16.66	16.63	16.79	16.97	16.77	DDX58	0.127847	0.217075	0.803467	0.480555	0.666806
CDC27	XP_003131355	13.7	14.29	14.19	14.36	14.5	14.11	14.37	14.56	14.31	13.93	14.8	14.79	14.64	14.47	14.3	14.11	14	13.93	14.03	13.98	14.13	14.19	14.12	14.16	14.08	13.87	14.13	14.11	14.01	14.06	CDC27	0.12873	0.269659	0.55835	0.562232	0.654977
NR2F2	NP_001177181	15.65	16.1	15.83	15.65	15.79	15.96	15.8	15.73	15.63	15.62	16.24	15.89	16.49	16.07	16.15	15.82	15.6	15.84	15.48	15.88	15.83	15.85	15.86	15.86	15.76	15.43	15.73	15.77	15.76	15.69	NR2F2	0.12891	1.02285	0.0404046	0.363144	0.916662
KCNQ1	XP_020938278	19.81	18.56	18.79	19.32	18.37	19.12	18.82	19.28	19.19	19.02	18.22	17.91	17.95	18.2	18.14	15.5	15.5	15.5	15.5	15.5	15.5	15.5	15.5	15.5	15.5	15.5	15.5	15.5	15.5	15.5	KCNQ1	0.128932	0.122049	0.0941979	0.0497519	0.098318
NELFA	XP_003128856	14.15	14.29	14.42	14.18	14.95	14.25	14.5	14.29	14.76	14.52	15.09	15.39	15	15.16	14.92	15.37	15.08	15.25	15.28	15.27	15.12	15.14	15.31	15.22	15.13	15.24	15.23	15.22	15.4	15.24	NELFA	0.129052	0.257922	0.533509	0.314774	0.368581
FRMD8	XP_003122610	13.5	13.51	13.63	13.69	13.95	13.5	13.58	13.59	13.7	13.8	13.74	14.08	14.13	14.11	14.03	13.92	13.98	13.94	13.88	13.61	13.89	13.8	13.86	13.92	13.88	13.55	13.92	13.92	14.06	13.88	FRMD8	0.129102	0.15846	0.0982548	0.0934309	0.0869272
TAPBPL	XP_005653214	13.48	14.25	13.85	14.34	13.77	14.21	13.85	13.77	13.93	14.02	14.25	14.45	14.26	14.28	14.1	13.82	13.85	13.95	14.62	14.16	13.95	14.15	14.3	14.23	14.18	14.2	13.75	14.29	13.96	14.37	TAPBPL	0.130371	0.174398	0.444585	0.331981	0.313005
ARSB	XP_020940137	17.07	16.02	16.3	16.5	16.3	16.43	16.23	16.52	16.25	16.1	15.73	15.8	15.85	15.64	15.81	15.5	15.5	15.5	15.5	15.5	15.5	15.5	15.5	15.5	15.5	15.5	15.5	15.5	15.5	15.5	ARSB	0.130439	0.097028	0.0553191	0.0655282	0.0526388
MTPN	XP_020934146	15.64	15.74	15.6	15.7	15.16	15.54	15.46	15.51	15.41	15.56	15.3	15.22	15.37	15.31	15.08	15.33	15.13	15.52	15.42	15.47	15.2	15.64	15.47	15.17	15.14	15.64	15.27	14.94	15.41	15.32	MTPN	0.130837	0.445211	0.556728	0.634741	0.637358
ARFGAP2	NP_001231481	15.11	15.06	15.37	15.3	15.4	15.31	15.21	15.06	15.19	15.27	15.64	15.45	15.67	15.64	15.68	15.38	15.48	15.46	15.49	15.36	15.57	15.43	15.48	15.51	15.42	15.38	15.56	15.49	15.53	15.51	ARFGAP2	0.131258	0.186026	0.268335	0.1897	0.235933
PSMG3	XP_003124296	14.42	14.56	14.26	14.51	14.05	14.44	14.21	14.48	14.39	14.41	13.93	13.82	13.32	13.66	13.76	15.03	15.27	15.25	15.39	15.19	15.32	15.24	15.51	15.39	15.6	15.22	15.16	15.46	15.37	15.35	PSMG3	0.131871	0.235905	0.20692	0.209071	0.217076
DDX60	XP_020927871	14.95	14.89	14.81	14.74	14.93	14.87	14.92	14.79	14.97	14.98	14.9	15.01	15.43	15.29	15.12	14.91	14.85	15.16	15.03	15.25	14.98	15.19	15.08	14.96	15.04	15.32	15.07	15.59	15.48	15.62	DDX60	0.13281	0.135901	0.801832	0.399727	0.575776
NELFE	NP_001095295	15.67	15.73	15.86	15.67	15.52	15.83	15.57	15.6	15.44	15.53	15.83	15.6	15.98	15.69	15.88	16.24	16.32	16.24	16.34	16.23	16.36	16.44	16.38	16.29	16.29	16.22	16.24	16.39	16.29	16.39	NELFE	0.133088	0.354727	0.271633	0.347014	0.287724
KCMF1	XP_020942962	14.57	14.89	15.13	14.88	14.73	15.2	14.83	14.77	14.79	14.82	15.63	15.46	15.56	15.83	15.96	15.22	15.17	15.41	14.94	15.24	15.45	15.16	15.31	15.38	15.32	15.16	15.06	15.17	15.18	15.1	KCMF1	0.133155	0.294111	0.411306	0.464419	0.438065
FAM20B	XP_003130387	15.26	15.21	15.4	15.07	15.07	15.25	15.13	15.21	15.22	15.14	15.21	15.06	14.97	15.04	14.9	17.48	16.93	17.94	16.6	16.64	16.79	16.28	16.63	16.64	16.77	17.02	16.33	16.32	16.15	15.95	FAM20B	0.133371	0.116062	0.12259	0.0978278	0.117713
URI1	XP_003355879	14.76	14.85	14.7	14.79	15.8	14.7	14.9	14.82	15.08	15.04	15.16	15.82	15.26	15.38	15.18	15.05	14.78	15.1	15.08	14.63	14.76	15.11	14.88	14.81	14.88	14.86	14.89	14.72	15.02	14.88	URI1	0.133668	0.425578	0.421349	0.396471	0.395636
CBX5	XP_005663906	14.12	14.93	14.65	14.01	14.94	14.91	14.72	14.25	14.44	14.46	15.13	15.2	15.16	15.1	14.83	14.99	14.88	14.98	14.63	14.87	14.99	14.72	14.9	14.76	14.93	14.93	14.87	14.82	14.71	14.81	CBX5	0.134032	0.510554	0.676415	0.622249	0.962781
POP7	XP_013850926	17.23	17.25	17.43	17.33	17.06	17.33	17.04	17.2	16.91	17.14	17	16.52	16.93	16.89	16.98	16.75	16.61	16.76	16.71	16.83	16.78	16.62	16.76	16.8	16.94	16.75	16.59	16.69	16.59	16.71	POP7	0.134125	0.574095	0.644198	0.780436	0.643333
AGMAT	XP_003127670	15.3	15.26	14.93	15.13	14.77	14.94	15.26	15.33	15.01	15.16	14.4	14.3	14.67	14.26	14.42	14.41	14.56	13.78	14.47	13.37	13.34	13.01	13.54	13.66	13.82	13.97	14.17	13.81	13.29	13.72	AGMAT	0.134168	0.0742997	0.0328032	0.00261486	0.0207172
ZNF687	XP_003125815	15.75	15.88	15.77	16.12	15.39	15.63	15.58	15.67	15.5	15.55	15.62	15.36	15.58	15.51	15.56	15.26	15.58	15.25	15.52	15.36	15.47	15.49	15.5	15.38	15.4	15.49	15.42	15.31	15.51	15.45	ZNF687	0.1344	0.0812623	0.145727	0.0743214	0.105844
SLC39A7	NP_001124517	15.61	16.46	16.11	15.79	16.3	16.27	16.29	16.02	16.22	16.14	17.67	17.41	17.35	17.72	17.37	16.92	16.92	16.96	17.04	16.81	17.25	16.94	17	17.11	16.81	17.27	17.31	16.93	17.05	16.92	SLC39A7	0.134916	0.393611	0.20727	0.334361	0.258058
AMPD3	XP_013850020	14.9	14.99	15.03	14.92	15	14.8	15.09	15	15.07	15.09	14.6	14.83	14.84	14.9	14.58	15.08	14.86	15.03	15.03	15.07	15.16	15.38	15.29	15.49	15.42	15.02	15.26	15.02	15.11	14.76	AMPD3	0.134968	0.076685	0.150614	0.152279	0.0636188
MAVS	XP_005672820	15.11	15.53	15.58	15.21	15.48	15.53	15.11	15.2	15.26	15.22	16.12	15.56	16.22	16.02	16.22	15.71	15.78	15.87	15.96	15.81	15.82	15.72	15.96	15.87	15.8	15.86	15.61	15.64	15.61	15.92	MAVS	0.135277	0.171827	0.194959	0.150126	0.17207
PIGN	XP_020955427	15.77	15.73	15.66	15.72	15.59	15.7	15.66	15.71	15.7	15.65	15.41	15.28	15.66	15.5	15.53	15.22	15.24	15.31	15.3	15.03	15.25	15.2	15.17	15.18	15.23	15.07	15.16	15.24	15.19	15.11	PIGN	0.135416	0.183434	0.174946	0.119175	0.149754
HMGCL	XP_003356248	16.53	16.47	16.63	16.41	16.17	16.59	16.55	16.54	16.59	16.79	16.01	15.93	16.23	16.12	16.37	16.29	16.47	16.11	16.28	16.35	16.26	15.85	16.11	16.35	16.16	16.57	16.41	15.91	15.95	16.39	HMGCL	0.13566	0.249428	0.150449	0.224824	0.191848
ME2	XP_020948944	16.71	16.42	16.51	16.66	16.39	16.49	16.49	16.65	16.65	16.62	16.2	16.39	16.19	16.37	16.37	16.57	16.52	16.49	16.64	16.83	16.67	16.88	16.75	16.77	16.73	16.85	16.9	16.59	16.95	16.81	ME2	0.136283	0.228974	0.584436	0.607584	0.598562
ARHGEF2	NP_001121935	15.02	15.07	15.02	14.92	15.04	15.03	14.84	14.85	14.85	14.93	15.37	15.31	15.31	15.48	15.31	15.3	15.3	15.33	15.24	15.4	15.35	15.54	15.5	15.38	15.37	15.18	15.32	15.31	15.4	15.35	ARHGEF2	0.138345	0.470097	1.17157	0.77231	0.6696
ABHD3	XP_005653462	15.13	14.83	15.2	15.08	15.24	15.24	15.16	15.45	15.27	15.04	14.95	14.83	14.9	15.09	15.06	14.71	15.23	14.86	15.05	14.94	15.08	15.01	14.88	14.77	14.91	14.86	14.84	14.76	14.84	14.83	ABHD3	0.138733	0.204532	0.117461	0.271781	0.224057
PPP1R1B	XP_020922705	14.7	15.35	15.21	14.95	14.79	15.02	15.22	15	14.98	15.03	15.37	15.24	15.22	15.12	15.08	15.79	15.68	15.65	15.37	15.21	15.14	15.1	15.11	15.18	14.84	15.61	15.39	15.16	15.03	15.35	PPP1R1B	0.139225	0.314281	0.146872	0.0859447	0.339149
DAXX	XP_005665942	15.43	15.39	15.4	15.37	15.99	15.13	15.49	15.26	15.34	15.39	15.25	15.93	15.42	15.56	15.33	15.37	15.44	15.52	15.63	15.91	15.72	15.88	15.74	15.7	15.64	15.82	15.51	16.27	15.92	16.16	DAXX	0.139347	0.172977	0.575704	0.281655	0.399067
PGM2	XP_003128958	15.53	15.5	15.44	15.53	15.32	15.21	15.55	15.59	15.58	15.46	15	15.03	14.87	15.17	15.05	15.23	15.19	15.18	15.24	15.27	15.14	15.26	15.21	15.28	15.34	15.2	15.37	15.16	15.35	15.2	PGM2	0.140663	0.293066	0.359741	0.314493	0.3629
IFI35	XP_003358072	14.78	14.6	14.89	14.93	14.91	14.79	14.73	14.55	14.78	14.9	14.77	14.9	14.92	15.04	14.91	14.96	15.1	14.89	14.95	15.08	14.86	15.36	15.21	15.09	15.18	15.15	15.21	15.53	15.45	15.56	IFI35	0.140793	0.356471	0.598783	0.694023	0.635741
SLC35B2	XP_003128464	15.91	15.97	15.91	16.01	15.67	16	16	15.84	15.9	15.49	15.4	15.15	15.6	15.81	15.42	15.5	15.5	15.5	15.5	15.5	15.5	15.5	15.5	15.5	15.5	15.5	15.5	15.5	15.5	15.5	SLC35B2	0.141246	0.256724	0.182094	0.235727	0.204369
SSNA1	XP_020936854	15	15.17	15.23	15.18	15.23	15.18	15.18	15.26	15.31	15.19	15.71	15.83	15.65	15.47	15.45	15.48	15.51	15.35	15.37	15.75	15.47	15.83	16.03	15.6	15.89	15.56	15.33	15.77	16.14	15.65	SSNA1	0.141509	0.61536	0.444764	0.733259	0.672113
GCC1	XP_003134763	14.55	15.47	15.19	14.69	15.33	15.19	15.18	15.15	15.09	15.02	15.75	15.62	15.49	15.72	15.41	16.07	15.3	15.59	15.37	15.46	15.72	15.48	15.49	15.44	15.74	15.88	15.66	15.72	15.6	15.53	GCC1	0.141818	0.13149	0.318297	0.183209	0.275812
PPAT	XP_003482444	14.71	14.99	14.83	14.9	14.8	14.81	14.8	14.96	15.01	14.95	14.52	14.66	14.55	14.52	14.58	14.71	14.42	14.51	14.6	14.49	14.36	14.38	14.47	14.54	14.51	14.38	14.61	14.5	14.27	14.55	PPAT	0.141918	0.0435544	0.0144896	0.0162832	0.0106299
SCPEP1	XP_005657025	17.21	15.65	15.78	15.87	15.25	16.23	15.94	15.81	16	15.91	14.68	15.27	14.83	14.85	14.86	15.79	15.59	15.69	15.76	15.62	15.66	15.69	15.66	15.69	15.49	15.53	15.61	15.71	15.8	15.56	SCPEP1	0.143518	0.324202	0.33114	0.739746	0.339449
LZTS2	XP_020928330	15.95	15.93	16.08	16.16	15.57	15.49	15.82	16.01	16.12	16.09	15.19	14.93	14.85	15.11	14.98	15.5	15.5	15.5	15.5	15.5	15.5	15.5	15.5	15.5	15.5	15.5	15.5	15.5	15.5	15.5	LZTS2	0.145626	0.23041	0.0496051	0.0982601	0.128216
UBE3B	XP_001929245	15.96	16.37	16.03	15.82	15.53	16.41	15.82	15.61	15.8	15.83	16.16	16.51	16.02	16.16	16.04	15.5	15.5	15.5	15.5	15.5	15.5	15.5	15.5	15.5	15.5	15.5	15.5	15.5	15.5	15.5	UBE3B	0.14588	0.130788	0.234558	0.154392	0.198605
PPA1	XP_001925115	14.64	14.79	14.61	14.57	14.7	14.69	14.73	14.73	14.73	14.81	14.95	14.99	14.81	15.18	14.91	15.01	14.93	15.02	14.94	15.1	14.92	15.32	15.07	15.11	15.11	15.19	15.12	15.44	15.27	15.41	PPA1	0.147045	0.601429	0.595156	1.06643	0.994313
PEF1	XP_003127816	16.28	16.33	16.12	16.06	16.3	16.4	15.54	15.93	15.78	15.71	16.31	15.79	16.14	16.04	16.35	15.82	15.91	15.93	16	15.94	15.85	15.87	15.96	15.9	15.85	15.92	16	15.7	15.84	15.75	PEF1	0.147526	0.422969	0.330813	0.58116	0.427931
RPS6KA3	XP_013841434	15.67	15.69	15.63	15.72	15.77	15.67	15.56	15.64	15.7	15.65	15.83	15.59	15.89	15.86	15.84	15.42	15.21	15.45	15.26	15.45	15.35	15.39	15.28	15.37	15.32	15.23	15.21	15.29	15.41	15.26	RPS6KA3	0.147682	0.435218	1.07861	0.7525	0.936984
SELENOW	XP_020950306	13.82	14.4	13.98	13.84	13.76	13.76	14.1	13.84	13.61	13.93	14.43	14.51	14.24	14.31	14.12	15.5	15.5	15.5	15.5	15.5	15.5	15.5	15.5	15.5	15.5	15.5	15.5	15.5	15.5	15.5	SELENOW	0.148353	0.948151	0.621609	1.09457	0.723304
PSME3	NP_999513	15.13	15.27	15.46	15.42	15.41	15.25	15.14	15.4	15.38	15.35	15.95	15.63	15.65	15.96	15.86	15.56	15.5	15.55	15.58	15.63	15.8	15.65	15.69	15.65	15.69	15.45	15.51	15.58	15.67	15.62	PSME3	0.150039	0.230732	0.261888	0.284584	0.30268
GIT2	XP_003483486	13.88	14.4	14.1	14.15	13.39	13.95	14.15	13.98	14.01	13.83	14.18	14.38	14.46	14.59	14.25	14.23	14.16	14.1	14.22	14.25	14.11	14.28	14.37	14.32	14.15	14.25	14.18	14.29	14.28	14.11	GIT2	0.150045	0.245756	1.42434	1.05792	1.16908
SLC43A2	XP_003358239	14.55	14.17	14.11	14	13.25	14.2	14.21	14.27	14.21	13.81	13.22	13.55	13.16	13.44	12.99	13.77	13.81	13.96	14.04	14.04	13.8	14.02	13.89	14.02	13.68	13.68	14.04	13.85	13.93	13.88	SLC43A2	0.15036	0.269517	0.517881	0.490903	0.338165
LZIC	XP_020950968	16.12	16.2	16.03	16	15.78	16	16.2	16.15	16.01	15.9	15.81	15.58	15.67	15.74	15.53	15.93	16.03	15.86	15.92	15.72	15.34	15.93	15.84	15.76	15.84	16.22	16.04	15.91	15.47	15.82	LZIC	0.150924	0.258781	0.315056	0.402228	0.39545
LRCH3	XP_005670199	14.48	14.68	14.78	14.2	14.37	14.41	14.41	14.23	14.34	14.28	15.3	15.33	15.44	15.34	15.47	15.34	15.38	15.36	15.18	15.3	15.27	15.39	15.4	15.4	15.14	15.16	15.29	15.38	15.5	15.39	LRCH3	0.151468	0.400139	0.545933	0.506693	0.481348
DGKA	NP_999197	15.37	15.29	15.42	15.4	15.4	15.41	15.59	15.5	15.5	15.38	14.96	14.94	14.92	14.93	14.92	15.16	15.32	15.16	15.32	15.35	15.25	15.44	15.56	15.34	15.38	15.19	15.17	15.17	15.4	15.29	DGKA	0.151917	0.093412	0.411553	0.220992	0.273109
NUDCD2	XP_003134131	14.27	14.9	14.83	14.5	14.26	14.33	14.61	14.42	14.25	14.4	15.51	15.26	15.05	15.32	15.13	15.14	15.08	15.11	15.32	15.09	15.2	15.28	15.24	15.17	15.3	15.29	15.24	15.26	15.48	15.41	NUDCD2	0.152329	0.344706	0.252717	0.383252	0.328727
CMBL	XP_020932217	15.96	15.89	15.62	16.03	15.34	15.87	15.81	15.75	15.82	15.8	15.44	15.52	15.25	15.35	15.17	15.5	15.5	15.5	15.5	15.5	15.5	15.5	15.5	15.5	15.5	15.5	15.5	15.5	15.5	15.5	CMBL	0.152678	0.250035	0.104605	0.167712	0.146477
TLR2	NP_998926	15.73	15.83	15.82	15.93	15.95	15.81	15.96	15.78	16.1	15.96	16.26	16.09	16.07	16.32	16.41	15.91	16.27	15.88	16.05	16.04	16.15	15.89	16.07	16.17	16.24	15.97	15.9	15.93	15.96	16.27	TLR2	0.153071	0.180041	0.853138	0.290962	0.0954651
GNPDA1	NP_001231022	15.16	14.61	14.76	14.88	14.68	14.84	14.88	14.73	14.9	14.76	14.44	14.39	14.37	14.47	14.31	14.47	14.51	14.4	14.65	14.65	14.32	14.65	14.68	14.54	14.47	14.35	14.72	14.54	14.59	14.72	GNPDA1	0.153523	0.333676	0.517278	0.72603	0.625017
SLC4A4	NP_001025704	16.08	16.17	16.12	16.17	16.01	16.25	16.13	16.23	16.16	16.22	16.34	16.08	16.32	16.29	16.3	16.39	16.32	16.58	16.39	16.22	16.28	16.29	16.27	16.55	16.19	17.38	16.87	16.42	16.41	16.52	SLC4A4	0.154091	0.188734	0.0525897	0.032552	0.0750067
PHF23	NP_001231243	14.24	14.78	14.11	13.85	14.05	13.97	14.57	14.11	14.18	14.26	13.46	13.6	13.91	13.34	13.42	14.34	14.58	14.6	14.55	14.52	14.09	14.45	14.45	14.53	14.28	14.81	14.59	14.39	14.78	14.28	PHF23	0.154491	0.245518	0.367883	0.316788	0.294969
KYAT3	XP_001929419	16.21	16.07	15.93	16.1	15.81	16.06	15.83	16.04	15.95	15.93	15.45	15.29	15.73	15.4	15.54	15.53	15.48	15.41	15.36	15.33	15.39	15.43	15.46	15.45	15.48	15.42	15.48	15.43	15.32	15.36	KYAT3	0.154518	0.247455	0.231745	0.284874	0.234218
CYBRD1	NP_001121924	15.37	15.64	15.52	15.39	15	15.12	14.92	15.36	15.03	14.84	15.15	14.77	14.79	14.71	15.09	14.86	15.05	15.15	14.76	14.73	14.97	14.87	14.78	14.73	14.86	14.59	14.69	14.85	15.01	14.59	CYBRD1	0.154663	1.46456	0.485645	0.945892	0.550276
TANGO2	XP_001929679	15.57	15.2	15.33	15.41	15.46	15.3	15.3	15.39	15.2	15.5	15.21	15.25	15.19	15.26	15.23	14.98	14.83	14.99	14.84	14.74	14.67	14.67	14.66	14.69	14.84	14.79	14.67	14.57	14.68	14.87	TANGO2	0.155914	0.22455	0.410559	0.370078	0.405178
NOLC1	XP_005671465	15.2	15.64	15.44	15.26	15.5	15.44	15.43	15.26	15.38	15.3	16.02	15.92	15.81	15.85	15.71	15.76	15.86	15.81	15.73	15.64	15.91	15.74	15.74	15.64	15.7	16.06	15.9	15.98	15.69	15.68	NOLC1	0.156346	0.476342	0.68618	0.751135	0.741861
KCTD10	XP_005670795	14.94	14.94	14.84	14.71	15.17	14.99	14.95	14.9	15.31	14.97	15.34	15.33	15.05	15.43	15.25	15.13	15.2	15.2	14.98	15.35	15.31	15.41	15.06	15.24	15.31	15.29	15.23	15.34	15.36	15.17	KCTD10	0.156429	0.405875	0.380733	0.421718	0.502697
FAM120B	XP_020941161	15.36	15.43	15.52	15.09	15.6	15.51	15.01	15.53	15.54	15.1	16.25	15.76	15.65	15.87	16.24	15.5	15.5	15.5	15.5	15.5	15.5	15.5	15.5	15.5	15.5	15.5	15.5	15.5	15.5	15.5	FAM120B	0.15822	0.111873	0.26048	0.135988	0.153888
AIF1	NP_001123422	15.83	16.37	16.14	16.05	16.35	17.11	15.69	16.25	16.38	15.93	16.34	16.23	16.79	16.4	16.35	16.04	16.7	16.15	16.49	16.99	16.52	16.97	17.02	16.6	16.72	16.51	16.42	16.54	16.69	17.1	AIF1	0.158534	1.01051	2.21026	2.99617	0.834671
NIPSNAP2	XP_020942022	16.23	15.97	15.89	16.07	15.73	15.87	15.99	16.05	15.9	16.07	15.21	15.26	15.56	15.34	15.34	15.54	15.51	15.26	15.49	15.43	15.24	15.29	15.23	15.2	15.26	15.46	15.56	15.33	15.3	15.32	NIPSNAP2	0.158561	0.28666	0.126237	0.179138	0.209126
FUCA2	XP_020927993	16.2	15.93	16.08	16.26	15.83	16.06	15.89	15.94	15.91	16.11	15.45	15.36	15.65	15.57	15.63	15.61	15.67	15.57	15.56	15.56	15.38	15.43	15.5	15.37	15.48	15.52	15.74	15.52	15.43	15.43	FUCA2	0.160034	0.561854	0.186696	0.340622	0.304977
GLYCTK	XP_003132296	16.62	16.27	16.31	16.29	15.4	16.26	16.31	16.3	16.25	16.29	15.19	15.31	15.49	15.2	15.54	15.5	15.5	15.5	15.5	15.5	15.5	15.5	15.5	15.5	15.5	15.5	15.5	15.5	15.5	15.5	GLYCTK	0.161614	0.0596316	0.0144699	0.0114721	0.0108574
GCA	XP_020931432	15.47	15.56	15.27	15.36	15.12	14.99	15.36	15.4	15.42	15.21	14.87	14.81	14.82	14.97	14.95	14.8	15	14.71	14.88	14.92	14.86	14.69	14.8	14.75	14.87	14.73	14.79	14.45	14.56	14.64	GCA	0.16257	0.134726	0.150515	0.168315	0.131954
TPP2	XP_020921544	13.78	14.03	14.03	14	14.4	14.07	14.12	13.9	14.24	14.16	14.57	14.59	14.57	14.61	14.67	14.83	14.38	14.82	14.53	14.53	14.82	14.89	14.53	14.82	14.6	14.66	14.63	14.57	14.6	14.51	TPP2	0.164156	0.245554	0.37923	0.291553	0.363674
FAM210B	NP_001107173	16.18	15.3	15.83	15.88	15.67	15.84	15.71	15.94	15.98	15.66	15.6	15.02	15.09	15.39	15.53	15.61	15.54	15.65	15.63	15.46	15.28	15.32	15.56	15.4	15.34	15.69	15.48	15.43	15.46	15.52	FAM210B	0.164384	0.377281	0.265582	0.453882	0.470205
NDRG2	NP_001072151	16.21	16.36	16.33	16.41	16.01	16.22	16.26	16.44	16.11	16.33	15.9	15.92	15.94	16	15.99	15.85	16.03	15.77	15.72	15.49	15.64	15.51	15.52	15.5	15.76	15.53	15.72	15.25	15.4	15.32	NDRG2	0.165361	0.555076	0.0644147	0.0976172	0.0959351
PLEKHF2	XP_020944738	16.07	16.14	16.07	16.05	16.1	15.99	16.06	16.1	16.15	16.19	16.52	16.37	16.55	16.53	16.42	16.05	16.04	16.03	16.22	16.09	16.06	16.31	16.23	16.22	16.11	15.97	16.06	16.09	16.06	16.13	PLEKHF2	0.165855	0.204762	0.401549	0.288777	0.282625
LANCL1	XP_020932067	16.05	15.89	15.78	15.99	15.72	15.89	15.92	15.99	15.86	15.85	15.38	15.4	15.46	15.41	15.38	16	15.87	15.91	15.71	15.68	15.52	15.51	15.57	15.53	15.51	16	15.97	15.68	15.4	15.59	LANCL1	0.16595	0.290853	0.154184	0.256104	0.230092
NEK6	XP_003122211	15.95	16.26	15.91	16.05	16.03	16.29	15.88	15.76	16.03	15.76	16.33	16.13	16.43	16.43	16.37	16.23	16.16	16.08	16.24	16.12	16.31	16.09	16.28	16.34	16.4	16.57	16.26	16.3	16.21	16.31	NEK6	0.167419	0.219578	0.268169	0.383106	0.202706
MTMR14	XP_013837402	15.86	15.08	15.45	15.81	15.01	15.2	15.23	15.32	15.52	15.1	14.92	14.87	14.66	14.86	14.93	15.43	15.47	15.51	15.39	15.54	15.58	15.66	15.58	15.6	15.51	15.42	15.54	15.59	15.65	15.57	MTMR14	0.167543	0.207579	0.446161	0.240749	0.235796
TRAF6	NP_001098756	15.32	15.04	15.08	15.14	15.19	15.06	15.17	15.19	15.19	15.17	15.14	15.19	15.18	15.21	15.14	14.93	14.49	14.67	14.66	14.67	14.83	14.75	14.68	14.75	14.64	14.89	14.73	14.79	14.75	14.74	TRAF6	0.168701	0.285105	0.417968	0.312481	0.342805
GATAD2A	XP_005654976	14.74	15.32	15.09	14.87	15.07	15.19	14.98	14.89	15.13	15	15.47	15.41	15.65	15.51	15.41	15.26	15.4	15.27	15.37	15.44	15.46	15.22	15.43	15.44	15.48	15.54	15.36	15.48	15.46	15.46	GATAD2A	0.169022	0.263537	0.508655	0.391256	0.451254
C1QB	NP_001231212	15.09	14.89	15.18	15.21	16.55	15.47	15.22	15.27	15.32	15.64	15.98	16.13	15.67	15.94	16.31	15.85	16.08	15.97	16.2	16.14	16.18	16.16	16.18	16.26	16.34	16	16.24	16.1	16.35	16.32	C1QB	0.16903	1.83555	0.225559	3.35519	0.299228
ZCCHC17	XP_020951427	15.45	15.18	15.14	15.37	14.99	15.24	14.93	15.16	15.16	14.96	15.06	14.53	15.06	14.8	15.01	14.89	15.14	15.01	14.93	15.06	14.98	14.87	14.91	14.97	15.01	15.01	14.76	15	15.09	15	ZCCHC17	0.169544	0.412736	0.402493	0.528384	0.534694
CDADC1	XP_003357884	14.44	14.28	14.45	14.29	14.59	14.51	14.39	14.53	14.71	14.35	14.89	14.88	14.59	15.15	14.73	14.43	14.59	14.67	14.66	14.5	14.72	14.49	14.62	14.8	14.44	14.62	14.72	14.49	14.7	14.33	CDADC1	0.169689	0.218293	0.398688	0.317288	0.399739
TMEM214	XP_005662734	15.13	15.12	15.21	15.2	15.29	15.09	15.07	15.32	15.22	15.25	15.38	15.49	15.37	15.54	15.56	15.39	15.47	15.47	15.43	15.55	15.65	15.63	15.52	15.55	15.58	15.33	15.5	15.73	15.76	15.55	TMEM214	0.170232	0.281497	0.383534	0.317705	0.310104
RPS6KB1	XP_003131719	15.9	15.26	15.54	15.49	15.51	15.24	15.28	15.5	15.32	15.27	14.97	15.4	14.98	15.01	14.95	15.46	15.55	15.46	15.47	15.43	15.39	15.54	15.6	15.55	15.49	15.41	15.52	15.57	15.56	15.58	RPS6KB1	0.170602	0.27859	0.645304	0.461693	0.597102
VPS8	XP_020925632	17.51	17.07	17.1	17.16	16.76	17.03	17.24	17.36	17.37	17.1	16.68	16.66	16.74	16.63	16.83	16.69	16.32	16.13	16.54	16.46	16.42	16.28	16.31	16.47	16.58	16.7	16.77	16.43	16.47	16.32	VPS8	0.170672	0.204639	0.300399	0.17426	0.238485
MAP7D1	XP_005665286	14.66	14.74	14.86	14.75	15.16	14.47	14.86	14.76	14.9	14.9	15.15	15.56	15.62	15.22	15.12	15.11	15.68	15.18	15.14	15.15	15.17	15.27	15.47	15.25	14.92	15.26	15.41	15.28	15.08	15.36	MAP7D1	0.170917	0.49109	0.979842	0.925368	0.87681
GBE1	XP_020926442	15.68	15.52	15.49	15.59	15.45	15.49	15.61	15.59	15.5	15.61	15.22	15.18	15.42	15.16	15.18	15.19	15.04	15.03	15.16	15.04	15.05	15.12	15.06	14.92	15.13	15.04	15.01	14.95	15.02	15	GBE1	0.171073	0.165814	0.165129	0.133558	0.151079
GLB1	XP_020927212	15.88	15.36	15.4	15.44	15.28	15.59	15.57	15.58	15.47	15.29	14.93	15.17	15.08	14.85	14.81	15.18	14.76	14.93	14.76	14.93	14.74	15.03	14.94	14.97	14.95	14.86	15.01	14.83	14.94	15.02	GLB1	0.17214	0.335607	0.0499842	0.230734	0.0957606
ERLIN2	NP_001137178	16.05	16.02	15.94	15.98	15.8	16.01	15.93	15.91	15.79	15.88	15.3	15.3	15.59	15.25	15.46	15.61	15.45	15.3	15.35	15.4	15.32	15.08	15.12	15.31	15.25	15.59	15.68	15.34	15.22	15.52	ERLIN2	0.173501	0.19566	0.148404	0.104749	0.0954537
TPP1	XP_003357180	13.73	12.99	13.68	12.91	18.07	15.5	15.32	14.69	15.77	15.47	16.19	17.05	15.35	16.42	15.26	15.56	15.67	15.4	15.59	15.45	15.71	15.51	15.38	15.54	15.5	15.6	15.93	16.1	15.72	15.77	TPP1	0.174837	0.40206	0.251035	0.446879	0.321418
PYROXD1	XP_020947912	16.61	16.28	16.43	16.51	16.58	16.26	16.45	16.36	16.55	16.53	16.87	16.67	16.51	16.84	16.61	16.66	16.95	16.93	17.19	17.21	17.43	17.15	17.22	17.22	17.38	17.22	17	17.55	17.36	17.35	PYROXD1	0.174847	0.202522	0.172837	0.173074	0.189669
SDAD1	XP_003129136	15.7	15.74	16.09	15.89	15.6	15.82	15.7	15.85	15.9	15.9	16.25	15.93	16.27	16.22	16.42	15.89	15.72	15.75	15.81	15.85	16.04	15.88	15.96	15.94	15.87	15.78	15.93	16.03	15.93	15.91	SDAD1	0.176019	0.354928	0.45981	0.475258	0.477734
MRI1	XP_003123394	15.72	15.42	15.39	15.39	15.3	15.45	15.47	15.53	15.44	15.45	15.16	15.02	15.04	14.99	14.78	14.9	14.76	14.67	14.75	14.55	14.53	14.66	14.71	14.65	14.65	14.72	14.84	14.74	14.7	14.69	MRI1	0.176658	0.167786	0.188951	0.190162	0.165285
IPO8	XP_003126448	14.76	14.88	14.66	14.64	14.89	14.73	14.85	14.87	14.87	14.84	14.57	14.77	14.58	14.72	14.61	14.04	14.46	14.24	14.67	14.78	14.61	14.58	15.02	14.67	15.04	14.63	14.23	14.59	14.83	14.89	IPO8	0.177299	0.213984	0.278483	0.264202	0.273586
GDPD2	XP_003135200	15.54	15.24	15.45	15.43	15.76	15.5	15.46	15.31	15.87	15.55	15.58	16.45	15.6	15.89	15.8	15.5	15.5	15.5	15.5	15.5	15.5	15.5	15.5	15.5	15.5	15.5	15.5	15.5	15.5	15.5	GDPD2	0.17959	0.045275	0.00314693	0.00140091	0.00212063
AVIL	XP_005658919	14.99	14.89	15.06	14.78	15.04	15.17	14.92	15.16	15.09	15.12	14.47	14.65	15	14.61	14.56	15.5	15.5	15.5	15.5	15.5	15.5	15.5	15.5	15.5	15.5	15.5	15.5	15.5	15.5	15.5	AVIL	0.180528	0.643761	0.34713	0.397367	0.475586
BZW2	NP_001231936	15.65	15.7	15.56	15.77	15.78	15.62	15.71	15.8	15.77	15.74	16.09	16.27	15.97	16.34	16.03	15.72	15.68	15.7	15.76	15.89	16.03	15.92	15.86	15.97	15.94	15.73	15.84	15.75	15.94	15.72	BZW2	0.180632	0.59659	0.330546	0.41402	0.342571
RHBDF2	XP_013845333	14.15	13.44	14.11	13.87	14.16	14.13	14.5	13.64	14.38	14.39	13.95	14.29	14.04	14.14	14.32	14.26	14.36	14.26	14.18	14.34	14.28	14.48	14.28	14.21	14.34	14.19	14.19	14.18	14.25	14.3	RHBDF2	0.182072	0.133257	0.424795	0.281627	0.157913
CCM2	XP_003134920	15.64	15.38	15.55	15.33	15.45	15.39	15.4	15.48	15.47	15.41	15.22	15.12	15.44	15.22	15.46	14.8	15.27	14.87	15.21	15.09	14.89	14.95	14.96	15.03	14.97	15.11	15.09	14.82	14.93	14.87	CCM2	0.182256	0.321519	0.82256	0.650729	0.562399
ATXN2L	XP_003124559	14.38	14.68	14.71	14.52	14.75	14.61	14.62	14.58	14.59	14.5	15.47	15.11	14.98	15.31	15.2	15.5	15.5	15.5	15.5	15.5	15.5	15.5	15.5	15.5	15.5	15.5	15.5	15.5	15.5	15.5	ATXN2L	0.182948	0.247459	0.502974	0.320705	0.395971
BMS1	XP_005671051	15.07	15.04	15.3	15.27	15.08	15.4	15.17	15.26	15.29	15.26	15.44	15.24	15.09	15.32	15.33	14.98	14.91	14.93	14.79	15.34	15	15.25	15.42	15.33	15.22	14.96	15.16	15.24	15.16	15.22	BMS1	0.183828	0.296	0.477273	0.354984	0.404353
UBAP2	XP_020920349	13.67	14.04	14.14	13.71	14.56	13.92	14.24	14.06	14.02	14.22	14.75	14.34	14.25	14.4	14.36	15.5	15.5	15.5	15.5	15.5	15.5	15.5	15.5	15.5	15.5	15.5	15.5	15.5	15.5	15.5	UBAP2	0.18509	0.366753	0.425468	0.274227	0.432782
IPO7	XP_013834519	15.1	15.2	15.16	15.25	15.43	15.13	15.08	15.26	15.33	15.2	15.6	15.59	15.51	15.69	15.5	15.43	15.33	15.3	15.42	15.51	15.76	15.48	15.57	15.51	15.55	15.42	15.38	15.59	15.6	15.51	IPO7	0.186307	0.534366	0.572843	0.594895	0.619613
FMR1	XP_001925767	15.05	14.56	14.8	14.99	14.71	15.04	14.37	14.87	14.9	14.5	15.07	14.96	15.29	15.04	15.16	15.5	15.5	15.5	15.5	15.5	15.5	15.5	15.5	15.5	15.5	15.5	15.5	15.5	15.5	15.5	FMR1	0.186577	0.519326	0.660558	0.610484	0.678492
MLF2	XP_003481743	15.55	15.74	15.67	15.66	15.65	15.71	15.71	15.73	15.63	15.75	16.2	16.03	16.05	15.9	16.29	15.87	15.85	15.77	15.79	15.79	15.94	15.89	15.9	15.76	15.96	15.66	15.86	15.84	16.04	15.97	MLF2	0.187073	0.563159	0.485925	0.738988	0.514345
STK38	XP_001929587	15.81	15.79	15.71	15.69	15.6	15.62	15.71	15.69	15.86	15.89	15.82	15.69	15.97	15.9	15.53	16.1	15.56	16.43	15.9	15.61	16.25	15.71	15.6	15.68	15.75	15.39	15.5	15.32	15.87	15.15	STK38	0.188558	0.253443	1.08196	0.629876	0.600353
CORO2A	XP_005660324	16.01	15.84	15.93	15.88	15.67	15.87	15.78	15.99	15.85	15.96	15.5	15.42	15.69	15.72	15.61	15.68	15.65	15.38	15.67	15.45	15.42	15.28	15.42	15.56	15.38	15.74	15.73	15.37	15.51	15.59	CORO2A	0.188632	0.155054	0.0513059	0.0389644	0.0344765
DTX3L	XP_020925930	14.43	14.55	14.27	14.3	14.33	14.38	14.44	14.42	14.46	14.51	14.45	14.46	14.64	14.63	14.55	14.54	14.6	14.7	14.79	14.74	14.57	14.81	14.59	14.7	14.62	14.81	14.64	15.02	14.86	14.99	DTX3L	0.18957	0.152175	0.595887	0.393619	0.496719
CAMK1D	XP_020919638	14.59	15.13	14.93	15	14.69	14.98	15.04	14.86	14.61	15	14.38	14.34	15.04	14.19	14.61	15.1	15.06	14.54	14.2	14.41	14.28	14.29	14.72	14.63	14.62	14.32	15.07	14.95	14.49	15.1	CAMK1D	0.191202	0.165575	0.331487	0.188093	0.250979
CTDSPL2	XP_020952153	16.53	16.61	16.57	16.66	16.56	16.77	16.7	16.62	16.68	16.68	16.68	16.71	16.78	16.68	16.7	16.94	17.36	17.08	17.21	17.12	17.14	16.89	17.45	17.05	17.17	17.36	17.41	16.98	17.21	16.93	CTDSPL2	0.191917	0.374265	0.532383	0.393414	0.508519
RASSF7	XP_013845390	14.46	14.43	14.58	14.14	14.57	14.22	14.37	14.1	14.34	14.41	14.65	14.64	14.75	15.04	14.78	15.5	15.5	15.5	15.5	15.5	15.5	15.5	15.5	15.5	15.5	15.5	15.5	15.5	15.5	15.5	RASSF7	0.192013	0.115574	0.164069	0.155043	0.159382
RNF126	XP_020939956	14.48	14.81	14.8	14.6	14.86	14.8	14.65	14.79	14.81	14.54	15.08	15.08	14.96	15.2	15.14	15.5	15.5	15.5	15.5	15.5	15.5	15.5	15.5	15.5	15.5	15.5	15.5	15.5	15.5	15.5	RNF126	0.192215	0.307954	0.394791	0.415202	0.367767
RASA1	XP_003354255	15.04	14.69	14.83	15.03	14.51	14.78	14.76	14.77	14.5	14.76	14.56	14.46	14.43	14.44	14.39	14.58	14.44	14.76	14.57	14.4	14.54	14.4	14.71	14.79	14.5	14.4	14.54	14.48	14.57	14.54	RASA1	0.192583	0.473407	1.20626	0.860375	0.94945
NUDT5	XP_003482884	15.82	15.72	15.88	15.87	15.73	15.91	15.87	15.63	15.87	15.75	15.64	15.07	15.37	15.18	15.4	15.41	15.59	15.35	15.68	15.37	15.53	15.29	15.44	15.57	15.43	15.53	15.6	15.44	15.54	15.52	NUDT5	0.19308	0.429098	0.285081	0.43301	0.377781
NSFL1C	NP_001231372	16.52	16.41	16.41	16.49	16.09	16.44	16.39	16.37	16.34	16.25	16.42	16.09	16.37	16.27	16.46	15.7	15.97	15.81	16.06	15.62	15.81	15.87	15.8	15.8	15.92	15.85	16	15.67	15.74	15.88	NSFL1C	0.193086	0.270321	0.263057	0.336786	0.271718
ECH1	XP_020949268	15.58	15.69	15.78	15.6	15.54	15.52	15.68	15.61	15.68	15.85	15.21	15.25	15.46	15.21	15.41	15.4	15.31	15.23	15.33	15.15	15.17	15.15	15.16	15.24	15.22	15.5	15.45	15.31	15.18	15.35	ECH1	0.193534	0.239869	0.117092	0.17246	0.130671
TEX2	XP_020922426	15.41	15.01	15.11	15.09	15.14	15.12	14.88	15.12	15.11	15.27	14.64	14.66	14.71	14.67	14.85	15.5	15.5	15.5	15.5	15.5	15.5	15.5	15.5	15.5	15.5	15.5	15.5	15.5	15.5	15.5	TEX2	0.194565	0.131356	0.165445	0.0679333	0.119252
FAR1	NP_001239354	14.63	14.75	15.06	14.62	15.2	14.9	14.97	14.61	14.97	14.81	15.64	15.51	15.54	15.46	15.44	15.38	15.04	15.34	15.24	15.1	15.25	15.3	15.24	15.38	15.37	15.14	15.34	15.39	15.2	15.23	FAR1	0.195324	0.315675	0.59618	0.482722	0.586177
GSR	XP_003483683	15.19	15.3	15.24	15.23	15.35	15.18	15.4	15.25	15.31	15.4	15.66	15.72	15.54	15.83	15.75	15.48	15.39	15.42	15.43	15.61	15.59	15.32	15.53	15.72	15.52	15.67	15.66	15.36	15.55	15.54	GSR	0.195416	0.420163	0.36432	0.295937	0.320119
RTKN	XP_020943000	14.55	14.39	14.42	14.53	14.27	14.31	14.36	14.44	14.4	14.38	14.12	14.06	14.31	13.93	14.21	14.17	14.18	14.03	14.25	14.04	14.1	13.97	14	13.99	14.09	14.09	14.04	14.06	14.1	14.11	RTKN	0.19555	0.167726	0.0146742	0.021577	0.0381453
GDI1	XP_003360570	15.68	15.58	15.65	15.72	15.5	15.68	15.58	15.67	15.57	15.63	15.45	15.04	15.47	15.39	15.44	15.21	15.35	14.94	15.19	15.22	15.11	15.14	15.24	15.25	15.18	15.13	15.36	15.13	15.24	15.19	GDI1	0.196363	0.250797	0.764574	0.588119	0.607763
SNAP29	XP_003133041	13.77	13.99	14.07	13.92	13.85	13.95	13.88	13.7	14.21	14	14.75	14.52	14.96	14.68	14.87	14.64	14.93	14.82	14.85	14.81	14.93	14.75	14.85	14.93	14.88	14.81	14.86	14.86	14.9	14.91	SNAP29	0.196678	0.385547	0.510378	0.479871	0.4462
BROX	XP_005667986	14.79	14.8	14.86	14.84	14.73	14.82	14.87	14.86	14.79	14.79	14.68	14.56	14.61	14.73	14.66	14.88	13.99	14.64	13.68	13.89	13.67	13.96	13.79	13.96	13.63	13.7	13.96	13.77	13.55	13.89	BROX	0.197526	0.287242	0.33822	0.257805	0.271928
ENOSF1	NP_001230546	15.82	15.61	15.5	15.52	15.45	15.65	15.75	15.66	15.65	15.41	14.89	14.96	14.88	14.92	14.59	14.99	15.04	14.87	14.98	14.87	14.54	14.83	14.67	14.7	14.71	14.85	14.85	14.71	14.71	14.63	ENOSF1	0.198234	0.0729567	0.0468897	0.0619165	0.0318376
KIF2A	NP_001231140	14.78	14.6	14.59	14.81	14.74	14.71	14.72	14.77	14.79	14.78	14.77	14.67	14.99	14.98	14.89	15.13	14.96	15.15	15.18	15.02	15.18	14.78	15.02	15.24	15.12	15.28	15.34	15.07	15.25	15.22	KIF2A	0.198717	0.630688	1.17842	1.3517	1.38528
ZC3HAV1	NP_001170960	13.54	13.47	13.39	13.45	13.48	13.25	13.42	13.24	13.51	13.56	13.55	13.7	13.75	13.66	13.6	13.89	14.02	13.94	13.99	13.99	13.82	14.07	14.01	13.96	13.98	13.84	13.94	13.95	14.09	13.93	ZC3HAV1	0.199831	0.286308	1.48759	0.754836	0.999697
USP43	XP_003132035	13.66	13.62	13.5	13.74	13.73	13.65	13.99	13.75	13.45	13.56	14.22	13.8	14.23	14.06	13.97	13.95	14.08	14.11	14.07	14.01	14.19	14.13	13.98	14.17	14.33	14.14	14.1	14.1	14.3	14.22	USP43	0.200324	0.103903	0.0194028	0.00128438	0.00940018
PDS5B	XP_020921216	16.83	16.73	16.6	16.9	16.73	16.77	16.7	16.76	16.62	16.6	16.46	16.52	16.42	16.2	16.24	16.36	16.5	16.32	16.36	16.77	16.21	16.75	16.57	16.26	16.34	16.7	16.4	16.56	16.57	16.74	PDS5B	0.200945	0.419768	0.659712	0.537319	0.601977
UCK1	XP_003122298	13.62	13.52	13.59	13.3	13.69	13.29	13.34	13.53	13.68	13.5	13.82	14.23	13.78	13.99	13.55	15.5	15.5	15.5	15.5	15.5	15.5	15.5	15.5	15.5	15.5	15.5	15.5	15.5	15.5	15.5	UCK1	0.200964	0.241174	0.211935	0.252081	0.281116
CUL5	XP_005667355	15.58	15.5	15.32	15.4	15.26	15.38	15.34	15.41	15.29	15.46	14.79	14.94	15.15	15.08	15.07	14.96	14.71	14.87	14.57	14.94	14.83	14.74	14.91	14.93	14.91	14.73	14.97	14.85	14.83	15	CUL5	0.201584	0.390583	0.527689	0.497478	0.508751
ZDHHC5	XP_003353898	14.32	14.41	14.13	14.11	14.54	14.72	14.49	14	15.21	14.34	14.87	14.61	14.93	14.94	14.8	15.5	15.5	15.5	15.5	15.5	15.5	15.5	15.5	15.5	15.5	15.5	15.5	15.5	15.5	15.5	ZDHHC5	0.202451	0.285733	0.327582	0.254196	0.296373
STAMBP	XP_003125056	15.5	15.44	15.38	15.24	15.18	15.38	15.38	15.22	15.27	15.25	15.07	15.06	14.98	15.08	15.12	15.14	15.09	15.13	15.2	14.9	14.89	14.94	14.96	14.95	15.02	15.2	15.13	15.07	14.94	15.05	STAMBP	0.203365	0.242434	0.293573	0.276446	0.273342
UFD1	XP_001929657	13.52	14.2	13.91	13.71	14	14.15	13.98	13.82	13.97	14.18	14.35	14.48	14.45	13.91	14.37	13.96	13.94	13.92	13.96	13.9	13.94	14.09	13.9	14	13.99	13.87	13.9	13.89	13.92	13.91	UFD1	0.203437	0.406667	0.404232	0.565445	0.503615
NLRP6	XP_003124284	15.32	14.85	15.09	14.65	14.38	15.05	14.69	14.57	14.9	14.66	13.88	13.89	13.97	13.77	13.81	15.5	15.5	15.5	15.5	15.5	15.5	15.5	15.5	15.5	15.5	15.5	15.5	15.5	15.5	15.5	NLRP6	0.205552	0.0387647	0.00536351	0.00316711	0.00528669
COQ9	XP_003355850	15.71	15.7	15.66	15.85	15.47	15.67	15.82	15.87	15.63	15.85	15.19	15.47	15.29	15.1	15.3	15.58	15.02	15.78	14.92	15.17	15.18	14.89	15.13	15.07	15.02	15.02	15.25	14.76	14.93	14.9	COQ9	0.205619	0.270591	0.262256	0.290589	0.270938
NOXO1	XP_013843268	13.93	14.33	14.39	14.09	14.43	14.07	14.42	14.58	14.4	14.58	14.74	14.62	14.41	14.7	14.94	14.26	14.84	14.2	14.38	14.53	14.57	14.09	14.26	14.61	14.28	15.24	14.48	14.68	14.61	14.61	NOXO1	0.207161	0.208985	0.048002	0.0138906	0.0457936
HAAO	NP_001231870	16.56	16.01	15.97	16.16	15.85	16.05	16.34	16.16	16.32	16.19	15.57	15.61	15.49	15.29	15.41	15.34	15.14	15.21	15.47	15.04	14.79	14.74	14.76	15.03	14.8	15.01	14.99	14.85	14.73	14.95	HAAO	0.208085	0.149532	0.0411951	0.0410042	0.0316405
MEPCE	XP_003124400	15.3	15.46	15.36	15.51	15.14	15.44	15.36	15.38	15.28	15.31	15.4	14.99	15.09	15.06	15.18	15.39	15.44	15.32	15.42	15.49	15.46	15.45	15.63	15.32	15.53	15.63	15.54	15.57	15.63	15.52	MEPCE	0.208489	0.27965	0.458058	0.343358	0.397904
RETNLB	NP_001096680	17.06	17.44	16.88	17.02	16.67	16.93	17.07	17	16.81	16.94	16.3	16.4	16.72	16.21	16.27	15.69	16.1	15.46	16.78	15.36	15.31	15.17	15	15.25	15.19	16.12	15.5	15.36	15.32	15.57	RETNLB	0.208501	0.134087	0.0298952	0.0339941	0.0643872
BTF3L4	XP_020952313	16.28	16.55	16.36	16.65	16.45	17.23	16.29	16.21	16.38	16.13	16.43	16.05	16.57	15.93	16.02	16.24	16.28	16.34	16.28	16.33	16.29	16.18	16.32	16.38	16.36	16.3	16.32	16.34	16.34	16.24	BTF3L4	0.208568	0.60658	0.445236	0.546015	0.393787
SCARB2	NP_001231084	16.07	15.52	15.75	15.64	15.51	15.82	15.69	15.72	15.77	15.64	15.4	15.37	15.39	15.21	15.29	15.46	15.07	15.25	15.11	15.17	14.82	15.26	15.19	15.07	15.16	15.21	15.35	15.22	15.22	15.21	SCARB2	0.209989	0.724034	0.418358	0.602867	0.473161
NME1	NP_001191688	16.02	16.04	15.92	16.16	16.03	16.08	15.79	15.99	16.04	15.89	16.19	15.83	16.2	16.1	16.07	15.82	16.05	15.99	16.06	16.2	15.72	16.28	16.2	16.02	15.74	16.45	16.26	16.31	16.26	16.32	NME1	0.210124	0.648087	0.619416	0.893139	0.804393
G6PD	XP_020936403	15.68	15.56	15.48	15.56	15.73	15.38	15.66	15.61	15.74	15.63	16.27	16.46	15.84	16.64	15.96	15.93	16.07	16.07	16.14	16.25	16.44	16.23	16.21	16.31	16.35	16.07	15.94	15.83	15.89	16.02	G6PD	0.21027	0.241383	0.43983	0.310283	0.280143
HDGFL3	XP_020954540	16.03	16.15	16.06	16.29	15.95	15.99	16.05	16.19	15.94	15.96	15.74	15.52	15.59	15.57	15.63	15.58	15.41	15.03	15.14	15.28	14.92	15.12	15.32	15.16	15.02	14.98	15.29	14.97	15.1	15.24	HDGFL3	0.210394	0.70667	0.51937	0.590889	0.59706
FMO5	XP_001928629	16.15	15.95	16.11	16.03	15.91	16.23	16.07	16.34	16.21	16.36	15.8	15.82	16.29	16.01	16.45	15.88	16.33	15.92	15.85	16.04	16.53	15.54	16.07	15.92	16.45	15.7	15.95	15.64	15.7	15.98	FMO5	0.210666	0.123935	0.0627082	0.0474451	0.0462173
YIPF4	XP_020943316	17.67	17.87	17.85	16.72	17.15	17.89	17.41	17.24	17.21	16.42	17.58	16.79	16.99	17.39	16.49	16.55	16.6	16.45	16.51	16.64	16.65	16.7	16.57	16.7	16.7	16.41	16.64	16.53	16.77	16.66	YIPF4	0.211338	0.586204	0.703582	0.669959	0.601442
TMTC3	XP_020948437	14.04	13.98	13.97	14.15	14.07	14.03	13.99	13.9	14.08	13.97	14.21	14.16	14.32	14.14	14.24	13.76	13.83	13.66	13.83	13.83	13.71	13.67	13.81	13.95	13.88	13.92	13.71	13.52	13.54	13.64	TMTC3	0.21307	0.283768	0.233421	0.228057	0.236147
EVL	NP_001231706	14.09	14.55	13.87	14.1	14.39	14.44	14.32	14	14.16	14.01	14.9	14.83	15.13	15.01	15	14.96	14.99	15.19	14.81	15.24	14.55	15.77	15.49	15.24	14.81	14.93	15.03	14.69	14.99	14.96	EVL	0.213882	0.437673	2.05583	1.99366	1.87117
VAT1	XP_005657006	15.64	15.02	15.1	15.38	15.01	15.34	15.32	15.27	15.21	15.15	14.84	14.89	14.76	14.74	14.75	14.42	14.28	14.1	14.31	14.09	14.14	14.14	14.12	14.14	14.16	13.96	14.03	13.82	13.95	14.13	VAT1	0.21453	0.325609	0.203282	0.188768	0.104153
TOM1L1	XP_020922906	15.19	15.18	15.02	15.1	14.62	14.79	14.99	15.16	14.87	14.78	14.55	14.7	14.83	14.79	14.71	14.68	14.52	14.32	14.34	14.57	14.5	14.41	14.56	14.52	14.48	14.77	14.6	14.63	14.59	14.68	TOM1L1	0.217282	0.14597	0.0296725	0.0297149	0.0501398
LMBRD1	XP_013848079	14.85	14.72	14.54	14.67	14.47	14.53	14.64	14.65	14.54	14.39	14.81	14.27	14.35	14.31	14.29	14.26	14.08	13.95	14.34	14.41	13.86	14.1	14.14	14.29	14.19	14.22	14.23	14.3	14.25	14.2	LMBRD1	0.217521	0.291148	0.178072	0.233465	0.207618
WDR26	XP_005667990	15.02	14.99	14.67	15.03	14.63	14.63	14.88	14.68	14.77	14.99	14.13	14.68	14.54	14.73	14.19	14.84	14.61	14.88	14.57	14.82	14.86	14.93	14.82	14.86	14.86	14.68	14.82	14.91	15.1	14.83	WDR26	0.218055	0.397228	0.530021	0.408783	0.485168
SZT2	XP_020952534	17.51	17.52	17.31	17.01	17.07	17.66	17.52	17.54	17.29	17.64	16.15	15.93	16.93	16.15	16.83	16.34	16.19	16.2	16.25	16.26	16.4	16.27	16.26	16.28	16.41	16.25	16.36	16.45	16.29	16.24	SZT2	0.218703	0.158372	0.181344	0.0968484	0.117492
RBMS1	XP_003133475	15.23	14.94	15.56	15.13	15.04	15.47	14.9	15.03	14.84	14.91	15	14.83	14.84	14.99	14.89	15.29	15.33	14.95	14.9	14.93	14.95	14.8	14.5	14.74	14.9	14.77	14.52	14.34	14.91	14.76	RBMS1	0.21924	1.05653	1.06097	1.15774	1.19156
DLGAP4	XP_020933532	14.48	14.48	14.4	14.5	14.61	14.34	14.63	14.58	14.47	14.43	14.44	14.77	14.67	14.59	14.51	14.96	15.04	15.01	14.88	14.86	14.92	15.25	15.22	14.91	15.44	15.13	15.1	15.26	15.37	15.19	DLGAP4	0.219358	0.254211	0.437733	0.34385	0.360465
ABHD16A	NP_001182255	16.15	16.15	16.1	16.24	16.36	16.02	16.39	16.24	16.16	16.26	16.39	16.49	16.23	16.62	16.48	14.91	14.75	14.11	15	14.62	14.81	13.83	14.59	14.57	13.78	15.56	14.59	14.74	14.4	14.61	ABHD16A	0.220324	0.332261	0.244246	0.282596	0.261094
STXBP3	XP_001927841	15.74	15.98	15.89	16.16	16.06	15.89	15.96	16.01	15.94	16.11	16.56	16.47	15.93	16.56	16.23	15.49	15.47	15.53	15.6	15.8	15.78	15.59	15.72	15.77	15.69	15.61	15.58	15.58	15.7	15.62	STXBP3	0.220439	0.229818	0.376654	0.285974	0.277302
NT5C	XP_003131260	15.02	15.09	15.07	15.16	15.37	15.08	15.19	15.33	15.26	15.29	15.71	15.62	15.52	15.52	15.45	15.32	15.41	15.57	15.4	15.5	15.58	15.53	15.41	15.68	15.72	15.45	15.61	15.44	15.51	15.5	NT5C	0.220936	0.523647	0.44247	0.44174	0.450298
SLC16A1	NP_001121917	14.98	15.22	15.43	15.09	15.15	15.17	15.35	15.32	15.12	15.39	15.21	15.15	15.86	15.24	15.91	15.51	15.9	15.34	15.45	15.27	15.32	14.95	15.23	15.71	15.32	16.18	16.3	15.16	15.43	15.4	SLC16A1	0.220945	0.269428	0.199459	0.162742	0.23216
BCL2L13	XP_003126643	14.65	15.02	14.51	14.31	14.92	14.75	14.92	14.5	14.85	14.46	14.88	16.66	15.35	15.49	14.84	15.92	15.9	15.97	15.87	15.9	15.82	15.97	15.89	15.89	15.7	16.05	16.01	15.73	15.86	16.02	BCL2L13	0.222688	0.311867	0.229256	0.257377	0.256938
COMTD1	XP_020928809	14.98	14.88	15.03	14.76	14.62	15.01	14.94	14.87	14.82	14.95	14.4	14.22	14.63	14.46	14.34	14.54	14.59	14.47	14.5	14.28	14.46	14.34	14.17	14.04	14	14.6	14.35	14.51	14.03	14.41	COMTD1	0.22336	0.322073	0.166493	0.224258	0.226628
FDFT1	NP_001161120	14.74	14.93	14.7	14.83	15.92	14.37	15.05	14.48	14.79	14.78	14.97	15.4	15.11	15.38	14.74	15.38	15.46	15.7	15.46	15.38	15.28	15.53	15.59	15.37	15.31	15.42	15.36	15.55	15.4	15.38	FDFT1	0.225409	0.252014	0.294311	0.299487	0.340799
NUTF2	XP_003126970	15.37	15.27	15.25	15.3	15.29	15.21	15.41	15.39	15.14	15.42	14.95	15.05	15.07	15.21	15	15.3	15.52	15.34	15.26	15.46	15.6	15.56	15.56	15.58	15.58	15.54	15.38	15.54	15.62	15.57	NUTF2	0.226781	0.741659	0.565069	1.02357	0.837209
MKRN1	XP_003134656	14.99	14.98	15.08	14.7	15.21	14.78	15.05	14.81	15.03	15.22	15.34	15.59	15.48	15.87	15.5	15.72	15.79	15.75	15.64	15.77	15.86	15.57	15.81	15.88	15.78	16.15	15.92	15.83	15.84	15.83	MKRN1	0.227742	0.327252	0.359132	0.310168	0.325906
ISCA2	XP_003482336	15.13	14.88	14.5	14.81	14.35	14.68	14.82	14.75	14.64	14.39	14.09	14.09	14.06	14.11	14.17	15.5	15.5	15.5	15.5	15.5	15.5	15.5	15.5	15.5	15.5	15.5	15.5	15.5	15.5	15.5	ISCA2	0.229765	0.207566	0.156072	0.202761	0.176629
PCNP	XP_003132744	14.8	15.1	15.07	14.92	15.1	15.07	15.02	14.72	14.85	14.7	15.78	15.38	15.93	15.38	15.8	15.41	15.39	15.79	15.62	15.5	15.46	15.62	15.69	15.73	15.5	15.67	15.56	15.57	15.59	15.62	PCNP	0.229926	0.848144	0.98607	0.975173	1.03997
FUT8	XP_005666378	14.86	14.68	14.78	14.76	14.69	15.01	14.37	14.8	15.08	14.7	14.64	14.89	15.02	14.84	14.67	14.54	14.24	14.56	14.18	14.39	14.39	14.44	14.3	14.2	14.29	14.62	14.5	14.59	14.14	14.48	FUT8	0.230152	0.386929	0.756476	0.635468	0.840494
GIGYF2	XP_020931285	14.93	15.05	15.15	15.03	15.25	15.19	15.08	15.14	15.23	15.25	15.3	15.46	15.29	15.41	15.37	15.47	15.46	15.46	15.37	15.49	15.46	15.39	15.52	15.56	15.44	15.42	15.37	15.4	15.44	15.42	GIGYF2	0.230836	0.288848	0.607346	0.485942	0.533423
RDH5	XP_003126302	14.44	15.19	15.26	14.88	14.62	14.95	14.66	14.81	15.03	15.24	13.79	13.43	14.23	13.44	14.13	15.5	15.5	15.5	15.5	15.5	15.5	15.5	15.5	15.5	15.5	15.5	15.5	15.5	15.5	15.5	RDH5	0.231455	0.139545	0.000433016	0.000461197	0.00198436
ACSS1	XP_001927148	15.86	15.05	14.99	15.05	14.62	15.01	15.38	15.14	15.25	15.2	14.63	14.73	14.78	14.93	14.79	15.39	15.33	15.2	15.42	15.29	15.06	15.19	15.2	15.2	15.11	15.46	15.18	15.16	15.2	15.17	ACSS1	0.231488	0.235868	0.359593	0.322289	0.395286
SYNJ2	XP_020942082	15.82	16.04	15.91	16.21	15.59	16.2	15.98	16.21	16.06	16.21	15.72	15.55	15.46	15.55	15.74	15.5	15.5	15.5	15.5	15.5	15.5	15.5	15.5	15.5	15.5	15.5	15.5	15.5	15.5	15.5	SYNJ2	0.232208	0.194164	0.0486898	0.117519	0.147287
PLSCR1	NP_001233142	15.58	15.17	15.22	15.51	15.19	15.35	15.43	15.58	15.41	15.38	14.96	14.94	14.98	15.09	14.98	15.53	15.19	15.37	15.34	15.44	15.24	15.55	15.42	15.42	15.31	15.52	15.43	15.62	15.59	15.5	PLSCR1	0.23239	0.359621	0.355676	0.308635	0.337831
MAOB	NP_001001864	16.15	15.88	15.86	15.92	15.65	15.94	15.8	15.83	15.91	15.92	15.08	15.1	15.17	15.03	15.02	15.11	15.01	14.95	15.32	14.84	14.76	14.75	14.79	14.71	14.71	14.82	14.98	14.67	14.68	14.72	MAOB	0.23312	0.13193	0.0509078	0.0512051	0.035248
SUGCT	XP_020934311	15.97	15.81	15.87	15.9	15.41	15.8	15.83	16.01	15.76	15.8	15.28	15.43	15.42	15.25	15.44	15.5	15.5	15.5	15.5	15.5	15.5	15.5	15.5	15.5	15.5	15.5	15.5	15.5	15.5	15.5	SUGCT	0.233553	0.136367	0.0442584	0.0482378	0.0996732
ATXN2	XP_001929568	15.8	15.85	15.9	15.88	15.95	15.88	15.96	15.91	15.91	15.92	16.24	16.14	16.17	16.19	16.16	16.29	16.29	16.23	16.28	16.09	16.36	16.19	16.3	16.26	16.28	16.28	16.25	16.3	16.25	16.27	ATXN2	0.233696	0.49342	0.508726	0.428841	0.469341
RRAGC	XP_003127849	15.18	15.06	14.85	15.02	15.04	15.16	14.97	15.2	15.17	15.15	14.78	14.84	15.06	14.88	14.51	14.76	14.67	14.73	14.57	14.65	14.61	14.67	14.75	14.72	14.76	14.55	14.59	14.61	14.7	14.82	RRAGC	0.234856	0.329879	0.407438	0.601899	0.420993
STMN1	NP_001009582	14.84	15.66	15.13	15.14	15.32	15.19	15.28	15.15	15.08	15.03	15.63	15.96	15.51	15.42	15.37	15.54	15.79	16.12	15.33	15.67	15.4	15.86	15.95	15.52	15.55	15.9	15.33	15.75	15.71	15.64	STMN1	0.235172	1.41159	1.32543	1.79659	2.34504
BDH2	XP_003129333	16.51	15.99	16.14	16.38	15.7	16.17	16.22	16.06	16.12	15.95	15.07	15	15.24	15.16	14.9	14.89	15.02	14.83	14.94	14.69	14.36	14.68	14.34	14.44	14.54	14.48	14.76	14.6	14.44	14.47	BDH2	0.235736	0.337591	0.130769	0.243484	0.15863
ZYX	XP_003134640	14.34	14.33	14.6	14.36	14.54	14.44	14.25	14.5	14.59	14.42	14.92	14.9	14.98	14.62	14.66	14.59	14.8	14.54	14.68	14.65	14.8	14.89	14.85	14.58	14.9	14.41	14.35	14.35	14.69	14.54	ZYX	0.236348	0.658312	1.6353	1.02612	0.878338
D2HGDH	XP_020930480	16.01	15.94	15.58	16.03	15.9	15.66	15.75	15.7	15.59	15.69	15.26	15.33	15.6	15.3	15.44	15.5	15.5	15.5	15.5	15.5	15.5	15.5	15.5	15.5	15.5	15.5	15.5	15.5	15.5	15.5	D2HGDH	0.236734	0.157492	0.139229	0.112098	0.0918926
EIF2AK2	NP_999484	14.29	14.43	14.35	14.24	14.35	14.2	14.2	14.04	14.22	14.03	14.38	14.7	15.04	14.82	14.71	14.43	14.6	14.9	14.82	14.59	14.65	14.84	14.6	14.44	14.65	14.79	14.61	14.98	14.86	14.96	EIF2AK2	0.236741	0.60995	3.76002	2.11339	2.90477
SSH3	XP_003122521	15.9	16.02	15.97	15.87	15.95	16.31	15.92	15.85	15.94	16.05	16.7	16.51	16.23	16.44	16.36	16.08	16.39	16.11	16.7	16.01	16.13	16.46	15.96	16.06	15.86	16.17	16.37	15.96	16.04	16.14	SSH3	0.237326	0.152426	0.146798	0.11415	0.0991904
PAK1	XP_005667221	16.29	16.4	16.36	16.42	16.14	16.15	16.43	16.48	16.25	16.32	16	16.15	16.11	16.01	16.08	16.12	16.59	16.24	16.41	16.48	16.59	16.36	16.48	16.59	16.63	16.39	16.67	16.43	16.55	16.6	PAK1	0.237827	0.235543	0.262838	0.25546	0.197088
SERHL2	XP_020947092	15.93	16.03	15.99	16.07	16.09	15.92	16.01	15.92	15.96	16.11	15.52	15.44	15.74	15.48	15.57	15.92	15.92	15.91	15.97	15.69	15.69	15.77	15.42	15.63	16	16.04	15.54	15.53	15.6	15.42	SERHL2	0.238338	0.244886	0.224248	0.187759	0.17009
ATM	NP_001116552	16.55	16.47	16.6	16.58	16.53	16.5	16.44	16.55	16.53	16.62	16.59	16.45	16.5	16.22	16.46	15.61	15.26	15.2	15.65	15.44	15.27	15.22	15.25	15.65	15.66	15.71	15.42	15.61	15.36	15.4	ATM	0.239228	0.362386	1.18844	0.845881	1.03569
NEK7	XP_005668046	16.66	16.55	16.52	16.53	16.41	16.58	16.16	16.71	16.48	16.49	15.93	15.61	15.84	15.51	15.91	15.92	16.08	15.94	15.86	16	16	15.86	15.96	16.04	15.98	15.88	15.95	15.86	16.02	15.85	NEK7	0.239485	0.413269	0.575719	0.411576	0.527816
SLC25A22	XP_003122446	16.43	16.05	16.21	16.2	15.7	16.38	15.98	16.05	16.23	16.15	15.62	15.76	15.55	15.74	15.66	16.04	16.06	16.04	16.11	16.15	16.1	15.99	16.05	16.12	16.14	16.01	16.07	16.03	16.05	15.98	SLC25A22	0.239746	0.168133	0.201342	0.149968	0.162465
SCAF1	XP_003127394	14.38	13.91	14.18	13.85	14.35	14.02	14.07	14.29	14.16	13.54	13.88	14.01	13.72	13.85	13.59	14.04	14.45	14.21	14.39	14.19	14.15	14	14.14	14.03	14.04	14.27	14.31	14.04	14.07	13.95	SCAF1	0.239994	0.206634	0.284598	0.195244	0.201306
GALT	XP_003357765	15.56	15.18	15.1	15.39	14.72	15	15.01	15.17	14.93	15.08	14.83	14.43	14.97	14.74	14.82	14.37	14.46	14.19	14.41	14.04	13.94	13.77	13.8	13.84	14.07	14.02	13.78	13.72	13.9	13.91	GALT	0.24021	0.332085	0.139053	0.138843	0.178422
S100A4	NP_001239534	15.57	15.52	15.69	15.77	15.62	15.62	15.39	15.7	15.56	15.64	15.6	15.56	15.56	15.56	15.76	15.52	16	16.11	15.77	16.11	15.83	16.71	16.33	15.93	16.09	15.54	15.51	15.23	15.93	15.75	S100A4	0.240232	1.74758	3.95445	4.31686	1.79409
AP1G1	XP_003126945	15.9	15.8	15.74	15.85	15.74	15.82	15.78	15.99	15.89	15.85	15.67	15.7	15.8	15.73	15.72	15.52	15.46	15.51	15.37	15.43	15.49	15.49	15.51	15.61	15.59	15.58	15.5	15.41	15.43	15.46	AP1G1	0.24177	0.314818	0.458876	0.439173	0.445113
SNX8	XP_020941644	13.95	13.47	13.54	13.58	13.13	14.01	13.84	13.62	13.42	13.47	13.36	13.28	13.49	13.21	12.82	13.61	13.24	13.26	13.07	13.32	13.44	13.54	13.67	13.33	13.14	13.35	13.62	13.19	13.42	13.44	SNX8	0.241871	0.0978241	0.132737	0.141071	0.102554
FAAH	NP_999079	14.98	14.8	14.71	14.83	14.54	14.87	14.72	14.79	14.75	14.68	14.13	14.13	14.24	14.27	14.3	14.19	14.62	14.3	14.96	14.3	14.15	14.05	14.4	14.24	14.46	14.58	14.2	14.17	14.06	14.44	FAAH	0.24207	0.121033	0.0350278	0.0143524	0.0132064
BAG3	XP_020929117	13.05	13.45	13.24	13.43	13.11	13.59	13.36	12.88	13.43	13.53	14.35	13.96	14.41	13.91	14.03	14.48	14.52	14.55	14.41	14.48	14.45	14.36	14.49	14.51	14.14	14.52	14.65	14.43	14.51	14.71	BAG3	0.242584	0.998402	4.02846	4.0346	5.98669
ACADSB	XP_001926332	16.11	15.9	15.92	15.85	15.66	16.05	15.88	15.82	15.76	15.99	15.56	15.27	15.7	15.45	15.68	15.7	15.69	15.66	15.55	15.34	15.5	15.4	15.22	15.31	15.51	15.63	15.74	15.44	15.32	15.5	ACADSB	0.242897	0.277309	0.236118	0.288064	0.268167
ZDHHC21	XP_020919278	15.11	15.19	15.33	15.18	15.68	15.23	15.59	15.51	15.64	15.68	15.83	16	15.99	16.22	16.1	15.89	15.91	15.86	15.92	15.87	16.12	15.81	15.96	15.96	15.94	15.86	15.9	15.77	15.85	15.74	ZDHHC21	0.243616	0.228777	0.198435	0.142629	0.217407
OAS2	NP_001026966	14.78	14.67	14.69	14.58	14.75	14.63	14.55	14.54	14.55	14.68	14.67	14.77	15.75	15.15	15.19	15.2	15.38	15.75	15.72	15.79	15.48	16.25	15.23	15.31	15.54	15.83	15.41	16.27	15.72	16.34	OAS2	0.246561	0.345808	1.68014	0.587598	0.636642
MORF4L2	XP_003135315	14.34	14.76	14.94	14.37	15.05	14.86	14.22	14.23	14.43	14.42	15.15	14.86	15.3	14.83	15.01	15.5	15.5	15.5	15.5	15.5	15.5	15.5	15.5	15.5	15.5	15.5	15.5	15.5	15.5	15.5	MORF4L2	0.246578	0.680435	0.326008	0.552431	0.62053
HDAC10	XP_003126824	15.57	15.56	15.36	15.47	15.49	15.64	15.6	15.6	15.56	15.57	15.42	15.42	15.33	15.21	15.06	14.94	15.21	15.06	15.46	15.08	14.91	15.05	15.18	15.15	14.97	15.17	15.05	14.82	14.92	14.77	HDAC10	0.2478	0.164211	0.338231	0.188463	0.226671
ASAP2	XP_020943523	15.13	15.24	15.04	15.09	15.55	14.97	15.55	15.04	15.1	15.24	15.19	16.09	15.56	15.53	15.21	15.5	15.5	15.5	15.5	15.5	15.5	15.5	15.5	15.5	15.5	15.5	15.5	15.5	15.5	15.5	ASAP2	0.247939	0.334687	0.136175	0.0874106	0.122133
STAU1	XP_013838788	14.23	14.29	14.53	14.29	14.43	14.54	14.28	14.21	14.17	14.36	14.6	14.24	14.47	14.39	14.56	14.11	14.07	14.02	14.11	14.02	14.27	13.93	13.91	14.28	14	13.81	13.92	13.83	14.05	13.89	STAU1	0.248433	0.436252	0.435726	0.341175	0.421677
GNAI1	XP_020919153	16.24	16.38	16.18	16.21	16.25	16.37	16.19	16.36	16.19	15.99	15.84	15.79	16.08	15.78	15.96	15.5	15.5	15.5	15.5	15.5	15.5	15.5	15.5	15.5	15.5	15.5	15.5	15.5	15.5	15.5	GNAI1	0.249337	0.698829	0.0424105	0.178526	0.228487
CLDN2	NP_001155110	14.31	14.92	14.5	14.61	14.59	14.35	14.61	14.44	14.72	14.58	15.23	14.82	15.34	15.18	15.08	14.92	15	15.22	14.84	14.93	14.48	14.85	14.85	14.56	14.67	14.43	14.94	14.61	14.56	14.75	CLDN2	0.252068	0.221013	0.0124856	0.00832379	0.0365633
TCEA3	XP_020951182	14.75	14.72	14.95	14.88	14.49	14.67	14.67	14.53	14.66	14.65	14.64	14.43	14.6	14.56	14.82	14.12	14.07	14.28	14.2	14.01	13.83	13.88	14.1	14.17	14.02	14.1	13.96	14.14	14.17	13.93	TCEA3	0.253254	0.184112	0.0490229	0.0290814	0.0633555
FYTTD1	XP_003358820	14.04	14.51	14.53	14.17	14.57	14.43	14.55	14.55	14.31	14.47	14.54	14.86	14.48	14.68	14.69	14.69	14.71	14.73	14.95	14.32	14.81	14.66	14.85	14.58	14.43	14.5	14.96	15.29	14.73	14.87	FYTTD1	0.25394	0.562678	0.52389	0.526067	0.529563
NOSIP	XP_003127375	15.54	15.53	15.53	15.5	15.21	15.65	15.54	15.29	15.57	15.73	15.85	15.95	15.97	16.04	15.89	15.49	15.67	15.43	15.55	15.57	15.66	15.55	15.58	15.43	15.43	15.35	15.64	15.64	15.43	15.62	NOSIP	0.253999	0.405561	0.460548	0.515608	0.483751
CWC15	XP_003129801	15.64	15.97	16.06	15.55	15.53	15.93	15.57	15.52	15.79	15.51	16.02	15.79	15.93	15.87	15.89	16.06	16.26	16.16	16.2	16.19	16.31	16.08	16.58	16.12	16.18	16.34	16.14	16.18	15.97	16.06	CWC15	0.255311	0.512799	0.447754	0.631395	0.569992
C1QA	NP_001003924	12.83	12.87	13.16	12.35	13.3	12.98	12.6	12.44	12.81	13.2	13.22	13.34	13.38	13.33	13.4	13.62	14.03	13.64	14.28	13.75	13.85	13.85	13.66	13.74	13.54	14.26	13.77	13.45	13.71	13.8	C1QA	0.255983	2.53339	0.234653	3.79264	0.232951
FAM110C	XP_020943618	13.22	13.34	13.35	13.26	13.08	13.13	13.12	13.31	13.01	13.27	12.99	13.24	13.39	13.16	13.05	13.24	13.12	13.63	14.05	13.54	13.61	12.94	13.6	13.62	13.64	13.53	14.1	13.53	13.95	13.58	FAM110C	0.256534	0.15362	0.0370023	0.00342966	0.027302
SLC25A1	NP_001177118	16.45	16.51	16.5	16.32	16.48	16.39	16.62	16.5	16.46	16.57	16.15	16.22	16.13	16.35	16.44	16.07	15.85	16.03	15.86	15.91	15.81	15.82	15.84	15.86	15.87	15.84	15.74	15.88	15.81	15.87	SLC25A1	0.257704	0.323588	0.131454	0.16966	0.20065
MAPRE1	NP_001038078	15.61	15.74	15.82	15.65	16.39	15.74	15.85	15.74	15.76	15.92	16.19	16.03	16.01	16.19	15.91	15.72	15.71	15.77	15.57	15.62	15.64	15.7	15.57	15.55	15.5	15.49	15.58	15.5	15.54	15.37	MAPRE1	0.257839	0.601324	0.837004	0.97009	0.959252
ADNP	NP_001116543	14.78	15.32	15.42	15.14	15.18	15.33	15.01	15.17	15.12	15.25	15.58	15.06	15.34	15.27	15.32	14.92	14.97	15.02	14.82	15.06	14.97	15.12	15	15.05	15.03	14.75	14.93	14.92	15	14.87	ADNP	0.258103	0.530497	1.03288	0.823619	0.914887
PHAX	XP_005661662	16.79	15.9	16.06	16.51	15.76	16.04	16.13	15.97	16.42	16.06	16.01	15.69	15.98	15.85	15.85	16.25	16.46	16.16	16.7	16.39	16.48	16.51	16.5	16.35	16.43	16.42	16.4	16.49	16.52	16.25	PHAX	0.258581	0.469016	0.39705	0.591257	0.581223
MTHFR	XP_003127622	15.44	15.1	14.93	15.08	14.78	14.99	15.08	15.23	14.93	15.01	14.58	14.78	14.63	14.59	14.39	14.5	14.23	14.2	14.2	14.07	14.04	14.29	14.15	14.22	14.07	14.26	14.2	13.87	14.07	14.08	MTHFR	0.259663	0.139362	0.158569	0.117911	0.0888484
NMNAT1	XP_020950963	16.19	16.01	15.78	15.81	15.49	15.67	16.08	15.9	15.68	15.63	15.38	15.2	15.62	15.38	15.28	15.5	15.5	15.5	15.5	15.5	15.5	15.5	15.5	15.5	15.5	15.5	15.5	15.5	15.5	15.5	NMNAT1	0.261346	0.125123	0.0800969	0.0669006	0.0621498
CHD8	XP_003482311	14	14.33	14.26	14.17	14.34	14.04	13.96	13.91	14.07	14.07	14.57	14.51	14.36	14.15	14.37	14.37	14.34	14.3	14.55	14.56	14.59	14.59	14.39	14.37	14.41	14.26	14.53	14.5	14.53	14.23	CHD8	0.262267	0.337691	0.746735	0.526237	0.598488
G3BP2	XP_003357027	15.12	15.42	15.43	15.3	15.42	15.43	15.36	15.29	15.38	15.36	16.05	15.71	15.94	15.72	15.93	15.42	15.44	15.44	15.44	15.41	15.5	15.33	15.4	15.35	15.46	15.48	15.6	15.44	15.63	15.36	G3BP2	0.263814	0.636397	0.79437	1.13085	1.14563
GNS	XP_020947606	15.69	14.82	15.27	15.38	14.78	15.13	15.16	15.45	15.28	15.4	14.26	14.62	14.57	14.63	14.6	15.22	15.05	14.8	15.16	15.14	15.16	15.15	15.08	15.06	15.27	15.21	15.17	15.24	15.21	15.37	GNS	0.263869	0.436358	0.279745	0.452542	0.265108
HOOK2	XP_013846332	15.5	15.46	15.67	15.51	15.52	15.54	15.54	15.58	15.58	15.65	15.69	15.54	15.48	15.66	15.81	15.12	15.54	15.19	15.7	15.74	15.8	15.93	15.92	15.88	16.08	15.69	15.83	15.9	15.93	15.92	HOOK2	0.263889	0.0866257	0.035305	0.0169208	0.0236446
SLC25A13	XP_003130208	15.53	15.33	15.17	15.36	15.45	15.5	15.43	15.49	15.28	15.56	14.6	14.87	15.06	15.03	14.98	15.16	15.21	14.94	15.1	15.1	15.05	14.63	14.82	15.27	14.98	15.18	15.08	14.87	15.02	15.04	SLC25A13	0.264363	0.165736	0.346062	0.19871	0.210392
ACTR8	XP_001929084	15.81	15.86	16.03	15.97	15.7	15.78	15.73	15.8	15.73	15.61	15.59	15.29	15.41	15.38	15.57	15.5	15.5	15.5	15.5	15.5	15.5	15.5	15.5	15.5	15.5	15.5	15.5	15.5	15.5	15.5	ACTR8	0.266034	0.253221	0.302298	0.200603	0.27303
FAM91A1	XP_003355030	14.97	14.94	14.91	14.84	14.62	14.73	14.82	15	14.79	14.88	14.48	14.33	14.55	14.44	14.6	14.61	14.73	14.86	14.63	14.65	15.03	14.83	14.82	14.79	14.66	14.66	14.78	14.81	14.82	14.49	FAM91A1	0.26612	0.387061	0.317161	0.269864	0.331038
LAMTOR3	XP_003129349	15.92	15.42	15.46	15.68	15.29	15.6	15.29	15.62	15.56	15.31	15.24	15.2	15.4	15.29	15.33	15.11	14.7	14.98	14.9	14.91	14.93	14.87	15.04	14.75	14.55	15.07	15.03	14.87	14.77	14.83	LAMTOR3	0.266145	0.369305	0.424602	0.444543	0.366753
SMS	XP_020935312	16.62	16.39	16.4	16.46	16.3	16.43	16.43	16.4	16.39	16.32	16.12	16.02	16.08	16.04	16.14	15.87	15.95	15.78	16.1	15.89	15.68	15.88	15.82	15.87	15.84	15.95	15.9	15.84	15.84	15.92	SMS	0.268709	0.253504	0.32798	0.407673	0.498837
LARP4	XP_003355433	14.81	14.69	14.95	14.88	15.12	14.72	14.84	14.85	14.96	14.87	15.38	15.31	15.37	15.39	15.32	15.53	15.62	15.54	15.56	15.34	15.66	15.52	15.41	15.43	15.38	15.65	15.88	15.87	15.56	15.44	LARP4	0.26901	0.3894	0.551764	0.501879	0.521081
PARD3B	XP_020930701	15.45	15.87	15.61	15.72	15.36	15.82	15.7	15.55	15.67	15.4	15.2	15.18	15.44	14.92	15.44	15.03	14.88	14.95	14.91	14.99	15.14	14.88	15.08	15.12	15.11	15.21	15.01	15.11	15.23	15.05	PARD3B	0.26915	0.202604	0.134869	0.0483849	0.0857381
TTYH2	XP_003131288	15.7	15.34	15.54	15.42	15.37	15.49	14.48	15.48	15.18	15.29	15.1	14.75	14.89	14.97	14.75	15.5	15.5	15.5	15.5	15.5	15.5	15.5	15.5	15.5	15.5	15.5	15.5	15.5	15.5	15.5	TTYH2	0.269782	0.218631	0.131193	0.13578	0.124857
SRXN1	XP_003134409	14.66	14.67	14.53	15.02	14.29	14.54	14.37	14.81	14.51	14.59	15.11	14.74	14.53	15.25	14.96	15.08	15.25	15.29	15.32	15.42	15.18	15.54	15.41	15.26	15.13	15.06	15.26	15.08	15.37	15.15	SRXN1	0.270593	0.235854	0.149461	0.107101	0.100768
SYNRG	XP_013845399	14.44	14.7	14.78	14.71	14.87	14.48	15.1	14.68	14.91	14.87	15.25	15.13	15.06	15.13	14.88	14.93	15.15	14.93	15.13	14.89	14.83	14.96	15.1	15.16	14.82	15.22	15.08	14.87	14.97	14.71	SYNRG	0.270989	0.242878	0.689693	0.317412	0.44436
MCRIP1	XP_020922122	14.82	15.3	15.27	14.87	15.38	15.1	15.09	15.22	15.04	15.17	15.91	15.75	15.49	15.63	15.68	15.73	15.92	15.83	15.72	15.88	15.93	15.81	15.84	15.98	15.78	15.94	15.86	15.57	15.78	15.77	MCRIP1	0.272235	0.778491	0.784918	0.869091	0.759633
MRPS21	XP_003355248	15.62	15.24	15.3	15.4	15.14	15.33	15.44	15.49	15.55	15.52	14.95	14.98	15.16	15.2	15.18	15.53	15.97	15.62	15.78	15.67	15.79	15.61	16.17	15.72	15.76	15.81	15.7	15.89	16.06	15.86	MRPS21	0.272238	0.776045	0.441518	0.498775	0.562908
DPYD	NP_999209	15.44	15.25	15.08	15.23	14.89	15.12	15.35	15.1	15.01	15.18	14.76	14.74	14.9	14.86	14.81	14.97	14.64	14.65	14.88	14.68	14.43	14.67	14.72	14.59	14.69	14.33	14.68	14.34	14.36	14.69	DPYD	0.27228	0.261041	0.237737	0.186336	0.174532
ACYP1	NP_001177127	14.88	14.83	14.83	15.11	15.03	15	15.07	15.04	14.75	14.88	14.76	14.75	14.66	14.53	14.48	14.42	14.63	14.48	14.55	14.42	14.36	14.55	14.62	14.53	14.46	14.39	14.31	14.34	14.45	14.4	ACYP1	0.276462	0.774855	0.698662	0.661124	0.735445
ARL8B	NP_001239143	17.86	17.29	17.29	17.56	17.24	17.39	17.49	17.5	17.42	17.56	16.85	17.22	16.97	17.08	16.9	16.91	16.74	16.98	16.82	16.74	16.63	16.99	16.61	16.76	16.71	16.72	16.86	16.68	16.64	16.77	ARL8B	0.277349	0.590052	0.509246	0.817717	0.580339
LIN7C	XP_003122952	15.67	15.81	15.74	15.64	15.53	15.63	15.55	15.64	15.62	15.72	15.33	15.11	15.61	15.45	15.49	15.37	15.4	15.21	15.32	15.32	15.18	15.22	15.38	15.31	15.34	15.41	15.41	15.34	15.37	15.24	LIN7C	0.277606	0.473373	0.341922	0.484611	0.485916
ACADS	XP_005670765	17.61	17.42	17.65	17.58	17.37	17.62	17.54	17.58	17.38	17.81	16.92	16.81	17.35	16.91	17.39	17.27	16.93	16.98	16.89	17	16.89	17.06	16.89	17.22	16.81	17.07	17.13	16.89	16.8	16.91	ACADS	0.278997	0.353982	0.270128	0.299777	0.297872
YBX3	XP_003355623	15.26	15.55	15.57	15.34	15.65	15.55	15.21	15.29	15.35	15.42	16.07	15.72	15.71	15.96	15.82	15.44	15.82	15.67	16	15.76	16.41	16.07	15.84	15.99	15.95	15.49	15.85	15.77	15.77	15.8	YBX3	0.279237	1.99262	0.910156	0.814503	0.751885
CD47	XP_020924187	17.2	16.95	17.1	17.14	17.19	17.11	17.25	17.16	17.16	17.29	17.64	17.66	17.36	17.88	17.54	15.5	15.5	15.5	15.5	15.5	15.5	15.5	15.5	15.5	15.5	15.5	15.5	15.5	15.5	15.5	CD47	0.282235	0.578128	1.63953	1.07485	1.03932
RCN2	NP_001231113	15.52	15.55	15.93	15.72	15.7	15.87	15.67	15.68	15.64	15.77	15.66	15.77	15.72	15.62	15.62	15.04	15.53	15.33	15.23	15.78	15.53	15.55	15.9	15.33	15.25	15.08	14.97	15.21	15.5	15.68	RCN2	0.282446	0.990534	0.539999	0.89816	0.823091
NUDT12	XP_020940249	15.4	15.09	15.2	15.22	14.97	15.21	15.17	15.17	15.18	15.07	14.8	14.64	14.92	14.77	14.84	14.32	14.3	14.31	14.65	13.89	14.15	14.03	14.16	14.29	14.34	14.36	14.29	14.31	14.15	14.04	NUDT12	0.283211	0.155031	0.0287816	0.0224141	0.0269664
PEPD	XP_005653330	16.22	15.81	15.88	16.07	15.88	15.95	16	16.03	16.14	15.85	15.65	15.78	15.6	15.67	15.57	15.99	16.15	16.08	16.1	16.18	15.84	16.17	16.26	16.03	16.13	16.19	15.98	16.08	16.17	16.04	PEPD	0.283869	0.401588	0.117224	0.423645	0.195552
DBNL	XP_005673382	15.42	15.55	15.5	15.35	16.28	15.2	15.48	15.23	15.51	15.44	16.19	16.13	15.8	15.85	15.51	15.5	15.5	15.5	15.5	15.5	15.5	15.5	15.5	15.5	15.5	15.5	15.5	15.5	15.5	15.5	DBNL	0.284778	0.354135	0.606577	0.6157	0.420001
ACAT1	XP_005667358	16	16.13	16.03	15.99	15.85	16.18	15.89	15.94	15.85	16.07	15.49	15.39	15.55	15.42	15.65	15.47	15.71	15.31	15.61	15.31	15.14	15.16	15.19	15.32	15.19	15.86	15.68	15.15	15.18	15.47	ACAT1	0.285485	0.710093	0.376253	0.64252	0.546456
AHSA1	XP_001928925	15.7	15.81	15.75	15.81	15.91	15.72	15.81	15.77	15.89	15.94	16.33	16.25	16.21	16.43	16.23	16.05	16.11	16.19	16.11	16.16	16.27	16.32	16.21	16.41	16.34	16.07	16.33	16.25	16.32	16.31	AHSA1	0.286085	0.614629	0.602981	0.948866	1.17231
PLIN2	NP_999365	15.14	15.23	15.11	15.02	16.15	15.21	15.89	15.3	15.38	15.46	16.26	15.81	15.91	15.88	15.97	15.57	15.74	16.11	16.15	15.73	15.8	15.77	15.68	15.92	15.83	15.65	15.5	15.62	15.63	15.41	PLIN2	0.286361	1.56523	0.653096	0.746362	0.702282
ZNF277	XP_005673296	18.69	18.44	18.1	18.34	18.31	18.14	18.2	18.24	18.14	18.04	17.96	17.56	17.93	17.77	17.9	15.5	15.5	15.5	15.5	15.5	15.5	15.5	15.5	15.5	15.5	15.5	15.5	15.5	15.5	15.5	ZNF277	0.289065	0.840615	0.515794	0.807444	0.587298
CMC1	XP_003132130	15.21	14.87	15.29	14.98	15.36	14.96	15.14	14.84	14.58	14.88	14.88	15.34	14.53	15.03	14.84	14.75	14.74	14.56	14.66	14.73	14.73	14.44	14.48	14.7	14.65	14.9	14.73	14.65	14.56	14.75	CMC1	0.290419	0.549668	0.65714	0.747007	0.796549
TBC1D15	XP_001925371	15.01	14.9	14.8	14.87	14.9	14.88	14.98	14.97	15	15.02	15.4	15.38	15.13	15.36	15.39	15.13	15.22	15.25	15.28	15.29	15.37	15.35	15.37	15.43	15.39	15.31	15.33	15.35	15.42	15.3	TBC1D15	0.293765	0.37735	0.29111	0.360847	0.336794
MICU2	XP_020921111	14.99	15.13	15	15.03	14.92	14.97	14.96	15	15.04	15.04	14.74	14.48	14.67	14.85	15.06	14.81	14.67	14.49	14.6	14.78	14.49	14.39	14.64	14.86	14.9	14.81	14.58	14.41	14.82	14.68	MICU2	0.294817	0.600699	0.652358	0.536979	0.556609
PAK4	XP_003355937	14.58	14.19	14.28	14.46	14.56	14.14	14.38	14.37	14.38	14.27	14.57	14.48	14.42	14.59	14.46	14.76	14.84	14.71	14.84	14.75	15.16	14.85	15.01	14.94	15	14.77	14.87	14.93	14.93	14.97	PAK4	0.29538	0.206713	0.0735908	0.0593394	0.0643859
CCDC25	NP_001230501	14.57	14.65	14.61	14.61	14.79	14.68	14.59	14.76	14.54	14.77	15.12	15.6	14.74	15.42	15	14.75	15.26	15.22	15.27	15.34	15.41	15.4	15.41	15.44	15.31	15.14	15.23	15.18	15.33	15.11	CCDC25	0.29569	0.745074	0.822498	1.01709	0.868184
LAMTOR1	XP_003129639	14.99	14.99	15.1	14.95	14.79	15.1	14.95	14.98	14.86	14.87	15.15	15.09	15.11	15.06	15.16	15.11	15.45	15.16	15.13	15.41	15.1	15.45	15.29	15.45	15.5	15.2	15.15	15.18	15.37	15.43	LAMTOR1	0.296465	0.703956	0.710084	0.967905	0.680988
SDCBP2	NP_001231792	14.4	14.65	14.45	15	15.02	14.82	15.1	15.36	15.32	15.32	15.74	15.05	14.99	15.78	15.59	14.99	15.41	15.52	15.63	15.46	15.59	15.14	15.1	15.38	15.55	15.52	15.35	14.89	15.32	15.14	SDCBP2	0.299827	0.189532	0.0841809	0.0142471	0.0449392
B3GAT3	XP_003353876	15.16	15.14	15.28	15.39	15.11	15.35	15.29	15.24	15.09	15.03	14.9	15.35	15.02	14.89	15.01	14.79	15.16	14.52	14.98	14.61	14.96	14.96	14.6	15.07	16.51	15.09	15.37	15.64	15.45	15.36	B3GAT3	0.30048	0.511171	0.555183	0.454265	0.468295
PFDN6	NP_001172108	15.5	15.44	15.59	15.63	15.56	15.45	15.53	15.55	15.57	15.51	15.57	15.61	15.65	15.63	15.61	15.26	15.97	15.33	15.95	16.29	15.97	16.19	16.27	16.18	16.13	16	15.9	16.2	16.24	16.34	PFDN6	0.300872	0.634906	0.879786	0.895144	0.945017
ARL15	XP_020932342	15.4	15.15	15.32	15.07	15.42	15.66	15.52	15.79	16.56	15.7	15.72	15.68	16.35	17.01	15.91	15.45	15.89	15.64	15.81	15.66	15.69	15.74	15.68	15.65	15.73	15.76	15.75	15.62	15.64	15.55	ARL15	0.30138	0.587341	1.58296	1.00741	1.06297
TMEM65	XP_020944610	16.12	16.01	16	15.96	15.62	16.01	15.89	16.09	15.93	16.13	15.05	15.22	15.25	15.06	15.41	15.16	15.24	15.05	15.39	15.19	15.12	15.12	15.25	15.06	14.98	15.14	15.09	15.09	15.25	15.04	TMEM65	0.301917	0.398713	0.37699	0.216627	0.363326
UGP2	NP_999145	15.84	16.05	15.9	15.9	16.03	15.99	15.96	15.89	15.99	16.19	16.5	16.2	16.24	16.4	16.38	16.72	16.86	16.77	17.16	17.02	17.26	16.83	16.59	17.28	16.97	17.12	16.83	16.34	16.65	16.21	UGP2	0.302057	0.403711	0.410899	0.486461	0.417748
SLC37A4	NP_001186648	16.06	15.68	15.51	16.07	15.8	15.86	15.94	16.05	16.12	15.83	15.16	14.99	15.23	15.24	15.04	14.85	14.82	14.61	14.87	14.75	14.73	14.13	14.49	14.82	14.76	14.99	14.87	14.81	14.83	14.8	SLC37A4	0.303156	0.284664	0.207356	0.147368	0.174317
TRANK1	XP_020927314	14.47	14.62	14.42	14.33	14.26	14.14	14.42	14.41	14.39	13.94	14.72	14.32	14.76	15.01	14.89	14.58	14.63	14.73	14.81	14.74	14.7	14.93	14.7	14.66	14.69	14.79	14.69	14.91	14.79	14.89	TRANK1	0.303949	0.207769	0.544542	0.256864	0.348866
GRAMD2B	NP_001231262	15.38	15.58	15.43	15.44	15.63	15.43	16	15.63	15.65	15.82	15.97	15.94	15.78	16.25	15.76	15.98	16.11	15.81	16.07	16.22	16.26	16.08	15.84	16.17	15.97	16.15	16.07	15.66	15.92	15.83	GRAMD2B	0.304111	0.682299	0.257192	0.392004	0.562665
SH3BGRL2	XP_020947781	15.45	15.59	15.43	15.51	15.37	15.41	15.46	15.39	15.35	15.43	15.47	15.5	15.52	15.7	15.51	15.52	15.7	15.03	15.47	15.72	15.84	15.63	15.46	16.06	15.88	16.04	16.11	15.91	16.13	16.06	SH3BGRL2	0.30445	0.308854	0.257882	0.0824584	0.246055
CAMSAP3	XP_020939571	16.84	15.88	15.49	14.64	18.21	15.66	16.87	15.83	16.81	16.46	16.47	18	16.47	17.53	16.79	16.6	16.73	16.66	16.58	16.44	16.64	16.43	16.58	16.57	16.57	16.85	16.76	16.66	16.57	16.7	CAMSAP3	0.304997	0.138923	0.0326403	0.00905293	0.0202817
SMAD1	NP_999130	14.52	14.76	14.88	14.72	14.86	14.89	14.63	14.77	14.73	14.59	15.23	15.29	15.47	15.35	15.2	15.03	14.69	15.05	14.92	14.82	15.1	15.07	15.05	14.96	15.29	14.88	15.13	14.77	15.14	14.97	SMAD1	0.305091	0.532011	0.175332	0.0637616	0.165331
NGEF	XP_020930563	15.48	15.3	15.49	15.36	15.26	15.44	15.25	15.33	15.34	15.32	15.02	15.08	15.33	14.98	15.19	14.83	15.08	15.05	15.19	14.96	14.94	14.77	14.91	15.12	15.04	15.13	15.19	15.15	14.98	15.06	NGEF	0.309824	0.125504	0.0164395	0.00676311	0.0212366
CUTA	XP_003356657	15.02	15.02	14.93	15.16	14.81	15.09	14.88	14.97	14.78	14.77	14.46	14.41	14.07	14.51	14.62	15.5	15.5	15.5	15.5	15.5	15.5	15.5	15.5	15.5	15.5	15.5	15.5	15.5	15.5	15.5	CUTA	0.31041	0.873176	0.842274	1.19025	1.03047
DHX36	XP_020925346	14.58	14.54	14.64	14.99	15.09	14.53	14.72	14.66	14.64	14.69	14.85	14.92	15.14	15.35	15.05	14.67	14.72	14.85	14.67	14.6	14.67	14.81	14.69	14.71	14.85	14.51	14.6	14.72	14.62	14.74	DHX36	0.315671	0.655154	1.00359	0.719581	0.794096
EEF2K	XP_003124599	17.37	16.94	16.98	17.08	17.06	17.12	16.99	17.08	17.06	16.83	16.5	15.93	16.45	16.58	16.31	16.39	16.43	16.48	16.47	16.28	16.4	16.38	16.48	16.5	16.53	16.41	16.36	16.27	16.34	16.2	EEF2K	0.31685	0.238514	0.223047	0.221703	0.283394
NAP1L1	NP_001231245	16.26	16.28	16.28	16.29	16.27	16.16	16.07	16.28	16.2	16.27	16.59	16.44	16.43	16.5	16.63	16.42	16.61	16.68	16.72	16.82	16.63	16.91	16.9	16.74	16.72	16.61	16.43	16.64	16.83	16.68	NAP1L1	0.319637	3.99416	3.27623	3.74655	3.55319
DHX32	XP_001926615	15.32	15.27	15.33	15.2	15.15	15.26	15.26	15.17	15.16	15.27	14.76	14.66	15.04	14.88	15.04	15.16	14.9	14.96	14.9	15	14.82	14.75	14.93	15.02	14.92	15.05	15.1	14.85	14.98	15.1	DHX32	0.319678	0.236134	0.144492	0.0881522	0.130045
BTNL2	XP_003482205	16.05	14.97	15.6	15.39	15.25	15.56	15.54	16.06	15.66	16	14.83	15.01	14.86	14.74	14.89	14.71	14.81	14.57	16.05	14.39	14.59	14.46	14.37	14.23	14.27	14.52	14.37	14.28	14.05	14.03	BTNL2	0.319807	0.167612	0	0	0
LCP1	XP_001929173	14.81	14.69	14.73	14.82	14.88	14.67	14.79	14.78	14.85	14.84	15.05	15.58	14.84	15.11	14.98	15.41	15.36	15.63	15.34	15.81	15.4	16.31	16.12	15.7	15.52	15.39	15.49	15.6	15.6	15.77	LCP1	0.320868	0.933659	5.03917	6.34687	4.71888
COPS3	NP_001231078	15.3	15.23	15.42	15.37	15.21	15.4	15.33	15.35	15.42	15.39	15.44	15.39	15.37	15.56	15.44	15.48	15.66	15.72	15.8	15.78	15.8	15.85	15.79	15.88	15.82	15.72	15.73	15.77	15.8	15.89	COPS3	0.320875	0.716311	0.420562	0.688648	0.579779
TRMT10A	NP_001231075	14.62	14.75	14.51	14.8	14.57	14.73	14.79	14.85	14.88	14.71	14.26	14.39	13.91	14.42	14.31	14.78	14.41	14.69	14.55	14.41	14.86	14.84	14.64	14.51	14.65	14.85	15.13	14.83	14.77	14.72	TRMT10A	0.321446	0.399398	0.611521	0.424389	0.591149
SLC25A15	NP_001230839	17.65	17.08	17.1	17.41	16.98	17.04	17.13	17.39	16.97	17.17	16.21	16.25	16.42	16.05	16.41	16.19	16.38	15.85	16.58	15.84	16.05	15.65	15.88	15.92	16.03	16.04	15.88	15.85	15.91	15.86	SLC25A15	0.32208	0.237733	0.0763978	0.0549992	0.0755802
SP3	XP_020931500	14.8	14.46	14.86	14.42	18.78	14.26	15.94	15.14	16.55	16.21	16.95	17.55	16.34	17.26	16.51	15.5	15.5	15.5	15.5	15.5	15.5	15.5	15.5	15.5	15.5	15.5	15.5	15.5	15.5	15.5	SP3	0.322598	0.717034	1.26476	0.819389	0.87962
ELOC	XP_001927356	13.63	13.74	13.63	13.73	13.65	13.85	14.31	13.75	14.01	14.02	13.68	14.29	13.89	13.86	13.66	14.89	14.3	15.02	14.85	14.4	14.61	14.33	14.17	14.71	14.29	14.71	14.3	14.57	14.47	14.74	ELOC	0.323967	0.873603	0.646213	0.986082	0.930582
ADRM1	XP_020933878	14.78	14.75	14.92	14.73	14.8	14.9	14.74	14.86	14.82	14.78	14.96	14.99	14.8	15.04	14.77	15.07	15.15	14.97	15.19	15.2	15.29	15.13	15.11	15.17	15.33	15.25	14.96	15.07	15.17	15.05	ADRM1	0.325657	0.455479	0.567266	0.623223	0.501661
ABHD17B	NP_001230487	14.35	14.12	14.03	14.14	13.37	13.86	14.13	13.45	13.81	13.57	12.9	13.57	14.01	13.88	13.7	13.15	13.75	13.5	13.8	13.64	13.7	13.88	13.9	13.64	13.61	13.71	13.43	14.06	13.78	13.93	ABHD17B	0.326794	0.471095	0.371641	0.383117	0.467318
MRPS24	XP_003134910	14.02	14.03	13.96	13.94	16.52	14.07	14.63	13.94	14.49	14.56	14.39	15.87	14.64	14.81	14.44	14.78	14.53	14.56	14.43	14.61	14.56	14.24	14.61	14.85	14.72	14.51	14.44	14.66	14.5	14.76	MRPS24	0.330147	0.74997	0.656821	0.874438	0.887587
DLG1	XP_020925761	12.83	12.91	12.76	13.14	12.67	12.97	13.01	13.18	12.66	12.88	12.35	12.51	12.48	12.24	12.33	15.5	15.5	15.5	15.5	15.5	15.5	15.5	15.5	15.5	15.5	15.5	15.5	15.5	15.5	15.5	DLG1	0.331694	0.29933	0.382603	0.262969	0.362237
MBD1	XP_005654461	15.7	15.98	15.83	15.64	15.6	15.91	15.75	15.78	15.62	15.65	15.49	15.23	15.48	15.3	15.59	15.5	15.5	15.5	15.5	15.5	15.5	15.5	15.5	15.5	15.5	15.5	15.5	15.5	15.5	15.5	MBD1	0.331749	0.335593	0.564549	0.396979	0.511283
ARFGAP3	XP_003481574	15.03	15.28	15.26	14.94	15.19	15.16	15.29	15.14	15.11	15.14	15.72	15.51	16.16	15.66	16.01	15.49	15.43	15.46	15.54	15.53	15.57	15.58	15.53	15.73	15.49	15.61	15.62	15.55	15.75	15.57	ARFGAP3	0.333786	0.742939	0.779927	0.969272	0.953082
ARID3A	XP_005661421	15.39	15.25	15.41	15.3	15.42	15.3	15.23	15.41	15.43	15.31	15.53	15.47	15.28	15.31	15.46	15.06	15.31	15.2	15.32	15.19	15.45	15.16	15.26	15.12	15.16	14.8	15.05	15.06	15.02	14.85	ARID3A	0.334868	0.432069	0.561571	0.400373	0.401782
ETFA	NP_001231332	16.19	15.97	16.09	16.14	16.01	16.14	16.09	16.18	16	16.08	15.6	15.71	15.75	15.61	15.95	15.97	15.98	15.68	15.75	15.89	15.56	15.78	15.78	15.76	15.85	16.01	16.04	15.81	15.77	15.84	ETFA	0.336619	0.675799	0.358392	0.722646	0.550104
NOL4L	XP_013840700	13.88	14.28	14.35	14.27	14.05	14	14.06	14.07	14.17	14.13	14.4	14.12	14.01	14.26	14.04	13.8	15.5	14.17	14.34	14.05	14.16	13.87	14.03	14.02	13.8	14.21	15.03	13.84	13.94	14.07	NOL4L	0.34017	0.276185	0.288102	0.182616	0.21153
MAN1A1	NP_999050	17.57	17.24	17.23	17.37	17.03	17.33	17.09	17.31	17.29	16.97	17.11	16.58	17.06	16.51	16.92	16.07	16.07	16.13	16.39	16.32	16.06	16.37	16.22	16.07	16.05	15.87	16.01	16.3	16.33	16.19	MAN1A1	0.340878	0.589854	0.473843	0.599668	0.543174
KIAA1522	XP_020951474	14.98	15.09	15.18	15.15	14.78	15.17	14.98	15.08	15.13	14.93	15.58	15.07	15.49	15.31	15.57	15.15	15.34	15.31	15.55	15.19	15.21	15.1	15.19	15.34	15.23	15.51	15.34	15.23	15.26	15.19	KIAA1522	0.343297	0.211567	0.0618273	0.0266583	0.0471708
COQ10B	XP_001928809	16.74	16.67	16.49	16.55	16.35	16.45	16.58	16.74	16.75	16.43	16.19	16.03	16.22	16.14	15.98	16.08	15.81	15.87	16.24	15.67	16.04	15.59	15.77	15.93	15.78	15.58	15.9	15.59	15.57	15.53	COQ10B	0.344331	0.873974	0.712818	0.686842	1.44567
SMG6	XP_020923245	13.05	13.38	13.38	13.1	14.96	13.17	13.58	13.4	13.66	13.4	13.75	14.27	13.48	13.61	13.39	13.96	14.02	13.81	14.07	14.57	14.85	14.33	18.56	13.83	14.69	14.09	14.09	14.18	14.17	14.28	SMG6	0.34736	0.268478	1.21329	0.505305	0.839711
ZMYM2	XP_020921085	14.68	14.84	14.93	14.85	14.69	14.8	14.58	14.63	14.64	14.57	14.74	14.79	14.97	14.84	14.93	15.15	15.19	15.23	15.03	15.12	15.41	15.08	15.03	15.43	15.29	14.79	15.13	14.52	14.75	15.02	ZMYM2	0.349699	0.285889	0.607246	0.333336	0.486696
SUCLG2	XP_003132357	15.95	15.85	15.83	15.83	15.62	15.82	15.74	15.82	15.72	15.83	15.31	15.29	15.49	15.28	15.47	15.34	15.37	15.03	15.29	15.2	15.02	14.99	15.06	15.15	15.09	15.43	15.44	15.13	15.11	15.25	SUCLG2	0.351569	0.743875	0.474868	0.525557	0.533417
SLU7	XP_003134141	14.31	15.19	14.72	14.42	14.78	14.84	14.92	14.6	14.73	14.57	15.09	15.29	14.88	15.22	15.11	15.32	14.95	15.34	14.66	14.91	15.1	14.9	14.78	14.86	14.91	14.8	15.03	14.92	14.75	14.76	SLU7	0.351691	0.689454	0.901277	1.08624	1.08236
STK39	XP_003133502	15.04	15.18	15.34	15.01	15.27	14.96	15.16	15.26	15.15	15.14	15.4	15.47	15.47	15.32	15.39	15.38	15.25	15.28	15.4	15.63	15.7	15.48	15.6	15.65	15.74	15.5	15.4	15.51	15.74	15.61	STK39	0.351903	0.215432	0.881522	0.561686	0.73928
CPS1	XP_005672216	17.02	16	16.14	16.54	15.57	16.48	16.25	16.47	16.46	16.34	15.28	15.28	15.07	15.1	15.27	14.35	14.01	13.88	15.88	13.74	14.02	13.8	13.81	13.87	13.8	13.87	13.84	13.88	13.81	13.76	CPS1	0.352988	0.110947	0	0	0
SRPRA	XP_003130105	15.21	15.2	15.33	15.28	15.35	15.34	15.27	15.3	15.31	15.26	15.78	15.59	15.58	15.79	15.62	15.54	15.55	15.6	15.64	15.71	15.83	15.85	15.72	15.73	15.71	15.62	15.56	15.81	15.92	15.71	SRPRA	0.35538	0.807613	0.703631	1.17784	1.01068
PLA2G4F	XP_020952958	15.65	15.59	15.63	15.85	15.58	15.62	15.47	15.6	15.69	15.63	15.1	15.27	15.31	15.1	15.28	15.1	15.17	15.02	15.17	14.94	15.11	15.05	14.99	14.91	15.02	14.96	15.03	15.08	15.07	15.12	PLA2G4F	0.356175	0.131982	0.0225947	0	0.00322445
ASPSCR1	XP_020922035	15.91	15.83	15.9	15.85	16.16	16.09	15.98	15.83	16.08	16.01	16.17	17.17	16.1	16.56	16.09	15.5	15.5	15.5	15.5	15.5	15.5	15.5	15.5	15.5	15.5	15.5	15.5	15.5	15.5	15.5	ASPSCR1	0.356987	0.244399	0.432547	0.307844	0.309989
RANBP1	NP_001171999	15.28	15.18	15.33	15.27	15	15.03	15.12	15.14	15.26	15.09	15.33	15.07	14.79	14.98	14.73	15.51	15.41	15.49	15.54	15.35	15.33	15.52	15.4	15.45	15.7	15.6	15.42	15.55	15.41	15.45	RANBP1	0.359049	1.17971	1.4341	1.63349	1.9955
TBC1D22A	XP_020947020	14.4	14.49	14.42	14.35	14.27	14.29	14.35	14.43	14.36	14.31	14.37	14.2	14.45	14.2	14.49	13.84	14.27	14.08	14.19	13.98	13.7	13.6	13.77	13.58	13.64	13.95	13.75	13.88	13.25	14.1	TBC1D22A	0.361151	0.326237	0.333446	0.289124	0.258517
PDAP1	XP_005661932	15.35	15.39	15.48	15.24	14.97	15.34	15.23	15.25	15.42	15.09	15.82	15.48	15.32	15.48	15.49	14.97	15.63	15.4	15.46	15.25	15.47	15.32	15.33	15.25	15.23	15.35	14.98	15.16	15.12	14.91	PDAP1	0.361616	0.880696	0.906621	1.03616	1.15616
SYNCRIP	XP_020945335	15.54	15.56	15.51	15.63	15.46	15.77	15.78	15.58	15.46	15.77	15.04	15.33	15.07	15.48	15.08	15.5	15.5	15.5	15.5	15.5	15.5	15.5	15.5	15.5	15.5	15.5	15.5	15.5	15.5	15.5	SYNCRIP	0.366712	1.16814	1.39134	1.48429	1.4757
NIT1	XP_005663227	16.33	16.11	16.11	16.2	15.88	16.13	16.19	16.18	16.1	16.07	15.94	15.67	15.83	15.82	15.81	15.83	15.94	15.69	16.1	15.81	15.8	15.66	15.71	15.88	15.79	15.86	16.04	15.59	15.68	15.77	NIT1	0.366782	0.310259	0.100501	0.199724	0.180534
PUM2	XP_005662776	14.16	13.57	13.79	13.84	16.86	13.55	14.61	14.07	14.86	14.57	14.54	16.39	14.64	15.37	14.1	15.5	15.5	15.5	15.5	15.5	15.5	15.5	15.5	15.5	15.5	15.5	15.5	15.5	15.5	15.5	PUM2	0.367017	0.62529	1.12489	0.816337	1.02031
HMGCS1	NP_001239144	15.82	15.77	15.75	15.9	16.5	15.71	15.85	15.79	15.78	15.66	16.11	15.91	15.93	16.07	15.84	15.74	16.02	16.3	16.37	16.16	15.96	16.29	16.41	16.07	16.22	16.14	16.15	16.58	16.42	15.96	HMGCS1	0.368289	0.316974	0.381208	0.254169	0.363864
AK3	XP_001924714	16.34	16.11	16.16	16.23	15.81	15.96	16.06	16.13	15.96	16.27	15.28	15.34	15.64	15.47	15.5	15.74	15.63	15.26	15.47	15.48	15.23	15.13	15.4	15.26	15.3	15.61	15.61	15.38	15.29	15.44	AK3	0.368687	0.469216	0.450838	0.629568	0.524513
PITPNB	XP_005657393	16.25	16.05	16.17	16.22	15.97	16.11	16.21	16.29	16.19	16.3	15.74	15.48	16.18	15.72	15.71	15.5	15.5	15.5	15.5	15.5	15.5	15.5	15.5	15.5	15.5	15.5	15.5	15.5	15.5	15.5	PITPNB	0.368734	0.776088	0.765594	0.931819	0.94653
SUN1	XP_020941598	15.5	15.54	15.47	15.58	15.44	15.61	15.51	15.47	15.42	15.61	15.4	15.19	15.47	15.3	15.45	15.39	15.26	15.14	15.08	15.2	15.17	15.05	15.14	15.21	15.07	15.3	15.29	15.16	15.14	15.14	SUN1	0.369377	0.403245	0.29219	0.154942	0.253598
ST3GAL1	NP_001004047	15.04	14.77	15.47	15.28	14.83	15.41	15.23	14.8	14.91	14.71	14.47	14.61	14.49	14.48	14.54	15.5	15.5	15.5	15.5	15.5	15.5	15.5	15.5	15.5	15.5	15.5	15.5	15.5	15.5	15.5	ST3GAL1	0.36949	0.410386	0.605362	0.486116	0.386692
SYNE3	XP_003128757	15.41	15.47	15.41	15.46	15.25	15.36	15.35	15.33	15.34	15.48	15.08	15.06	15.16	14.99	15.08	14.88	15.16	14.99	15.07	14.99	15.03	14.89	14.99	14.84	14.86	14.92	14.97	14.79	14.82	14.65	SYNE3	0.372704	0.112988	0.169659	0.12903	0.136774
TUFT1	XP_020945518	14.88	15.42	15.23	15.12	15.61	15.3	15.51	15.4	15.38	15.22	15.86	16.09	15.57	15.9	15.5	15.63	15.61	15.57	15.56	15.36	15.53	15.4	15.4	15.6	15.56	15.71	15.58	15.62	15.49	15.54	TUFT1	0.376721	0.214111	0.0401653	0.0201783	0.0476261
GAN	XP_003126888	14.84	14.92	14.6	14.96	14.77	14.84	14.68	14.92	14.67	14.78	14.52	14.61	14.48	14.59	14.44	15.12	14.85	14.97	14.85	14.21	14.14	14.36	14.53	14.34	14.37	14.79	14.69	14.25	14.51	14.12	GAN	0.379238	0.183044	0.380699	0.232822	0.369711
SLC3A2	XP_003353857	16.38	16.39	15.94	16.13	15.88	16.09	16.14	16	16.1	16.1	15.5	15.63	15.72	15.49	15.48	14.73	14.68	14.58	15.01	14.62	14.93	14.63	14.76	14.74	14.84	14.47	14.73	14.61	14.67	14.62	SLC3A2	0.380501	0.33653	0.18164	0.319944	0.223293
EPB41L2	XP_020943702	13.12	13.78	13.25	13.77	12.77	12.76	12.38	13.16	12.9	12.88	13.96	12.97	14.16	13.48	13.29	15.5	15.5	15.5	15.5	15.5	15.5	15.5	15.5	15.5	15.5	15.5	15.5	15.5	15.5	15.5	EPB41L2	0.385914	0.777832	0.534819	0.865305	0.695017
PDCD5	XP_005655861	16.22	16.4	16.41	16.46	16.29	16.45	16.17	16.33	16.39	16.28	16.47	16.43	16.37	16.34	16.26	16.26	16.58	16.37	16.5	16.6	16.44	16.46	16.72	16.72	16.71	16.9	16.6	16.7	16.71	16.72	PDCD5	0.386785	1.19146	1.02163	1.26592	1.42336
KDSR	XP_001925948	16.8	16.6	16.86	16.8	16.47	16.65	16.59	16.63	16.72	16.83	15.9	15.76	16.06	15.81	16.04	15.5	15.5	15.5	15.5	15.5	15.5	15.5	15.5	15.5	15.5	15.5	15.5	15.5	15.5	15.5	KDSR	0.387908	0.403534	0.218042	0.295526	0.296543
SLC12A2	XP_003123947	15.13	15.22	15.09	15.26	15.41	15.24	15.36	15.3	15.35	15.32	15.6	15.44	15.67	15.52	15.62	15.66	15.41	15.81	15.45	15.69	15.58	15.73	15.65	15.62	15.87	15.7	15.65	15.77	15.79	15.47	SLC12A2	0.389336	0.760028	0.210071	0.244437	0.413763
CTSB	NP_001090927	15.95	14.58	14.77	15.05	14.72	15.09	15.1	15.09	15.15	15.05	14.33	14.51	14.34	14.24	14.27	15.12	14.96	14.87	14.8	14.96	14.73	15.1	14.88	14.94	15.05	15.19	15.25	15.15	15.15	15.48	CTSB	0.389441	1.29789	1.06949	2.04877	1.13147
GLIPR2	XP_003122046	15.52	15.67	15.82	15.69	15.82	15.7	15.8	15.7	15.8	15.73	16.01	15.98	15.74	15.98	15.78	15.99	15.96	15.95	15.98	15.88	16.11	15.8	15.84	15.92	15.91	15.51	15.54	15.38	15.71	15.68	GLIPR2	0.390638	1.24004	1.07338	1.44204	1.27053
NUP50	XP_020947054	14.76	15.37	15.23	14.9	15.17	14.99	15.27	15.08	15.11	15.09	15.73	15.62	15.72	15.79	15.73	15.5	15.5	15.5	15.5	15.5	15.5	15.5	15.5	15.5	15.5	15.5	15.5	15.5	15.5	15.5	NUP50	0.392238	0.719695	1.128	1.28433	1.40766
ANO9	XP_020938197	15.69	15.72	15.73	15.71	15.54	15.71	15.6	15.54	15.69	15.68	15.28	15.03	15.24	15.25	15.39	15.28	15.33	15.16	15.24	15.12	15.13	14.63	15.07	15.32	15.34	15.7	15.73	15.16	14.97	15.25	ANO9	0.392291	0.0745914	0.00921986	0.00439606	0.0074682
CNDP2	NP_001230636	16.6	15.75	15.81	15.95	15.51	15.99	16	16.02	16.11	15.83	15.47	15.48	15.27	15.76	15.37	15.52	15.51	15.39	16.19	15.75	15.56	15.82	15.68	15.72	15.6	15.7	15.61	15.74	15.69	15.96	CNDP2	0.392569	0.487834	0.716452	0.941622	0.606372
ITGA6	XP_020931738	15.06	15.14	15.27	15.12	15.13	15.24	15.07	15.1	15.1	15.21	14.97	15.06	15.03	15.01	15.06	15.27	15.19	15.01	14.98	15.08	15.18	15	15.13	15.16	15.18	15.44	15.53	15.47	15.36	15.35	ITGA6	0.393698	0.485296	0.444498	0.216396	0.340822
INSR	XP_020939599	15.58	15.38	15.23	15.23	15.17	15.27	15.27	15.37	15.3	15.27	14.64	14.81	14.93	14.79	14.8	15.02	14.94	15.04	15.04	14.98	14.85	14.83	15.04	15.05	14.94	14.63	15.07	14.64	14.53	14.34	INSR	0.394685	0.211763	0.170434	0.0863568	0.122225
LMTK2	XP_013850810	15.67	15.41	15.84	15.87	15.58	16.11	16.24	15.46	15.83	16.18	14.94	15.71	15.17	15.1	15.1	15.91	16.24	15.54	15.86	15.73	15.63	15.33	15.59	15.92	15.34	16.06	15.31	15.45	15.54	15.54	LMTK2	0.399084	0.23603	0.228133	0.121738	0.139168
DNAJC5	XP_020933266	16.35	16.28	16.24	16.38	15.95	16.31	16.3	16.45	16.23	16.35	15.92	15.57	16.06	15.9	16.02	15.43	15.65	15.46	15.79	15.95	15.76	15.67	15.62	15.64	15.79	15.53	15.47	15.78	15.79	15.69	DNAJC5	0.400265	0.436725	0.53483	0.536276	0.520883
CACYBP	XP_003130369	15.1	15.11	15.21	15.17	15.25	15.21	15.17	15.11	15.32	15.26	15.67	15.49	15.5	15.83	15.62	15.54	15.48	15.61	15.55	15.64	15.57	15.78	15.69	15.72	15.72	15.51	15.62	15.74	15.64	15.75	CACYBP	0.401754	1.04136	1.48123	2.03871	2.92742
CTSC	XP_003129789	16.26	15.01	15.17	15.54	14.98	15.56	15.58	15.58	15.55	15.09	14.49	14.76	14.46	14.55	14.56	14.99	14.65	14.79	14.87	14.96	14.58	14.95	14.83	14.67	14.94	14.71	14.82	14.68	14.92	15.11	CTSC	0.401865	1.35057	4.66266	7.16169	4.68084
GALE	XP_003356250	16.3	16.13	16.21	16.23	15.97	16.08	16.19	16.17	16.25	16.17	16.11	15.71	16.15	16.08	16.09	15.77	15.77	15.74	15.87	15.77	15.81	15.7	15.7	15.92	15.94	15.68	15.65	15.79	15.9	15.74	GALE	0.402353	0.258447	0.20898	0.177833	0.208031
PTGES3	XP_001929448	15.71	15.77	15.63	15.7	15.78	15.76	15.79	15.6	15.73	15.74	16.17	16	16.06	16.02	15.94	16.06	15.82	16.16	16.1	16.14	15.87	16.1	16.1	16.15	16.09	16.17	16.17	16.2	16.18	16.35	PTGES3	0.40299	0.957186	0.959079	1.24664	1.5479
VIM	XP_005668163	15.27	15.33	15.55	15.55	15.12	15.61	15.23	15.52	15.47	15.43	15.58	15.74	15.9	15.51	15.86	15.87	15.92	15.84	15.55	15.87	15.77	16.17	15.86	15.82	15.81	15.47	15.78	15.67	15.99	16.04	VIM	0.403106	13.5254	3.55699	7.34164	5.12312
DNAJA2	XP_003127042	14.71	14.78	14.83	14.84	14.9	14.8	14.79	14.92	14.93	14.89	15.18	15.13	15.18	15.21	15.21	15	15.11	15.05	15.14	15.18	15.3	15.21	15.2	15.26	15.29	15.05	15.28	15.21	15.3	15.23	DNAJA2	0.403666	0.772565	0.77775	1.02004	1.03677
COQ4	XP_001928369	15.19	15.28	15.14	15.22	14.94	15.3	15.2	15.09	14.89	15	14.63	14.99	14.87	15	14.81	14.85	14.89	14.74	14.72	14.73	14.65	14.79	14.73	14.79	14.76	14.74	14.88	14.91	14.85	14.94	COQ4	0.404374	0.508438	0.413004	0.378086	0.371077
UHRF1BP1L	XP_003126741	15.48	15.47	15.56	15.53	14.93	15.2	15.38	15.25	15.14	15.13	14.92	14.77	14.99	14.9	15.09	15.4	15.13	15.32	15.13	15.22	15.14	15.11	15.19	15.18	15.1	15.33	15.46	15.2	15.23	15.37	UHRF1BP1L	0.405705	0.378974	0.233114	0.213148	0.24696
ENTPD8	XP_003122402	15.35	14.99	14.66	14.92	14.76	14.88	15.02	14.94	15.26	15.06	14.38	14.46	14.1	14.65	14.16	15.5	15.5	15.5	15.5	15.5	15.5	15.5	15.5	15.5	15.5	15.5	15.5	15.5	15.5	15.5	ENTPD8	0.406579	0.16282	0.0352602	0.00206968	0.0107943
GRHPR	XP_020921780	16.76	16.68	16.91	16.87	16.54	16.96	16.71	16.66	16.89	16.68	16.51	16.26	16.52	15.98	16.32	16.07	15.91	15.83	16.16	15.69	15.76	15.74	15.79	15.79	15.87	15.74	15.86	15.67	15.71	15.78	GRHPR	0.40857	0.422854	0.143234	0.239784	0.16865
SOAT2	XP_003126232	15.92	15.75	15.88	15.84	15.35	15.69	15.7	16.05	15.78	15.75	15.32	15.11	15.32	15.22	15.37	14.54	14.82	14.74	15.17	14.85	14.62	14.61	14.54	14.52	14.63	14.46	14.71	14.49	14.61	14.55	SOAT2	0.414948	0.148616	0.0219792	0.00159205	0.0048127
ZC3H14	XP_003356818	14.99	15.65	15.61	15.24	15.36	15.47	15.3	15.46	15.35	15.3	15.86	15.78	15.65	15.57	15.75	15.75	15.8	15.76	15.73	15.56	15.79	15.61	15.62	15.64	15.62	15.73	15.65	15.69	15.73	15.57	ZC3H14	0.42009	0.703178	1.40953	0.921724	1.05581
SMPD2	XP_001925325	15.28	15.09	15.11	15.17	15.1	15.18	15.1	15.14	15.12	15.16	14.86	14.79	15.04	15.02	15.02	14.62	14.43	14.5	14.78	14.63	14.82	14.59	14.68	14.64	14.75	14.51	14.65	14.54	14.69	14.47	SMPD2	0.430583	0.321732	0.301493	0.231278	0.222419
CAP1	XP_003127872	14.73	14.66	14.79	14.77	17.19	14.83	15.34	15.08	15.27	15.33	15.65	16.25	15.37	15.81	15.18	15.64	15.38	15.56	15.51	16.03	15.76	15.83	16.12	16.11	16.09	15.81	15.68	15.72	15.86	15.31	CAP1	0.431018	1.0144	2.18415	2.9263	2.2238
USP7	NP_001129152	15.35	15.35	15.35	15.43	15.47	15.37	15.43	15.45	15.42	15.26	15.46	15.24	15.34	15.43	15.15	15.01	15.19	14.87	15.3	14.74	14.79	14.68	14.89	14.87	14.85	15.04	14.76	14.7	14.79	14.69	USP7	0.436747	0.616643	0.843107	0.700793	0.866361
PRKCD	XP_013837228	15.36	15.48	15.2	15.46	15.07	15.42	15.28	15.3	15.47	15.43	15.01	15.01	14.75	15.05	15.02	15.5	15.5	15.5	15.5	15.5	15.5	15.5	15.5	15.5	15.5	15.5	15.5	15.5	15.5	15.5	PRKCD	0.437807	0.258333	0.39195	0.337418	0.207806
IFIH1	NP_001093664	14.62	15.09	14.82	14.6	14.97	14.63	15.08	14.77	15.04	14.77	15.29	15.42	15.75	15.59	15.65	15.3	15.35	15.64	15.82	15.57	15.52	15.85	15.61	15.36	15.43	15.53	15.41	15.76	15.85	15.74	IFIH1	0.439161	0.31695	1.17031	0.852214	1.06209
TMEM236	XP_003130773	16.44	16.87	16.69	16.51	16.58	16.59	16.76	16.65	16.72	16.75	16.57	16.42	16.7	16.63	16.48	15.95	16.24	16.28	16.88	16.28	16.61	16.1	16.3	16.15	16.42	16.62	16.3	15.85	16.29	15.79	TMEM236	0.439185	0.2286	0.0259439	0.0034227	0.00585922
STAM2	XP_013852782	14.96	15.42	15.44	15.13	15.3	15.4	15.33	15.39	15.35	15.35	15.7	15.43	15.93	15.76	15.67	15.5	15.49	15.24	15.47	15.15	15.3	15.18	15.43	15.53	15.41	15.25	15.47	15.14	15.44	15.25	STAM2	0.442041	0.33313	0.327135	0.273783	0.302073
SLC5A1	NP_001157493	17.7	16.57	16.56	16.77	16.29	16.96	16.92	17.06	16.93	16.66	16.03	16.07	15.9	15.73	15.63	14.53	14.03	13.53	15.07	13.72	14.03	13.56	13.81	13.74	13.73	13.85	13.91	13.79	13.84	13.78	SLC5A1	0.444715	0.211945	0.00611058	0.00597893	0.0195523
RAB5A	NP_001116652	14.62	15.4	15.31	14.8	15.38	15.32	15.33	14.95	14.96	15.24	15.8	15.49	15.9	15.61	15.69	15.27	15.29	15.28	15.18	15.39	15.21	15.29	15.19	15.19	15.28	15.17	15.32	15.29	15.3	15.22	RAB5A	0.445355	1.24599	1.12997	1.3088	1.27881
EIF4G1	XP_005670084	16.09	16.21	16.51	16.11	16.59	16.2	16.25	16.13	16.32	16.34	17.07	16.82	16.85	16.93	16.93	15.5	15.5	15.5	15.5	15.5	15.5	15.5	15.5	15.5	15.5	15.5	15.5	15.5	15.5	15.5	EIF4G1	0.459623	0.655211	0.897708	0.662059	0.720092
TMEM160	XP_003127289	15.67	17.46	15.71	16.13	15.64	15.81	15.24	15.36	15.69	15.45	15.82	15.82	16.03	15.78	15.77	15.74	15.67	15.77	15.66	15.6	15.54	15.5	15.65	15.64	15.72	15.95	15.56	15.74	15.62	15.57	TMEM160	0.459846	0.959127	0.640919	1.15318	1.05889
GCG	NP_999489	15.22	14.95	15.23	15.31	14.77	15.36	15.12	15.54	14.53	15.22	14.28	14.66	13.99	14.47	13.85	15.5	15.5	15.5	15.5	15.5	15.5	15.5	15.5	15.5	15.5	15.5	15.5	15.5	15.5	15.5	GCG	0.461923	1.09188	0.00133751	0.118602	0.00449332
CGGBP1	XP_020926409	14.21	14.86	14.53	14.14	14.61	14.55	14.56	14.43	14.41	14.4	15.05	15	15.58	14.89	15.1	14.8	14.79	14.86	14.84	14.78	14.67	14.82	14.67	14.86	14.72	14.66	14.96	14.92	14.67	14.66	CGGBP1	0.462118	1.24748	2.5154	2.25534	2.20509
MELTF	XP_020925777	17.56	16.16	16.32	16.52	15.99	16.73	16.69	16.75	16.49	16.14	15.6	15.73	15.43	15.6	15.45	15.01	14.77	14.4	15.8	14.44	14.57	14.49	14.53	14.53	14.63	14.49	14.49	14.47	14.57	14.42	MELTF	0.465482	0.124722	0	0.00042755	0
TMC5	XP_013851072	16.29	15.97	15.75	15.92	15.12	15.74	15.98	15.95	15.73	15.63	15.38	15.29	15.46	15.7	15.38	15.5	15.5	15.5	15.5	15.5	15.5	15.5	15.5	15.5	15.5	15.5	15.5	15.5	15.5	15.5	TMC5	0.465989	0.179035	0.0100599	0.00144513	0.00794444
SF3B2	XP_003122553	15.82	16.59	16.62	16.04	16.52	16.82	16.27	16.48	16.18	15.92	17.04	17.19	16.64	16.54	16.62	16.74	16.86	16.99	16.9	16.91	16.8	16.77	16.91	16.8	16.66	16.98	16.77	16.66	16.83	16.77	SF3B2	0.466622	0.898544	1.37756	1.7223	1.52278
CLINT1	XP_020932553	14.71	14.87	14.85	14.7	14.85	14.79	14.91	14.89	14.87	14.88	15.2	15.17	15.15	15.15	15.31	15.19	15.3	15.15	15.31	15.25	15.26	15.17	15.2	15.36	15.31	15.26	15.34	15.25	15.34	15.33	CLINT1	0.475377	0.981646	1.43459	1.55793	1.60857
RFLNB	XP_003131866	15.28	14.87	15	15.13	14.97	14.9	15.05	14.99	14.94	14.9	14.21	14.85	14.62	14.43	14.6	15.52	14.7	15.3	14.9	15.04	14.67	14.66	14.81	14.78	14.99	14.89	15.18	14.76	14.66	14.68	RFLNB	0.475456	0.572241	0.464534	0.162817	0.151642
SLC44A1	XP_003480615	16.38	16.27	16.35	16.14	16.16	16.31	16.26	16.03	16	16.18	15.53	15.59	15.83	15.76	15.76	15.95	15.92	15.66	15.91	15.75	15.59	15.52	15.6	15.84	15.64	16.32	16.14	15.97	15.69	15.85	SLC44A1	0.49357	0.809986	0.192064	0.312274	0.266916
RABL6	XP_020936882	15.97	16.1	16.03	16.22	16.17	16	16.12	16.1	16.09	16.13	16.32	16.15	16.28	16.19	16.18	15.72	15.72	15.73	15.94	15.8	15.92	15.85	15.93	15.89	15.9	15.98	15.8	15.86	15.94	15.86	RABL6	0.493663	0.310944	0.633156	0.468257	0.555405
IGF2BP2	XP_020925656	15.12	15.06	15.12	14.96	14.84	15.17	15.12	15.12	14.95	15	14.55	14.64	14.76	14.63	14.63	14.56	14.38	14.35	14.51	14.36	14.39	14.25	14.28	14.3	14.35	14.17	14.45	14.2	14.17	14.23	IGF2BP2	0.502551	0.660556	0.293393	0.143669	0.163465
AP2A2	XP_020938239	14.24	14.16	14.13	14	13.74	14.03	13.92	14.1	13.91	14.16	13.24	13.75	13.71	13.79	13.99	15.5	15.5	15.5	15.5	15.5	15.5	15.5	15.5	15.5	15.5	15.5	15.5	15.5	15.5	15.5	AP2A2	0.503613	0.480417	1.06366	0.538897	0.641342
PCK1	NP_001116630	15.93	16.54	15.76	15.88	15.78	15.8	16.02	15.94	15.48	15.77	15.38	15.4	15.3	15.61	15.42	16.15	15.67	15.42	15.46	15.17	15.15	15.35	15.3	15.37	15.44	15.95	15.8	15.38	15.36	15.47	PCK1	0.50629	0.257143	0.0167003	0.011479	0.00991509
EML4	XP_005662645	15.69	15.76	15.54	15.79	15.5	15.63	15.65	15.56	15.49	15.64	15.13	14.74	15.29	15	15.12	15.42	15.48	15.27	15.49	15.54	15.32	15.28	15.32	15.45	15.47	15.44	15.53	15.34	15.38	15.31	EML4	0.511969	0.716305	1.72811	1.44862	1.47894
SI	XP_020925407	14.75	14.41	14.6	14.38	14.59	14.59	14.42	14.38	14.83	14.61	14.28	14.36	14.57	14.37	14.3	14.38	14.06	14.32	14.52	14.06	14.53	14.22	14.05	14.17	14.08	14.9	14.15	14.7	14.63	14.41	SI	0.513552	0.132381	0	0	0.000798456
ACAA1	XP_003132151	15.59	15.19	15.43	15.33	15.11	15.31	15.1	15.14	15.21	15.29	14.91	14.98	14.93	14.91	14.99	15.2	15.09	15.23	15.13	14.95	15	15.11	15.06	14.95	14.73	14.76	15.04	14.79	14.9	14.92	ACAA1	0.513554	0.50169	0.442521	0.340619	0.346808
BCAR1	XP_005664399	14.67	14.58	14.63	14.75	14.69	14.55	14.57	14.54	14.67	14.58	15.18	14.75	15.04	15.04	15.05	14.59	14.7	14.63	14.83	14.37	14.61	14.65	14.8	14.62	14.66	14.69	14.63	14.62	14.78	14.56	BCAR1	0.513867	0.391793	0.0497005	0.105869	0.25643
SRSF4	NP_001231011	16	15.91	16.02	15.78	15.46	15.73	15.71	15.47	15.85	15.78	15	14.8	15.3	14.88	15.41	15.5	15.5	15.5	15.5	15.5	15.5	15.5	15.5	15.5	15.5	15.5	15.5	15.5	15.5	15.5	SRSF4	0.518185	0.753235	1.05642	0.847599	0.919228
STK11	XP_020939922	14.8	12.54	12.97	13.05	12.58	13.31	12.8	12.87	13.34	12.83	12.49	12.83	12.4	12.47	12.37	16.82	16.96	16.85	17	16.92	16.82	16.83	16.88	16.95	16.89	16.82	17.02	17.07	16.92	16.96	STK11	0.523046	0.363886	0.830367	0.609212	0.684708
LAP3	XP_003356918	16.6	15.61	15.81	16.03	15.44	15.9	15.93	15.89	16	15.91	15.38	15.29	15.21	15.49	15.08	15.32	15.33	15.18	15.46	15.36	14.99	15.38	15.29	15.08	15.17	15.46	15.23	15.16	15.23	15.55	LAP3	0.525599	0.516318	0.424773	0.749576	0.611779
STXBP2	XP_003123198	16.01	15.73	15.59	15.65	15.47	15.67	15.77	15.79	15.65	15.61	15.18	15.26	15.29	15.25	15.35	15.46	15.29	15.46	15.36	15.41	15.36	15.35	15.37	15.41	15.45	15.52	15.45	15.33	15.36	15.41	STXBP2	0.527361	0.288106	0.608025	0.595829	0.389362
ARHGAP26	XP_013843064	14.22	13.91	13.71	13.83	13.65	13.99	14.01	14.01	13.86	13.78	13.68	13.54	13.7	13.8	13.49	13.87	13.97	13.83	13.92	14.16	14.12	14.28	14.07	13.9	13.89	13.67	14.06	13.78	13.76	13.77	ARHGAP26	0.528306	0.258302	0.446227	0.249139	0.318121
NUCKS1	NP_001231166	15.57	15.9	15.69	15.57	15.74	15.67	15.57	15.63	15.49	15.44	14.89	15.23	15.14	15.07	14.88	15.01	15.1	15.1	14.68	15.11	15.12	15.02	15.37	15.16	15.02	15.62	15.32	15.1	15	15.08	NUCKS1	0.530251	2.50549	2.52006	2.96782	2.96413
TPD52L2	XP_020933261	16.91	17.12	17.06	17.12	17.17	17.14	17.3	17.13	17.13	17.1	17.47	17.48	17.42	17.58	17.49	17.21	17.44	17.45	17.61	17.3	17.27	17.58	17.43	17.57	17.69	17.74	17.44	17.46	17.4	17.51	TPD52L2	0.530434	0.904975	0.805745	0.85863	0.814141
KIF3B	XP_020933082	15.55	15.55	15.68	15.59	15.61	15.53	15.7	15.74	15.55	15.66	15.85	15.58	15.86	15.83	15.84	15.4	15.62	15.34	15.47	15.38	15.26	15.33	15.28	15.31	15.37	15.31	15.25	15.09	15.24	15.3	KIF3B	0.530736	0.235696	0.288016	0.173657	0.199092
SLC26A2	XP_020940675	15.04	14.9	15.04	14.8	14.99	14.99	15.05	15.02	15.19	15.26	15.49	15.84	15.55	15.74	15.8	15.51	15.91	15.58	15.92	15.7	16.16	15.36	15.83	15.98	15.72	15.64	16.04	15.37	15.59	15.54	SLC26A2	0.53129	0.460728	0.164739	0.12905	0.103805
SLTM	XP_020929237	15.49	16.23	15.97	15.42	16.06	16	16.05	15.82	15.73	15.86	16.33	16.23	16.22	16.25	16.34	15.5	15.5	15.5	15.5	15.5	15.5	15.5	15.5	15.5	15.5	15.5	15.5	15.5	15.5	15.5	SLTM	0.531331	0.592386	1.24175	0.973577	1.04009
GMDS	XP_020955407	16.47	16.64	16.47	16.57	16.5	16.47	16.69	16.59	16.53	16.64	16.18	16.02	16.43	16.37	16.34	16.24	16.12	16.09	16.2	16.1	16.12	15.98	16.04	16.25	16.14	16.3	16.4	16.3	16.24	16.32	GMDS	0.537367	0.636247	0.474076	0.437011	0.582249
NEDD8	XP_003128592	15.93	16.07	15.85	16.03	15.91	15.81	16.26	15.89	15.94	15.9	15.95	16.36	16.16	15.99	16	16.05	16.4	16.16	16.37	16.22	16.36	16.34	16.26	16.22	16.34	16.67	16.33	16.2	16.31	16.32	NEDD8	0.538762	1.56089	1.08548	1.77169	1.46581
PRKAB2	NP_001230612	17.92	17.56	17.81	17.98	17.74	17.73	17.55	17.8	17.72	17.49	17.68	17.43	17.08	17.38	17.32	17.34	17.34	17.18	17.28	17.28	17.31	17.24	17.4	17.45	17.43	17.41	17.42	17.3	17.47	17.39	PRKAB2	0.542864	0.26241	0.135015	0.0828154	0.112773
PLIN3	XP_020937666	15.93	15.54	15.62	15.68	15.24	15.65	15.61	15.66	15.77	15.68	15.36	15.13	14.94	15.21	15.27	15.5	15.5	15.5	15.5	15.5	15.5	15.5	15.5	15.5	15.5	15.5	15.5	15.5	15.5	15.5	PLIN3	0.543117	0.452888	0.204712	0.194233	0.119339
UGDH	XP_003356947	15.18	15.5	15.4	15.45	15.47	15.29	15.53	15.54	15.48	15.55	16.04	15.84	15.85	16.18	16.19	15.78	15.85	15.83	15.82	15.82	16.02	15.6	15.74	16	15.97	16.28	16.01	15.69	15.7	15.8	UGDH	0.543559	0.734751	0.478201	0.247458	0.376941
SERINC3	XP_020933636	15.52	15.49	15.37	15.51	15.42	15.32	15.53	15.46	15.43	15.48	15.03	15.34	15.23	15.24	15.13	15.66	15.55	15.56	15.61	15.62	15.7	15.52	15.62	15.77	15.71	15.53	15.63	15.37	15.66	15.49	SERINC3	0.547077	1.11917	0.384079	0.548603	0.503427
HP1BP3	XP_013854502	16.25	17.35	16.69	16.31	16.88	16.73	16.75	16.48	16.55	16.46	17.26	16.72	17.03	17.01	17.17	15.5	15.5	15.5	15.5	15.5	15.5	15.5	15.5	15.5	15.5	15.5	15.5	15.5	15.5	15.5	HP1BP3	0.556514	0.869932	1.16442	1.11292	1.30242
DPY30	NP_001231854	16.01	15.51	15.65	16.01	15.69	15.81	16.03	15.81	16	15.95	15.15	15.63	15.1	15.48	15.26	15.45	15.61	15.78	15.7	16.03	15.82	15.7	15.73	15.83	15.71	15.63	15.71	15.88	15.66	15.65	DPY30	0.561611	1.01562	0.812041	1.34017	1.24388
DYNLL2	XP_003131683	15.63	15.31	15.48	15.95	15.61	15.77	15.46	15.49	15.55	15.47	15.3	14.69	15.38	14.87	15.05	15.09	15.15	14.59	14.87	14.72	14.42	14.52	14.76	14.87	14.6	15.02	14.75	14.54	14.54	14.66	DYNLL2	0.576172	0.839108	0.980447	1.03195	1.2668
EHBP1L1	XP_020938495	15.61	15.64	16.02	15.59	15.84	15.95	15.65	15.64	15.67	15.51	16.66	16.49	16.53	16.48	16.59	15.5	15.5	15.5	15.5	15.5	15.5	15.5	15.5	15.5	15.5	15.5	15.5	15.5	15.5	15.5	EHBP1L1	0.576439	0.405482	1.75597	0.773601	0.95976
DSTN	NP_001004031	15.95	15.83	15.63	15.93	15.88	15.92	15.69	15.86	15.89	15.68	15.72	15.45	15.7	15.6	15.59	15.55	15.63	15.3	15.37	15.57	15.58	15.29	15.59	15.67	15.7	15.34	15.43	15.41	15.39	15.39	DSTN	0.578034	1.47103	0.222344	0.435861	0.45981
PTP4A1	XP_003121294	15.44	15.34	15.37	15.38	15.14	15.38	15.44	15.44	15.35	15.5	15.07	14.82	14.8	14.94	15.16	15.5	15.5	15.5	15.5	15.5	15.5	15.5	15.5	15.5	15.5	15.5	15.5	15.5	15.5	15.5	PTP4A1	0.585957	0.886138	0.829404	0.680598	0.886045
PGD	XP_003127605	15.64	15.65	15.58	15.7	15.59	15.57	15.68	15.63	15.66	15.72	15.99	15.97	15.58	16.26	15.74	15.81	15.79	15.94	15.85	16.04	16.18	15.94	15.93	16.04	16.1	15.87	15.89	15.67	15.86	15.86	PGD	0.587162	0.714822	0.867269	0.569849	0.461043
AKR1E2	NP_001038033	17.68	16.87	16.96	17.1	16.66	16.96	17.07	17.1	17.14	16.92	16	15.85	15.82	15.87	16.04	16.45	16.74	15.62	16.26	16.6	16.12	16.12	17.52	15.96	16.4	16.53	16.46	16.76	16.83	16.87	AKR1E2	0.591304	0.187686	0.0481347	0.0211237	0.0290913
LGALSL	XP_003481250	14.97	14.75	14.82	15.12	14.77	14.93	14.93	14.99	15	15.05	14.73	14.58	14.26	14.6	14.65	13.92	14.14	13.66	14.35	13.86	13.86	13.57	14.04	13.95	13.7	13.92	13.68	13.79	13.85	13.49	LGALSL	0.591425	0.778261	0.116528	0.220477	0.344614
PAXBP1	XP_003132801	14.15	14.17	14.21	13.83	13.76	14.14	14.22	14.14	13.99	13.97	13.59	14.08	13.86	13.58	13.77	14.26	14.17	14.45	13.97	14.22	14.15	14.17	13.98	14.02	14.35	14.21	14.39	14.37	14.13	14.04	PAXBP1	0.601586	0.400459	1.02092	0.395276	0.859779
MRPS36	XP_003134070	15.97	15.89	16.06	15.88	15.61	15.92	15.84	15.9	15.94	15.99	15.47	15.41	15.56	15.41	15.65	15.48	15.89	15.49	15.84	15.5	15.64	15.33	15.51	15.55	15.44	15.97	15.6	15.52	15.52	15.5	MRPS36	0.602727	0.822209	0.463565	0.634426	0.790354
XPC	XP_003132441	15.43	15.43	15.5	15.5	15.31	15.48	15.25	15.32	15.39	15.35	15.2	15.16	15.19	15.01	15.22	14.97	14.85	14.8	14.89	14.89	14.76	14.85	14.77	14.83	14.82	14.83	14.88	14.76	14.89	14.83	XPC	0.606612	0.266852	0.552077	0.317096	0.42414
GFPT1	XP_005662547	15.32	15.15	15.2	15.03	15.48	15.18	15.22	15.12	15.43	15.4	15.52	15.62	15.49	15.73	15.56	15.3	15.32	15.33	15.58	15.57	15.64	15.39	15.55	15.7	15.65	15.64	15.64	15.81	15.72	15.57	GFPT1	0.611208	0.707686	0.321572	0.381585	0.413337
CORO1A	XP_020943687	14.64	14.54	14.54	14.54	14.6	14.47	14.59	14.46	14.61	14.79	14.87	15.56	14.65	15.22	15.09	15.5	15.5	15.78	15.38	15.78	15.53	16.45	16.16	15.75	15.59	15.35	15.41	15.45	15.5	15.78	CORO1A	0.612902	1.64857	7.79074	8.73559	5.74048
FLNB	XP_020924720	14.8	15.03	14.84	14.5	14.89	14.44	15.17	14.98	14.89	15	14.2	14.62	14.15	14.55	14	14.68	14.55	14.51	14.47	14.37	14.45	14.22	14.38	14.35	14.42	14.67	14.54	14.5	14.26	14.41	FLNB	0.618189	0.401674	0.489089	0.229689	0.314121
ZC3H13	XP_020921252	15.6	15.6	15.47	15.63	15.78	15.48	15.38	15.56	15.69	15.43	16.09	15.72	15.92	16.12	15.84	15.58	15.69	15.55	15.59	15.51	15.51	15.49	15.55	15.43	15.47	15.56	15.51	15.46	15.53	15.47	ZC3H13	0.619456	0.59065	0.956944	0.71151	0.838116
PTPRC	XP_003130644	14.75	14.61	14.63	14.7	14.63	14.74	14.7	14.6	14.81	14.81	14.85	15.18	14.88	15.04	14.87	15.45	15.37	15.59	15.29	15.78	15.57	16.13	15.99	15.65	15.54	15.49	15.46	15.61	15.63	15.83	PTPRC	0.629199	1.01837	10.6014	9.75544	7.81792
CYB5A	NP_001001770	15.7	15.62	15.62	15.96	15.51	15.8	15.65	15.81	15.64	15.8	15.26	15.24	15.3	15.06	15.16	15.19	14.97	15.24	15.32	15.03	14.99	14.8	14.92	14.87	15	15.1	15.05	14.92	14.78	14.98		0.629435	0.84206	0.401197	0.554676	0.525004
GPA33	XP_005663199	15.71	15.8	16.02	15.77	15.89	16.08	15.85	15.71	15.68	15.8	15.42	15.34	15.72	15.37	15.52	15.48	15.76	15.44	15.66	15.57	15.58	15.06	15.31	15.6	15.6	15.61	15.72	15.4	15.4	15.55	GPA33	0.633765	0.437236	0.091615	0.00961431	0.0746314
CSDE1	XP_003481532	15.21	15.2	15.38	15.25	15.52	15.21	15.24	15.32	15.39	15.24	15.81	15.62	15.63	15.61	15.72	15.53	15.44	15.57	15.49	15.55	15.77	15.66	15.6	15.68	15.74	15.44	15.6	15.65	15.68	15.57	CSDE1	0.643063	1.4236	1.14105	1.31462	1.15427
LGMN	XP_001927117	18.12	16.41	17.04	17.63	16.69	17.21	17.01	17.21	17.25	17.12	16.4	16.52	16.44	16.33	16.51	16.38	16.04	15.86	16.39	16.2	15.96	16.17	16.18	16.3	16.23	16.16	16.1	16.26	16.55	16.56	LGMN	0.647167	1.08641	0.276405	0.966473	0.271333
CDC42EP5	XP_020950634	15.31	15.37	15.44	15.57	15.31	15.46	15.05	15.37	15.33	15.2	15.98	15.35	16.01	15.66	15.89	15.36	15.43	15.53	15.72	15.64	15.43	15.66	15.67	15.67	15.66	15.75	15.47	15.46	15.63	15.42	CDC42EP5	0.65071	2.12105	0.267235	0.299022	0.537285
CNBP	XP_020925077	13.38	13.97	14.01	13.62	14.03	13.93	13.73	13.66	13.75	13.76	14.48	14.31	14.04	14.1	13.99	15.5	15.5	15.5	15.5	15.5	15.5	15.5	15.5	15.5	15.5	15.5	15.5	15.5	15.5	15.5	CNBP	0.652385	2.23918	1.7807	2.80196	2.24603
GALNS	NP_999120	17.93	17.25	17.47	17.66	17.23	17.58	17.43	17.64	17.46	17.31	17.17	16.89	16.84	17.11	17.01	16.58	16.86	16.67	17.12	17.01	17	16.83	17.01	16.81	17.03	16.92	16.86	16.87	16.92	16.79	GALNS	0.659147	0.379833	0.51578	0.32969	0.355826
LRRC1	XP_001927723	15.16	14.95	14.8	15.13	14.56	14.72	14.82	15.03	14.98	15	14.41	14.29	14.62	14.08	14.5	15.24	15.05	15	15.14	14.99	14.92	14.92	14.76	15.01	15.15	15.27	15.19	14.94	15.01	14.91	LRRC1	0.668471	0.282828	0.113457	0.0635566	0.0828326
PTS	XP_005667396	15.61	15.2	15.34	15.54	15.33	15.31	15.3	15.39	15.35	15.06	15.17	14.76	15.23	15	14.87	14.94	14.89	14.92	14.79	15.09	14.72	14.95	14.97	14.92	14.96	15.03	14.93	15.14	14.89	14.75	PTS	0.687456	1.85162	1.48036	1.86342	1.48892
FSD1L	XP_005660370	16.1	15.8	15.74	15.87	15.76	15.75	16	15.78	15.78	15.69	15.37	15.37	15.66	15.38	15.48	15.42	15.44	15.3	15.61	15.26	15.3	15.14	15.39	15.42	15.32	15.59	15.59	15.32	15.36	15.4	FSD1L	0.69082	0.272581	0.0814962	0.045869	0.0573881
S100A1	XP_020945466	16.32	16.78	16.42	16.57	16.28	16.68	16.6	16.52	16.29	16.24	15.95	15.78	16.19	15.98	16.02	15.5	15.5	15.5	15.5	15.5	15.5	15.5	15.5	15.5	15.5	15.5	15.5	15.5	15.5	15.5	S100A1	0.697372	0.845023	0.920987	0.887485	0.331893
VDAC3	XP_020932967	16.29	16.36	16.3	16.31	16.23	16.36	16.39	16.51	16.24	16.59	15.64	15.96	16.27	15.7	16.06	16.27	16.3	16.19	16.22	16.38	16.38	15.79	16.06	16.31	16.49	16.18	16.64	16.11	16.12	16.49	VDAC3	0.702412	0.959828	0.53147	0.807396	0.708823
ETFB	NP_001192208	15.66	15.56	15.54	15.62	15.45	15.65	15.59	15.67	15.52	15.65	15.14	15.23	15.25	15.14	15.36	15.39	15.52	15.25	15.45	15.44	15.26	15.34	15.3	15.38	15.45	15.59	15.64	15.44	15.45	15.35	ETFB	0.704645	1.31809	0.773834	1.3439	1.19572
RHOF	NP_001116662	15.59	15.26	14.92	15.42	14.96	15.15	15.32	15.25	15.23	15.26	14.74	14.57	14.95	14.87	14.73	15.5	15.5	15.5	15.5	15.5	15.5	15.5	15.5	15.5	15.5	15.5	15.5	15.5	15.5	15.5	RHOF	0.708406	0.543937	2.16162	1.36507	1.33263
TPRN	XP_020936829	16.5	16.14	16.15	16.26	15.86	16.02	16.18	16.18	16.2	16.22	15.75	15.52	15.63	15.87	15.65	15.99	15.82	16.09	16	15.4	15.49	15.33	15.24	15.32	15.35	15.52	15.43	15.24	15.11	15.33	TPRN	0.708596	0.303631	0.159127	0.103436	0.167756
MAOA	NP_001001640	15.28	15.3	15.21	15.36	15.18	15.27	15.1	15.38	15.24	15.61	14.64	14.51	14.7	14.56	14.78	14.93	14.77	14.8	14.98	14.82	14.83	14.99	14.95	14.91	14.63	15.65	14.99	15.07	14.77	14.88		0.714778	0.783515	0.0958993	0.159862	0.194914
KSR1	XP_005669140	16.27	16.51	16.19	15.99	16.25	16.32	16.44	16.21	16.19	16.13	16.19	16.46	16.52	16.13	16.38	16.5	16.81	16.53	16.94	16.95	16.72	16.8	16.8	16.46	16.83	16.99	16.75	17.02	16.56	17.28	KSR1	0.740769	0.386785	0.500078	0.306085	0.345944
COL17A1	XP_013839164	14.26	14.85	14.62	14.64	14.78	14.62	14.59	14.51	14.75	14.74	15	15.37	15.56	15.4	15.43	15.36	15.31	15.26	15.18	15.02	15.42	14.76	15.33	15.29	15.23	15.52	15.78	15.11	15.29	15.46	COL17A1	0.747352	0.394019	0.0869095	0.00895594	0.0395753
GNB1	XP_020953149	16.04	16.14	16.07	16.1	15.98	16.17	16	16.15	15.95	16.07	15.76	15.81	15.72	15.77	15.82	15.65	15.73	15.74	15.7	15.72	15.69	15.72	15.76	15.68	15.77	15.67	15.8	15.58	15.74	15.7	GNB1	0.763064	1.30161	1.71725	1.6608	1.49428
CAPN5	XP_003129727	15.86	15.69	15.76	15.67	15.46	15.85	15.73	15.72	15.61	15.77	15.31	15.13	15.37	15.51	15.46	15.33	15.43	15.47	15.45	15.37	15.44	15.22	15.11	15.47	15.36	15.49	15.46	15.33	15.25	15.4	CAPN5	0.780696	0.439244	0.107743	0.0457838	0.0751565
NSD3	XP_013839525	14.55	15.51	14.97	14.27	14.52	15.02	15	14.56	14.58	14.8	15.89	16.27	15.59	15.24	14.25	15.11	15.53	15.23	15.43	15.33	15.28	15.38	15.4	15.26	15.31	15.24	15.38	15.27	15.36	15.28	NSD3	0.78226	1.02908	3.75008	2.35985	3.03881
SMPDL3A	XP_003480304	17.16	16.31	16.41	16.67	16.31	16.55	16.39	16.79	16.5	16.49	16.32	16.34	16.41	16.46	16.19	16.17	15.91	15.93	16.28	16.1	16.21	15.74	16.04	16.11	16.15	15.89	15.83	15.86	15.86	16.08	SMPDL3A	0.784877	0.628843	0.221363	0.334551	0.248538
AGR2	NP_001231897	15.2	15.51	15.31	15.22	15.58	15.54	15.6	15.32	15.49	15.57	15.4	15.64	15.47	15.51	15.34	15.73	15.57	15.66	15.79	15.58	15.68	15.7	15.61	15.62	15.52	16.06	15.81	16.45	15.85	15.84	AGR2	0.786832	1.14697	0.389199	0.723206	0.727845
TAX1BP1	XP_020934950	15.19	14.93	15.14	15.03	14.93	15.1	15	15.13	15.16	15.16	15.26	15.5	15.04	15.94	14.91	15.59	15.72	15.38	15.53	16.05	15.86	15.77	16.11	16	15.81	15.59	15.6	15.68	15.79	15.61	TAX1BP1	0.789145	2.07117	1.5579	2.14521	1.98816
CRYL1	NP_999046	16.51	16.28	15.86	16.16	15.93	15.97	16.07	16.07	16.1	16.15	15.56	15.38	15.84	15.72	15.45	15.5	15.5	15.5	15.5	15.5	15.5	15.5	15.5	15.5	15.5	15.5	15.5	15.5	15.5	15.5	CRYL1	0.790742	0.525765	0.326089	0.382497	0.350658
SQSTM1	XP_003123687	13.98	13.86	13.98	13.84	13.92	13.93	13.82	13.82	13.98	13.93	14.04	14.02	14.02	14.12	13.98	14.46	14.22	14.23	14.1	14.22	14.44	14.46	14.44	14.24	14.25	14.13	14.47	14.37	14.36	14.27	SQSTM1	0.793074	2.01377	1.59784	1.64227	1.44033
PAPSS2	XP_020928761	16.21	16.13	16.14	16.1	16.11	16.02	16.21	16.15	16.09	16.19	15.68	15.52	15.72	15.55	15.78	15.45	15.48	15.43	15.77	15.42	15.28	15.01	15.38	15.46	15.56	15.65	15.33	15.18	15.2	14.95	PAPSS2	0.795961	0.446888	0.470754	0.209972	0.2471
SKP1	XP_020940420	16.34	16.43	16.4	16.72	16.11	16.54	16.24	16.47	16.33	16.04	16.49	15.9	15.91	16.15	15.94	15.6	15.92	15.9	15.7	15.86	15.73	15.81	15.94	15.73	15.84	15.8	15.62	15.61	15.72	15.83	SKP1	0.799146	2.36587	1.07909	1.96998	1.59193
PRKAG2	XP_005654323	15.47	15.54	15.33	15.5	15.14	15.32	15.23	15.44	15.34	15.34	14.95	14.76	14.92	14.87	15.2	14.69	15	15	14.9	14.91	15.04	15.07	15.05	14.61	14.86	14.73	14.6	15.04	14.79	15.09	PRKAG2	0.806525	0.325255	0.614512	0.311396	0.390521
GTF2A1	XP_020955242	14.22	14.32	14.19	14.35	13.69	14.05	14.3	14.01	14.09	13.9	13.61	13.86	13.94	14.18	13.63	14.41	14.68	14.23	14.41	14.56	14.27	14.53	14.4	14.35	14.48	14.48	14.41	14.39	14.39	14.45	GTF2A1	0.81385	0.401555	0.343812	0.314096	0.375866
HEPH	XP_005673751	15.46	15.31	15.24	15.43	15.06	15.17	15.26	15.27	15.28	15.37	14.7	14.47	14.76	14.73	14.73	14.47	14.38	14.55	14.7	14.46	14.58	14.28	14.31	14.42	14.48	14.42	14.34	14.28	14.33	14.22	HEPH	0.862424	0.394744	0.0427542	0.00880213	0.00932244
CTSW	XP_003122571	14.93	14.57	14.55	14.79	14.91	14.6	14.86	14.68	14.81	14.85	14.62	14.93	14.54	14.82	14.83	14.92	14.9	14.81	14.59	14.86	14.28	15.2	14.86	14.6	14.81	14.92	15.48	15.54	14.98	15.5	CTSW	0.864138	1.95851	6.00305	6.77344	4.67744
RIPK1	XP_003128209	15.55	15.44	15.76	15.46	15.55	15.61	15.79	15.67	15.67	15.8	15.29	15.43	15.38	15.44	15.49	15.73	15.6	15.74	15.67	15.8	15.77	15.8	15.78	15.8	15.83	15.76	15.85	15.86	15.8	15.91	RIPK1	0.878201	0.67033	1.3614	0.7148	0.819847
ARHGEF10L	XP_020951090	15.17	15.21	14.96	15.4	15.43	14.98	15.18	15.26	15.25	15.56	15.28	15.16	15.47	15.09	15.11	14.97	14.94	14.79	14.99	14.86	15.05	14.92	14.99	14.88	15.01	14.78	14.85	14.78	14.83	14.95	ARHGEF10L	0.899977	0.43619	0.68064	0.171275	0.15721
XPNPEP2	NP_001004048	17.96	16.48	16.11	17.35	15.86	16.66	16.55	17.1	16.99	16.48	15.29	15.5	15.06	15.36	15.38	15.59	15.2	15.29	16.08	15.36	15.06	15.18	15.35	15.26	15.35	15.25	15.15	15.18	15.32	15.3	XPNPEP2	0.902303	0.26316	0.030638	0.0920825	0.072408
ASRGL1	XP_003122673	15.77	15.43	15.38	15.76	15.47	15.38	15.54	15.55	15.34	15.25	14.69	14.7	14.71	14.7	14.7	14.74	15.04	14.85	15.18	14.81	14.68	14.81	14.83	14.75	14.82	15.2	14.9	14.77	14.77	14.74	ASRGL1	0.92625	0.699499	0.55531	0.420227	0.295886
PDGFA	XP_013843114	14.8	14.3	14.02	14.39	14.41	14.22	14.46	14.12	14.1	13.85	13.63	13.55	13.73	13.64	13.42	15.5	15.5	15.5	15.5	15.5	15.5	15.5	15.5	15.5	15.5	15.5	15.5	15.5	15.5	15.5	PDGFA	0.942713	0.407445	0.22061	0.213021	0.239503
UPK3A	XP_003126017	13.77	14.45	14.08	13.46	14.43	14.13	14.42	13.63	14.1	14.02	14.28	14.45	14.87	14.43	14.6	15.5	15.5	15.5	15.5	15.5	15.5	15.5	15.5	15.5	15.5	15.5	15.5	15.5	15.5	15.5	UPK3A	0.952384	0.574	0.0725981	0.0295269	0.0337551
HKDC1	XP_001928917	16.33	16.07	16.18	16.3	16.08	16.12	16.22	16.33	16.36	16.31	15.55	15.6	15.8	15.36	15.55	14.19	14.03	14.07	15.22	13.87	14.18	13.92	14.01	14	13.95	13.83	14.01	14.06	14	13.91	HKDC1	0.968379	0.523907	0.00574212	0.00420071	0.00147491
PDZK1	XP_005663592	16.53	16.01	16.11	16.07	15.77	16.16	16.14	16.12	16.08	15.94	15.19	15.08	15.26	15	15.21	14.44	14.69	14.24	15.78	13.92	14.18	13.79	14.14	14.14	14.08	14.13	14.11	14.02	14.1	14.03	PDZK1	0.988005	0.480206	0.00205049	0.00356832	0.00417277
CFDP1	XP_020949434	15.37	16.07	15.99	15.65	15.88	15.87	16.08	15.8	16.05	16.08	16.24	16.28	16.19	16.19	16.18	16.22	16.39	16.37	16.37	16.34	16.2	16.18	16.35	16.22	16.07	16.38	16.38	16.22	16.14	15.96	CFDP1	1.09411	1.72447	2.6992	2.36481	2.73444
VDAC1	NP_999125	15.25	15.28	15.25	15.33	15.29	15.51	15.23	15.31	15.24	15.52	14.66	14.71	15.27	14.94	14.99	15.09	15.05	14.97	15.1	15.14	15.15	14.84	15.04	15.19	15.1	15.43	15.35	15.07	15.16	15.17	VDAC1	1.10557	1.12159	0.661077	0.738762	0.800392
RPL22L1	XP_003358728	15.28	15.34	15.35	15.29	15.84	15.43	15.25	15.17	15.48	15.49	16.17	16.15	15.74	16.22	16.04	15.89	15.91	16.08	16.11	15.93	16.45	16.18	16.06	16.03	16.17	15.69	15.79	16.06	16.22	16.06	RPL22L1	1.11355	4.80548	2.06392	2.47012	2.47133
PCF11	XP_003129756	15.24	14.61	14.78	14.54	14.08	14.99	14.67	14.61	14.66	14.31	14.44	13.91	14	13.96	14.22	14.56	14.42	14.66	14.83	14.63	14.71	14.59	14.68	14.74	14.68	14.6	14.63	14.66	14.64	14.6	PCF11	1.13142	1.1323	1.86976	0.935471	1.24461
HSPH1	NP_001090973	14.67	14.56	14.65	14.54	14.86	14.51	14.58	14.59	14.78	14.77	15.17	15.32	15.18	15.32	15.05	15.04	15.24	15.35	15.17	15.27	15.32	15.35	15.42	15.31	15.38	15.2	15.43	15.39	15.44	15.47	HSPH1	1.13832	3.10157	9.01921	6.95098	16.8713
SLC51A	NP_001231195	14.53	14.85	15.01	14.87	14.82	14.67	14.81	14.84	15.16	15.16	14.12	14.18	14.47	14.29	14.26	15.5	15.5	15.5	15.5	15.5	15.5	15.5	15.5	15.5	15.5	15.5	15.5	15.5	15.5	15.5	SLC51A	1.1809	0.362552	0.0235189	0.00220977	0.00190626
UBL5	NP_001191045	15.94	15.98	16.35	16.05	16.34	16.22	16	16.01	16.07	16.12	16.74	16.34	16.44	16.56	16.75	16.39	16.7	16.5	16.69	16.47	16.78	16.56	16.64	16.72	16.61	16.44	16.55	16.76	16.71	16.7	UBL5	1.18341	2.99824	2.85029	2.94294	3.3356
CISD3	XP_020922726	15.87	15.64	15.52	15.74	15.34	15.61	15.82	15.68	15.54	15.63	15.01	14.99	15.33	15.01	15.08	15.5	15.5	15.5	15.5	15.5	15.5	15.5	15.5	15.5	15.5	15.5	15.5	15.5	15.5	15.5	CISD3	1.19998	0.995443	1.15544	0.874393	1.52166
PNP	XP_001929258	14.85	14.99	14.97	15.07	14.95	14.82	15.09	14.98	15.05	15.21	15.22	15.26	15	15.46	14.99	14.95	14.95	15.13	15.28	15.34	15.42	15.33	15.19	15.51	15.48	15.16	15.11	14.89	15.24	15.15	PNP	1.20128	0.859037	0.504993	0.427521	0.614582
CIB1	XP_020954638	16.55	16.12	16.07	16.3	15.99	16.09	16.19	16.42	16.17	16.2	15.71	15.87	15.72	15.69	15.65	16.07	15.62	15.64	15.83	15.52	15.43	15.5	15.39	15.54	15.55	16.04	15.77	15.79	15.69	15.51	CIB1	1.20328	1.22402	1.24412	1.79328	1.55958
EPS8L3	XP_003125912	16.17	15.72	15.63	15.83	15.48	15.87	15.81	15.87	15.73	15.64	15.21	14.96	15.17	15.21	15.15	15.17	15.1	15.03	15.48	15.02	15.28	14.92	15.01	15.08	15.18	15.11	15.08	15.08	15.05	15.09	EPS8L3	1.20382	0.722998	0.0601118	0.008906	0.0419575
RSRC2	XP_003483465	14.81	15.11	15.13	14.92	14.99	14.97	15.04	15.04	15.01	15.12	15.53	15.43	15.34	15.61	15.28	15.18	14.95	15.36	14.97	15.01	14.98	15.25	14.94	14.98	15.11	15.13	15.11	15.14	15.04	15.16	RSRC2	1.20417	2.36268	3.16895	2.42409	3.61646
SUCLG1	XP_005655282	15.79	15.67	15.65	15.75	15.48	15.69	15.67	15.75	15.7	15.68	15.29	15.12	15.42	15.26	15.4	15.26	15.4	15.2	15.36	15.07	15.14	14.95	14.99	15.19	15.38	15.64	15.48	15.13	15.24	15.36	SUCLG1	1.22338	1.87568	1.19927	1.90359	1.73968
ALDH3A2	XP_003132080	16.22	16.02	16.08	16.17	15.89	16.01	15.96	16.09	16	16.04	15.55	15.5	15.68	15.54	15.63	15.58	15.38	15.26	15.53	15.5	15.41	15.31	15.36	15.37	15.39	15.31	15.32	15.2	15.26	15.26	ALDH3A2	1.25974	0.724642	0.334956	0.338147	0.385737
PTPRH	XP_020950649	15.47	15.36	15.45	15.47	15.3	15.58	15.49	15.52	15.38	15.57	15.17	14.99	14.97	15	15.17	14.94	15.18	14.89	15.22	15.1	15.2	15.02	14.98	15.16	15.12	15.01	14.94	14.79	15.1	15.21	PTPRH	1.27615	0.485159	0.067963	0.00127686	0.0181288
GPT	XP_003125488	14.45	14.83	14.83	14.75	14.94	14.68	14.83	15	14.79	15.12	14.37	14.44	14.82	14.27	14.67	14.64	14.42	14.42	14.53	13.95	14.15	14.01	13.94	14.16	14.41	14.23	14.34	14.14	13.97	14.19	GPT	1.28923	0.505442	0.163537	0.0614392	0.0955234
ESPN	XP_003127578	15.87	15.85	15.87	15.74	15.42	15.93	15.91	15.66	15.87	15.88	15.43	15.07	15.12	15.42	15.37	15.5	15.5	15.5	15.5	15.5	15.5	15.5	15.5	15.5	15.5	15.5	15.5	15.5	15.5	15.5	ESPN	1.29054	0.404801	0.247573	0.221202	0.104785
GLUL	NP_999074	14.71	14.85	14.52	14.96	15.04	14.74	15.06	15.37	15.22	15.07	15.25	15.52	15.27	15.77	15.28	15.07	15.09	15.04	15.04	15.15	15.34	15.09	15.22	15.18	15.13	15.38	15.33	14.96	15.03	15.03	GLUL	1.34029	2.26997	1.42125	1.16461	0.767406
CLRN3	XP_003359446	16.86	16.35	16.22	16.69	16.16	16.33	16.72	16.53	16.42	16.53	15.6	15.93	15.83	16.1	16.57	15.82	16.02	15.91	16.17	15.91	16.12	15.86	15.87	16.04	15.87	16.03	16.04	15.75	15.98	15.76	CLRN3	1.37878	1.19358	0.09647	0.0107349	0.0616346
NDUFB4	XP_003361930	15.03	15.49	15.28	15.14	14.77	15.09	15.18	14.89	15	15.01	14.7	14.64	14.8	14.76	14.77	15.07	15.18	15.02	14.84	15.08	14.99	14.83	14.87	15.21	14.89	14.39	14.75	14.86	14.54	15.15	NDUFB4	1.39139	2.96545	1.68856	2.44909	2.18968
SQLE	NP_001094496	15.26	15.12	15.15	15.26	15.18	15.28	14.92	15.16	15.23	15.19	15.73	15.94	15.2	15.51	15.22	15.35	15.35	15.65	15.58	15.33	15.39	15.57	15.35	15.16	15.45	15.5	15.33	15.58	15.51	15.03	SQLE	1.43018	0.713318	1.86045	0.685943	1.33026
MYO1A	XP_013853091	15.29	15.4	15.35	15.3	15.37	15.28	15.53	15.52	15.59	15.64	15.03	14.99	15.28	15.12	15.23	15.09	15.09	15	15.12	14.99	14.85	14.71	14.85	15.05	14.83	15.35	15.12	14.99	14.93	15.05	MYO1A	1.46073	0.616096	0.0932264	0.00786965	0.0436224
PLEC	XP_020946039	14.2	14.46	14.55	14.23	14.22	14.19	14.27	14.17	14.4	14.4	14.97	15.15	14.69	15.4	14.75	14.48	14.49	14.76	14.95	14.51	15	14.71	14.6	14.61	14.97	14.74	14.61	14.84	14.93	14.78	PLEC	1.52861	0.906157	0.931465	0.531923	0.755912
VPS13A	XP_020920767	15.44	15.49	15.41	15.5	15.42	15.5	15.49	15.59	15.5	15.54	15.22	15.12	15.38	15.12	15.39	15.29	15.08	15.07	15.05	14.95	15.16	14.98	14.87	15.07	15.1	14.97	15.21	15.01	15.03	14.99	VPS13A	1.54571	0.623573	0.904486	0.337531	0.630709
ZRANB2	NP_001038047	14.82	15.67	15.72	15.02	15.37	15.72	15.61	15.56	15.42	15.34	16	15.84	15.97	16.07	15.83	15.66	15.64	15.85	15.75	15.56	15.76	15.69	15.87	15.67	15.77	15.96	15.77	15.75	15.63	15.63	ZRANB2	1.56755	1.47229	4.30774	1.8087	2.86385
ETHE1	XP_005655974	14.96	15.13	15.07	15.09	15.03	15.11	15.22	15.14	14.97	15.3	14.94	14.91	15.06	15.18	15.11	14.94	15.03	14.8	14.94	14.85	14.93	14.6	14.64	14.78	14.7	15.07	14.87	14.56	14.63	14.69	ETHE1	1.59669	1.73397	1.0014	0.962029	0.774715
CDH17	XP_001927136	16.04	15.91	15.91	15.87	15.91	16	16.1	15.97	16.05	16.01	15.6	15.55	15.69	15.7	15.6	15.43	15.86	15.49	15.91	15.61	15.79	15.22	15.18	15.6	15.68	15.75	15.53	15.4	15.27	15.31	CDH17	1.62834	1.54786	0.25957	0.0576936	0.110175
RRBP1	XP_020933695	15.35	15.68	15.5	15.42	15.65	15.47	15.5	15.44	15.51	15.43	15.97	16.02	15.84	16.01	15.92	15.77	16.08	16.04	16.01	15.92	16.06	16.03	16	15.84	15.84	16.02	15.88	16.16	16.04	15.81	RRBP1	1.63065	1.89962	2.09696	2.3346	2.12499
DDX39B	NP_001005157	16.59	16.44	16.45	16.66	16.48	16.56	16.42	16.55	16.4	16.41	16.18	16.26	16.44	16.27	16.31	16.27	16.07	16.13	15.91	16.17	16.22	16.17	16.19	16.17	16.22	16.05	16.23	16.17	16.1	16.24	DDX39B	1.63625	1.26788	2.70697	1.59767	1.92864
CKB	NP_001230504	16.23	15.75	15.79	15.82	15.79	15.9	15.88	16.01	15.9	15.73	15.57	15.25	15.44	15.48	15.5	15.42	15.45	15.45	15.72	15.45	15.3	15.25	15.37	15.62	15.53	15.77	15.47	15.15	15.56	15.3	CKB	1.7034	1.35121	0.612344	0.518844	0.588754
CDHR2	XP_013850328	16.62	16.15	16.09	16.03	16.07	16.28	16.06	16.21	16.11	16.08	15.83	15.76	15.81	15.97	15.81	15.34	15.77	15.53	16.14	15.58	15.71	15.55	15.43	15.52	15.62	16.23	15.76	15.63	15.68	15.55	CDHR2	1.70441	0.786407	0.0971598	0.00391433	0.0311932
SLC26A3	NP_001123720	15.14	15.27	15.63	15.4	15.3	15.26	15.59	15.72	15.41	15.43	15.03	14.75	15.08	15.15	15.15	15.06	14.65	15.11	15.41	14.48	14.56	14.12	14.45	15.06	14.43	16.02	15.85	14.48	14.38	14.79	SLC26A3	1.71672	0.882348	0.0582317	0.00135539	0.0182904
ACE2	NP_001116542	16.16	16.12	16.08	16.18	15.89	16.07	15.94	16.05	16.27	16.05	15.35	15.5	15.43	15.36	15.47	14.54	14.72	14.71	15.44	15.06	15.22	15.11	15.01	15.18	15.43	15.13	15.19	15.25	15.36	15.17	ACE2	1.72432	0.648333	0.0114898	0.0022132	0.00463453
LMNA	NP_001104727	16.6	16.51	16.5	16.56	16.33	16.53	16.56	16.55	16.42	16.52	16.02	16.07	16.22	16.05	16.21	16.26	16.31	16.2	16.21	16.15	16.19	16	16.04	16.13	16.16	16.29	16.25	16.13	16.09	16.15	LMNA	1.734	3.80313	0.431319	0.604926	0.93801
BAG1	NP_001231720	15.56	15.46	15.26	15.18	15.27	15.32	15.09	15.15	15.4	15.3	14.82	14.76	14.98	15.09	15.03	14.51	14.86	14.91	15.06	14.62	15.5	14.78	14.8	15.03	15.36	14.78	15.02	14.87	14.97	14.83	BAG1	1.78056	1.15218	0.720715	0.702764	0.592596
EDF1	XP_003480683	15.69	15.62	15.92	15.7	15.96	15.71	15.74	15.7	15.73	15.66	16.2	16.04	16.08	16.18	16.03	15.83	16.33	16.11	16.04	16.16	16.31	16.2	16.19	16.09	16.28	16.04	16.04	16.32	16.08	16.19	EDF1	1.7845	1.30078	1.28307	1.34571	1.37254
EEF1D	XP_020946118	16.1	16.24	16.27	16.21	16.05	16.21	16.25	16.15	16.09	16.18	16.51	16.52	16.48	16.62	16.5	16.34	16.47	16.48	16.38	16.32	16.48	16.48	16.4	16.4	16.44	16.49	16.33	16.38	16.37	16.41	EEF1D	1.78571	4.42331	3.63275	5.10414	4.47346
SLC7A8	XP_020954898	15.59	15.43	15.34	15.41	15.09	15.51	15.23	15.4	15.24	15.46	14.36	14.12	14.34	14.06	14.27	15.5	15.5	15.5	15.5	15.5	15.5	15.5	15.5	15.5	15.5	15.5	15.5	15.5	15.5	15.5	SLC7A8	1.80536	0.389575	0.245132	0.0909667	0.0389991
PNISR	NP_001106910	13.92	14.9	14.86	14.08	14.42	14.46	14.71	14.48	14.29	14.4	14.89	14.94	14.8	14.8	14.91	15.04	14.92	14.9	14.91	14.89	14.99	14.99	14.83	14.92	15.01	15.03	14.96	15.14	14.88	14.97	PNISR	1.83379	1.57038	6.47676	2.97706	4.101
DAB2	XP_020932308	17.07	16.45	16.3	16.44	15.9	16.56	16.62	16.74	16.45	16.16	15.73	15.82	15.69	15.58	15.89	15.22	15.26	15.24	15.94	15.32	15.18	15.31	15.37	15.26	15.2	15.14	15.21	15.06	15.43	15.12	DAB2	1.84737	2.05215	0.174223	0.690555	0.428033
SPTBN1	XP_020943882	13.79	13.38	13.42	13.5	13.62	12.91	13.59	13.84	13.74	13.51	13.7	13.85	13.24	13.56	13.11	13.54	13.49	13.61	13.22	13.32	13.24	13.22	13.15	13.18	13.08	12.87	12.87	13.27	12.64	12.86	SPTBN1	1.8767	2.67583	1.24207	0.928901	1.37113
VIL1	XP_001925202	16.21	16.11	16.16	16.11	15.94	16.13	16.14	16.22	16.24	16.23	15.63	15.38	15.7	15.56	15.61	15.53	15.44	15.43	15.65	15.32	15.4	15.1	15.22	15.36	15.44	15.64	15.42	15.32	15.28	15.29	VIL1	1.88466	0.611706	0.150487	0.016048	0.0656916
ANKS4B	XP_003124606	16.38	16.27	16.32	16.18	15.81	16.08	16.33	16.41	16.3	16.15	15.65	15.4	15.77	15.72	15.68	15.68	16.03	15.73	16.14	15.78	15.86	15.6	15.61	15.78	15.79	15.97	15.82	15.57	15.73	15.7	ANKS4B	1.89566	0.573057	0.119012	0.00769537	0.0573189
EEF1G	XP_005660855	15.89	15.94	16.01	15.94	16.12	15.94	15.91	15.96	15.98	16.07	16.33	16.29	16.29	16.53	16.33	16.29	16.32	16.36	16.34	16.39	16.49	16.53	16.41	16.46	16.45	16.32	16.26	16.46	16.46	16.31	EEF1G	1.93711	7.14032	4.13859	7.48455	5.66812
GGH	XP_001926738	19.19	17.81	18.07	18.83	17.67	18.35	17.94	18.09	18.13	18.3	16.7	16.61	16.9	16.75	16.77	17.3	17.22	17.19	17.33	17.12	17.19	17.04	16.93	17.07	17.1	17.32	17.27	17.26	16.98	17.3	GGH	1.95068	0.938091	0.109807	0.196385	0.135243
FCGRT	NP_999362	14.6	14.58	14.79	14.65	14.55	14.5	14.25	14.36	14.24	14.41	14.26	14.02	14.28	14.1	14.3	14.59	14.3	14.6	14.5	14.71	14.42	14.65	14.37	14.42	14.53	14.65	14.48	14.49	14.56	14.66	FCGRT	1.95998	4.65794	1.18253	2.49186	1.4751
ATP1A1	XP_020944376	15.88	15.76	15.85	15.82	15.78	15.93	15.85	15.82	15.83	15.98	15.43	15.51	15.66	15.49	15.62	15.61	15.69	15.56	15.72	15.5	15.57	15.31	15.39	15.56	15.54	15.88	15.77	15.56	15.45	15.49	ATP1A1	2.15593	1.69263	1.045	0.731552	0.909648
PLS1	XP_020925231	16.09	15.85	15.93	15.89	15.83	15.85	15.82	15.89	15.9	15.82	15.62	15.03	15.38	15.49	15.4	14.83	15.1	15	15.62	14.84	14.97	14.62	14.7	14.96	15.16	15.28	14.95	14.69	14.7	14.68	PLS1	2.15655	1.18686	0.345995	0.031411	0.132036
MS4A12	XP_003353885	16.81	16.95	16.72	16.98	17.15	16.75	17.35	17.16	17.3	17.28	16.44	16.34	16.51	16.83	16.26	15.99	16	16.35	16.46	15.89	16.48	15.47	15.94	16.23	16.1	16.66	16.22	15.5	15.98	15.57	MS4A12	2.16476	1.76087	0.210826	0.0063643	0.0674371
BCL2L15	XP_003125887	15.2	15.29	15.23	15.68	15.15	15.29	15.28	15.53	15.66	15.31	14.59	14.5	14.36	14.61	14.32	14.08	14.25	14.17	15.22	13.92	14.16	13.95	13.89	14.13	13.97	14.29	13.82	13.89	14.14	13.97	BCL2L15	2.18349	0.878238	0.319636	0.0599911	0.0956951
ARHGEF16	XP_003356182	16.09	16.05	15.98	16	15.81	15.98	15.87	15.99	15.91	16	15.54	15.35	15.74	15.81	15.63	15.64	15.66	15.45	15.87	15.51	15.55	15.47	15.47	15.72	15.67	15.98	15.76	15.63	15.6	15.71	ARHGEF16	2.18659	0.460741	0.31732	0.123269	0.196346
DDX3X	XP_005673618	14.57	14.94	14.63	14.7	14.92	14.97	15.02	14.61	14.94	14.65	16.28	15.89	16.99	16.19	16.63	15.77	15.33	15.76	15.35	15.41	16.11	15.91	15.72	16.08	15.58	15.56	15.83	15.79	16.18	16.05	DDX3X	2.30455	3.27115	3.05116	2.04293	3.15757
YBX1	XP_020952581	13.05	13.6	13.57	13.03	13.8	13.38	13.41	13.31	13.48	13.28	14.07	14.32	13.93	14	14.09	14.03	14.18	14.05	14.22	13.78	14.39	14.34	14.17	13.96	14.27	13.98	14.06	14.11	13.95	14.12	YBX1	2.31381	5.07973	4.48066	6.70557	6.69161
ANXA13	XP_020944615	15.93	16.16	15.96	15.68	15.76	15.84	15.82	15.86	15.92	15.98	14.88	14.48	14.9	14.76	14.75	14.67	13.39	14.22	12.5	13.03	12.79	12.88	12.67	12.8	13.09	13.72	13.36	13.24	12.04	13	ANXA13	2.32353	0.474391	0.0393816	0.0152459	0.0384531
NUB1	XP_013846191	14.85	14.93	14.95	14.82	14.87	14.87	14.85	14.76	14.94	14.88	14.92	15.14	14.95	15.2	15	15.07	15.19	15.26	15.18	15.34	15.32	15.47	15.45	15.42	15.33	15.37	15.4	15.63	15.45	15.63	NUB1	2.35015	1.3353	1.39167	1.39543	1.8631
MEP1B	XP_003127931	16.36	15.93	15.56	15.85	15.5	15.62	15.76	15.79	15.77	15.62	15.11	14.8	14.67	14.92	14.86	14.59	14.65	14.24	15.43	14.13	14.49	14.44	14.53	14.33	15.16	14.75	14.46	14.7	14.68	14.21	MEP1B	2.36076	0.873508	0.013274	0.00124203	0.00595563
TUBB4B	XP_003122400	14.68	15.31	15.02	14.88	14.86	15.26	15	14.98	14.95	14.97	15.43	15.23	15.48	15.32	15.33	15.27	15.04	15.22	14.78	15.17	15.06	15.17	14.95	15.2	15.04	15.11	15.24	15.15	14.96	15.01	TUBB4B	2.48302	3.00464	3.61799	2.67068	4.1758
PLOD2	XP_020925245	15.56	15.68	15.6	15.75	15.77	15.69	15.67	15.72	15.74	15.74	16.08	15.91	16.05	15.96	15.9	15.47	15.73	15.77	15.71	15.79	15.91	15.45	15.61	15.49	15.78	15.15	15.38	15.35	15.62	15.4	PLOD2	2.50024	1.38434	0.21047	0.17218	0.19768
SLC44A4	NP_001095288	16.82	16.49	16.45	16.49	16.43	16.19	16.48	16.68	16.36	16.52	16.06	15.94	15.91	16.2	16.19	16.07	16.42	16.09	16.94	16.56	16.77	16.16	16.38	16.42	16.33	16.8	16.01	16.23	16.7	16.1	SLC44A4	2.82935	1.72362	0.17501	0.013677	0.0867041
PABPC4	XP_003482078	15.83	15.72	15.94	15.82	15.78	15.88	15.76	15.78	15.8	15.69	15.77	15.52	15.58	15.73	15.9	15.21	15.97	15.26	15.77	16.07	16.09	16.03	16.21	15.88	16.05	15.76	15.77	16.07	15.95	16.06	PABPC4	2.83723	0.810966	1.13789	0.234269	0.366014
HSP90AB1	NP_001231362	15.3	15.23	15.43	15.27	15.62	15.32	15.26	15.17	15.35	15.33	15.9	15.69	15.55	15.7	15.82	15.56	15.51	15.68	15.59	15.62	15.75	15.79	15.69	15.73	15.75	15.55	15.59	15.73	15.7	15.73	HSP90AB1	2.8957	11.1438	10.8378	14.9474	18.012
AOC1	XP_003134601	16.6	16.4	16.43	16.47	16.02	16.27	16.26	16.43	16.49	16.58	15.83	15.69	15.77	15.71	15.91	15.65	15.32	15.47	15.54	15.05	15.16	14.56	15.07	15.19	15.14	15.51	15.23	14.74	14.87	15.01	AOC1	3.06485	1.28849	0.119157	0.0287556	0.0281093
NUFIP2	XP_020923167	14.03	14.32	14.3	14.01	14.41	14.21	14.32	14.14	14.15	14.29	14.9	14.93	14.97	15.12	15.13	14.83	14.93	15.1	14.76	14.69	15.11	14.96	14.74	14.79	14.84	14.82	14.89	14.98	14.87	14.7	NUFIP2	3.20721	3.64038	5.01026	2.62014	3.81607
EZR	XP_013847913	16.85	16.57	16.53	16.55	15.9	16.52	16.6	16.71	16.48	16.54	16.07	15.78	15.9	16.14	16.01	15.85	15.9	15.9	16.2	15.89	15.91	15.93	15.87	15.81	15.86	15.98	15.84	15.76	15.65	15.73	EZR	3.21383	1.65328	2.19377	2.47103	2.66147
ARL14	XP_013837626	14.35	14.11	14.26	14.36	14.6	14.79	14.3	14.47	14.62	14.7	14.44	14.37	13.93	14.53	14.28	14.68	14.65	14.67	14.83	14.72	14.57	14.49	14.76	14.89	14.58	14.98	14.95	14.41	14.94	14.63	ARL14	3.32624	0.637936	0.119022	0.00600736	0.0324514
HNRNPA2B1	XP_005673365	16.42	16.32	16.54	16.33	16.39	16.57	16.47	16.35	16.53	16.59	16.69	16.63	16.74	16.68	16.75	16.83	17.28	16.8	16.83	16.91	16.99	16.6	16.87	16.87	16.77	17.11	17.15	16.67	16.74	16.73	HNRNPA2B1	3.37066	6.13269	11.303	8.76589	9.43758
S100A6	XP_020944411	18.39	18.77	18.02	19.63	19.37	19.01	19.36	20.1	19.04	19.24	18.73	19.03	18.77	18.44	18.04	18.82	18.32	19.44	18.4	19.14	18.59	18.68	19.07	18.75	19.03	19.72	18.38	18.87	19.01	18.6	S100A6	3.76474	5.70511	5.96197	2.89972	2.95833
JMJD1C	XP_005671084	14.25	14.23	14.14	13.98	14.25	14.2	14.04	14.03	13.95	14.5	15.17	14.92	15.61	15.2	15.62	15.02	14.73	15.1	14.92	15.02	14.96	15.12	15.2	15.01	15.12	14.98	15.46	15.28	15.17	15.31	JMJD1C	3.78935	3.08703	4.00739	1.94991	2.88906
DPEP1	NP_999273	14.43	14.32	14.17	15.13	14.53	13.73	14.81	14.58	15.1	14.58	13.27	13.54	13.53	13.49	13.58	15.5	15.5	15.5	15.5	15.5	15.5	15.5	15.5	15.5	15.5	15.5	15.5	15.5	15.5	15.5	DPEP1	4.05899	1.81625	0.0551021	0.00993799	0.0209883
CDHR5	XP_013845324	16.15	16.16	15.99	15.84	15.84	16	15.88	15.97	15.97	15.92	15.31	15.24	15.11	15.31	15.18	14.8	15.08	15.05	15.64	14.88	15.17	14.62	15.02	15.08	14.91	15.55	14.93	15.31	14.86	14.96	CDHR5	4.14215	1.42853	0.162314	0.00566329	0.0769787
ALDOB	XP_020922513	17	16.8	16.67	16.79	16.51	16.76	16.86	16.72	16.61	16.73	15.87	15.63	15.99	15.69	15.84	14.76	14.56	14.25	15.49	13.75	14.08	13.66	13.89	13.94	13.87	14.14	14.21	13.59	13.58	13.72	ALDOB	4.33678	1.89624	0.0494153	0.00253603	0.0310074
KRT20	XP_003131510	15.55	15.79	15.72	15.89	15.59	15.57	15.69	15.88	15.79	15.93	15.38	15.18	15.38	15.52	15.43	15.41	15.42	15.44	15.51	15.39	15.46	15.05	15.23	15.37	15.42	15.81	15.59	15.53	15.46	15.57	KRT20	4.36693	1.86153	0.840024	0.066641	0.312816
DDX5	XP_020922417	15.1	15.05	15.12	15.18	15.53	15.11	15.19	15.31	15.4	15.3	15.62	15.39	15.5	15.41	15.56	15.32	15.32	15.4	15.44	15.39	15.73	15.7	15.5	15.51	15.56	15.13	15.36	15.67	15.56	15.41	DDX5	5.44003	9.40492	11.3484	8.83997	11.4879
CLCA4	XP_001927013	15.86	15.31	15.36	15.33	15.58	15.54	15.53	15.63	15.53	15.58	15.36	15.46	15.12	15.56	15.33	14.48	15.17	14.64	15.59	14.54	14.8	14.13	14.19	14.64	14.43	15.63	14.73	14.63	14.23	14.21	CLCA4	6.21245	4.76483	0.117004	0.00665847	0.12727
KLF4	NP_001026952	13.57	14.31	14.39	14.01	14.1	14.06	13.92	14.05	13.89	14.19	14.56	14.34	14.68	14.66	14.68	14.65	14.51	14.18	14.35	13.95	14.06	13.92	13.93	14.05	14.04	14.2	15	14.57	14.2	14.15	KLF4	6.31363	4.36422	2.05068	0.329426	0.65507
TMIGD1	XP_020923184	15.98	16.19	15.92	16.1	15.81	15.92	16.13	16.16	16.29	16.12	14.75	14.63	15	14.99	14.97	13.53	13.88	14.21	14.96	13.47	13.71	12.78	13.2	13.72	13.49	14.12	13.71	13.04	13.62	13.19	TMIGD1	7.14224	2.59165	0.171761	0.00248191	0.0464625
TSPAN1	XP_005665507	15.96	15.87	15.77	15.86	16.34	15.86	16.07	16.14	15.96	16.71	15.82	16.08	15.79	16.31	15.94	15.93	16.04	15.73	15.92	16	16.59	15.33	15.72	16.19	15.88	16.44	16.03	15.66	16.01	15.88	TSPAN1	7.69188	7.17948	1.43389	0.2216	0.964967
CFD	XP_013850255	15.31	15.45	15.28	15.3	15.39	15.47	15.5	15.31	15.15	15.36	14.77	15.08	14.96	15.25	14.84	15.27	15.27	15.29	15.46	15.2	15.13	15.26	15.12	15.17	15.11	15.37	15.37	15.32	15.29	15.33	CFD	8.48126	14.9242	5.86624	8.10494	5.91746
ACTB	XP_003124328	15.48	15.13	15.14	15.48	14.45	15.15	15.56	15.55	15.5	15.65	14.51	14.47	14	14.44	14.16	14.94	14.36	15.16	14.2	14.17	14.04	14.38	14.07	14.27	14.21	14.13	14.55	14.14	13.99	14.24	ACTB	9.10029	14.1521	34.8368	39.0404	32.7443
