# Supplementary material for: Multi-Omics Uncover Neonatal Cecal Cell Development Potentials
Source: Front Cell Dev Biol. 2022 Jul 15;10:840298. doi: 10.3389/fcell.2022.840298 (PMC9334561; doi:10.3389/fcell.2022.840298)
Supplement: Supplementary file 4 [file DataSheet1.zip › Supplementary Table 7 Protein enrichment.xlsx]

## Sheet: Group1
S100A6
METTL26
INTS14
AMFR
SI
APOC3
SMPDL3B
OXNAD1
MFGE8
NMD3
CPM
MAPRE1
JCHAIN
RNF170
CD163
ABHD3
SPTBN1
CPA1
FBN2
SRM
TSPAN1
ST6GALNAC1
VDAC3
SLC26A3
SLC44A1
ANO9
ATP1A1
SYNGR1
BDH1
ECH1
MYO1A
FAM83E
GMDS
KRT20
RAB27B
RAB27A
APEX1
VDAC1
HMGCL
GPA33
SLC25A13
ETHE1
TSPAN14
MAP2K6
AUH
EML4
ETFB
LMTK2
PDP2
MRPS16
SLC44A4
DSC1
KRT80
SERHL2
TMEM236
GALC
GBA
GNPDA1
CTSC
LGMN
SGSH
AKR1E2
TMTC3
MICU2
NOP9
STXBP3
RABL6
POLR3B
ARHGEF10L
ALOX5
NCAM2
DDAH2
HDGFL3
DSTN
MTX3
COMMD2
CPNE2
TMED1
IRAK3
GCAT
FAAH
ZNF687
TXNDC12
PRKAG2
TMC5
CISD3
SLC10A3
PLIN3
DNPEP
RASA1
MTAP
SNX30
GLB1
SCARB2
TRAF6
LAMTOR3
PRKAB2
PTS
LMBRD1
LHPP
VPS8
ATM
SLC37A4
PRUNE1
LAP3
TKFC
NQO2
PGM3
XPNPEP2
SMPDL3A
GLB1L
BCAT2
GALNS
PGM2
METTL7B
LZTS2
NECAP1
CMBL
EZR
ITLN2
GLYCTK
SUGCT
TOM1L1
NMNAT1
STXBP2
INSR
TP53I3
RAB31
DPYD
EXOG
BTNL2
TPRN
MRPS36
CDH17
CLCA4
NGEF
CAPN5
CKB
CDHR2
NUDT5
EHHADH
SUCLG1
ARHGEF16
CORO2A
ACAT1
CYB561
AGMAT
THNSL1
RETNLB
ABHD16A
CDHR5
CD34
FER1L6
FSD1L
ASRGL1
FAM151B
ACADSB
DDC
VPS13A
STAMBP
ALDH1B1
CIB1
TANGO2
PFN2
MTHFR
ARL8B
FUCA2
GGH
RTKN
GALT
SLC25A15
LMNA
NIPSNAP2
AK3
ARSB
EEF2K
CRYL1
IQSEC1
KYAT3
HDDC3
DUSP3
LGALSL
MAOB
GLOD5
ALDOB
HKDC1
CPS1
PDZK1
HAAO
ENOSF1
BDH2
DAB2
TMEM65
SOAT2
PIGN
NUDT12
IGF2BP2
SLC3A2
HEPH
GBE1
VAT1
ALDH3A2
TCEA3
ACSS3
MAN1A1
PLA2G4F
GRHPR
XPC
ALDH6A1
NIT2
GEMIN4
SMS
PKLR
FAH
MRI1
PCK2
AS3MT
SLC5A1
COQ8A
CYB5A
VIL1
AOC1
SFXN1
NSFL1C
MEP1B
NPC1L1
MELTF
EPS8L3
HPCAL1
CCM2
HDAC10
KIF3B
ACYP1
DYNLL2
MS4A12
PAPSS2
TUBAL3
PLS1
TMIGD1
USP7
BCL2L15
CLRN3
NIT1
ANKS4B
TMLHE
GCA
NDRG2
SYNE3
SLC25A21
ACOT11
COQ10B
TTC39A
TRIM68
YIPF4
BAG1
STAU1
EXOSC5
PTPRH
BPGM
TNPO2
GRHL2
CREG1
CUL5
DDX39B
TMEM63A
IMPDH1
SMUG1
RHBDD1
UBE3B
MBD1
SIPA1L2
ESPN
TMEM231
SYNJ2
RRAGC
AP1G1
NEK7
GNB1
GDI1
LIN7C
HP1BP3
GNAI1
S100A1
E2F4
PARD3B
SMPD2
ACE2
DNAJC5
GALE
PITPNB
KDSR
BST1
CHD5
KCNQ1
ZNF512B
SYT5
TADA1
TMEM177
CD47
HS1BP3
ZNF277
SLC35F6
CLSTN1

## Sheet: Group 2
PREPL
SZT2
COL9A1
ASPSCR1
EIF4G1
DNPH1
GRAMD4
SLC25A1
ANXA13
LZTFL1
ISOC1
RPS6KA3
CST6
NMRAL1
MTMR3
ALDH7A1
SLC35B2																					g
ACTR8
SKP1
MECP2
FDXR
POP7
LDLRAP1
DHX35
STK38
EXOSC6
FMO5
PWP1
SCGN
ARID3A
HIP1
PLOD2
NR2F2
NES
DBN1
MSH4
MTPN
OLFML3
PGAM5
LYVE1
ALDOC
DHX37
AP1G2
DPY30
IPO8
DGKA
RCN2
ORC3
BMS1
NPL
SCPEP1
SLC25A22
PCF11
SLC43A2
CNDP2
FAM120C
UHRF1BP1L
FAR2
CYBRD1
ACAA1
SRSF4
TAF5
RNF220
ZCCHC17
FAM91A1
PDAP1
NOSIP
GYG1
ARHGAP26
UNC93B1
PNLIPRP2
BCAR1
MAPRE3
B3GAT3
WDR26
PKP1
TRMT10A
LANCL1
GAN
PRKRA
RFLNB
PON2
RBMS1
RECK
ITIH3
LZIC
HMGN4
COMTD1
TBC1D22A
STX7
PTER
FAM210B
FUT8
MAOA
NUDT2
PANK4
MPZL1
TRMT5
SUMF1
ACTB
COQ9
ADO
BROX
TRIP6
EPB41L4B
ASAH1
COQ4
TMEM68
CBR4
ETFA
DHX32
SUN1
HIBADH
ERLIN2
SUCLG2
COQ5
THNSL2
ACADS
CMC1
SFXN5
NUCKS1
ATP23
FLNB
LDHD
PPAT
GPT
TMEM120A
D2HGDH
CUL7
PCK1
CFD
PTN
SCLY
CLPP
SNX8
SYNCRIP
CDC27
CHTF18
SLTM
SLC4A1
EHBP1L1
VPS37A
ADNP
CAMK1D
NDUFB4
PDS5B
ABHD17B
TMEM160
PEF1
BTF3L4
RHBDF2
RIPK1
SERINC3
ME1
SERPINB2
DUOX2
G6PD
PGD
BZW2
PNP
BEND3
AMPD3

## Sheet: Group 3
CCDC91
DES
B3GNT3
SLC29A1
CASKIN2
AAAS
SDAD1
HOOK2
PABPC4
SPC24
TLR2
COL15A1
STAM2
APOM
PIN4
CBX5
RAB5A
ADD2
UFD1
THBS4
SMG6
NAP1L1
FNBP1
GIMAP4
PTPRC
LCP1
CORO1A
ANTXR1
APBB1IP
FERMT3
SAMHD1
ALDH1A3
SSNA1
ENPP6
VAV1
TAPBPL
ZC3H4
PLEKHF2
PIP4K2B
PEPD
SPAST
CASP14
ACSS1
MTMR14
PHAX
HK3
ECHDC3
RHOF
EPDR1
PLBD2
RPS6KB1
PLSCR1
GNS
CTSB
TMEM97
NME1
CRYBB2
AGR2
DDX60
PPA1
DTX3L
CNTFR
ITGA6
CTSW
GM2A
CPB2
SERPING1
IFI35
PRCP
COL4A2
SOD3
MRM3
GAMT
EEF1A2
ME2
CCDC117
NEK6
PDCD5
CDS2
KIAA1522
MEPCE
PRKCD
GIT2
GTF2A1
NLRP6
RGN
ANO10
PLA2G12B
FMR1
TEX2
ACOT8
GDA
STK11
ISCA2
PDGFA
PSMG3
CUTA
EPB41L2
PEX6
KBTBD11
CRYZL1
ENTPD8
GPD1
SIDT1
C2CD2L
SLC7A8
GCG
PTP4A1
FAM110C
PAK1
SH3BGRL2
TTYH2
LIMD1
FAM120B
FCGRT
SNX18
ASAP1
CDC42EP5
TUBB4A
LRRC1
SLC16A1
THY1
GLMN
SLC4A4
SMARCAD1
SDCBP2
GLUL
CDADC1
ARL14
CPO
ARL15
AGT
MME
SSH3
EARS2
APLNR
WIZ
FBLN1
TMEM70
PAXBP1
RSRC2
SLU7
TUBB4B
MAP7D1
SYNRG
CFDP1
MLPH
NOXO1
KIF15
FRMD8
FYTTD1
G3BP2
KLF4
CLDN2
SNIP1
PPP1R1B
BCAS1
NOL4L
RBKS
ADPRH
FDFT1
HMGCS1
PLIN2
CAP1
PCOLCE
C1QB
GPX7
LTF
PUM2
NUTF2
MRPS21
ATP6V1H
TRANK1
KSR1
MAP6
FN1
IFIH1
DHX58
PARP12
DDX58
CMPK2
LGALS3BP
EIF2AK2
IFI44L
OAS2
AZU1
STK39
PSME3
IPO7
NT5C
HSD3B7
ZDHHC21
NOVA2
CLUH
CSDE1
DNAJC10
NCAPH
SMC2
SRPRA
EEF1G
NCAPD2
TMEM214
SQSTM1
EDC3
DDX3X
PAK4
FAM98A
PYROXD1
F13A1
EDF1
ITGA8
TAX1BP1
CNN2
COPS3
AHSA1
DNAJA2
ANKRD22
ELP5
CCDC25
CDK1
RRM1
DDX5
CHD8
YBX3
DAXX
ERCC2
PFDN6
INPP1
KCTD10
GFPT1
SQLE
RBP4
AMBP
KNG1
CLU
CLEC3B
A2M
PTGES3
JMJD1C
LPCAT1
NUB1
RFC3
PYCR1
RRAS
DPP3
ARG2
TBC1D15
CP
HPX
SOAT1
CACYBP
FAM111A
C3
PDGFRB
ZC3HAV1
ENTPD1
ALDH1A1
HSPH1
C8G
NCF2
DPEP1
ATXN2
LARP4
MGLL
TC2N
MKRN1
CDK5RAP2
NELFA
OSBPL7
FAM20B
HAX1
ELOC
PBK
RPP25L
ELP6
HAT1
SLC12A2
PLEC
ADRM1
GATAD2A
ARMC6
ARFGAP3
CLINT1
CWC15
GATAD2B
RDH5
F12
MAP3K20
EEF1D
NDUFAF4
NUDCD2
RRBP1
NUFIP2
NOLC1
CSTF2
SLC39A7
YBX1
DDX19B
PYGM
NUP50
TPD52L2
NEDD8
PGS1
USP43
DLGAP4
BCL2L14
CHMP7
RANBP1
SLC35D1
GCC1
TUFT1
MICALL1
PHF23
CGGBP1
NSD3
SF3B2
ZRANB2
ZC3H14
PNISR
NUP62
STMN1
C5
ATP2C2
TPP2
FAR1
PPME1
GNE
CNN1
FSTL1
ADAM9
PTRH2
ASAP2
MRC2
RFC4
CRELD2
MTERF3
AVIL
YBX2
MCRIP1
BCL2L13
TANC1
UPK3A
RNF126
NGFR
ATXN2L
CNBP
KIF2C
UBAP2
ACOT7
C1QA
ECM1
FAM111B
CSRP2
RPL22L1
HSP90AB1
CTPS1
SEC23B
REEP4
ZDHHC5
GIGYF2
SLC51A
GSR
UGDH
KIF2A
COL17A1
GRAMD2B
UGP2
SLC26A2
PECAM1
CTDSPL2
HNRNPA2B1
MLF2
FHL1
SMAD1
PIP4K2A
ARHGAP25
CORO1C
AIF1
MRPS11
ZMYM2
LIAS
POLD2
ST3GAL1
CRELD1
ARFGAP2
UBL5
RFTN1
MTMR9
PCNP
MAVS
MORF4L2
TP53BP2
SRXN1
TUBB6
CALD1
LMOD1
CSRP1
RCOR3
EPB42
ANK1
SLC35A2
MIGA2
NELFE
CDC42EP4
LRCH3
SURF2
SNAP29
BAG3
BRAT1
UCK1
AP2A2
MRPL4
DLG1
EPX
SELENOW
RASSF7
SLFN11
DEF6
CNN3
EVL
HCLS1
ARHGEF2
YAP1
KCMF1
GPX8
CRTAP
LAMTOR1
VIM
FBLN2
DHX36
URI1
DBNL
FGD5
SP3
PIGR
MRPS24
GDPD2
TPP1
CAMSAP3
ZC3H13
TMOD2
SCAF1
KANK1
TMEM115
LTBP4
GLIPR2
RGS10
TNXB
ZYX
BIN2
S100A4
