# Supplementary material for: Multi-Omics Uncover Neonatal Cecal Cell Development Potentials
Source: Front Cell Dev Biol. 2022 Jul 15;10:840298. doi: 10.3389/fcell.2022.840298 (PMC9334561; doi:10.3389/fcell.2022.840298)
Supplement: Supplementary file 4 [file DataSheet1.zip › Supplementary Table 8 Ims marker genes.xlsx]

## Sheet: Immune cells
	p_val	avg_logFC	pct.1	pct.2	p_val_adj	cluster	gene
AICDA	0	1.2973	0.724	0.669	0	T cell	AICDA
XCL1	0	1.26966	0.805	0.672	0	T cell	XCL1
LOC100519314	0	1.20429	0.71	0.61	0	T cell	LOC100519314
KLRK1	0	1.13739	0.841	0.705	0	T cell	KLRK1		0--T
LOC102160313	0	1.06248	0.872	0.808	0	T cell	LOC102160313		1--B
CD96	0	1.05871	0.738	0.561	0	T cell	CD96		2--M
FCER1G	0	1.05451	0.852	0.655	0	T cell	FCER1G		3--I
IKZF2	0	0.918119	0.889	0.674	0	T cell	IKZF2
ID3	0	0.796373	0.662	0.384	0	T cell	ID3
CCL5	0	0.656097	0.999	0.994	0	T cell	CCL5
COX1	0	0.441301	1	1	0	T cell	COX1
NLRC3	1.37825e-306	0.792696	0.763	0.536	2.7565e-303	T cell	NLRC3
RUNX3	4.15486e-302	0.783402	0.871	0.742	8.30972e-299	T cell	RUNX3
NKG7	4.06204e-273	0.587354	0.888	0.826	8.12408e-270	T cell	NKG7
CISD3	6.75772e-269	0.825581	0.735	0.653	1.35154e-265	T cell	CISD3
LOC100620198	4.10295e-265	0.712306	0.861	0.781	8.20589e-262	T cell	LOC100620198
COX2	7.09218e-263	0.435904	1	0.999	1.41844e-259	T cell	COX2
CD247	9.60219e-250	0.739522	0.831	0.674	1.92044e-246	T cell	CD247
LOC106507519	4.50046e-238	0.752388	0.632	0.596	9.00091e-235	T cell	LOC106507519
CD74	6.34458e-237	0.576603	0.915	0.872	1.26892e-233	T cell	CD74
TXK	2.45414e-224	0.717393	0.605	0.44	4.90827e-221	T cell	TXK
GIMAP4	5.53455e-214	0.704689	0.766	0.655	1.10691e-210	T cell	GIMAP4
AFF3	1.23866e-213	0.671351	0.672	0.51	2.47732e-210	T cell	AFF3
KIT	3.01199e-206	0.431408	0.57	0.41	6.02398e-203	T cell	KIT
PLCG2	3.04871e-206	0.617424	0.644	0.571	6.09742e-203	T cell	PLCG2
GIMAP1	4.16676e-189	0.470372	0.929	0.882	8.33351e-186	T cell	GIMAP1
LOC100523789	2.96892e-188	0.811395	0.687	0.685	5.93784e-185	T cell	LOC100523789
PIK3R1	1.25519e-185	0.61696	0.851	0.801	2.51038e-182	T cell	PIK3R1
ND5	8.53607e-183	0.452249	0.954	0.891	1.70721e-179	T cell	ND5
FSCN1	1.33679e-174	0.650433	0.62	0.529	2.67358e-171	T cell	FSCN1
DOCK10	3.57391e-162	0.544894	0.792	0.702	7.14781e-159	T cell	DOCK10
BATF3	1.92546e-150	0.374365	0.643	0.623	3.85092e-147	T cell	BATF3
BCL2	4.83451e-147	0.541322	0.77	0.688	9.66903e-144	T cell	BCL2
COX3	7.24822e-147	0.321647	1	1	1.44964e-143	T cell	COX3
IL2RB	5.86172e-141	0.576692	0.801	0.734	1.17234e-137	T cell	IL2RB
CTSW	2.62899e-137	0.360039	0.831	0.708	5.25798e-134	T cell	CTSW
ZNF683	1.66092e-127	0.691988	0.597	0.519	3.32185e-124	T cell	ZNF683
ITGAE	1.02741e-124	0.680657	0.681	0.636	2.05481e-121	T cell	ITGAE
C6H16orf74	3.12767e-124	0.378159	0.521	0.462	6.25533e-121	T cell	C6H16orf74
GPR82	1.13583e-122	0.270617	0.548	0.495	2.27166e-119	T cell	GPR82
IKZF3	7.63615e-113	0.496697	0.749	0.675	1.52723e-109	T cell	IKZF3
LAT2	5.76018e-108	0.44701	0.669	0.587	1.15204e-104	T cell	LAT2
ND2	3.77482e-104	0.382555	0.967	0.934	7.54965e-101	T cell	ND2
CD3G	2.29467e-100	0.473521	0.846	0.804	4.58934e-97	T cell	CD3G
SPINT2	2.01411e-99	0.326731	0.531	0.434	4.02823e-96	T cell	SPINT2
ADGRG1	4.69601e-98	0.748982	0.621	0.628	9.39201e-95	T cell	ADGRG1
SLA2	2.24828e-96	0.449361	0.735	0.646	4.49656e-93	T cell	SLA2
CCR9	2.54966e-96	0.438033	0.558	0.523	5.09932e-93	T cell	CCR9
KLRD1	9.9838e-96	0.386803	0.574	0.601	1.99676e-92	T cell	KLRD1
TCF7	8.13646e-93	0.357418	0.659	0.544	1.62729e-89	T cell	TCF7
ATP6	1.44001e-88	0.263941	1	1	2.88003e-85	T cell	ATP6
NAPSA	1.11777e-85	0.316358	0.498	0.428	2.23553e-82	T cell	NAPSA
CYTB	1.62905e-80	0.343605	0.974	0.962	3.25811e-77	T cell	CYTB
GIMAP7	2.3307e-78	0.408253	0.817	0.776	4.66141e-75	T cell	GIMAP7
IFIT3	1.9817e-77	0.325714	0.583	0.537	3.96341e-74	T cell	IFIT3
ND1	7.55923e-74	0.291828	0.951	0.928	1.51185e-70	T cell	ND1
FAM46A	1.26528e-71	0.325459	0.545	0.495	2.53056e-68	T cell	FAM46A
TNFSF10	3.32204e-69	0.409434	0.748	0.717	6.64407e-66	T cell	TNFSF10
LOC102162420	6.39412e-66	0.323402	0.558	0.54	1.27882e-62	T cell	LOC102162420
CAMK4	1.28145e-61	0.454738	0.705	0.686	2.5629e-58	T cell	CAMK4
CRTAM	6.57513e-56	0.357381	0.653	0.677	1.31503e-52	T cell	CRTAM
LOC110255360	9.59428e-53	0.31695	0.673	0.615	1.91886e-49	T cell	LOC110255360
LOC100519098	5.32815e-52	0.429748	0.642	0.587	1.06563e-48	T cell	LOC100519098
ZBTB20	1.36405e-51	0.33135	0.492	0.43	2.7281e-48	T cell	ZBTB20
IFIT1	1.02643e-50	0.364574	0.651	0.642	2.05285e-47	T cell	IFIT1
LOC106509717	2.20824e-47	0.37301	0.526	0.468	4.41647e-44	T cell	LOC106509717
ITGA1	2.81356e-40	0.406864	0.542	0.527	5.62713e-37	T cell	ITGA1
ISG15	2.76916e-39	0.279508	0.915	0.927	5.53832e-36	T cell	ISG15
LCP2	2.02986e-36	0.309899	0.748	0.74	4.05971e-33	T cell	LCP2
SLA-DRA	2.58138e-34	0.304308	0.661	0.636	5.16276e-31	T cell	SLA-DRA
PTPN22	4.10077e-21	0.355428	0.602	0.614	8.20154e-18	T cell	PTPN22
MX1	9.21388e-21	0.262476	0.779	0.781	1.84278e-17	T cell	MX1
KYNU	1.06782e-19	0.261523	0.535	0.538	2.13565e-16	T cell	KYNU
SYTL3	8.42947e-18	0.307034	0.624	0.645	1.68589e-14	T cell	SYTL3
EGR1	2.99943e-17	0.325081	0.618	0.585	5.99886e-14	T cell	EGR1
P2RY14	1.49292e-13	0.346812	0.367	0.467	2.98584e-10	T cell	P2RY14
CD101	1.36546e-12	0.263362	0.517	0.598	2.73091e-09	T cell	CD101
RHOB	1.40248e-11	0.253361	0.586	0.565	2.80496e-08	T cell	RHOB
SLA-DRB1	8.79476e-10	0.286525	0.504	0.523	1.75895e-06	T cell	SLA-DRB1
PEAK1	4.7594e-08	0.256555	0.421	0.429	9.51881e-05	T cell	PEAK1
SOX4	8.35912e-07	0.330252	0.469	0.498	0.00167182	T cell	SOX4
DNAJB4	0.000851826	0.332467	0.747	0.795	1	T cell	DNAJB4
GPR183	0	1.11515	0.747	0.517	0	B cell	GPR183
FCGR3A	0	1.11366	0.9	0.694	0	B cell	FCGR3A
HSP90AA1	0	0.749023	0.996	0.982	0	B cell	HSP90AA1
HSPH1	0	0.748108	0.955	0.855	0	B cell	HSPH1
CSF1	0	0.711537	0.681	0.506	0	B cell	CSF1
ZFAND2A	0	0.704014	0.848	0.732	0	B cell	ZFAND2A
SRGN	0	0.70128	0.962	0.89	0	B cell	SRGN
MT-2B	0	0.54967	0.706	0.567	0	B cell	MT-2B
LAPTM5	0	0.531708	0.974	0.877	0	B cell	LAPTM5
ADGRE5	0	0.378111	0.722	0.435	0	B cell	ADGRE5
TMSB10	0	0.358957	1	1	0	B cell	TMSB10
HSP70.2	2.16897e-278	0.652023	0.978	0.922	4.33795e-275	B cell	HSP70.2
RORC	3.61513e-262	0.529087	0.486	0.134	7.23026e-259	B cell	RORC
PDE4B	2.71707e-260	0.508044	0.71	0.552	5.43414e-257	B cell	PDE4B
CKS2	5.71219e-254	0.652674	0.846	0.705	1.14244e-250	B cell	CKS2
DNAJB1	1.42907e-247	0.546775	0.969	0.893	2.85814e-244	B cell	DNAJB1
IL7R	1.06376e-245	1.06466	0.598	0.383	2.12752e-242	B cell	IL7R
TNFAIP3	1.066e-241	0.765598	0.784	0.618	2.132e-238	B cell	TNFAIP3
CDKN1A	8.6069e-228	0.301551	0.67	0.526	1.72138e-224	B cell	CDKN1A
IFITM3	2.6117e-222	0.657669	0.83	0.763	5.2234e-219	B cell	IFITM3
BHLHE40	9.52795e-217	0.330113	0.675	0.47	1.90559e-213	B cell	BHLHE40
DNAJA1	4.30619e-210	0.564147	0.948	0.86	8.61238e-207	B cell	DNAJA1
IL17A	9.46484e-210	0.454746	0.414	0.116	1.89297e-206	B cell	IL17A
HSPB1	2.76465e-208	0.523052	0.945	0.861	5.5293e-205	B cell	HSPB1
HSPD1	2.74428e-205	0.787225	0.902	0.804	5.48856e-202	B cell	HSPD1
TNFRSF1B	5.16473e-205	0.508754	0.756	0.581	1.03295e-201	B cell	TNFRSF1B
PPP1R15A	2.89425e-182	0.445062	0.873	0.775	5.78851e-179	B cell	PPP1R15A
TUBA4A	4.8344e-182	0.437118	0.733	0.541	9.66879e-179	B cell	TUBA4A
ABRACL	1.17185e-180	0.525134	0.757	0.616	2.3437e-177	B cell	ABRACL
JUNB	1.41452e-178	0.519726	0.864	0.743	2.82903e-175	B cell	JUNB
IL22	5.48701e-178	1.1085	0.611	0.535	1.0974e-174	B cell	IL22
PVRIG	1.04938e-174	0.479294	0.711	0.546	2.09876e-171	B cell	PVRIG
STX11	1.48392e-172	0.268941	0.677	0.525	2.96785e-169	B cell	STX11
CREM	1.25249e-168	0.403338	0.802	0.651	2.50497e-165	B cell	CREM
DUSP1	1.20076e-157	0.615716	0.783	0.66	2.40151e-154	B cell	DUSP1
IL10	6.11814e-153	0.812345	0.554	0.352	1.22363e-149	B cell	IL10
HSPA6	2.93027e-152	0.43503	0.915	0.852	5.86054e-149	B cell	HSPA6
C9H1orf186	1.48455e-149	0.876691	0.454	0.29	2.9691e-146	B cell	C9H1orf186
HSPE1	6.87234e-149	0.485952	0.928	0.864	1.37447e-145	B cell	HSPE1
CD69	3.4138e-148	0.427608	0.719	0.626	6.8276e-145	B cell	CD69
FOSB	5.6744e-146	0.441876	0.846	0.746	1.13488e-142	B cell	FOSB
ATF3	4.81353e-144	0.405382	0.796	0.706	9.62705e-141	B cell	ATF3
TIPARP	8.24238e-136	0.315831	0.748	0.621	1.64848e-132	B cell	TIPARP
NR4A2	1.22721e-135	0.3379	0.845	0.745	2.45442e-132	B cell	NR4A2
CASS4	2.80886e-133	0.461915	0.639	0.562	5.61772e-130	B cell	CASS4
BAG3	9.73087e-129	0.467839	0.811	0.737	1.94617e-125	B cell	BAG3
TXN	9.16757e-126	0.371595	0.869	0.778	1.83351e-122	B cell	TXN
BTG2	2.05573e-124	0.353806	0.84	0.755	4.11147e-121	B cell	BTG2
FURIN	6.14912e-123	0.48339	0.563	0.43	1.22982e-119	B cell	FURIN
ODC1	6.1481e-121	0.375517	0.781	0.644	1.22962e-117	B cell	ODC1
ICOS	1.98207e-117	0.647757	0.537	0.409	3.96414e-114	B cell	ICOS
SAMSN1	7.05215e-114	0.508265	0.772	0.67	1.41043e-110	B cell	SAMSN1
DUSP5	3.62529e-113	0.372829	0.708	0.598	7.25057e-110	B cell	DUSP5
HERPUD1	3.73313e-111	0.319168	0.761	0.625	7.46625e-108	B cell	HERPUD1
IL17F	3.67074e-110	0.305094	0.273	0.438	7.34148e-107	B cell	IL17F
LOC110258364	1.63979e-107	0.307694	0.967	0.924	3.27958e-104	B cell	LOC110258364
FOS	2.50469e-106	0.452014	0.837	0.786	5.00939e-103	B cell	FOS
KLF6	8.00778e-103	0.331317	0.805	0.688	1.60156e-99	B cell	KLF6
SLA	1.32015e-100	0.483498	0.708	0.621	2.64031e-97	B cell	SLA
BCL2L11	3.4469e-96	0.325002	0.676	0.564	6.8938e-93	B cell	BCL2L11
NFKBIZ	4.47728e-92	0.395116	0.722	0.625	8.95456e-89	B cell	NFKBIZ
GZMH	4.43298e-89	0.387421	0.631	0.44	8.86596e-86	B cell	GZMH
DNAJA4	5.90463e-89	0.305888	0.643	0.616	1.18093e-85	B cell	DNAJA4
FXYD5	1.28215e-88	0.298609	0.723	0.604	2.5643e-85	B cell	FXYD5
CD4	1.53944e-84	0.440657	0.441	0.277	3.07889e-81	B cell	CD4
TIMP1	1.87295e-84	1.19708	0.579	0.484	3.7459e-81	B cell	TIMP1
VIM	1.04016e-81	0.403348	0.829	0.763	2.08032e-78	B cell	VIM
TSPAN5	1.07042e-77	0.34197	0.664	0.561	2.14083e-74	B cell	TSPAN5
S100A11	5.03528e-77	0.378364	0.756	0.698	1.00706e-73	B cell	S100A11
STK17A	7.12018e-77	0.280526	0.898	0.809	1.42404e-73	B cell	STK17A
BIRC3	6.84698e-76	0.417935	0.744	0.676	1.3694e-72	B cell	BIRC3
HMGB2	3.81602e-75	0.284012	0.893	0.833	7.63205e-72	B cell	HMGB2
PLK3	1.45905e-74	0.454638	0.649	0.579	2.91809e-71	B cell	PLK3
BCAS2	2.43324e-74	0.304183	0.775	0.698	4.86648e-71	B cell	BCAS2
CD109	9.94517e-69	0.325506	0.439	0.313	1.98903e-65	B cell	CD109
INPP4B	2.35232e-67	0.268173	0.653	0.553	4.70465e-64	B cell	INPP4B
RGCC	5.70845e-66	0.30079	0.647	0.614	1.14169e-62	B cell	RGCC
CD37	2.22116e-64	0.306319	0.678	0.595	4.44232e-61	B cell	CD37
PNP	1.89456e-61	0.362813	0.596	0.532	3.78912e-58	B cell	PNP
TSPO	7.86659e-61	0.309814	0.51	0.385	1.57332e-57	B cell	TSPO
NFKBIA	5.42494e-60	0.517017	0.634	0.572	1.08499e-56	B cell	NFKBIA
IL18R1	5.56623e-59	0.335581	0.572	0.499	1.11325e-55	B cell	IL18R1
CSTB	2.78779e-58	0.284088	0.848	0.792	5.57558e-55	B cell	CSTB
LOC100627879	4.85687e-54	1.22079	0.479	0.432	9.71374e-51	B cell	LOC100627879
DAPL1	8.90324e-53	0.297211	0.399	0.267	1.78065e-49	B cell	DAPL1
S100A4	9.88955e-53	0.397829	0.554	0.418	1.97791e-49	B cell	S100A4
LGALS1	1.81627e-52	0.61806	0.703	0.636	3.63254e-49	B cell	LGALS1
IL23R	1.9722e-52	0.359954	0.441	0.33	3.9444e-49	B cell	IL23R
TPM4	7.26213e-52	0.280012	0.641	0.576	1.45243e-48	B cell	TPM4
HCST	3.47508e-50	0.301007	0.633	0.551	6.95017e-47	B cell	HCST
TRIB1	7.74315e-49	0.290231	0.531	0.47	1.54863e-45	B cell	TRIB1
ZFP36L1	9.29242e-48	0.300566	0.842	0.779	1.85848e-44	B cell	ZFP36L1
TNFSF9	2.41554e-47	0.499771	0.655	0.625	4.83108e-44	B cell	TNFSF9
EMB	3.77691e-46	0.29342	0.701	0.639	7.55381e-43	B cell	EMB
TMEM123	4.16687e-45	0.29543	0.616	0.538	8.33375e-42	B cell	TMEM123
ID2	3.98762e-42	0.279402	0.944	0.926	7.97523e-39	B cell	ID2
LOC106505000	2.59491e-40	0.283655	0.617	0.575	5.18981e-37	B cell	LOC106505000
CCR4	7.8885e-40	0.320116	0.417	0.246	1.5777e-36	B cell	CCR4
ZFP36	3.94599e-39	0.279155	0.668	0.609	7.89199e-36	B cell	ZFP36
LAG3	8.44438e-39	0.83316	0.533	0.495	1.68888e-35	B cell	LAG3
SLC2A3	9.64909e-39	0.327845	0.702	0.639	1.92982e-35	B cell	SLC2A3
LTB	2.07539e-34	0.401726	0.552	0.471	4.15079e-31	B cell	LTB
CITED4	3.61047e-31	0.434613	0.491	0.434	7.22094e-28	B cell	CITED4
LOC100621559	5.10345e-26	0.312603	0.855	0.871	1.02069e-22	B cell	LOC100621559
PRDM1	2.47124e-22	0.296774	0.54	0.505	4.94247e-19	B cell	PRDM1
EPHB6	2.76629e-21	0.270998	0.941	0.936	5.53258e-18	B cell	EPHB6
PDCD1	2.74756e-19	0.30944	0.405	0.253	5.49511e-16	B cell	PDCD1
ESPN	9.17204e-18	0.272851	0.376	0.295	1.83441e-14	B cell	ESPN
JAML	3.65684e-17	0.250567	0.547	0.497	7.31367e-14	B cell	JAML
S1PR1	7.85806e-17	0.268744	0.43	0.362	1.57161e-13	B cell	S1PR1
ARL4C	1.72614e-16	0.40285	0.534	0.533	3.45229e-13	B cell	ARL4C
GADD45A	1.28367e-15	0.268492	0.652	0.664	2.56735e-12	B cell	GADD45A
TNFRSF4	1.09662e-11	0.76445	0.426	0.372	2.19324e-08	B cell	TNFRSF4
ISG20	8.04251e-11	0.437431	0.612	0.636	1.6085e-07	B cell	ISG20
YBX3	8.51089e-08	0.264098	0.43	0.39	0.000170218	B cell	YBX3
SOCS3	1.76298e-07	0.268313	0.427	0.421	0.000352595	B cell	SOCS3
CXCL2	6.41658e-05	0.420998	0.479	0.542	0.128332	B cell	CXCL2
TNFRSF18	8.6369e-05	0.276214	0.532	0.626	0.172738	B cell	TNFRSF18
TNF	0.000383562	0.419432	0.419	0.474	0.767124	B cell	TNF
GNLY	5.34147e-300	3.66782	0.989	0.573	1.06829e-296	Mast cell	GNLY
OTOP2	1.26702e-234	0.384543	0.777	0.102	2.53403e-231	Mast cell	OTOP2
NCR1	1.21463e-228	0.384644	0.882	0.203	2.42927e-225	Mast cell	NCR1
NR4A3	9.34587e-163	0.294911	0.928	0.643	1.86917e-159	Mast cell	NR4A3
S100A1	1.94759e-156	1.61977	0.846	0.351	3.89517e-153	Mast cell	S100A1
CDC42EP3	6.55523e-156	0.750281	0.838	0.297	1.31105e-152	Mast cell	CDC42EP3
RASA3	4.3882e-146	1.26174	0.853	0.39	8.7764e-143	Mast cell	RASA3
S100A41	3.69485e-142	1.44647	0.886	0.463	7.3897e-139	Mast cell	S100A4
GZMB	1.94353e-139	0.827971	0.943	0.685	3.88706e-136	Mast cell	GZMB
ADRB2	9.31917e-133	0.353026	0.794	0.328	1.86383e-129	Mast cell	ADRB2
CD7	1.81397e-132	1.33867	0.85	0.421	3.62793e-129	Mast cell	CD7
MARCKS	1.54311e-123	0.507779	0.808	0.385	3.08623e-120	Mast cell	MARCKS
NKG71	3.66651e-123	0.947051	0.979	0.85	7.33302e-120	Mast cell	NKG7
GZMH1	9.90986e-120	1.26197	0.855	0.513	1.98197e-116	Mast cell	GZMH
FAM43A	6.76509e-118	0.425175	0.846	0.435	1.35302e-114	Mast cell	FAM43A
CTSW1	8.53543e-118	0.850774	0.962	0.757	1.70709e-114	Mast cell	CTSW
LOC106507518	5.7857e-116	0.262021	0.792	0.469	1.15714e-112	Mast cell	LOC106507518
GBP1	4.75725e-112	0.926286	0.987	0.838	9.51449e-109	Mast cell	GBP1
KLF2	2.01341e-99	1.08786	0.861	0.529	4.02682e-96	Mast cell	KLF2
HOPX	7.64598e-97	1.12877	0.844	0.582	1.5292e-93	Mast cell	HOPX
ATAD2	9.96587e-96	0.28138	0.89	0.562	1.99317e-92	Mast cell	ATAD2
VEGFC	2.34277e-94	0.272635	0.712	0.305	4.68554e-91	Mast cell	VEGFC
LOC100155195	4.69363e-92	0.910427	0.935	0.623	9.38726e-89	Mast cell	LOC100155195
ALDH16A1	3.31683e-91	0.255075	0.89	0.434	6.63367e-88	Mast cell	ALDH16A1
RBPMS	1.23574e-90	1.01824	0.821	0.482	2.47147e-87	Mast cell	RBPMS
GPX1	2.82324e-90	0.933072	0.943	0.726	5.64648e-87	Mast cell	GPX1
FLNA	3.14994e-88	1.16007	0.819	0.546	6.29987e-85	Mast cell	FLNA
LAT21	1.72344e-85	0.75502	0.939	0.612	3.44688e-82	Mast cell	LAT2
ENPP4	1.75029e-83	0.346662	0.811	0.446	3.50058e-80	Mast cell	ENPP4
ADGRG11	8.45674e-82	0.931893	0.829	0.616	1.69135e-78	Mast cell	ADGRG1
BATF	4.62102e-81	0.715544	0.857	0.558	9.24205e-78	Mast cell	BATF
TESC	5.02893e-77	1.05147	0.808	0.512	1.00579e-73	Mast cell	TESC
GPR18	1.71803e-71	0.283187	0.859	0.518	3.43606e-68	Mast cell	GPR18
LOC1005237891	8.64062e-68	0.584382	0.878	0.677	1.72812e-64	Mast cell	LOC100523789
CTSD	7.21353e-64	0.84453	0.874	0.64	1.44271e-60	Mast cell	CTSD
TYROBP	2.41779e-58	0.946992	0.762	0.444	4.83559e-55	Mast cell	TYROBP
DUSP2	1.22876e-55	0.380631	0.945	0.6	2.45752e-52	Mast cell	DUSP2
FCGR3A1	9.10871e-55	0.490361	0.945	0.783	1.82174e-51	Mast cell	FCGR3A
LOC102165642	9.83524e-53	0.907491	0.68	0.384	1.96705e-49	Mast cell	LOC102165642
SEMA6D	1.49236e-51	0.976444	0.678	0.352	2.98472e-48	Mast cell	SEMA6D
SYTL2	4.73901e-51	0.596225	0.823	0.554	9.47803e-48	Mast cell	SYTL2
FCER1G1	6.45437e-51	0.432631	0.949	0.739	1.29087e-47	Mast cell	FCER1G
AHNAK	9.14469e-51	1.07543	0.705	0.471	1.82894e-47	Mast cell	AHNAK
CX3CR1	1.36378e-50	0.893198	0.653	0.217	2.72757e-47	Mast cell	CX3CR1
BASP1	1.80101e-50	0.386072	0.69	0.36	3.60201e-47	Mast cell	BASP1
PLVAP	1.80063e-49	0.715294	0.739	0.449	3.60126e-46	Mast cell	PLVAP
S100A6	7.70118e-49	0.783145	0.777	0.506	1.54024e-45	Mast cell	S100A6
CAVIN3	7.96619e-49	0.423866	0.794	0.472	1.59324e-45	Mast cell	CAVIN3
VAMP5	1.60211e-48	0.891636	0.75	0.498	3.20421e-45	Mast cell	VAMP5
S100A111	3.9396e-48	0.689195	0.909	0.717	7.8792e-45	Mast cell	S100A11
PTPRC	3.29889e-47	0.523717	0.962	0.899	6.59778e-44	Mast cell	PTPRC
TXN1	4.39856e-47	0.562839	0.962	0.814	8.79713e-44	Mast cell	TXN
DDIT3	4.95232e-46	0.30744	0.878	0.623	9.90463e-43	Mast cell	DDIT3
FGR	5.51649e-46	0.841379	0.659	0.353	1.1033e-42	Mast cell	FGR
TPM41	2.11057e-43	0.300001	0.884	0.594	4.22114e-40	Mast cell	TPM4
MYO1F	2.5122e-43	0.330419	0.817	0.511	5.0244e-40	Mast cell	MYO1F
LPAR6	3.34639e-43	0.341851	0.743	0.411	6.69278e-40	Mast cell	LPAR6
RASAL3	9.10304e-43	0.298403	0.825	0.468	1.82061e-39	Mast cell	RASAL3
ITGA11	1.77337e-41	0.25512	0.794	0.522	3.54674e-38	Mast cell	ITGA1
CASP10	1.77581e-41	0.687648	0.735	0.459	3.55161e-38	Mast cell	CASP10
SPINT21	2.95364e-40	0.31675	0.747	0.468	5.90727e-37	Mast cell	SPINT2
S1PR5	3.19234e-40	0.780286	0.617	0.183	6.38468e-37	Mast cell	S1PR5
LY6E	8.12331e-40	0.501239	0.971	0.893	1.62466e-36	Mast cell	LY6E
GPR37	1.53148e-37	0.990497	0.627	0.232	3.06297e-34	Mast cell	GPR37
ZEB2	6.30422e-37	0.890817	0.672	0.464	1.26084e-33	Mast cell	ZEB2
PLEK	8.5341e-35	0.859416	0.688	0.468	1.70682e-31	Mast cell	PLEK
UPP1	1.39004e-34	0.350671	0.663	0.391	2.78008e-31	Mast cell	UPP1
RHOB1	3.78634e-34	0.310064	0.884	0.561	7.57268e-31	Mast cell	RHOB
PLBD1	1.72467e-33	0.312958	0.309	0.344	3.44934e-30	Mast cell	PLBD1
TNFRSF9	1.48964e-32	0.253417	0.697	0.419	2.97927e-29	Mast cell	TNFRSF9
LY6D	3.7546e-29	0.834556	0.592	0.202	7.5092e-26	Mast cell	LY6D
PDGFD	4.27239e-29	0.259156	0.596	0.215	8.54477e-26	Mast cell	PDGFD
CORO1A	6.89382e-29	0.388476	0.958	0.877	1.37876e-25	Mast cell	CORO1A
LOC110255205	2.67765e-28	0.530743	0.789	0.599	5.35531e-25	Mast cell	LOC110255205
LCP1	3.38545e-28	0.416216	0.954	0.855	6.77091e-25	Mast cell	LCP1
FXYD51	7.45579e-28	0.361012	0.912	0.648	1.49116e-24	Mast cell	FXYD5
JUN	9.23042e-28	0.562879	0.985	0.913	1.84608e-24	Mast cell	JUN
TSPO1	1.34321e-26	0.335708	0.72	0.43	2.68641e-23	Mast cell	TSPO
LOC110257905	1.47015e-26	1.06927	0.994	0.98	2.9403e-23	Mast cell	LOC110257905
LOC1102583641	1.8469e-25	0.32253	0.964	0.943	3.69379e-22	Mast cell	LOC110258364
HCST1	7.03917e-24	0.471536	0.789	0.58	1.40783e-20	Mast cell	HCST
HSP90B1	3.28347e-23	0.491312	0.909	0.779	6.56694e-20	Mast cell	HSP90B1
S100A10	9.22324e-23	0.35781	0.943	0.881	1.84465e-19	Mast cell	S100A10
PTPRR	1.41775e-22	0.59827	0.596	0.347	2.8355e-19	Mast cell	PTPRR
ADGRE51	8.1392e-22	0.598476	0.714	0.561	1.62784e-18	Mast cell	ADGRE5
EMP1	2.85801e-21	0.897005	0.581	0.313	5.71602e-18	Mast cell	EMP1
PSMB9	5.74563e-21	0.32345	0.943	0.691	1.14913e-17	Mast cell	PSMB9
MATK	2.78285e-20	0.695625	0.615	0.373	5.5657e-17	Mast cell	MATK
PRF1	8.3887e-20	0.611972	0.64	0.442	1.67774e-16	Mast cell	PRF1
CYTIP	2.20705e-19	0.405886	0.943	0.743	4.41409e-16	Mast cell	CYTIP
LSP1	4.86729e-18	0.355417	0.916	0.697	9.73459e-15	Mast cell	LSP1
IKZF31	3.53569e-16	0.317769	0.806	0.706	7.07138e-13	Mast cell	IKZF3
CD53	3.95125e-16	0.427127	0.861	0.75	7.90249e-13	Mast cell	CD53
VCL	9.26412e-16	0.838999	0.606	0.418	1.85282e-12	Mast cell	VCL
PDGFA	3.83209e-15	0.768501	0.571	0.345	7.66417e-12	Mast cell	PDGFA
IFITM1	6.49654e-15	0.331051	0.992	0.974	1.29931e-11	Mast cell	IFITM1
KLRG1	3.45189e-13	0.714775	0.55	0.233	6.90377e-10	Mast cell	KLRG1
FGL2	6.6937e-12	0.809016	0.583	0.346	1.33874e-08	Mast cell	FGL2
CST7	1.97037e-11	0.256704	0.884	0.731	3.94073e-08	Mast cell	CST7
CD63	3.19442e-11	0.295847	0.867	0.761	6.38883e-08	Mast cell	CD63
SYTL31	4.44105e-11	0.308321	0.827	0.626	8.8821e-08	Mast cell	SYTL3
APBB1IP	6.65443e-11	0.339198	0.76	0.598	1.33089e-07	Mast cell	APBB1IP
GZMM	7.89756e-10	0.448618	0.398	0.395	1.57951e-06	Mast cell	GZMM
ZNF6831	6.08136e-09	0.460053	0.648	0.551	1.21627e-05	Mast cell	ZNF683
UCP2	2.63063e-08	0.250914	0.705	0.545	5.26126e-05	Mast cell	UCP2
RRBP1	2.25252e-07	0.368822	0.741	0.583	0.000450504	Mast cell	RRBP1
SLC9A3R2	3.63211e-05	0.291517	0.417	0.384	0.0726423	Mast cell	SLC9A3R2
NCR3	0.000260302	0.377539	0.417	0.322	0.520605	Mast cell	NCR3
ATP61	7.04556e-100	1.03349	1	1	1.40911e-96	ILC	ATP6
COX31	1.31871e-97	0.988354	1	1	2.63742e-94	ILC	COX3
COX21	1.35097e-92	0.994868	1	1	2.70194e-89	ILC	COX2
CYTB1	2.55144e-89	1.21205	0.995	0.967	5.10287e-86	ILC	CYTB
SMC2	1.42998e-85	0.469944	0.991	0.532	2.85997e-82	ILC	SMC2
ATAD21	1.15328e-80	0.590079	0.986	0.569	2.30656e-77	ILC	ATAD2
ND11	8.6435e-77	1.20807	0.986	0.938	1.7287e-73	ILC	ND1
TOP2A	7.19875e-73	0.267901	0.972	0.616	1.43975e-69	ILC	TOP2A
LOC110261487	5.27306e-72	0.299724	0.986	0.542	1.05461e-68	ILC	LOC110261487
ND4	2.48364e-68	0.868439	0.991	0.982	4.96729e-65	ILC	ND4
MARCKS1	3.85006e-63	0.368356	0.915	0.394	7.70012e-60	ILC	MARCKS
COX11	1.07008e-62	0.71567	1	1	2.14017e-59	ILC	COX1
FCN2	1.01974e-61	0.580301	0.986	0.669	2.03947e-58	ILC	FCN2
STOM	1.39239e-54	0.25994	0.897	0.458	2.78479e-51	ILC	STOM
ND3	1.48583e-54	1.11445	0.967	0.911	2.97167e-51	ILC	ND3
AIF1	1.92573e-53	0.264107	0.962	0.465	3.85147e-50	ILC	AIF1
PEG3	3.58452e-53	0.262446	0.761	0.145	7.16904e-50	ILC	PEG3
FAM3C	2.65725e-52	0.28572	0.934	0.447	5.31449e-49	ILC	FAM3C
TPM2	1.44194e-49	0.539185	0.878	0.378	2.88387e-46	ILC	TPM2
ND21	1.12189e-45	1.07439	0.986	0.949	2.24378e-42	ILC	ND2
ND51	5.58247e-43	1.30391	0.981	0.92	1.11649e-39	ILC	ND5
KRT20	1.18493e-40	0.255961	0.183	0.36	2.36985e-37	ILC	KRT20
KCTD12	3.57358e-34	0.281496	0.84	0.39	7.14716e-31	ILC	KCTD12
SQLE	4.67341e-34	0.370408	0.911	0.516	9.34683e-31	ILC	SQLE
ITGA12	1.37176e-33	0.265704	0.925	0.527	2.74352e-30	ILC	ITGA1
FILIP1L	1.96118e-31	0.348467	0.812	0.529	3.92236e-28	ILC	FILIP1L
LYPD8	1.55638e-30	0.53525	0.188	0.295	3.11275e-27	ILC	LYPD8
KRT19	7.68043e-29	0.41771	0.277	0.489	1.53609e-25	ILC	KRT19
ZBTB16	5.10141e-28	0.281832	0.859	0.454	1.02028e-24	ILC	ZBTB16
ACSL4	1.85119e-27	0.374444	0.967	0.529	3.70239e-24	ILC	ACSL4
SLC44A4	7.20787e-27	0.280009	0.793	0.269	1.44157e-23	ILC	SLC44A4
MYC	2.77913e-25	0.410768	0.897	0.451	5.55827e-22	ILC	MYC
FLNA1	6.68166e-23	0.541264	0.897	0.552	1.33633e-19	ILC	FLNA
CCDC88A	1.21401e-22	0.628603	0.789	0.37	2.42803e-19	ILC	CCDC88A
ITGAE1	2.85632e-22	0.454562	0.981	0.651	5.71263e-19	ILC	ITGAE
LOC1102553601	3.64244e-21	0.4386	0.986	0.636	7.28487e-18	ILC	LOC110255360
RBPMS1	5.40187e-19	0.285773	0.883	0.49	1.08037e-15	ILC	RBPMS
HBB	1.76013e-18	1.91027	0.277	0.363	3.52026e-15	ILC	HBB
IL6ST	3.30417e-18	1.08148	0.798	0.495	6.60834e-15	ILC	IL6ST
MYLIP	4.12366e-18	0.331235	0.901	0.527	8.24732e-15	ILC	MYLIP
CD200	9.06873e-18	0.338038	0.69	0.387	1.81375e-14	ILC	CD200
PTGDR	2.80381e-17	0.64701	0.324	0.363	5.60763e-14	ILC	PTGDR
B3GALT5	7.60752e-17	0.388344	0.329	0.19	1.5215e-13	ILC	B3GALT5
INPP4B1	1.55599e-14	0.688593	0.925	0.594	3.11199e-11	ILC	INPP4B
LEF1	1.79478e-14	0.375195	0.31	0.354	3.58957e-11	ILC	LEF1
LGALS4	1.59131e-13	0.322391	0.399	0.469	3.18262e-10	ILC	LGALS4
ARL4C1	7.799e-13	0.97531	0.789	0.529	1.5598e-09	ILC	ARL4C
RORA	1.29597e-12	0.476168	0.995	0.716	2.59195e-09	ILC	RORA
KRT8	1.49751e-12	0.570466	0.347	0.457	2.99502e-09	ILC	KRT8
TSPAN1	4.02677e-12	0.448207	0.296	0.376	8.05354e-09	ILC	TSPAN1
TSC22D1	1.53107e-11	0.458329	0.423	0.468	3.06214e-08	ILC	TSC22D1
FABP1	1.25709e-10	0.797997	0.329	0.356	2.51417e-07	ILC	FABP1
LGALS3	3.41094e-10	0.705678	0.315	0.406	6.82188e-07	ILC	LGALS3
LOC100524999	7.33899e-10	0.611772	0.333	0.371	1.4678e-06	ILC	LOC100524999
LOC100512873	7.81618e-10	0.317106	0.324	0.266	1.56324e-06	ILC	LOC100512873
SMC4	1.1508e-09	0.444649	0.972	0.646	2.30161e-06	ILC	SMC4
RASA31	7.78031e-09	0.608892	0.394	0.411	1.55606e-05	ILC	RASA3
ISG12(A)	1.67119e-08	0.561092	0.883	0.656	3.34238e-05	ILC	ISG12(A)
POU2F2	1.83062e-08	0.344248	0.38	0.337	3.66124e-05	ILC	POU2F2
IKZF32	1.91913e-08	0.635111	0.972	0.706	3.83825e-05	ILC	IKZF3
CKB	2.10422e-08	0.429136	0.695	0.403	4.20844e-05	ILC	CKB
PLCL1	7.0895e-08	0.514229	0.423	0.364	0.00014179	ILC	PLCL1
RASGEF1B	1.096e-07	0.305619	0.498	0.526	0.000219199	ILC	RASGEF1B
CCR7	1.2607e-07	0.782195	0.39	0.324	0.00025214	ILC	CCR7
TSPAN51	1.95e-07	0.77037	0.784	0.605	0.000389999	ILC	TSPAN5
S100G	4.27866e-07	0.372051	0.427	0.472	0.000855731	ILC	S100G
CD55	1.05531e-06	0.286955	0.469	0.444	0.00211062	ILC	CD55
SMC6	1.63053e-06	0.417659	0.822	0.541	0.00326105	ILC	SMC6
CKMT1A	2.41898e-06	0.25274	0.418	0.368	0.00483797	ILC	CKMT1A
CFD	3.028e-06	0.424728	0.521	0.509	0.006056	ILC	CFD
RALGPS2	3.4529e-06	0.653836	0.437	0.409	0.00690579	ILC	RALGPS2
LOC110261483	3.6945e-06	0.372021	0.995	0.819	0.00738901	ILC	LOC110261483
BCL21	6.85877e-06	1.0841	0.883	0.724	0.0137175	ILC	BCL2
S100A2	1.24127e-05	0.293781	0.427	0.329	0.0248255	ILC	S100A2
LOC102162202	5.57881e-05	0.251196	0.446	0.419	0.111576	ILC	LOC102162202
NRIP1	0.000107561	0.494584	0.756	0.506	0.215122	ILC	NRIP1
LOC110258215	0.000141052	0.609588	0.427	0.519	0.282105	ILC	LOC110258215
ZUFSP	0.000180851	0.284254	0.638	0.401	0.361702	ILC	ZUFSP
CD9	0.000207878	0.339764	0.653	0.426	0.415756	ILC	CD9
RUNX31	0.000352528	0.501132	0.995	0.8	0.705056	ILC	RUNX3
CASP101	0.000380239	0.272594	0.502	0.471	0.760477	ILC	CASP10
BACH2	0.00044355	0.406734	0.484	0.451	0.8871	ILC	BACH2
DISP2	0.000467002	0.605975	0.512	0.565	0.934005	ILC	DISP2
AGR2	0.00094182	0.347693	0.563	0.491	1	ILC	AGR2
LOC100153915	0.000991975	0.303733	0.545	0.562	1	ILC	LOC100153915
LOC1005190981	0.00150212	0.379799	0.577	0.614	1	ILC	LOC100519098
CORO1A1	0.00183155	0.317075	1	0.878	1	ILC	CORO1A
NLRC31	0.00190614	0.734178	0.732	0.642	1	ILC	NLRC3
IKZF21	0.00193032	0.5783	0.981	0.772	1	ILC	IKZF2
RPGR	0.00546049	0.259008	0.418	0.317	1	ILC	RPGR
IMMP2L	0.00848058	0.661214	0.479	0.377	1	ILC	IMMP2L
S1PR11	0.00966795	0.635016	0.498	0.392	1	ILC	S1PR1

## Sheet: T
AICDA
XCL1
LOC100519314
KLRK1
LOC102160313
CD96
FCER1G
IKZF2
ID3
CCL5
COX1
NLRC3
RUNX3
NKG7
CISD3
LOC100620198
COX2
CD247
LOC106507519
CD74
TXK
GIMAP4
AFF3
KIT
PLCG2
GIMAP1
LOC100523789
PIK3R1
ND5
FSCN1
DOCK10
BATF3
BCL2
COX3
IL2RB
CTSW
ZNF683
ITGAE
C6H16orf74
GPR82
IKZF3
LAT2
ND2
CD3G
SPINT2
ADGRG1
SLA2
CCR9
KLRD1
TCF7
ATP6
NAPSA
CYTB
GIMAP7
IFIT3
ND1
FAM46A
TNFSF10
LOC102162420
CAMK4
CRTAM
LOC110255360
LOC100519098
ZBTB20
IFIT1
LOC106509717
ITGA1
ISG15
LCP2
SLA-DRA
PTPN22
MX1
KYNU
SYTL3
EGR1
P2RY14
CD101
RHOB
SLA-DRB1
PEAK1
SOX4
DNAJB4

## Sheet: B
GPR183
FCGR3A
HSP90AA1
HSPH1
CSF1
ZFAND2A
SRGN
MT-2B
LAPTM5
ADGRE5
TMSB10
HSP70.2
RORC
PDE4B
CKS2
DNAJB1
IL7R
TNFAIP3
CDKN1A
IFITM3
BHLHE40
DNAJA1
IL17A
HSPB1
HSPD1
TNFRSF1B
PPP1R15A
TUBA4A
ABRACL
JUNB
IL22
PVRIG
STX11
CREM
DUSP1
IL10
HSPA6
C9H1orf186
HSPE1
CD69
FOSB
ATF3
TIPARP
NR4A2
CASS4
BAG3
TXN
BTG2
FURIN
ODC1
ICOS
SAMSN1
DUSP5
HERPUD1
IL17F
LOC110258364
FOS
KLF6
SLA
BCL2L11
NFKBIZ
GZMH
DNAJA4
FXYD5
CD4
TIMP1
VIM
TSPAN5
S100A11
STK17A
BIRC3
HMGB2
PLK3
BCAS2
CD109
INPP4B
RGCC
CD37
PNP
TSPO
NFKBIA
IL18R1
CSTB
LOC100627879
DAPL1
S100A4
LGALS1
IL23R
TPM4
HCST
TRIB1
ZFP36L1
TNFSF9
EMB
TMEM123
ID2
LOC106505000
CCR4
ZFP36
LAG3
SLC2A3
LTB
CITED4
LOC100621559
PRDM1
EPHB6
PDCD1
ESPN
JAML
S1PR1
ARL4C
GADD45A
TNFRSF4
ISG20
YBX3
SOCS3
CXCL2
TNFRSF18
TNF

## Sheet: Mast
GNLY
OTOP2
NCR1
NR4A3
S100A1
CDC42EP3
RASA3
S100A4
GZMB
ADRB2
CD7
MARCKS
NKG7
GZMH
FAM43A
CTSW
LOC106507518
GBP1
KLF2
HOPX
ATAD2
VEGFC
LOC100155195
ALDH16A1
RBPMS
GPX1
FLNA
LAT2
ENPP4
ADGRG1
BATF
TESC
GPR18
LOC100523789
CTSD
TYROBP
DUSP2
FCGR3A
LOC102165642
SEMA6D
SYTL2
FCER1G
AHNAK
CX3CR1
BASP1
PLVAP
S100A6
CAVIN3
VAMP5
S100A11
PTPRC
TXN
DDIT3
FGR
TPM4
MYO1F
LPAR6
RASAL3
ITGA1
CASP10
SPINT2
S1PR5
LY6E
GPR37
ZEB2
PLEK
UPP1
RHOB
PLBD1
TNFRSF9
LY6D
PDGFD
CORO1A
LOC110255205
LCP1
FXYD5
JUN
TSPO
LOC110257905
LOC110258364
HCST
HSP90B1
S100A10
PTPRR
ADGRE5
EMP1
PSMB9
MATK
PRF1
CYTIP
LSP1
IKZF3
CD53
VCL
PDGFA
IFITM1
KLRG1
FGL2
CST7
CD63
SYTL3
APBB1IP
GZMM
ZNF683
UCP2
RRBP1
SLC9A3R2
NCR3

## Sheet: ILC
ATP6
COX3
COX2
CYTB
SMC2
ATAD2
ND1
TOP2A
LOC110261487
ND4
MARCKS
COX1
FCN2
STOM
ND3
AIF1
PEG3
FAM3C
TPM2
ND2
ND5
KRT20
KCTD12
SQLE
ITGA1
FILIP1L
LYPD8
KRT19
ZBTB16
ACSL4
SLC44A4
MYC
FLNA
CCDC88A
ITGAE
LOC110255360
RBPMS
HBB
IL6ST
MYLIP
CD200
PTGDR
B3GALT5
INPP4B
LEF1
LGALS4
ARL4C
RORA
KRT8
TSPAN1
TSC22D1
FABP1
LGALS3
LOC100524999
LOC100512873
SMC4
RASA3
ISG12(A)
POU2F2
IKZF3
CKB
PLCL1
RASGEF1B
CCR7
TSPAN5
S100G
CD55
SMC6
CKMT1A
CFD
RALGPS2
LOC110261483
BCL2
S100A2
LOC102162202
NRIP1
LOC110258215
ZUFSP
CD9
RUNX3
CASP10
BACH2
DISP2
AGR2
LOC100153915
LOC100519098
CORO1A
NLRC3
IKZF2
RPGR
IMMP2L
S1PR1
