# Supplementary material for: Multi-Omics Uncover Neonatal Cecal Cell Development Potentials
Source: Front Cell Dev Biol. 2022 Jul 15;10:840298. doi: 10.3389/fcell.2022.840298 (PMC9334561; doi:10.3389/fcell.2022.840298)
Supplement: Supplementary file 4 [file DataSheet1.zip › Supplementary Table 9 Top50_allmarker-2.xlsx]

## Sheet: top50_allmarker
	p_val	avg_logFC	pct.1	pct.2	p_val_adj	cluster	gene
1	0	1.81669	0.938	0.897	0	Immune cell	EPHB6
2	0	1.67552	0.903	0.865	0	Immune cell	CD3E
3	0	1.66992	0.997	0.996	0	Immune cell	CCL5
4	0	1.63965	0.864	0.892	0	Immune cell	LOC100621559
5	0	1.61562	0.839	0.888	0	Immune cell	LOC102160313
6	0	1.57643	0.96	0.922	0	Immune cell	CD52
7	0	1.53482	0.766	0.854	0	Immune cell	CTSW
8	0	1.51068	0.856	0.86	0	Immune cell	NKG7
9	0	1.37727	0.896	0.869	0	Immune cell	LY6E
10	0	1.3585	0.824	0.838	0	Immune cell	CD3G
11	0	1.34618	0.819	0.868	0	Immune cell	LOC100620198
12	0	1.34099	0.827	0.873	0	Immune cell	RGS1
13	0	1.33073	0.923	0.869	0	Immune cell	RAC2
14	0	1.27773	0.981	0.978	0	Immune cell	LOC110257905
15	0	1.21932	0.922	0.881	0	Immune cell	LAPTM5
16	0	1.17826	0.77	0.847	0	Immune cell	KLRK1
17	0	1.17159	0.907	0.853	0	Immune cell	ARHGDIB
18	0	1.11634	0.727	0.827	0	Immune cell	BCL2
19	0	1.11262	0.876	0.865	0	Immune cell	PTPRCAP
20	0	1.09615	0.748	0.868	0	Immune cell	CD247
21	0	1.07367	0.776	0.847	0	Immune cell	IKZF2
22	0	1.06868	0.738	0.823	0	Immune cell	CST7
23	0	1.04429	0.742	0.794	0	Immune cell	SKAP1
24	0	1.02011	0.766	0.852	0	Immune cell	IL2RB
25	0	1.01697	0.795	0.811	0	Immune cell	GIMAP7
26	0	0.991158	0.88	0.878	0	Immune cell	CORO1A
27	0	0.966869	0.85	0.821	0	Immune cell	STK17A
28	0	0.95019	0.902	0.891	0	Immune cell	PTPRC
29	0	0.934132	0.934	0.853	0	Immune cell	ID2
30	0	0.930391	0.923	0.881	0	Immune cell	SRGN
31	0	0.910016	0.698	0.808	0	Immune cell	LCK
32	0	0.909876	0.844	0.867	0	Immune cell	GBP1
33	0	0.877414	0.803	0.87	0	Immune cell	RUNX3
34	0	0.851228	0.744	0.801	0	Immune cell	LCP2
35	0	0.826316	0.859	0.868	0	Immune cell	LCP1
36	7.06e-292	0.959002	0.688	0.835	1.41e-288	Immune cell	SLA2
37	2.18e-291	0.856873	0.674	0.807	4.36e-288	Immune cell	2020-09-01
38	3.31e-289	0.83331	0.685	0.785	6.61e-286	Immune cell	2020-09-06
39	2e-285	0.829151	0.791	0.82	3.99e-282	Immune cell	NR4A2
40	4.54e-239	1.15198	0.735	0.857	9.08e-236	Immune cell	XCL1
41	5.49e-238	0.843292	0.638	0.758	1.1e-234	Immune cell	GPR171
42	2.2e-236	0.826285	0.623	0.772	4.4e-233	Immune cell	PVRIG
43	4.18e-229	0.92733	0.695	0.858	8.35e-226	Immune cell	CAMK4
44	1.98e-176	0.824524	0.643	0.796	3.96e-173	Immune cell	TRAF3IP3
45	1.33e-131	0.898463	0.644	0.807	2.67e-128	Immune cell	NLRC3
46	3.94e-131	2.24318	0.591	0.819	7.88e-128	Immune cell	GNLY
47	8.75e-67	0.889345	0.645	0.811	1.75e-63	Immune cell	CD96
48	3.24e-23	0.84667	0.483	0.717	6.48e-20	Immune cell	IL7R
49	6.73e-22	0.871328	0.528	0.765	1.35e-18	Immune cell	GZMH
50	0.00509586	0.867004	0.657	0.852	1	Immune cell	LOC100519314
51	0	3.01512	0.942	0.538	0	EC	CXCL14
52	0	2.5404	0.939	0.574	0	EC	COL3A1
53	0	2.42779	0.924	0.556	0	EC	COL4A1
54	0	2.31523	0.978	0.618	0	EC	CALD1
55	0	2.30279	0.914	0.502	0	EC	LOC100623720
56	0	2.28572	0.926	0.553	0	EC	FN1
57	0	2.28063	0.929	0.583	0	EC	IGFBP7
58	0	2.19561	0.953	0.485	0	EC	COL18A1
59	0	2.18226	0.938	0.579	0	EC	COL1A1
60	0	2.12478	0.91	0.522	0	EC	COL1A2
61	0	2.04912	0.926	0.524	0	EC	ACTA2
62	0	1.865	0.869	0.497	0	EC	ADAMDEC1
63	0	1.86262	0.913	0.518	0	EC	COL4A2
64	0	1.83005	0.829	0.542	0	EC	SPARCL1
65	0	1.67385	0.824	0.575	0	EC	CCL2
66	0	1.64966	0.913	0.509	0	EC	TAGLN
67	0	1.58582	0.908	0.509	0	EC	APOE
68	0	1.5777	0.923	0.531	0	EC	COL6A2
69	0	1.54111	0.921	0.525	0	EC	SERPINH1
70	0	1.53087	0.752	0.456	0	EC	MYLK
71	0	1.50047	0.895	0.544	0	EC	C1R
72	0	1.48922	0.917	0.455	0	EC	PDGFRB
73	0	1.47609	0.892	0.619	0	EC	RGS5
74	0	1.4434	0.864	0.427	0	EC	C2H11orf96
75	0	1.41006	0.865	0.519	0	EC	LAMB1
76	0	1.40289	0.896	0.528	0	EC	MYH11
77	0	1.3894	0.959	0.558	0	EC	RBPMS
78	0	1.38146	0.791	0.44	0	EC	C1S
79	0	1.35658	0.806	0.554	0	EC	PPP1R14A
80	0	1.2443	0.913	0.324	0	EC	LOC100514340
81	0	1.21514	0.845	0.479	0	EC	COL6A5
82	0	1.19588	0.854	0.43	0	EC	HOXA10
83	0	1.18039	0.932	0.632	0	EC	FILIP1L
84	0	1.16475	0.885	0.685	0	EC	LOC100626247
85	0	1.16301	0.912	0.532	0	EC	ZBTB20
86	0	1.16159	0.785	0.46	0	EC	PTN
87	0	1.15892	0.815	0.388	0	EC	CXCL12
88	0	1.15525	0.864	0.52	0	EC	LPP
89	0	1.15516	0.842	0.474	0	EC	GJC1
90	0	1.14417	0.894	0.469	0	EC	DLC1
91	0	1.13826	0.935	0.71	0	EC	LGALS1
92	0	1.13612	0.855	0.489	0	EC	TPM1
93	0	1.11587	0.693	0.46	0	EC	DCN
94	0	1.11429	0.831	0.434	0	EC	COL12A1
95	0	1.09914	0.793	0.357	0	EC	COL15A1
96	0	1.09803	0.826	0.458	0	EC	NREP
97	0	1.08775	0.828	0.497	0	EC	COL5A2
98	0	1.08514	0.851	0.468	0	EC	COL6A3
99	0	1.07657	0.758	0.457	0	EC	HTRA1
100	6.43e-155	1.23476	0.688	0.625	1.29e-151	EC	CFD
101	0	2.48796	0.967	0.507	0	Goblet	KRT19
102	0	2.25226	0.945	0.5	0	Goblet	KRT8
103	0	2.20774	0.962	0.741	0	Goblet	OLFM4
104	0	2.12171	0.899	0.409	0	Goblet	TSPAN1
105	0	2.08095	0.827	0.503	0	Goblet	S100G
106	0	2.02605	0.909	0.614	0	Goblet	LOC100153915
107	0	2.01029	0.956	0.79	0	Goblet	FCN2
108	0	1.87619	0.934	0.648	0	Goblet	DISP2
109	0	1.81251	0.892	0.425	0	Goblet	EPCAM
110	0	1.74964	0.942	0.611	0	Goblet	PI3
111	0	1.74856	0.854	0.356	0	Goblet	CLDN7
112	0	1.73213	0.878	0.47	0	Goblet	LGALS4
113	0	1.69296	0.858	0.475	0	Goblet	LGALS3
114	0	1.53086	0.918	0.652	0	Goblet	C1H15orf48
115	0	1.52151	0.92	0.439	0	Goblet	TST
116	0	1.47982	0.94	0.581	0	Goblet	S100A6
117	0	1.4779	0.899	0.488	0	Goblet	SPINT2
118	0	1.42449	0.985	0.806	0	Goblet	ISG12(A)
119	0	1.41543	0.936	0.699	0	Goblet	SPINK1
120	0	1.37907	0.958	0.67	0	Goblet	ATP5G1
121	0	1.33323	0.955	0.662	0	Goblet	MGST3
122	0	1.3074	0.905	0.379	0	Goblet	TMEM54
123	0	1.27233	0.871	0.658	0	Goblet	PRR13
124	0	1.197	0.868	0.598	0	Goblet	PRDX6
125	0	1.19306	0.695	0.368	0	Goblet	CKMT1A
126	0	1.18194	0.742	0.334	0	Goblet	C14H10orf99
127	0	1.13126	0.688	0.323	0	Goblet	CALML4
128	0	1.12038	0.863	0.459	0	Goblet	FAM162A
129	0	1.07825	0.846	0.487	0	Goblet	TSTD1
130	0	1.07775	0.89	0.548	0	Goblet	MGST1
131	0	1.0758	0.699	0.283	0	Goblet	SMIM22
132	0	1.07344	0.835	0.39	0	Goblet	LOC100622246
133	0	1.05538	0.801	0.316	0	Goblet	CLDN3
134	0	1.05355	0.77	0.334	0	Goblet	PPP1R14D
135	0	1.03411	0.972	0.835	0	Goblet	S100A10
136	0	1.02135	0.921	0.79	0	Goblet	TXN
137	0	1.00411	0.874	0.516	0	Goblet	S100A14
138	0	1.00343	0.706	0.344	0	Goblet	LOC100517427
139	0	0.976862	0.864	0.364	0	Goblet	PRR15L
140	0	0.961955	0.881	0.62	0	Goblet	BPI
141	0	0.950578	0.833	0.553	0	Goblet	CISD1
142	0	0.949863	0.911	0.548	0	Goblet	PPP1R1B
143	0	0.942184	0.846	0.526	0	Goblet	CDC42EP5
144	2.15e-216	1.08245	0.632	0.391	4.31e-213	Goblet	FABP1
145	2.96e-190	1.29486	0.62	0.352	5.92e-187	Goblet	LGALS2
146	1.04e-153	1.15328	0.572	0.312	2.08e-150	Goblet	LYPD8
147	3.88e-152	0.996753	0.605	0.394	7.76e-149	Goblet	KRT20
148	1.43e-102	1.09151	0.221	0.211	2.86e-99	Goblet	PYY
149	7.1e-86	0.957625	0.538	0.373	1.42e-82	Goblet	CLCA4
150	4.03e-08	1.04451	0.344	0.249	8.06e-05	Goblet	SST
151	0	2.42025	0.811	0.488	0	PCL	FOLR1
152	0	2.11186	0.865	0.632	0	PCL	TYROBP
153	0	1.935	0.781	0.629	0	PCL	AIF1
154	0	1.86362	0.933	0.767	0	PCL	SLA-DRA
155	0	1.8503	0.978	0.904	0	PCL	CD74
156	0	1.75004	0.778	0.488	0	PCL	CSF1R
157	0	1.73641	0.725	0.587	0	PCL	ANXA1
158	0	1.72058	0.857	0.71	0	PCL	CST3
159	0	1.69688	0.9	0.745	0	PCL	SLA-DQB1
160	0	1.67181	0.897	0.536	0	PCL	CTSS
161	0	1.67012	0.811	0.65	0	PCL	NFKBIA
162	0	1.6542	0.932	0.747	0	PCL	SLA-DQA1
163	0	1.60715	0.921	0.623	0	PCL	PSAP
164	0	1.57562	0.768	0.642	0	PCL	CD300C
165	0	1.53214	0.833	0.706	0	PCL	GNG10
166	0	1.52716	0.762	0.499	0	PCL	SPI1
167	0	1.49538	0.749	0.565	0	PCL	HMOX1
168	0	1.47772	0.818	0.625	0	PCL	CXCL10
169	0	1.4554	0.888	0.827	0	PCL	FCGR3A
170	0	1.44901	0.712	0.449	0	PCL	MAFB
171	0	1.4113	0.853	0.632	0	PCL	SLA-DRB1
172	0	1.34733	0.867	0.788	0	PCL	FCER1G
173	0	1.31674	0.848	0.491	0	PCL	CTSZ
174	0	1.30583	0.806	0.675	0	PCL	ADGRE5
175	0	1.26805	0.798	0.504	0	PCL	LYN
176	0	1.22724	0.986	0.972	0	PCL	FTH1
177	0	1.20873	0.895	0.767	0	PCL	GPX1
178	0	1.19651	0.709	0.509	0	PCL	SIRPA
179	0	1.18372	0.793	0.561	0	PCL	TSPO
180	0	1.17701	0.733	0.52	0	PCL	TIMP2
181	0	1.16247	0.855	0.627	0	PCL	KYNU
182	0	1.15043	0.811	0.623	0	PCL	MARCKS
183	1.07e-296	1.16059	0.678	0.511	2.15e-293	PCL	HK3
184	1.26e-275	2.18466	0.66	0.507	2.53e-272	PCL	FCN1
185	2.27e-243	1.3009	0.91	0.912	4.53e-240	PCL	HSPA6
186	2.93e-243	1.31955	0.69	0.578	5.86e-240	PCL	PLEK
187	1.01e-193	1.51834	0.55	0.348	2.02e-190	PCL	S100A12
188	5.85e-173	2.45619	0.591	0.406	1.17e-169	PCL	G0S2
189	8.91e-169	2.27082	0.621	0.478	1.78e-165	PCL	LYZ
190	5.99e-164	1.39794	0.776	0.691	1.2e-160	PCL	SAA3
191	8.28e-133	1.32714	0.758	0.699	1.66e-129	PCL	DUSP2
192	1.31e-131	1.14496	0.612	0.468	2.62e-128	PCL	CSF2RB
193	8.41e-126	1.97283	0.524	0.325	1.68e-122	PCL	S100A9
194	1.18e-113	1.25526	0.574	0.353	2.36e-110	PCL	PILRA
195	1.59e-83	1.78626	0.53	0.298	3.17e-80	PCL	LOC100516039
196	2.61e-81	1.15443	0.578	0.487	5.21e-78	PCL	LOC110261034
197	2.95e-81	1.14102	0.838	0.844	5.9e-78	PCL	BAG3
198	1.47e-50	1.21671	0.487	0.264	2.94e-47	PCL	TGM3
199	6.31e-33	1.27557	0.364	0.379	1.26e-29	PCL	IL1B
200	1.12e-13	1.14465	0.462	0.355	2.25e-10	PCL	C1QB
201	0	4.88192	0.973	0.846	0	Undifferentiated1	JCHAIN
202	0	1.72857	0.778	0.305	0	Undifferentiated1	CD79B
203	0	1.51074	0.815	0.332	0	Undifferentiated1	POU2AF1
204	0	1.30749	0.827	0.493	0	Undifferentiated1	RALGPS2
205	0	1.17629	0.976	0.91	0	Undifferentiated1	CD74
206	0	1.03381	0.955	0.715	0	Undifferentiated1	FAM46C
207	2.06e-279	2.74633	0.792	0.64	4.13e-276	Undifferentiated1	MZB1
208	2.53e-275	1.20135	0.832	0.611	5.05e-272	Undifferentiated1	MEF2C
209	4.41e-252	1.36861	0.857	0.758	8.82e-249	Undifferentiated1	SLA-DQB1
210	6.25e-251	1.14545	0.722	0.502	1.25e-247	Undifferentiated1	CCR7
211	5.56e-245	4.3266	0.968	0.928	1.11e-241	Undifferentiated1	LOC100152327
212	4.8e-229	1.44551	0.875	0.682	9.6e-226	Undifferentiated1	SMC6
213	5.11e-223	1.02076	0.827	0.584	1.02e-219	Undifferentiated1	ANGPTL4
214	1.14e-201	0.828022	0.895	0.581	2.28e-198	Undifferentiated1	PRDX4
215	1.23e-198	1.07399	0.855	0.783	2.46e-195	Undifferentiated1	SLA-DRA
216	1.36e-183	0.667352	0.729	0.481	2.72e-180	Undifferentiated1	NCF4
217	2.68e-176	0.850594	0.961	0.871	5.35e-173	Undifferentiated1	SSR4
218	1.16e-175	0.956389	0.854	0.715	2.33e-172	Undifferentiated1	CD83
219	1.04e-172	0.707178	0.95	0.724	2.08e-169	Undifferentiated1	HERPUD1
220	8.11e-172	1.0281	0.814	0.766	1.62e-168	Undifferentiated1	SLA-DQA1
221	7.08e-171	0.78779	0.785	0.467	1.42e-167	Undifferentiated1	PRDX5
222	7.71e-166	0.713748	0.789	0.628	1.54e-162	Undifferentiated1	IRF4
223	8.23e-160	1.09028	0.7	0.509	1.65e-156	Undifferentiated1	EAF2
224	2.42e-157	2.41996	0.83	0.642	4.84e-154	Undifferentiated1	TXNDC5
225	3.38e-151	0.66684	0.87	0.652	6.77e-148	Undifferentiated1	IRF8
226	2.45e-148	0.83788	0.633	0.21	4.89e-145	Undifferentiated1	CD19
227	1.57e-145	0.75861	0.779	0.651	3.13e-142	Undifferentiated1	SLA-DRB1
228	1.29e-133	1.002	0.857	0.779	2.58e-130	Undifferentiated1	GPX1
229	6.29e-133	1.02404	0.729	0.618	1.26e-129	Undifferentiated1	SLA-DMA
230	1.72e-116	1.33657	0.583	0.204	3.44e-113	Undifferentiated1	MS4A1
231	2.32e-115	0.854061	0.899	0.632	4.65e-112	Undifferentiated1	SEC11C
232	3.17e-113	0.682904	0.79	0.711	6.35e-110	Undifferentiated1	BCL2A1
233	5.82e-109	0.721269	0.695	0.498	1.16e-105	Undifferentiated1	THY1
234	4.21e-105	1.05488	0.845	0.659	8.42e-102	Undifferentiated1	PDIA4
235	2.68e-102	0.893603	0.583	0.169	5.37e-99	Undifferentiated1	PAX5
236	2.94e-102	1.07836	0.749	0.653	5.89e-99	Undifferentiated1	KLF2
237	9.55e-99	0.95623	0.718	0.626	1.91e-95	Undifferentiated1	LTB
238	3.24e-83	0.868572	0.865	0.723	6.49e-80	Undifferentiated1	SPCS1
239	1.41e-63	0.801955	0.935	0.716	2.83e-60	Undifferentiated1	FKBP11
240	1.36e-54	0.700111	0.956	0.907	2.73e-51	Undifferentiated1	DNAJA1
241	4.05e-52	0.799951	0.681	0.714	8.1e-49	Undifferentiated1	TMEM123
242	3.02e-51	0.679591	0.589	0.407	6.03e-48	Undifferentiated1	PXDC1
243	1.15e-50	1.19352	0.94	0.857	2.3e-47	Undifferentiated1	HSP90B1
244	7.64e-35	0.774903	0.758	0.75	1.53e-31	Undifferentiated1	AHI1
245	6.12e-26	0.758262	0.693	0.66	1.22e-22	Undifferentiated1	SPCS2
246	1.53e-23	0.822019	0.611	0.616	3.07e-20	Undifferentiated1	DERL3
247	2.97e-23	0.7163	0.574	0.625	5.94e-20	Undifferentiated1	CD55
248	4.68e-17	0.660774	0.466	0.408	9.36e-14	Undifferentiated1	LY86
249	9.78e-10	0.687794	0.52	0.485	1.96e-06	Undifferentiated1	BANK1
250	0.000195985	0.756832	0.428	0.177	0.391969	Undifferentiated1	VPREB3
251	0	1.99241	0.984	0.869	0	Undifferentiated2	HMGB2
252	4.16e-302	1.86816	0.877	0.693	8.32e-299	Undifferentiated2	MKI67
253	2.06e-292	2.0133	0.868	0.682	4.12e-289	Undifferentiated2	CENPF
254	5.22e-279	2.07105	0.859	0.757	1.04e-275	Undifferentiated2	TOP2A
255	1.58e-253	1.65741	0.894	0.79	3.15e-250	Undifferentiated2	STMN1
256	9.28e-251	1.78585	0.938	0.849	1.86e-247	Undifferentiated2	LOC110261483
257	5.12e-248	1.71744	0.834	0.671	1.02e-244	Undifferentiated2	CENPE
258	1.85e-175	1.34528	0.783	0.704	3.7e-172	Undifferentiated2	NUSAP1
259	4.65e-175	1.43252	0.76	0.666	9.3e-172	Undifferentiated2	KIF11
260	5.96e-168	1.52548	0.755	0.682	1.19e-164	Undifferentiated2	ASPM
261	1.3e-163	1.42148	0.783	0.762	2.6e-160	Undifferentiated2	PCLAF
262	4.6e-163	1.45815	0.829	0.757	9.21e-160	Undifferentiated2	LOC106510170
263	6.2e-159	1.62302	0.785	0.79	1.24e-155	Undifferentiated2	LOC100157763
264	2.18e-158	1.21003	0.839	0.768	4.36e-155	Undifferentiated2	SMC4
265	2.06e-156	1.45791	0.755	0.727	4.12e-153	Undifferentiated2	LOC110261661
266	1.19e-149	1.424	0.767	0.74	2.39e-146	Undifferentiated2	LOC110261666
267	4.29e-147	1.27156	0.758	0.637	8.58e-144	Undifferentiated2	SMC2
268	4.15e-145	1.41319	0.748	0.714	8.3e-142	Undifferentiated2	TPX2
269	7.78e-141	1.34882	0.819	0.753	1.56e-137	Undifferentiated2	LOC574051
270	1.25e-139	1.15889	0.727	0.658	2.5e-136	Undifferentiated2	BIRC5
271	4.76e-131	1.14334	0.797	0.737	9.52e-128	Undifferentiated2	DUT
272	6.2e-131	1.18791	0.696	0.573	1.24e-127	Undifferentiated2	KIF20B
273	7.68e-128	1.01619	0.696	0.656	1.54e-124	Undifferentiated2	CDCA8
274	1.51e-121	0.949949	0.88	0.845	3.02e-118	Undifferentiated2	RUNX3
275	2.19e-119	0.995765	0.846	0.794	4.39e-116	Undifferentiated2	CKS2
276	6.54e-119	1.29372	0.715	0.722	1.31e-115	Undifferentiated2	UBE2C
277	1.38e-112	1.01359	0.82	0.745	2.76e-109	Undifferentiated2	NLRC3
278	3.79e-109	0.98152	0.662	0.609	7.58e-106	Undifferentiated2	KIF23
279	8.49e-105	1.27799	0.677	0.609	1.7e-101	Undifferentiated2	KNL1
280	6.11e-94	0.958096	0.677	0.709	1.22e-90	Undifferentiated2	LOC100154071
281	2.6e-92	1.01581	0.653	0.621	5.21e-89	Undifferentiated2	TK1
282	9.62e-88	1.13544	0.736	0.699	1.92e-84	Undifferentiated2	ATAD2
283	4.59e-86	0.787015	0.812	0.802	9.19e-83	Undifferentiated2	IKZF3
284	2.97e-83	0.810351	0.648	0.649	5.94e-80	Undifferentiated2	LOC110261669
285	1.46e-78	0.793949	0.661	0.694	2.92e-75	Undifferentiated2	LOC110261478
286	2.17e-77	0.901623	0.611	0.519	4.35e-74	Undifferentiated2	KIF14
287	1.35e-76	1.1406	0.63	0.593	2.7e-73	Undifferentiated2	DLGAP5
288	6.62e-75	1.14322	0.645	0.67	1.32e-71	Undifferentiated2	SGO2
289	9.82e-75	1.1736	0.712	0.709	1.96e-71	Undifferentiated2	LOC595122
290	3.28e-71	0.953539	0.652	0.632	6.56e-68	Undifferentiated2	CKS1B
291	8.66e-71	0.928449	0.63	0.608	1.73e-67	Undifferentiated2	BUB1B
292	4.1e-69	0.896544	0.655	0.689	8.2e-66	Undifferentiated2	LOC110261668
293	2.23e-66	0.97811	0.638	0.638	4.46e-63	Undifferentiated2	NCAPG
294	5.21e-62	0.789854	0.611	0.615	1.04e-58	Undifferentiated2	LOC102161782
295	7.93e-61	0.971336	0.627	0.639	1.59e-57	Undifferentiated2	HMMR
296	9.74e-60	1.05843	0.652	0.712	1.95e-56	Undifferentiated2	LOC100622387
297	1.64e-40	0.815353	0.595	0.653	3.28e-37	Undifferentiated2	SGO1
298	8e-28	0.921981	0.573	0.666	1.6e-24	Undifferentiated2	SPC24
299	2.29e-25	0.936627	0.62	0.744	4.59e-22	Undifferentiated2	RRM2
300	7.16e-19	0.787767	0.539	0.647	1.43e-15	Undifferentiated2	NUF2
301	0	0.936457	0.984	0.321	0	EEC	CHGA
302	1.09e-241	1.05664	0.992	0.461	2.18e-238	EEC	HOXA5
303	1.21e-237	1.09462	0.916	0.386	2.43e-234	EEC	ST18
304	2.43e-201	0.779461	0.904	0.309	4.86e-198	EEC	HOXB6
305	2.59e-192	0.859348	0.954	0.516	5.18e-189	EEC	MYO1B
306	2.94e-165	0.913999	1	0.978	5.87e-162	EEC	CYTB
307	1.49e-160	0.821347	0.964	0.572	2.98e-157	EEC	ARF2
308	1.44e-147	1.27177	0.856	0.497	2.89e-144	EEC	ETV4
309	2.35e-147	0.788807	0.998	0.982	4.69e-144	EEC	ND4
310	7.27e-147	1.2757	0.796	0.232	1.45e-143	EEC	POU2F3
311	1.65e-105	0.753474	0.962	0.705	3.29e-102	EEC	LOC595122
312	4.18e-80	0.80215	0.262	0.362	8.35e-77	EEC	BMX
313	3.24e-75	1.51411	0.896	0.621	6.47e-72	EEC	SOX4
314	1.24e-68	0.908256	0.786	0.391	2.48e-65	EEC	SMAD1
315	5.01e-52	1.71712	0.692	0.443	1e-48	EEC	SH2D7
316	4.04e-48	0.793015	0.282	0.458	8.08e-45	EEC	LOC100155734
317	4.82e-40	0.911398	0.722	0.473	9.64e-37	EEC	HPGD
318	1.06e-39	0.751694	0.778	0.495	2.13e-36	EEC	MARCKSL1
319	5.4e-38	0.853885	0.346	0.466	1.08e-34	EEC	GNG13
320	7.92e-37	0.894508	0.844	0.58	1.58e-33	EEC	LOC110258215
321	1.62e-35	0.786387	0.726	0.466	3.23e-32	EEC	EPCAM
322	2.48e-35	0.859166	0.346	0.417	4.95e-32	EEC	EPPK1
323	2.1e-32	1.03497	0.748	0.602	4.2e-29	EEC	LOC110261482
324	7.18e-32	0.895236	0.728	0.541	1.44e-28	EEC	KRT8
325	1.38e-30	1.08805	0.352	0.393	2.76e-27	EEC	CPSF4L
326	1.07e-27	1.52272	0.67	0.51	2.13e-24	EEC	KRT18
327	1.93e-22	0.843791	0.632	0.375	3.87e-19	EEC	HEPACAM2
328	2.39e-22	0.893005	0.354	0.446	4.77e-19	EEC	LOC100738744
329	3.83e-22	0.793746	0.61	0.27	7.67e-19	EEC	SLC44A4
330	7.91e-22	0.846695	0.292	0.258	1.58e-18	EEC	SST
331	4.98e-21	1.20819	0.636	0.465	9.96e-18	EEC	CLDN4
332	4.8e-20	0.753142	0.346	0.543	9.6e-17	EEC	LOC106504121
333	2.23e-17	0.946498	0.814	0.747	4.46e-14	EEC	FYB
334	4.51e-14	1.66167	0.592	0.274	9.03e-11	EEC	TRPM5
335	3.52e-13	0.828	0.408	0.559	7.04e-10	EEC	LOC100525821
336	2.95e-12	0.894077	0.608	0.381	5.9e-09	EEC	RGS4
337	2.34e-11	0.807692	0.562	0.408	4.67e-08	EEC	MUC13
338	4.4e-09	0.844809	0.622	0.476	8.79e-06	EEC	ATP8B1
339	1.55e-08	0.740561	0.748	0.853	3.09e-05	EEC	LOC110261483
340	1.78e-08	1.49678	0.572	0.367	3.57e-05	EEC	SH2D6
341	3.73e-08	0.762897	0.406	0.369	7.47e-05	EEC	ELF3
342	1.95e-06	0.83031	0.44	0.5	0.00389282	EEC	LOC110261486
343	4.81e-06	0.863934	0.552	0.33	0.0096178	EEC	DSP
344	7.08e-06	0.745933	0.524	0.307	0.0141649	EEC	EPS8L2
345	1.01e-05	1.12988	0.462	0.587	0.0202432	EEC	ZFHX3
346	0.000238226	1.0792	0.604	0.557	0.476452	EEC	EHF
347	0.000600459	1.24214	0.572	0.505	1	EEC	LOC102162202
348	0.000641893	0.743464	0.618	0.59	1	EEC	IER5L
349	0.00147668	1.1705	0.544	0.419	1	EEC	MAP2
350	0.00185401	1.07503	0.564	0.67	1	EEC	PLCG2

## Sheet: Ims
symbol	sample1	sample2	sample3	sample4	sample5
CCL5	6.65809	6.92462	46.4279	89.0879	118.083
ID2	2.8782	5.68414	11.5228	12.2562	12.77
GNLY	2.47056	4.5677	9.78876	21.0484	8.14583
CD52	1.6768	4.48375	14.9276	18.4272	17.1567
SRGN	1.38342	3.86765	17.1874	17.9404	10.3799
RGS1	0.977625	2.31196	5.96721	4.62506	7.59441
NR4A2	0.889164	1.31692	2.0244	1.33083	3.98355
CTSW	0.864138	1.95851	6.00305	6.77344	4.67744
LOC110257905	0.782975	8.97539	11.8001	22.8428	31.7871								CD3E	0.260844	0.374729	2.61211	6.28514	5.59469
RAC2	0.635195	1.45762	5.05201	10.7265	6.55644								CD3G	0.301319	0.280523	1.94983	3.74557	3.41161
PTPRC	0.629199	1.01837	10.6014	9.75544	7.81792								CD3D	0.00997839	0.00882655	0.123445	0.0723074	0.124126
CORO1A	0.612902	1.64857	7.79074	8.73559	5.74048								IL6	0	0.146395	0.00431046	0.00418609	0.0105085
GZMH	0.584633	0.232638	0.260227	1.83163	1.1196
GBP1	0.549098	0.991898	2.67695	4.77388	4.71971
LOC100621559	0.516445	0.770411	4.10969	8.52981	7.9742
STK17A	0.497725	1.22918	4.39902	3.75512	4.35282
LAPTM5	0.49627	1.36006	7.55949	13.1049	9.59153
EPHB6	0.480938	1.00612	7.11576	10.234	10.4317
ARHGDIB	0.456371	1.36965	4.57921	9.12946	5.70818
NKG7	0.419395	0.6991	3.56432	5.15888	4.75915
LOC100620198	0.325399	0.424448	2.95543	2.49377	3.41358
LCP1	0.320868	0.933659	5.03917	6.34687	4.71888
LY6E	0.301965	1.00358	3.42419	6.58599	5.42803
CD3G	0.301319	0.280523	1.94983	3.74557	3.41161
LOC102160313	0.299623	0.330496	4.30696	7.27897	8.66303
PTPRCAP	0.281386	0.607342	3.78998	5.03477	4.38664
CD3E	0.260844	0.374729	2.61211	6.28514	5.59469
BCL2	0.214137	0.353049	5.14621	1.67212	3.15889
IKZF2	0.213116	0.271557	5.12923	2.55614	4.50373
KLRK1	0.208391	0.317625	1.48815	1.95049	2.75185
RUNX3	0.167518	0.321456	3.53886	2.3705	4.24706
XCL1	0.155397	0.56947	1.6203	1.79626	2.22678
IL7R	0.151375	0.433433	1.20933	1.14079	0.78073
SLA2	0.143083	0.185399	1.92151	1.40477	1.81223
GPR171	0.139119	0.230103	1.38132	1.12414	1.24781
NLRC3	0.136724	0.158767	5.05902	1.88069	2.90019
IL2RB	0.132005	0.255106	2.77519	2.1902	3.18629
TRAF3IP3	0.124034	0.327695	2.56872	1.9699	1.75786
2020-09-01	0.122392	0.227766	1.56805	1.80325	1.55545
CST7	0.122052	0.31103	0.603976	2.47625	1.84079
CD247	0.120208	0.206524	2.05983	1.96498	2.76176
GIMAP7	0.110535	0.165738	2.54482	3.36348	2.94402
SKAP1	0.10518	0.249768	1.19753	1.92878	1.91402
LCK	0.0899873	0.169794	1.26833	2.26432	1.73438
LCP2	0.086035	0.248614	2.78877	1.82554	2.10783
PVRIG	0.0815146	0.214698	0.988311	2.08268	1.2706
CAMK4	0.0813099	0.144674	1.7592	1.07454	1.56414
CD96	0.078435	0.0932969	1.43955	1.12403	1.49364
LOC100519314	0.0535629	0.0502232	2.26781	0.702245	1.59565

## Sheet: CCs
symbol	sample1	sample2	sample3	sample4	sample5
CFD	8.48126	14.9242	5.86624	8.10494	5.91746
LPP	0.705451	1.61613	0.566453	1.20312	1.52133
MYLK	0.629734	1.59396	0.126833	1.29581	1.49173
ZBTB20	0.57407	2.32904	1.93409	1.85943	2.22946
TPM1	0.520202	1.49739	0.484129	1.17938	1.38499
CXCL14	0.502662	17.0885	1.9735	20.8138	8.51577
COL3A1	0.401521	19.9504	0.946556	10.8123	5.43503
IGFBP7	0.327018	19.7589	0.558693	5.90737	4.76272
LGALS1	0.322581	19.7428	1.43775	5.15288	4.10787
APOE	0.321497	3.0964	0.55852	3.71836	2.11388
HOXA10	0.320994	1.89592	0.177565	0.909513	1.08065
SPARCL1	0.243273	9.07301	0.406804	2.12559	1.7602
COL4A1	0.215304	14.1244	0.568815	4.99249	5.43425
PPP1R14A	0.185369	6.27887	0.119327	1.23062	1.81059
COL1A2	0.176397	8.08518	0.487517	5.2008	2.85237
LOC100623720	0.169331	4.39937	0.737088	4.9233	3.20063
ADAMDEC1	0.142511	13.4961	0.741261	10.9352	3.20158
FILIP1L	0.134923	1.02426	0.273427	0.555436	1.25914
COL15A1	0.116498	1.4618	0.132708	1.17856	0.633093
COL4A2	0.112087	6.48583	0.258386	2.16142	2.41273
DCN	0.102823	5.95121	0.406638	1.88414	0.651929
COL1A1	0.0886375	4.10879	0.418023	3.82349	2.63392
RBPMS	0.0780971	1.23704	1.09134	1.46725	2.35545
TAGLN	0.0709729	3.96911	0.171278	2.39517	1.81853
CALD1	0.0667177	4.83428	0.418117	3.31393	4.73375
COL18A1	0.0664584	2.73031	0.371596	4.10819	2.9711
LAMB1	0.0650349	2.92965	0.15354	1.19325	1.13579
DLC1	0.0610184	0.735277	0.0587941	0.455452	1.06871
COL5A2	0.0547362	3.06798	0.110979	1.04596	0.790981
ACTA2	0.0537073	4.96707	0.24411	3.68851	3.21635
NREP	0.0525826	1.86615	0.159061	0.621793	0.775089
FN1	0.0508588	1.77826	0.51811	5.23955	2.54332
C2H11orf96	0.0494009	6.9871	0.688081	1.32653	1.63556
COL6A2	0.0483392	2.50067	0.253132	1.96937	1.45653
PTN	0.0477095	6.19371	0.0745756	0.817134	0.711172
COL12A1	0.045021	2.24364	0.149479	0.620301	0.776982
HTRA1	0.0433844	2.3818	0.149113	1.60488	0.878113
PDGFRB	0.0413823	1.22412	0.115469	0.90429	1.58022
COL6A3	0.0331238	1.42625	0.0939948	0.966617	0.612457
SERPINH1	0.0311448	1.84428	0.215614	1.60176	1.3558
COL6A5	0.0297136	1.73233	0.133477	1.29736	0.799071
C1R	0.0274923	2.17148	0.22148	2.21618	1.22802
MYH11	0.0235484	1.24813	0.105743	1.00252	1.24663
C1S	0.0207779	1.5552	0.112636	1.35608	0.886673
CCL2	0.0159654	3.4341	0.378897	1.27312	1.59181
LOC100626247	0.0152277	3.48976	0.129035	0.706075	1.43768
CXCL12	0.0143126	1.1621	0.0298587	0.486988	0.589322
LOC100514340	0.00799236	0.214697	0.0976694	0.66795	1.38129
GJC1	0.00604494	0.982322	0.0669284	0.606114	1.11756
RGS5	0.000998297	1.9204	0.0281123	1.05724	1.94271

## Sheet: Goblet
symbol	sample1	sample2	sample3	sample4	sample5
DISP2	21.5062	20.3855	2.04587	0.16862	1.68146
LGALS3	13.0521	5.59361	4.38947	0.606715	1.20866
PRR13	10.5018	5.0852	3.14853	2.35007	2.68213
FABP1	8.46128	1.88211	6.11022	0.105302	0.384938
TXN	8.12403	7.55265	7.86042	5.45761	5.57347
S100G	8.11983	9.60926	0.924962	0.145137	1.54748
TSPAN1	7.69188	7.17948	1.43389	0.2216	0.964967
KRT8	6.45293	4.62566	2.92015	0.601568	2.62187
CLCA4	6.21245	4.76483	0.117004	0.00665847	0.12727
LGALS4	5.86438	3.25784	1.23538	0.343357	1.06708
EPCAM	5.63225	5.79959	0.613059	0.179342	0.833305
KRT19	5.09148	4.15091	2.33089	0.538183	3.12428
S100A10	4.71316	7.20306	5.10848	5.94342	7.13007
CLDN7	4.56676	3.48211	0.515231	0.180512	0.685856
KRT20	4.36693	1.86153	0.840024	0.066641	0.312816
C1H15orf48	3.8122	4.35066	3.12385	3.4351	4.12263
S100A6	3.76474	5.70511	5.96197	2.89972	2.95833
LYPD8	3.72961	4.65791	1.12595	0.0697717	0.134686
LGALS2	2.91973	2.2717	0.407084	0.173061	0.635163
PYY	2.52617	3.84587	0.170707	0.0615687	0.0322646
SPINT2	2.28083	2.39987	1.06928	0.938783	1.1665
CALML4	2.27173	1.39015	0.415597	0.12425	0.355363
ATP5G1	1.90827	3.39805	1.75155	2.19534	2.65461
CKMT1A	1.60314	1.24802	0.318195	0.0714663	0.314626
PRDX6	1.57092	1.09164	1.16305	0.998697	1.47644
TST	1.54267	1.65979	0.745556	0.344375	0.778208
FAM162A	1.46392	1.43306	0.805583	0.708233	0.838286
MGST3	1.44714	3.12215	1.22044	1.86139	2.12337
ISG12(A)	1.42609	2.6943	1.74491	1.38008	4.27196
SST	1.41264	5.71188	0.00687123	0.000391572	0.00277937
SMIM22	1.40777	0.728725	0.271566	0.0350633	0.168561
C14H10orf99	1.25159	1.32826	0.269684	0.0911586	0.328967
MGST1	1.23215	2.60397	1.10718	1.344	1.28314
CISD1	1.06408	1.08819	0.763614	0.631046	1.02506
LOC100153915	1.04687	0.287349	0.4053	0.0454397	1.33759
PPP1R14D	1.03815	0.836788	0.233123	0.0493213	0.233088
LOC100622246	0.983105	0.767795	0.339133	0.192319	0.356662
CLDN3	0.911401	1.60052	0.0924416	0.0716037	0.296924
FCN2	0.775455	1.0259	1.13636	1.18275	4.13217
LOC100517427	0.668159	0.621147	0.173498	0.0604699	0.263982
CDC42EP5	0.65071	2.12105	0.267235	0.299022	0.537285
TMEM54	0.575119	0.604284	0.348	0.0838693	0.306069
TSTD1	0.504734	0.501683	0.298993	0.242814	0.478154
PRR15L	0.440763	0.294312	0.154539	0.0272297	0.156795
S100A14	0.375251	0.937288	0.269488	0.208846	0.349986
PPP1R1B	0.139225	0.314281	0.146872	0.0859447	0.339149
PI3	0.125264	0.785386	0.362286	0.689264	1.39397
BPI	0.0629061	0.173773	0.322527	0.525807	0.617191
OLFM4	0.0559554	0.879169	0.493826	0.899816	2.53663
SPINK1	0.0179326	0.148839	0.285616	0.21979	0.829445

## Sheet: PLCs
symbol	sample1	sample2	sample3	sample4	sample5
FTH1	44.3751	46.1581	48.2318	51.629	24.2871
MAFB	11.9093	3.29614	4.58462	2.00765	0.857025
HSPA6	2.39979	0.921322	22.7184	26.3278	18.3774
CTSZ	2.00074	1.96465	2.05136	3.43379	1.07006
CD74	1.5751	7.52935	18.4742	26.847	12.1872
TSPO	1.53105	2.67062	2.62723	2.52538	1.29453
NFKBIA	1.24188	2.68466	6.94282	1.78982	1.84768
S100A9	1.1256	2.21605	7.08296	1.29885	0.438654
CTSS	1.01885	2.22132	2.04346	4.70414	1.2025
SLA-DRA	0.875201	4.95578	4.68135	11.4183	3.85773
TGM3	0.847076	0.796568	2.28902	0.862187	0.176498
GNG10	0.738689	2.47078	5.21427	5.31715	2.3524
CST3	0.712873	5.49592	1.9435	4.13719	2.35676
MARCKS	0.650036	2.92886	3.57691	2.68066	1.79606
GPX1	0.618035	4.20032	7.15587	9.32875	4.02324
SLA-DQA1	0.61567	3.67578	4.84383	8.16558	3.10467
PSAP	0.600816	1.93379	1.63289	3.62088	1.59925
SLA-DQB1	0.599612	3.54045	4.45485	8.9818	3.27113
FCER1G	0.51328	1.40143	6.71445	6.5213	3.85581
S100A12	0.488114	1.16204	2.50226	0.584707	0.224866
SLA-DRB1	0.462353	1.89273	3.31683	5.35807	1.50827
TYROBP	0.433392	1.67203	6.8294	6.05903	1.5931
FCGR3A	0.423058	1.22196	5.97875	10.4687	7.0993
LYN	0.363724	0.547841	1.49826	1.19968	0.52271
HMOX1	0.32895	0.40837	1.74442	0.950277	0.466998
KYNU	0.295321	0.327286	2.40592	1.02507	0.895026
BAG3	0.242584	0.998402	4.02846	4.0346	5.98669
FOLR1	0.239362	1.34998	5.00296	5.3319	1.11945
TIMP2	0.225667	2.42682	1.68774	2.3136	0.860938
ANXA1	0.203318	2.17827	2.68703	2.16064	1.05225
DUSP2	0.198055	0.929623	8.95015	3.21666	2.46087
C1QB	0.16903	1.83555	0.225559	3.35519	0.299228
G0S2	0.168565	2.2868	7.33768	1.38018	0.833674
AIF1	0.158534	1.01051	2.21026	2.99617	0.834671
LOC100516039	0.116125	1.19326	7.09618	1.58005	0.360937
ADGRE5	0.0994073	0.509447	2.31606	1.90835	1.32812
HK3	0.0663115	0.121826	1.07789	0.506408	0.246539
FCN1	0.060771	0.377222	2.9322	1.52687	0.560012
PLEK	0.0595807	0.376831	2.44196	0.839918	0.526489
CSF1R	0.0525076	0.247639	1.3989	1.74125	0.477421
SIRPA	0.0508824	0.146957	0.903357	0.806594	0.252262
SPI1	0.0496017	0.226342	2.01312	1.36233	0.451017
SAA3	0.0479772	0.522083	0.979511	0.752958	0.757093
LYZ	0.0428096	0.674116	3.89897	2.99179	0.840445
CSF2RB	0.0364881	0.207845	0.974997	0.870554	0.234665
LOC110261034	0.0356082	0.21112	1.34178	0.878274	0.214393
CXCL10	0.0231207	2.26578	1.21107	1.40748	1.00656
PILRA	0.0211916	0.120701	1.09363	0.810245	0.189422
CD300C	0.0197717	0.208854	0.629617	1.67089	0.561048
IL1B	0.00877981	0.447171	3.81714	0.822183	0.207979

## Sheet: Undiffer
	sample1	sample2	sample3	sample4	sample5
PCLAF	0.0128527	0.118556	0.34197	0.461618	0.841789
DUT	0.117728	0.976821	1.18945	1.50599	1.72119
NUSAP1	0.108929	0.318636	0.387011	0.334507	0.62705
KNL1	0.0199611	0.0457976	0.198922	0.154135	0.245664
DLGAP5	0.00528929	0.0706522	0.163134	0.164131	0.222507
SMC2	0.0573895	0.41153	0.423898	0.520391	0.686979
MS4A1	0.0233653	0.0636683	0.736498	0.233014	0.0606544
KLF2	0.439776	4.02262	5.11182	3.18511	2.14639
MEF2C	0.0380344	0.999951	0.796717	0.680877	0.711185
MZB1	0.0349136	0.138296	0.555459	2.36774	1.20449
SMC6	0.322182	0.819645	2.82748	1.76586	1.45074
ATAD2	0.0344006	0.149211	0.595061	0.440966	0.783791
LOC106510170	1.29509	1.38884	1.91092	0.598751	1.9546
FAM46C	0.197343	0.371778	1.64013	1.09057	1.28189
HSP90B1	1.78663	4.99153	2.65193	7.43097	5.70506
STMN1	0.235172	1.41159	1.32543	1.79659	2.34504
TXNDC5	0.11668	0.52216	0.201113	2.35162	1.579
LOC110261483	7.50126	3.85601	4.03084	2.60679	5.38975
LOC574051	1.36264	0.642318	2.26145	0.462506	1.77776
LOC595122	0.487552	0.267093	1.11731	0.376863	0.799136
LOC110261666	0.136223	0.153326	0.70905	0.246345	0.785389
LOC100157763	0.112728	0.220932	0.340878	0.210596	0.866956
LOC110261661	0.158166	0.12009	0.297479	0.078524	0.463789
LOC100622387	0.0376704	0.0924706	0.15253	0.0583521	0.300892
SLA-DRA	0.875201	4.95578	4.68135	11.4183	3.85773
SLA-DQA1	0.61567	3.67578	4.84383	8.16558	3.10467
SLA-DQB1	0.599612	3.54045	4.45485	8.9818	3.27113
SLA-DMA	0.113597	0.620912	0.736129	1.46185	0.67457
CENPE	0.0545634	0.222512	0.590266	0.539941	0.84308
POU2AF1	0.0195234	0.0415408	0.330581	0.280515	0.129426
PDIA4	0.312278	1.06633	0.593814	1.27006	1.17121
RALGPS2	0.327729	0.598132	1.45893	0.504697	0.547604
CENPF	0.0469971	0.28118	1.01684	0.728468	1.04693
ASPM	0.00375168	0.0764544	0.209038	0.168455	0.355746
BIRC5	0.0178384	0.0935714	0.203645	0.293804	0.367689
CD79B	0.0660196	0.187041	1.25469	0.350795	0.10988
CCR7	0.0565801	0.162789	0.82022	0.293055	0.227159
TOP2A	0.0275183	0.247528	0.509652	0.513918	0.795652
SMC4	0.153024	0.492196	1.36935	1.21437	1.56636
EAF2	0.0318972	0.0344922	0.194795	0.204719	0.13617			JCHAIN	0.00982316	0.0218287	0.221089	33.3101	21.4528
HMGB2	0.882035	2.0088	4.89143	4.12062	6.68611			CD74	1.5751	7.52935	18.4742	26.847	12.1872
KIF20B	0.0499519	0.154239	0.321402	0.296427	0.363391
KIF11	0.0205268	0.0896666	0.183871	0.177575	0.37183
MKI67	0.00158284	0.0760764	0.436087	0.323902	0.628967
SGO2	0.0214475	0.0550917	0.1475	0.129387	0.209681
TPX2	0.00939713	0.124898	0.236255	0.265008	0.44867
UBE2C	0.0182469	0.129657	0.181692	0.290484	0.450813

## Sheet: EEC
symbol	sample1	sample2	sample3	sample4	sample5
CYTB	486.877	141.689	101.566	46.6787	45.4964
ND4	280.299	66.9407	84.4614	35.5192	38.5634
SOX4	12.7291	7.50142	2.24348	1.5556	2.62044
LOC110261482	8.15618	2.23032	3.82102	0.787741	1.45261
LOC110261483	7.50126	3.85601	4.03084	2.60679	5.38975
KRT8	6.45293	4.62566	2.92015	0.601568	2.62187
EPCAM	5.63225	5.79959	0.613059	0.179342	0.833305
IER5L	3.95617	2.41981	3.03295	1.78164	1.53864
LOC106504121	3.6627	0.86577	1.48547	0.684214	0.707113
DSP	3.54244	1.20628	0.207333	0.0116521	0.115698
LOC110258215	3.47126	1.97997	4.71789	0.568303	1.15298
MUC13	3.39072	2.29671	0.116838	0.0266838	0.118493
CLDN4	3.03203	3.49704	0.262117	0.0565773	0.228976
LOC102162202	2.97693	0.571426	1.58586	0.478474	0.475046
SLC44A4	2.82935	1.72362	0.17501	0.013677	0.0867041
EPS8L2	2.30306	0.626709	0.17529	0.00865889	0.0574632
ELF3	2.10192	1.57223	0.26564	0.0279253	0.195748
LOC100155734	1.58538	0.329853	0.599371	0.0805239	0.174133
SST	1.41264	5.71188	0.00687123	0.000391572	0.00277937
LOC100738744	1.29524	0.299437	1.00213	0.472016	0.320462
ATP8B1	1.26254	0.99164	0.189984	0.27404	0.458816
PLCG2	0.873658	0.299745	1.29928	0.556619	0.859001
LOC110261486	0.741221	0.345925	0.82533	0.214421	0.278652
HPGD	0.716595	0.278436	0.244217	0.426255	0.260076
LOC100525821	0.661009	0.354128	0.306956	0.0273213	0.183992
ARF2	0.656461	0.230932	0.500722	0.31468	0.316633
MARCKSL1	0.589725	1.16266	0.395558	0.389252	0.470606
TRPM5	0.531961	0.166554	0.174387	0.00908594	0.0264633
KRT18	0.488238	0.532112	0.491358	0.191278	0.456851
LOC595122	0.487552	0.267093	1.11731	0.376863	0.799136
ZFHX3	0.464441	0.667518	0.332355	0.464937	0.588043
HOXB6	0.454326	0.268317	0.0565565	0.0186863	0.0345175
CHGA	0.438949	1.25627	0.15461	0.0521836	0.0145346
HOXA5	0.428919	0.437415	0.114186	0.209421	0.29767
EHF	0.412329	0.549787	0.242013	0.100408	0.179489
SH2D6	0.383824	0.115826	0.19851	0.0329989	0.0387912
CPSF4L	0.365729	0.12534	0.145922	0.022006	0.0596094
FYB	0.314955	0.196592	1.66083	1.93286	1.56621
SMAD1	0.305091	0.532011	0.175332	0.0637616	0.165331
EPPK1	0.283717	0.114096	0.12699	0.00707669	0.0236647
HEPACAM2	0.231037	0.115925	0.0429231	0.0191956	0.0298764
SH2D7	0.206109	0.0465659	0.135892	0.00045289	0.0341726
BMX	0.195619	0.0745916	0.112489	0.0189414	0.0275138
MAP2	0.192069	0.107566	0.0867748	0.0548448	0.0603041
GNG13	0.167342	0.0219087	0.0450562	0.00362949	0.0641102
RGS4	0.127766	0.165333	0.0900482	0.0662633	0.132147
POU2F3	0.119834	0.0250264	0.0600231	0.000981118	0.00729702
MYO1B	0.118196	0.580329	0.0611151	0.18733	0.333088
ST18	0.0994134	0.0500645	0.0434047	0.0281282	0.0355408
ETV4	0.0790021	0.0486745	0.102492	0.0423747	0.0586799
